# Supplementary material for: Epithelial cells maintain memory of prior infection with Streptococcus pneumoniae through di-methylation of histone H3
Source: Nat Commun. 2024 Jul 2;15:5545. doi: 10.1038/s41467-024-49347-1 (PMC11219877; doi:10.1038/s41467-024-49347-1)
Supplement: Supplementary file 4 — Source Data [file 41467_2024_49347_MOESM4_ESM.zip]

Archive with 122 entries (103 files):
- Source Data/
- __MACOSX/._Source Data
- Source Data/.DS_Store
- __MACOSX/Source Data/._.DS_Store
- Source Data/Figure S5/
- Source Data/Figure S2/
- Source Data/Figure S3/
- Source Data/Figure S4/
- Source Data/Figure 4/
- Source Data/Figure 3/
- Source Data/Figure S1/
- Source Data/Figure 2/
- Source Data/Figure 5/
- Source Data/Figure S5/Fig S5.xlsx
- __MACOSX/Source Data/Figure S5/._Fig S5.xlsx
- Source Data/Figure S2/.DS_Store
- __MACOSX/Source Data/Figure S2/._.DS_Store
- Source Data/Figure S2/Images S2.B_LAMP1_Bacteria_Nucleus/
- Source Data/Figure S2/Fig S2.C.xlsx
- __MACOSX/Source Data/Figure S2/._Fig S2.C.xlsx
- Source Data/Figure S2/Fig S2.A_Lysosomes_LAMP1_Lysotracker_3h_24h.xlsx
- __MACOSX/Source Data/Figure S2/._Fig S2.A_Lysosomes_LAMP1_Lysotracker_3h_24h.xlsx
- Source Data/Figure S3/Fig S3.xlsx
- __MACOSX/Source Data/Figure S3/._Fig S3.xlsx
- Source Data/Figure S4/.DS_Store
- __MACOSX/Source Data/Figure S4/._.DS_Store
- Source Data/Figure S4/Fig S4.A_Images H3K4me2 and DAPI in nuclear/
- Source Data/Figure S4/Fig S4.xlsx
- __MACOSX/Source Data/Figure S4/._Fig S4.xlsx
- Source Data/Figure 4/.DS_Store
- __MACOSX/Source Data/Figure 4/._.DS_Store
- Source Data/Figure 4/Fig4.xlsx
- __MACOSX/Source Data/Figure 4/._Fig4.xlsx
- Source Data/Figure 4/Fig 4.A_Images Immunofluorescence/
- Source Data/Figure 3/Fig3.xlsx
- __MACOSX/Source Data/Figure 3/._Fig3.xlsx
- Source Data/Figure 3/.DS_Store
- __MACOSX/Source Data/Figure 3/._.DS_Store
- Source Data/Figure S1/Fig S1.D_Multiplex ELISA.xlsx
- __MACOSX/Source Data/Figure S1/._Fig S1.D_Multiplex ELISA.xlsx
- Source Data/Figure S1/.DS_Store
- __MACOSX/Source Data/Figure S1/._.DS_Store
- Source Data/Figure S1/Fig S1.B_Cell proliferation.xlsx
- __MACOSX/Source Data/Figure S1/._Fig S1.B_Cell proliferation.xlsx
- Source Data/Figure S1/Fig S1.A_Cell Viability.xlsx
- __MACOSX/Source Data/Figure S1/._Fig S1.A_Cell Viability.xlsx
- Source Data/Figure 2/Fig 2.xlsx
- __MACOSX/Source Data/Figure 2/._Fig 2.xlsx
- Source Data/Figure 2/Fig 2.D_Images_LAMP1_Lysotracker/
- Source Data/Figure 2/.DS_Store
- __MACOSX/Source Data/Figure 2/._.DS_Store
- Source Data/Figure 5/Fig 5.xlsx
- __MACOSX/Source Data/Figure 5/._Fig 5.xlsx
- Source Data/Figure S2/Images S2.B_LAMP1_Bacteria_Nucleus/FigS2C_1┬░.ims
- __MACOSX/Source Data/Figure S2/Images S2.B_LAMP1_Bacteria_Nucleus/._FigS2C_1┬░.ims
- Source Data/Figure S2/Images S2.B_LAMP1_Bacteria_Nucleus/FigS2C_2┬░_crop.png
- __MACOSX/Source Data/Figure S2/Images S2.B_LAMP1_Bacteria_Nucleus/._FigS2C_2┬░_crop.png
- Source Data/Figure S2/Images S2.B_LAMP1_Bacteria_Nucleus/FigS2C_2┬░ims.ims
- __MACOSX/Source Data/Figure S2/Images S2.B_LAMP1_Bacteria_Nucleus/._FigS2C_2┬░ims.ims
- Source Data/Figure S2/Images S2.B_LAMP1_Bacteria_Nucleus/FigS2C_1┬░_crop.png
- __MACOSX/Source Data/Figure S2/Images S2.B_LAMP1_Bacteria_Nucleus/._FigS2C_1┬░_crop.png
- Source Data/Figure S4/Fig S4.A_Images H3K4me2 and DAPI in nuclear/1┬░_DAPI_Crop-Composite-1.tif
- __MACOSX/Source Data/Figure S4/Fig S4.A_Images H3K4me2 and DAPI in nuclear/._1┬░_DAPI_Crop-Composite-1.tif
- Source Data/Figure S4/Fig S4.A_Images H3K4me2 and DAPI in nuclear/1┬░_GFP_Crop_Composite-1.tif
- __MACOSX/Source Data/Figure S4/Fig S4.A_Images H3K4me2 and DAPI in nuclear/._1┬░_GFP_Crop_Composite-1.tif
- Source Data/Figure S4/Fig S4.A_Images H3K4me2 and DAPI in nuclear/PI.czi
- __MACOSX/Source Data/Figure S4/Fig S4.A_Images H3K4me2 and DAPI in nuclear/._PI.czi
- Source Data/Figure S4/Fig S4.A_Images H3K4me2 and DAPI in nuclear/PI_DAPI_Crop_Composite.tif
- __MACOSX/Source Data/Figure S4/Fig S4.A_Images H3K4me2 and DAPI in nuclear/._PI_DAPI_Crop_Composite.tif
- Source Data/Figure S4/Fig S4.A_Images H3K4me2 and DAPI in nuclear/UI.czi
- __MACOSX/Source Data/Figure S4/Fig S4.A_Images H3K4me2 and DAPI in nuclear/._UI.czi
- Source Data/Figure S4/Fig S4.A_Images H3K4me2 and DAPI in nuclear/1┬░.czi
- __MACOSX/Source Data/Figure S4/Fig S4.A_Images H3K4me2 and DAPI in nuclear/._1┬░.czi
- Source Data/Figure S4/Fig S4.A_Images H3K4me2 and DAPI in nuclear/UI_GFPCrop_C1-Composite-1.tif
- __MACOSX/Source Data/Figure S4/Fig S4.A_Images H3K4me2 and DAPI in nuclear/._UI_GFPCrop_C1-Composite-1.tif
- Source Data/Figure S4/Fig S4.A_Images H3K4me2 and DAPI in nuclear/UI_DAPI_Crop_C2-Composite-1.tif
- __MACOSX/Source Data/Figure S4/Fig S4.A_Images H3K4me2 and DAPI in nuclear/._UI_DAPI_Crop_C2-Composite-1.tif
- Source Data/Figure S4/Fig S4.A_Images H3K4me2 and DAPI in nuclear/PI_GFP_Crop_Composite.tif
- __MACOSX/Source Data/Figure S4/Fig S4.A_Images H3K4me2 and DAPI in nuclear/._PI_GFP_Crop_Composite.tif
- Source Data/Figure 4/Fig 4.A_Images Immunofluorescence/UI/
- Source Data/Figure 4/Fig 4.A_Images Immunofluorescence/Spn inactived_1┬░ /
- Source Data/Figure 4/Fig 4.A_Images Immunofluorescence/.DS_Store
- __MACOSX/Source Data/Figure 4/Fig 4.A_Images Immunofluorescence/._.DS_Store
- Source Data/Figure 4/Fig 4.A_Images Immunofluorescence/Spn live_PI/
- Source Data/Figure 4/Fig 4.A_Images Immunofluorescence/Spn live_1┬░/
- Source Data/Figure 4/Fig 4.A_Images Immunofluorescence/Spn inactived_PI/
- Source Data/Figure 2/Fig 2.D_Images_LAMP1_Lysotracker/3h_2┬░_Lysotracker.jpg
- Source Data/Figure 2/Fig 2.D_Images_LAMP1_Lysotracker/24h_1┬░_Lysotracker.jpg
- Source Data/Figure 2/Fig 2.D_Images_LAMP1_Lysotracker/3h_2┬░_LAMP1.jpg
- Source Data/Figure 2/Fig 2.D_Images_LAMP1_Lysotracker/3h_2┬░_DAPI.jpg
- Source Data/Figure 2/Fig 2.D_Images_LAMP1_Lysotracker/24h_1┬░_LAMP1.jpg
- Source Data/Figure 2/Fig 2.D_Images_LAMP1_Lysotracker/24h_1┬░_DAPI.jpg
- Source Data/Figure 2/Fig 2.D_Images_LAMP1_Lysotracker/24h_2┬░_LAMP1.jpg
- Source Data/Figure 2/Fig 2.D_Images_LAMP1_Lysotracker/3h_1┬░_DAPI.jpg
- __MACOSX/Source Data/Figure 2/Fig 2.D_Images_LAMP1_Lysotracker/._3h_1┬░_DAPI.jpg
- Source Data/Figure 2/Fig 2.D_Images_LAMP1_Lysotracker/24h_2┬░_DAPI.jpg
- Source Data/Figure 2/Fig 2.D_Images_LAMP1_Lysotracker/3h_1┬░_Lysotracker.jpg
- Source Data/Figure 2/Fig 2.D_Images_LAMP1_Lysotracker/3h_1┬░_LAMP1.jpg
- __MACOSX/Source Data/Figure 2/Fig 2.D_Images_LAMP1_Lysotracker/._3h_1┬░_LAMP1.jpg
- Source Data/Figure 2/Fig 2.D_Images_LAMP1_Lysotracker/24h_2┬░_Lysotracker.jpg
- Source Data/Figure 4/Fig 4.A_Images Immunofluorescence/UI/A2_01_2_3_GFP_001.tif
- Source Data/Figure 4/Fig 4.A_Images Immunofluorescence/UI/DAPI.tif
- __MACOSX/Source Data/Figure 4/Fig 4.A_Images Immunofluorescence/UI/._DAPI.tif
- Source Data/Figure 4/Fig 4.A_Images Immunofluorescence/UI/A2_01_1_3_DAPI_001.tif
- Source Data/Figure 4/Fig 4.A_Images Immunofluorescence/UI/H3K4me2_GFP.tif
- Source Data/Figure 4/Fig 4.A_Images Immunofluorescence/Spn inactived_1┬░ /A1_01_1_1_DAPI_001.tif
- Source Data/Figure 4/Fig 4.A_Images Immunofluorescence/Spn inactived_1┬░ /DAPI.tif
- __MACOSX/Source Data/Figure 4/Fig 4.A_Images Immunofluorescence/Spn inactived_1┬░ /._DAPI.tif
- Source Data/Figure 4/Fig 4.A_Images Immunofluorescence/Spn inactived_1┬░ /A1_01_2_1_GFP_001.tif
- Source Data/Figure 4/Fig 4.A_Images Immunofluorescence/Spn inactived_1┬░ /H3K4me2_GFP.tif
- Source Data/Figure 4/Fig 4.A_Images Immunofluorescence/Spn live_PI/DAPI.tif
- Source Data/Figure 4/Fig 4.A_Images Immunofluorescence/Spn live_PI/A1_01_2_4_GFP_001.tif
- Source Data/Figure 4/Fig 4.A_Images Immunofluorescence/Spn live_PI/A1_01_1_4_DAPI_001.tif
- Source Data/Figure 4/Fig 4.A_Images Immunofluorescence/Spn live_PI/H3K4me2_GFP.tif
- Source Data/Figure 4/Fig 4.A_Images Immunofluorescence/Spn live_1┬░/DAPI.tif
- Source Data/Figure 4/Fig 4.A_Images Immunofluorescence/Spn live_1┬░/A1_01_2_4_GFP_001.tif
- Source Data/Figure 4/Fig 4.A_Images Immunofluorescence/Spn live_1┬░/A1_01_1_4_DAPI_001.tif
- Source Data/Figure 4/Fig 4.A_Images Immunofluorescence/Spn live_1┬░/H3K4me2_GFP.tif
- Source Data/Figure 4/Fig 4.A_Images Immunofluorescence/Spn inactived_PI/A1_01_2_5_GFP_001.tif
- Source Data/Figure 4/Fig 4.A_Images Immunofluorescence/Spn inactived_PI/DAPI.tif
- Source Data/Figure 4/Fig 4.A_Images Immunofluorescence/Spn inactived_PI/A1_01_1_5_DAPI_001.tif
- Source Data/Figure 4/Fig 4.A_Images Immunofluorescence/Spn inactived_PI/H3K4me2_GFP.tif
