# Supplementary material for: Epithelial cells maintain memory of prior infection with Streptococcus pneumoniae through di-methylation of histone H3
Source: Nat Commun. 2024 Jul 2;15:5545. doi: 10.1038/s41467-024-49347-1 (PMC11219877; doi:10.1038/s41467-024-49347-1)
Supplement: Supplementary file 4 — Source Data [file 41467_2024_49347_MOESM4_ESM.zip › Source Data/Figure S5/Fig S5.xlsx]

## Sheet: Fig S5.A_H3K4me2_UI_Sinefungin
H3K4me2
		Mean fluorescence intensity for each biological replicat
		UI	UI + 1 mM Sinefungin	UI + 5 mM Sinefungin
		3476	5217	4149
		3373	3468	2563
		4065	3394	3229
		UI				UI + 1 mM Sinefungin				UI + 5 mM Sinefungin
		H3K4me2 normalized to the segmented nuclei/cell				H3K4me2 normalized to the segmented nuclei/cell				H3K4me2 normalized to the segmented nuclei/cell
		Exp 1	Exp 2	Exp 3		Exp 1	Exp 2	Exp 3		Exp 1	Exp 2	Exp 3
		2779.6	2843.87	3395.43		4391.58	2309.15	4154.07		3496.29	2210.03	2796.01
		1697.96	3350.88	3748.97		5459.39	2050.26	5279.09		3090.44	2219.18	2823.11
		4927.3	4734.72	3698.61		4944.17	3236.27	5266.02		4116.36	2698.51	3370.96
		1981.13	3561.79	3759.75		4376.75	3319.04	3617.54		2986.14	2323.6	3459.87
		2766.47	2801.92	3853.16		4455.7	2171.76	4440.16		6471.17	1996.24	3807.31
		8269.13	2966.35	3647.77		6328.46	2678.81	4411.41		4104.42	2350.2	3449.11
		2152.16	3374.1	4309.72		5405.71	4378.12	3955.97		5691.88	2726.25	2721.23
		2533.7	2955.78	3446.32		4216.11	2928.85	3951.46		4585.46	2513.1	2802.22
		1910.6	2627.41	3128.45		4618.57	2723.21	3967.76		3661.61	2078.38	3950.72
		3348.67	2810.6	4071.37		6660.76	2163.57	4547.83		4840.46	1929.37	2986.12
		2673.25	4644.8	4156.18		6106.2	3439.93	4753.71		3254.13	2325.18	2979.4
		2850.43	3125	3853.31		5065.72	2919.71	3834.27		4609.25	2252.1	2377.42
		2299.24	2519.76	3242.32		5968.85	3126.59	4428.66		3943.72	2408.54	3758
		2492.72	2910.39	4070.02		5218.22	2704.82	3966.91		3762.1	2255.88	2014.75
		2200.49	3222.34	4230.77		5788.26	2870.67	6069.28		3863.74	2660.2	2840.01
		1961.78	3470.59	3579.24		5019.35	3078.34	4785.34		3449.86	2403.42	3682.78
		3401.55	2676.76	3430.05		6552.02	3522	5089.16		4238.93	2092.39	4306.68
		1500.48	3002.15	3714.22		4537.45	2629.25	5418.9		4330.69	2380.29	3747.23
		1942.31	3404.51	4442.48		6224.93	3160.21	3898.38		4012.51	2860.78	3655.24
		2497.2	4837.64	4114.67		5425.16	3383.01	5766.64		3599.48	2290.26	4106.28
		2272.26	3307.72	3426.16		4596.62	4266.31	4680.57		5732.09	2318.21	2448.45
		2031.41	3676.59	3643.52		4685.09	2883.96	4481.48		5707.31	2056.18	4182.02
		2302.68	4089.55	4107.7		5216.45	3368.34	4982.7		4065.73	2751.17	4146.4
		1892.51	2518.9	3611.25		6583.15	3163.82	5348.04		4128.16	1986.32	2817.29
		2196.19	3385.85	4065.1		6788.1	3217.15	4436.16		5768.52	2615.68	2773.68
		2905.78	3016.55	2714.55		4998.49	4263.62	4253.19		4385.88	2086.23	3575.86
		1992.51	2685.77	3964.51		6958.62	3548.37	3869.5		4652.26	2871.3	3036.53
		1677.61	3256.63	4133.73		4804.48	3062.84	4725.95		4597.98	1778.3	3389.7
		2561.67	2822.57	3859.11		6895.23	3820.65	5785.82		5744.43	1918.62	3367.38
		2261.76	3412.74	2797.68		5839.77	4336.52	5449.48		5358.88	2489.89	3417.93
		1536.37	3983.05	3808.57		4918.02	3676.59	5332.92		4019.87	2452.03	2781.26
		1838.04	3113.03	4443.78		6041.06	3734.07	4324.23		3776.28	2432.46	3783.09
		1814.74	3150.51	4231.54		6041.52	3912.56	5626.79		4652.45	2378.57	3218.22
		2967.64	3570.73	3074.89		6775.03	4032.98	5201.25		5078.45	2315.4	2715.04
		1793.53	3118.63	3684.96		6625.95	3037.61	4938.8		3618.16	2367.76	3201.13
		2498.14	2835.09	3818.84		4332.35	4044.14	4042.38		5649.7	2108.94	2878.86
		2224.8	3497.31	3629.31		6011.09	3263.15	5519.93		4711.63	2224.95	2828.68
		2060.52	2962.19	2641.02		3921.93	3111.47	4779.56		5733.35	2874.82	3425.32
		2428.18	4222.55	3449.03		4672.86	3932.27	5451.34		4919.24	1953.94	3675.03
		2732.75	3766.53	2769.3		6111.87	3752.3	4939.73		4246.4	2047.82	2629.62
		1672.46	3011.15	2352		6194.28	4005.81	4566.19		5103.21	2581.06	2743.01
		2612.22	3416.87	4435.18		6232.66	3540.89	6012.42		3891.99	2522.12	3271.42
		2399.3	3442.69	3963.8		4610.6	4449.06	5388.9		4635.75	2395.47	3187.05
		1879.28	3584.14	3427.66		5043.28	3869.85	4151.29		6283.84	2325.56	2859.92
		2438.28	3875.34	4186.96		6120.14	3849.18	4456.51		4118.1	2466.53	2891.23
		2553.49	3100.53	4789.65		6287.35	3944.26	4048.65		4821.6	2029.27	3085.83
		1946.65	3260.99	3641.65		5996.76	3614.43	4981.79		5946.99	2527.6	2740.35
		3059.75	2576.46	3966.12		4370.49	2677.32	5608.84		4319.09	2104.31	2698.7
		2945.29	2756.86	2360.35		6077.51	3306.87	5448.8		4133.05	1993.61	3401.5
		1857.28	3485.95	4143.96		4319.42	3343.16	5641.28		4179.14	1809.5	2788.62
		2122.36	2509.97	4226.9		4858.88	4136.82	6158.06		4750.9	2617.46	2832.4
		1394.89	4094.64	4642.83		3661.82	3946.64	4718.16		4817.98	2279.85	2445.82
		2624.6	4804.84	4474.1		7369.4	3877.47	4676.41		5017.02	1975.29	3147.78
		2765.6	3476.75	3330.72		6103.23	3729.5	4712.35		5863.51	2483.91	3596.93
		1891.31	2938.72	2958.83		6242.9	5676.97	4787.2		4723.99	1959.52	2633.14
		2347.69	3469.32	3495.46		6503.64	5381.1	3614.67		7221.32	2419.78	2457.83
		7058.38	3432.97	3917.18		3696.19	3261.49	4285.3		4879.48	1829.48	3201.89
		2193.38	3301.29	4128.71		4577.01	3407.98	4273.52		4674.32	1874.84	3271.26
		3291.22	3193.45	3367.93		4491.48	4760.82	5245.51		3975.25	2066.26	2758.19
		2686.65	4039.46	3759.72		7449.25	3379	4847.29		4956.32	1985.51	2672.69
		2161.89	3299.31	3372.86		6870.93	3397.24	4643.97		4189.26	1768.42	2940.91
		3081.45	3917.86	3641.88		6266.83	4812.73	4024.71		4319.45	2275.97	2304.48
		2207.69	2993.02	4038.37		6099.69	4434.81	3980.23		4625.07	2479.64	2472.62
		2483.52	4011.99	2844.52		4407.72	4749.31	4727.91		3200.94	2664.24	2972.59
		3141.46	3059.43	3499.55		3798.38	3707.93	4809.69		5002.67	1949.34	3088.54
		3017.9	3255.48	2558.75		3915.65	4646.04	3946.59		3981.53	2899.72	2530.53
		1975.07	3526.95	4349.2		6474.23	3760.53	4298.76		4836.17	2128.28	3254.01
		1938.29	3464.04	2799.7		7281.92	3137.34	4584.59		4365.01	2713.98	2588.64
		3689.43	3211.97	4794.46		7354.86	3608.39	4163.61		4838.83	2421.66	3752.01
		3103.31	3443.21	3247.61		6041.4	3728.87	4840.16		2614.61	2801.27	2784.07
		3259.24	3524	4443.5		6206.1	2654.51	3983.61		2696.33	2612.97	3042.89
		1968.4	3200.51	4147.43		7113.43	3164.87	4610.42		5708.33	2694.97	2276.32
		2251.63	2670	3176.32		6417.02	2392.27	5272		4956.43	2728.37	2758.37
		2636.29	3779.29	3570.43		6817.56	2814.95	6115.31		2842.41	2699.16	2969.2
		2946.17	2888.94	3642.05		6485.4	3084.39	3811.18		4805.42	2782.3	3284.06
		2486.17	3279.86	3199.57		6913.16	2552.65	6332.74		4098.04	2473.3	3817.16
		2487.73	3801.4	3052.45		5889.58	3666.26	4018.23		4673.1	2764.96	3240.62
		1874.32	3265.03	3815.12		5932.18	3629.15	4602.79		3963.12	2059.56	3565.99
		2805.65	4509.2	4396.13		6357.06	3174.14	3947.58		3324.93	2481.25	3326.44
		3134.13	3679.54	3578.04		6458.15	2864.54	4966.49		2770.72	2436	3155.92
		1824.46	4786.22	4359.88		6495.95	3480.39	4443.49		2620.06	2379.98	3070.3
		2010.21	3932.33	3194.59		6346.49	2998.3	4285.89		2234.54	2799.5	2913.42
		2441.09	4108.1	3459.03		6358.02	3495.61	3681.69		2930.7	2724.12	2824.95
		2034.22	3356.96	3456.65		5792.18	3669.24	3964.05		4579.47	2543.42	3716.99
		1944.46	3239.86	4598.96		5968.69	3430.91	4519.5		5147.48	3107.06	3596.47
		3327.7	4034.68	3870.39		5773.32	3097.44	4575.67		4642.77	2278.72	3145.11
		2122.94	3598.88	3331.94		4712.34	3612.7	3897.32		6498.27	3122.34	2539.09
		1949.21	2436.39	3253.49		5294.21	3748.79	4676.51		2667.72	2907.05	2990
		2044.71	3196.95	4108.24		5338.68	2894.48	3524.89		4603.59	2955.66	3262.93
		1629.69	3533.26	4887.84		2294.91	4119.71	4345.44		6178.82	3294.26	3373.82
		2579.72	3773.48	3707.11		2632.87	3614.83	3927.96		5578.3	3065.84	3024.15
		2227.24	3831.32	3408.96		6049.11	4078.9	3867.94		3895.21	3102.93	3189.47
		2365.95	3333.86	3639.9		5565.81	2740.6	4082.22		4399.74	3069.03	3797.81
		1804.1	3177.18	3223.71		6245.81	3476.16	3697.7		3524.29	3414.04	2972.93
		2501.4	3715.15	3646.2		5204.75	3546.76	3863.37		5992.03	3106.11	2592.45
		2110.6	3671.69	3140.66		5108.71	3291.87	4201.91		2131.84	2422.16	2691.11
		2778.28	3202.74	4006.21		5216.3	3980.67	3578.89		3117.23	2857.4	3625.51
		3024.19	3437.66	3633.68		5239.51	5183.6	4333.76		2836.17	3503.29	2450.06
		1677.53	3333.57	3679.68		5495.45	4965.44	4408.5		3920.72	2996.7	3020.62
		2286.17	3724.23	3861.61		4924.68	3660.35	3856.3		4394.94	2192.73	3307.85
		2079.47	3190.59	3893.95		4392.61	4054.59	3623.05		4940.77	2621.1	3228.99
		1851.7	3663.43	4292.4		4904.65	3478.37	3908.91		4604	3339.45	2784.94
		1873.71	3612.64	3781.37		5321.66	3476.85	4537.99		5753.98	2439.35	3800.35
		1917.31	2995.12	3180.75		5575.63	3439.2	4576.98		5340.64	2633.21	3417.59
		1897.49	2997.19	4092.78		4821.39	3029.22	4800.73		4887.02	2591.77	3125.82
		2479.1	3779.1	3885.77		5432.74	5192.71	3941.99		3786.42	2286.06	2747.77
		2066.66	3228.31	3630.07		6121.17	3290.57	5056.38		2458.59	3094.36	3019.83
		2273.56	3167.23	3515.92		4881.71	4010.33	3173.3		3544.38	1847.61	4443.49
		1742.65	3336.2	3050.09		7282.4	3974.07	4553.47		3981.96	2559.18	2808.58
		2256.09	2422.5	3771.48		5222.03	6101.61	3782.71		3079.27	1899.83	2297.02
		1679.21	2338.87	4190.68		4395.39	4172.23	3566.16		5124.48	2959.23	2826.41
		2607.05	3228.33	2584.38		5423.82	3608.69	3435.4		5101.88	2701.37	3207.28
		2594.53	3596.14	3767.31		4391.52	4053.57	4737.73		3721.95	2635.99	3171.98
		2145.26	3130.25	2704.5		4676.32	2852.8	4054.55		4030.73	1983.71	3623.26
		1673.69	3524.55	4029.45		4965.23	3093.83	4335.63		4010.51	3168.81	3227.03
		2117.05	2701.09	3347.53		4506.47	2825.18	4129.65		2799.54	3351.08	3199.87
		2880.17	3190.33	3819.02		4222.33	3349.41	3496.62		3930.24	2614.67	3459.95
		2564.77	4285.9	3983.89		5484.45	3023.43	5350.43		3980.05	1933.81	3030.86
		1987.82	2672.76	4843.08		5179.82	3918.33	3304.3		4310.07	2272.6	2913.87
		2530.21	2886.15	3378.21		3917.02	3757.07	4476.06		3723	1754.41	3494.87
		2297.53	3102.57	3556.8		4228.01	2979.52	3148.88		2848.56	2787.15	3278.42
		2810.89	3291.19	4257.11		4455.08	3465.6	3459.68		4696.75	3471.55	2799.58
		1859.68	4014.29	2541.15		3896.28	3678.39	3641.62		3738.87	3300.76	2888.12
		2634.98	3306.14	3817.03		4301	3024.79	3203.23		4502.02	3321.12	4149.65
		2540.55	3425.97	3025.88		5088.1	2995.44	2659.75		2664.28	1908.38	2799.03
		2371.21	2824.7	4154.35		4280.34	3617.52	2742.88		3438.06	2911.01	4109.21
		1822.61	3214.52	3854.51		4114.85	3727.41	3219.89		3940.81	3032.84	3090.29
		2305.12	2821.08	3104.22		5541.28	3896.87	3392.6		4434.05	1936.26	2609.6
		2288.49	3298.44	4165.05		4216.99	6095.2	3131.67		2670.92	3184.08	2353.71
		1385.1	3377.84	3375.58		5154.77	3340.7	3585.25		2563.32	2944.85	2887.6
		2373.27	3464.93	3335.78		5337.82	2770.96	3743.08		4638.97	2968.97	2722.84
		3271.02	3182.74	3588.6		3444.57	3044.67	3352.36		3955.72	2951.8	3330.78
		2636.06	2658.1	3479.41		4073.69	3487.06	3291.47		2687.24	3105.38	2578.75
		1691.23	2359.29	3392.07		5710.56	3071.18	3189.45		4961.83	3053.12	2651.38
		4955.84	3451.26	3889.34		5162.33	3413.53	4297.5		4104.92	2930.77	3700.34
		5848.61	3170.23	3387.56		4868.73	4154.34	3038.95		4813.01	2824.04	2397.45
		1947.96	2847.21	3183.94		5227.72	3141.8	3029.15		4225.57	1879.24	3134.21
		2866.7	3932.36	3303.72		6583.27	3426.73	2891.4		3562.76	2945.16	3816.84
		3021.22	4403.81	3834.47		4069.69	3785.22	3427.64		2794.96	2323.36	2705.57
		1732.11	2878.23	4396.35		5545.9	4732.31	2897.28		5661.31	2515.35	2937.74
		1848.1	3071.63	3655.06		6711.36	3449.53	3325.5		4532.44	2492.92	3221.92
		4933.78	3623.21	3196.52		3706.07	3415.48	2456.72		3527.7	2802.35	3257.78
		2666.25	3033.98	3075.92		4346	3640.67	3815.02		3143.14	2632.41	2427.74
		2104.2	4367.36	3713.41		5129.4	2692.15	2713.93		2991.24	2379.83	3070.51
		1935.57	3731.67	3987.9		5947.75	2650.72	3036.5		4164.57	2393.5	2841.36
		2483.12	3009.6	3309.24		4935.19	3046.81	3180.19		3671.66	2694.88	2623.74
		3502.45	2991.45	2882.36		5486.78	4584.16	2770.89		4076.68	2530.91	3387.74
		2003.74	3647.52	3795.34		4976.02	2784.36	3181.82		5223.95	2905.76	3266.09
		1794.58	3984.72	3850.38		4776.74	4149.63	3102.49		4150.61	2554.62	2583.18
		3532.42	4851.64	3521.63		4799.18	3011.32	2726.44		3404.95	2557.08	3528.73
		2737.83	2714.15	3759.14		5984.45	3507.11	2804.19		4734.8	2793.71	3211.59
		2409.01	4038.28	4138.01		5121.26	2688.28	3035.41		4099.52	2560.24	3583.23
		2810.34	4258.63	3297.71		5503.36	2687.56	3062.42		4356.87	2967.7	3195.34
		2487.61	3989.47	3788.3		5109.49	2952.89	2711.57		3174.02	2314.24	2738.98
		2373.93	3416.9	3366.45		5642.75	2677.1	3338.62		3496.92	3083.08	2757.44
		3054.21	3790.6	3863.38		4438.2	2354.73	5457.7		3696.82	3275.97	3888.61
		2133.82	4353.82	3308.2		5737.34	3195.2	2960.68		2875.56	2408.49	2855.03
		2098.95	3965.16	2595.4		5692.76	3005.25	5987.15		3348.68	2749.38	3283.46
		2718.89	3703.39	3573.2		5078.28	3336.85	3164.1		2919.19	2401.38	2943.42
		3436.65	3125.06	4033.74		5749.4	3682.22	3133.86		3988.41	3210.52	2817.36
		2293.4	2623.7	3221.33		4678.62	2489.54	2728.47		4460.32	3266.16	3775.59
		2651.53	3874.72	3709.25		3790.6	2359.86	2978.74		2515.99	2455.5	4301.1
		1982.18	3573.21	3616.22		4516.48	3509.45	2934.46		2332.64	3265.48	3538.64
		1964.15	4875.87	3515.83		3900.25	3491.47	3029.58		4145.19	2989.57	3150.14
		2085.48	3478.05	4219.68		4923.8	3577.8	2999.87		4465.42	2180.49	3254.28
		1705.65	3691.41	3493.58		4801.96	2849.36	2614.37		3667.3	3079.01	3058.93
		2200.19	3575.5	3904.55		4449.28	2471.75	3496.99		4036.13	3131.81	3496.38
		7411.66	3710.76	3868.25		5898.16	3049.42	5958.29		2072.94	2850.28	3009.64
		1788.4	3881.42	3518.07		5449.94	3856.77	3095.14		4320.81	3262	3786.6
		2458.71	4156.55	4369.43		5210.81	3832.7	2966.25		3990.15	2843.19	4021.39
		2516.6	3006.55	2978.74		4139.36	3575.72	2674.36		4379.03	1790.11	2997.98
		2388.79	3434.94	3830.45		4688.77	2587.36	2912.54		4142.72	2785.76	2599.74
		1714.7	2906.55	3495.35		4744.33	2832.14	2864.67		3398.17	3055.17	3378.69
		3058.08	2595.59	2863.74		4287.59	2981.3	2351.9		3388.4	3464.97	3602.83
		3100.26	3103.39	2285.7		4648.74	3151.51	2534.78		4424.69	3117.01	2832.19
		2307.01	3450.21	3187.08		5911.25	3718.74	3328.62		3492.28	2671.04	2315.89
		2655.68	2975.64	3834.45		4483.67	3712.14	2549.96		3560.91	2784.02	3298.63
		3322.58	2874.4	3966.37		5132.77	3189.21	2713.91		3676.44	2458.52	3987.99
		2543.34	2909.42	4073.25		4991.37	3107.37	2680.91		3374.03	2604.94	3171.57
		1893.95	4344.67	4082.88		4454.85	2695.49	2896.11		2926.03	3671.95	3108.71
		2136.83	3938.61	2946.37		5581.98	3611.64	2602.01		4500.4	3107.98	3344.12
		4046.47	2618.48	5614.8		4294.81	2411.63	2859.53		4360.26	3592.57	2960.84
		2436.82	3025.39	3986.14		4567.59	3446.24	2440.5		3713.11	2972.76	2687.97
		2052.75	2865.3	3933.5		3817.57	3622.19	2079.6		4185.37	2469.02	4126.36
		1787.83	3783.33	5041.77		4840.82	4049.07	3039.69		3534.66	3516.07	2810.93
		2728.52	2605.26	4957.36		4547.17	3262.91	2236.11		3735.72	2474.38	2049.57
		2237.97	2553.72	4578.1		5033.7	3239.95	3093.83		4238.66	2232.97	3415.68
		2930.57	2241.07	3424.86		4868.95	3013.47	2642.59		3991.49	3003.2	3641.01
		2837.2	3543.38	4726.85		4518.14	3165.21	2729.63		4164.52	2769.43	3861.35
		2477.19	2792.02	5497.96		4764.17	3827.46	2378.42		4469.77	3398.81	1426.91
		3024.56	3240.39	4989.06		4071.46	3134.56	2158.28		4477.85	2111.63	2643.55
		2604.1	3128.34	5194.52		4566.79	3579.41	2902.56		4038.04	2327.95	4098.08
		2771.95	3134.53	3930.74		4229.47		2489.89		2665.7	3387.22	3008.72
		1516.38	2783.24	5725.64		4578.46		2972.76		3136.54	2542.66	4571.52
		2804.58	4293.41	5066.18		5880.24		2730.55		3853.69	3084.15	3123.71
		3488.29	2514.76	4466.48		5141.78		2283		4157.62	2331.04	4179.81
		2390.19	2745.33	3731.44		5529.68		2776.45		3958.45	2152.16	3720.18
		2713.64	2870.3	6240.79		3628.88		2926.98		4003.1	2159.75	3713.06
		2866.84	2605.65	4489.5		4368.23		2753.24		3740.56	3463.52	2888.21
		2146.76	3119.18	3861.05		4761.77		2030.41		5049.66	2817.31	2723.03
		2303.6	2852.26	4357.67		5100.87		2836.13		4379.23	2910.05	3370.45
		2249.59	2975.12	4209.45		4540.86		2718.4		2726.46	2032.48	1473.01
		2588.84	2496.92	4460.48		5302.24		3007.48		4298.02	2628.97	3769.68
		2747.84	4388.27	5039.99		2978.76		3373.89		3346.22	1812.41	3663.11
		2773.89	3218.24	5234.89		4499.29		2899.43		3669.2	2064.03	4278.12
		3079.23	2660.09	4823.81		5126.87		2302.09		5039.74	1762.71	4172.02
		3084.55	2460.39	5420.4		3891.8		2281.32		3694.63	2469.07	3655.55
		2331.35	2893.02	4495.27		4722		2851.09		3072.09	2960.93	2782.79
		2456.52	2652.16	4411				2716.41		4999.13	2480.46	3245.73
		2665.9	2963	4889.44				2785.36		5275.81	2009.88	4912.82
		2185.26	3494.07	4584.92				2556.03		3768.93	2881.73	4296.69
		2965.24	2366.74	3892.77				2451.72		4498.2	2570.96	3018.03
		2022.98	3433.97	4837.14				2538.58		5156.84	2460.01	3076.72
		3539.17	4061.44	5000.5				2747.66		4798.98	3136.64	2907.48
		3504.99	3253.4	4040.34				2839.36		5492.3	2059.54	2477.08
		3334.58	3255.67	4506.46				2926.95		3716.44	1746.38	3538.8
		2643.71	3078.16	5279.02				2769.17		3332.29	2005.77	3597.43
		3057.4	3484.35	4869.85				2164.17		4139.1	2199.09	3574.05
		4743.64	3277.63	4251.06				2790.24			2101.32	3883.6
		2167.68	2929.91	5541.22				3702.87			1971.22	3045.06
		2476.91	2725.09	4953.63				2498.15			2361.87	4089
		2437.18	3363.03	4467.12				2136.84			2160.47	3994.43
		3114.64	2274.65	4020.93				3200.71			2005.28	3274.93
		2103.77	3977.51	3677.02				3177.22			2206.55	4221.69
		2522.46	3609.22	4108.47				2993.79			2765.61	3289.98
		2235.68	2965.62	4257.36				3055.77			2180.91	4609.71
		2745.9	3279.6	3673.69				3042.29				3440.21
		3023.83	2837.73	5191.71				3096.71				4214.67
		2373.81	3345.8	4387.82				2305.18				4007.65
		2998.46	3153.49	4722.89				2636.56				3294.03
		2944.74	3779.87	3890.05				3080.32				3504.03
		3427.43	2520.63	3642.15				2297.61				3299.01
		3314.22	4606.69	3909.41				3511.03				2839.64
		3128.31	4191.74	4531.36				2740.79				3516.25
		2801.16	3143.41	3282.76				5520.15				4487.96
		2283.94	3547.77	4019				3854.88				4390.04
		3084.28	3496.01	4249.86				2045.78				3546.67
		2546.99	3903.52	4449.38				3541.42				3012.12
		3922.52	3477.36	4978.52				2270.78				4131.91
		2355.18	3547.13	4455.5				3765.19				3341.37
		2831.04	2162.2	4100.14				2527.41				3930.73
		2205.93	3385	4741.42				3038.81				4260.55
		6065.87	3177.37	4528.8				2564.76				3597.74
		6625.01	3540.32	3545.93				2632.98				2693.46
		4943.69	4445.35	5048.75				3008.35				4902.95
		5995.15	3522.8	3892.66				2406.59				4718.85
		5652.2	3882.51	3846.51				2162.05				2999.75
		6751.08	3656.61	4270.01				2731.06				3515.05
		5181.63	4389.54	3900.64				2806.78				3602.99
		6209.15	3301.64	4339.62				2041.43				4203.31
		4740.75	3922.46	3865.18				2869.98				3371.88
		5063.38	2817.13	4338.21				2977.74				3346.53
		4826.11	5239.94	4540.27				2988.28				2356.71
		5442.99	3822.8	4143.39				2779.35				3366.82
		4800.8	4299.52	4202.09				2659.9				3579.97
		6255.43	3126.24	4219.99				2871.12				3581.55
		6321	4900.44	4568.22				2762.31				3080.21
		6052.47	3228.93	4997.64				2535.72				3485.5
		7923.33	3797.1	4651.01				3023.61				3129.68
		6785.88	3354.82	4316.21				2278.47				3130.43
		6247.63	4197.97	4364.26				2444.42				1903.4
		6276.56		4519.47				2340.08				2639.78
		6209.32		5672.09				2360.61				3370.92
		7682.31		4844.59				2129.99				2593.33
		6374.73		4621.4				2600.51				3595.08
		5814.33		4395.88				3238.22				3077.95
		6164.88		6103.19				2642.95				3283.27
		5881.68		4852.23				4133.03				3107.41
		5918.73		3530.38				2464.5				2072.31
		5335.59		5034.23				2693.4				6241.28
		5226.23		4731.64				2349.95				2767.98
		7735.07		3673.84				3447.65				3140.02
		6466.3		5619.7				3474.09				2358.76
		4994.57		4349.61				2422.09				2419.7
		7330.19		5433.61				5542.62				2715.65
		7100.66		4141.4				2484.17				3753.34
		6271.83		5030.82				2637.06				3384.47
		4828.59		4402.14				3725.37				2768.47
		4447.66		5294.12				2422.28				3766.51
		6087.94		4414.28				2049.86				2530.1
		6073.92		3811.3				2717.94				2899.74
		6214.94		4731.84				2703.13
		5254.09		5840.02				2170.36
		6126.33		3410.83				2110.84
		4070.11		4428.29				2172.89
		5382.26		4676.7				2922.15
		5848.89		5206.61				2429.98
		6233.63		4297.73				2351.46
		5609		4702.29				3118.71
		4684.22		4175.07				2963.24
		3972		4357.65				2164.92
		4011.32		5635.55				2274.22
		5323.65		5001.02				2671.83
		4838.51		5142.92				1966.41
		6661.36		3933.2				4244.94
		4719.72		5123.06				2735.07
		6548.73		4394.18				2454.32
		4072.24		3689.84				2902.19
		4770.71		4893.63				2682.78
		3557.9		5750.85				2771.37
		5851.22		5002.73				3921.72
		5655.7		3838.13				2589.97
		4093.74		4620.32				2463.78
		4363.35		4721.47				2856.27
		4669.19		5675.35				2612.78
		3265.61		4428.63				2980.69
		4845.85		5172.82				2425.31
		3188.14		2619.88				2653.27
		4031.02		5230.91				3621.63
		4090.75		2500.09				4821.38
		3518.97		4443.26				3087.27
		3963.62		4404.34				2393.87
		3573.33		4800.68				2216.77
		3904.57		4515.49				2166.89
		5201.11		4966.29				2741.65
		4684.54		5720.63				2091.21
		3227.66		3352.78				2565.37
		5612.3		5051.86				3245.76
		4956.93		4874.4				2463.91
		3601.32		3843.03				2800.37
		4165.21		4587.76				2219.72
		4471.87		4296.49				2335.22
		4078.86		4032.95				2728.86
		4632.39		4840.34				3217.08
		3886.53		3883.46				1882.72
		3447.77		4523.34				2209.41
		4971.91		4339.57				2227.55
		4103.2		4548.6				2228
		4822.05		3986.22				2584.2
		5704.85		5098.57				2930.03
		3392.92		4703.87				1865.31
		8231.06		4050.22				2266.55
		4555.37		3908.55				2167.16
		8800.38		3749.74				2665.8
		6007.99		4028.1				2225.43
		5217.76		4693.24				2360.64
		5019.53		3842.27				2129.46
		3291.87		5566.4				1969.73
		3623.38		4033.96				2298.92
		5880.9		4772.3				2429.66
		7383.43		4993.81				2804.72
		5910.59						2445.54
		6168.34						2880.58
		3482.33						2465.75
		6074.42						2235.19
		6328.18						4144.51
		6861.45						2486.77
		6148.29						2783.51
		5089.21						2473.3
		8003.45						2528.23
		6220.09						2794.47
		5864.32						2497.99
		6544.94						6280.13
		6370.61						2732.1
		6231.2						2530.69
		4901.04						2657.58
		7065.76						2823.48
								3057.59
								2615.74
								2714.93
								2285.28
								2659.45
								1564.05
								2654.02
								2464.69
								2775.16
								3054.83
								3201.46
								3011.72

## Sheet: Fig S5.A_H3K4me1_UI_Sinefungin
H3K4me1
		Mean fluorescence intensity for each biological replicat
		UI	UI + 1 mM Sinefungin	UI + 5 mM Sinefungin
		1257	1254	1504
		918.6	1132	779.4
		1524	1346	1817
		UI				UI + 1 mM Sinefungin				UI + 5 mM Sinefungin
		H3K4me2 normalized to the segmented nuclei/cell				H3K4me2 normalized to the segmented nuclei/cell				H3K4me2 normalized to the segmented nuclei/cell
		Exp 1	Exp 2	Exp 3		Exp 1	Exp 2	Exp 3		Exp 1	Exp 2	Exp 3
		1445.56	1010.93	1095.64		1062.67	854.727	1906.02		1034.98	689.608	2113.27
		1208.61	1088.56	1444.25		986.334	599.023	1740.88		1135.92	733.417	2143.63
		1326.7	1109.53	1406.43		1236.38	619.225	1522.02		1003.26	555.804	1800.35
		1570.84	1022.3	1722.4		727.136	823.852	2266.08		1195.22	794.178	2075.27
		1450.53	867.51	1158.35		1004.22	922.044	2443.55		971.361	628.763	2172.33
		1380.66	1073.08	1540.85		1208.97	761.636	1624.75		698.574	857.247	1838.76
		1517.37	1070.57	1666.7		1015.08	744.449	1549.82		1341.2	658.127	1540.88
		1185.76	1216.19	826.205		769.491	866.818	2319.76		906.541	842.858	2164.65
		1380.26	1287.17	1740.07		1077.87	1157.5	1893.13		1066.72	734.62	2014.71
		1465.38	909.931	1805.62		1124.71	832.731	1832.83		977.108	776.505	1802.19
		1249.41	1216.33	702.152		1145.21	965.736	2247.06		1060.59	637.163	1798.62
		1211.6	966.38	1417.69		805.8	869.814	1895.95		720.417	625.181	2064.57
		1466.86	871.747	787.871		1009.85	629.125	2417.9		1210.28	611.184	1787.33
		1265.12	1284.73	1025.19		1696.44	868.288	2186.03		765.945	864.545	2016.04
		2105.06	903.144	1066.8		960.15	1019.68	1339.73		1013.37	881.438	1647.43
		1204.88	1050.96	1571.86		1274.55	655.366	2448.08		1091.87	479.025	1803.34
		1154.53	1023.96	861.125		1516.2	895.537	1988.1		1033.31	699.078	1977.89
		1386.45	633.512	1120.72		1014.36	746.535	2000.94		867.434	779.307	2096.21
		1208.26	1062.83	1641.13		988.036	851.336	1794.35		1686.23	645.713	2164.84
		1324.57	1048.42	1164.46		1052.27	1027.9	1960.65		1942.42	760.151	2211.45
		1316	1145.4	801.952		1183.87	900.365	2204.39		1157.09	874.65	2002.72
		1205.11	1616.27	1108.2		1336.81	927.064	2385.25		1134.74	587.176	1329.04
		1330.85	1349.17	928.606		1124.1	837.704	2282.09		1442.74	690.595	1236.26
		1228.01	653.754	1118.98		931.87	789.584	2320.4		1611.12	933.125	1774.34
		1034.04	1143.1	1058.57		1144.51	1138.24	2439.61		1644.7	755.025	1288.92
		1067.1	1269.94	868.168		863.271	589.935	1882.03		1301.81	750.993	1759.81
		1020.57	1363.9	1281.17		1284.26	1007.87	1912.24		1776.2	911.013	1968.27
		1297.48	827.001	1088.22		1307.01	1073.71	2107.55		1248.88	652.795	1952.66
		1441.81	1243.33	1571.28		1045.79	875.324	2094.67		1091.86	719.606	1470.29
		1204.44	1087.82	1989.78		1198.64	968.695	2349.15		1382.1	868.483	1664.15
		1706.78	1171.17	1276.17		1051.75	886.894	2128.14		1187.54	1126.57	1777.4
		941.73	870.451	870.926		938.127	948.871	2059.27		906.417	410.742	1846.06
		991.542	1053.49	845.205		1038.21	984.362	2391.74		954.225	723.913	1421.53
		1003.75	1144.31	1091.01		1462.7	913.148	1810.46		1022.22	916.98	1309.61
		831.778	951.752	1470.68		1272.87	930.217	2169.8		931.2	502.003	1704.61
		1120.89	1004.21	1258.6		762.384	964.411	1957.41		1076.15	607.561	1631.18
		1131.09	962.189	1046.43		883.89	620.338	2058.66		1545.74	713.03	1626.34
		1387.21	1173.47	2182.14		1245.46	568.786	2523.57		888.942	790.767	1231.29
		1804.27	919.114	1395.46		1034.18	707.644	2079.91		1019.4	1074.84	2252.16
		1426.37	807.459	835.285		1346.31	540.996	2233.34		1567.15	1342.25	1844.05
		974.615	1107.17	1400.62		1399.43	1073.99	2282.29		1833.31	683.69	2264.23
		1279.96	1175.56	1205.46		1316.65	818.807	2346		1124.82	661.046	1711.96
		985.937	941.923	1322.04		1245.78	905.343	960.796		1144.76	1357.26	1922.01
		945.674	1017.06	1077.47		1213.84	999.19	2282.31		1416.17	540.291	1521.96
		1448.24	1344.15	728.699		1129.41	728.341	1980.41		1119.1	569.114	1933.83
		1880.23	974.158	1246.69		1406.64	761.404	2394.09		1666.9	928.571	2099.24
		1326.7	884.341	961.796		1576.21	786.557	2043.29		1478	584.349	2134.44
		1381.7	1224.39	1649.96		1479.17	945.3	2440.87		1037.46	906.168	1414.74
		1409.38	575.561	1037.8		2721.57	827.24	2305.82		1184.03	742.844	2408.95
		811.622	999.234	1409.95		877.889	869.412	1109.34		1253.95	550.268	1599.84
		1627.54	1175.94	1108.63		826.509	639.815	1733.61		1369.72	755.1	2339.17
		1124.07	1076.99	1049.57		1026.03	731.66	1414.17		1472.28	871.575	2413.67
		1168.51	1254.75	921.278		1456.73	915.972	2504.82		1437.67	1091.82	1535.8
		1341.96	611.81	1019.99		952.606	1388.66	1668.44		1355.42	701.093	2043.89
		1482.17	1129.84	1756.56		1046.48	588.655	2343.12		1950.1	1024.53	1287.97
		1638.33	1517.36	1282.13		1332.71	1038.27	2488.05		774.57	1420.47	3350.37
		1337.39	962.871	1026.46		1569.1	911.842	2598.95		701.435	747.252	2384.05
		957.776	886.583	1042.94		1947.55	644.133	2277.43		972.75	740.401	1076.87
		1445.06	809.228	1035.68		835.118	994.091	2374.65		552.96	781.885	2168.24
		1145.78	990.961	1578.2		1641.85	539.869	2227.5		457.077	1196.63	1722.2
		1399.32	1304.12	1002.72		1784.47	689.579	2502.25		686.386	726.041	3235.54
		1660.21	1147.16	1364.97		1352.38	1279.54	2095.2		1122.01	538.679	1505.3
		1349.55	1030.79	711		1054.97	984.076	2474.72		867.785	848.639	1164.37
		1119.93	878.743	1344.91		1176.9	1345.9	2593.19		926.605	899.966	1540.22
		1296.07	1073.23	1304.31		1087.22	1123.91	1814.62		494.762	1319.91	1722.73
		1388.33	843.408	1681.72		1796.84	751.567	2179.84		705.059	870.823	1978.71
		1657.35	1021.36	1079.47		1489.1	660.877	2696.25		474.959	1123.52	1317.29
		1826.75	897.433	1326.12		964.851	1198.45	2412.54		858.206	764.697	1894.14
		1290.5	959.708	874.629		1119.64	1046.62	2314.89		1138.09	1074.38	1679.94
		1328.29	963.667	1210.86		1388.07	822.963	2396.3		1323.19	808.865	1315.07
		1816.13	916.734	965.859		1689.88	658.194	2178.56		621.907	560.828	2174.94
		1373.93	1121.83	1144.88		1383.51	503.511	1601.49		1028.88	855.583	1821.52
		1276.6	1208.07	1084.61		1375.26	986.625	2475.27		1124.32	756.045	1616.97
		1657.32	1224.16	1302.51		1345.76	560.786	2475.32		1022.72	694.057	1027.54
		1341.12	879.587	1023.25		1055.95	984.668	2683.48		1001.22	513.157	1659.75
		1567.4	1019.38	1064.96		933.249	217.344	1901.03		1312.36	998.528	1742.13
		1375.81	1242.58	896.074		1401.61	516.114	1513.79		1067.36	1064.74	1144.81
		1316.17	1057.14	1179.45		1015.36	565.667	2002.3		864.942	580.819	1603.96
		2012.51	938.926	1288.22		1096.51	882.645	1906.82		718.321	623.743	1994.48
		1466.23	1191.11	1915.84		923.229	1805.45	1630.22		953.497	1237.82	2036.14
		1607.18	831.826	1100.54		984.185	899.856	1842.52		1023.01	997.485	1605.35
		1448.52	1094.38	1198.64		1288.45	999.166	1934.67		1050.72	917.191	1843.87
		1388.89	1360.51	787.283		1268.33	493.31	1846.69		1038.34	894.098	2429.61
		1236.27	1318.91	914.772		1262.81	847.306	1958.82		1071.54	1043.05	1858.11
		1453.97	731.715	937.844		1532.56	933.573	1927.2		1006.27	926.865	2258.68
		1485.07	1540.45	1380.45		2680.63	928.281	2451.27		1111.18	945.129	2213.18
		1393.98	1077.84	1372.81		1565.62	422.662	2364.99		1127.13	800.712	1350.53
		1663.78	1206.9	1049.34		1448.93	1255.14	2176.91		906.337	714.505	1674.65
		1348.74	1035.38	1058.24		1477.14	434.999	1482.43		1128.12	889.603	2253.85
		1315.76	1097.23	874.535		982.107	703.623	1888.27		1035.74	1128.28	2023.03
		1804.78	994.228	1055.72		1434.88	601.338	2266.77		1518.4	819.182	1323.97
		1284.87	799.421	1117.74		1547.33	1154.07	2360.52		1089.99	664.472	1627.04
		1560.64	1005.41	990.019		1431.83	1165.62	2263.27		939.947	430.555	1666
		1333.91	856.239	689.321		891.538	1413.65	2033.69		1076.11	1001.84	2125.59
		1224.16	1042.97	1511.3		1986.91	1348.73	2199.27		1414.15	556.095	1622.24
		1578.89	1280.31	1127.67		597.285	1318.84	2213.05		1067.82	936.391	1785.95
		1832.86	1026.89	1171.38		1228.71	1694.19	2288.4		898.811	1015.26	2252.69
		1379.44	1261.63	1665.42		1693.24	824.657	2299.02		1127.12	238.626	1002.46
		1991.29	1309.71	1077.65		1150.78	1091.78	1057.88		877.149	779.501	1838.84
		1289.26	1273.03	975.947		1994.45	1160.2	985.25		1091.07	843.822	1699.58
		1216.05	689.274	878.681		1249.86	926.162	664.776		1088.16	1319.5	1470.78
		1226.99	1091.34	814.298		2059.07	1078.88	933.62		919.244	425.428	1560.66
		889.147	869.88	388.124		957.259	1703.34	645.988		520.392	1128.4	2038.63
		1142.16	778.196	1196.04		1429.55	967.603	1071.35		1128.57	633.783	1313.42
		1083.95	699.114	823.129		1142.09	1392.35	1293.75		945.603	653.397	2001.9
		615.419	714.235	1118.64		1446.01	909.953	664.456		489.515	769.977	1414.59
		654.722	866.691	1015.98		1142.51	1417.01	600.453		854.741	517.433	1763.26
		1406.97	591.879	859.882		1379.12	1055.58	981.297		915.949	867.588	1993.35
		1491.09	1086.03	886.549		1674.13	1542.63	794.097		1256.79	656.284	2012.61
		926.332	1199.96	614.33		1324.52	1681.46	1038.23		1251.02	484.698	1948.2
		1302.14	838.894	1553.14		1296.95	839.224	1026.38		1190.86	848.042	1740.07
		1065.54	749.02	1163.55		1262.67	1174.63	1173.74		998.426	439.044	1377.48
		870.524	826.004	1140.22		1369.13	1620.16	669.25		1005.45	1014.19	1666.9
		1328.68	993.707	1268.54		992.491	1228.47	671.401		934.614	890.04	1632.15
		1576.44	789.691	611.572		1440.8	1314.54	1316.85		1026.86	620.444	2930.82
		871.368	830.697	713.87		750.116	1707.37	657.733		897.596	481.841	2623.68
		1683.58	777.89	1141.27		1305.64	1329.53	1337.33		1118.62	851.382	1502.65
		810.921	1103.72	1220.89		1171.6	966.827	1430.69		1181.62	991.94	2062.89
		749.184	913.845	1015.15		1484.83	1061.62	902.461		1029.8	510.534	1929.03
		1309.14	753.72	1156.74		1349.12	1283.49	525.816		932.199	947.049	1951.76
		1045.72	838.411	1863.61		1491.54	816.542	1226.7		1017.96	823.577	1427.76
		1115.03	565.065	1747.01		906.858	932.113	1017.7		1287.75	904.847	1594.77
		1425.31	887.712	1194.56		705.013	1697.12	817.258		1133.06	982.545	2170.57
		769.888	1169.99	1469.44		1228.92	1377.55	884.49		489.338	706.084	1099.16
		840.787	904.12	1159.95		1056.22	1107.06	1067.81		1223.38	2044.92	1634.93
		1190.04	1076.18	1983.19		1197.51	1325.77	941.393		1651.08	970.313	1943.42
		1034.62	1035.89	1201.1		901.867	1203.5	731.421		1195.49	1003.78	1408.84
		1209.27	829.997	768.748		1191.44	1425.42	893.604		1150.28	890.453	1789.42
		1061.98	896.644	1892.26		1311.9	1078.99	1110.83		1073.77	546.243	1939.87
		869.336	842.603	1317.97		833.584	1140.6	935.697		1152.5	661.122	1921.64
		1021.28	1172.62	854.771		945.347	1294.17	903.07		1153.49	481.386	1455.74
		1344.81	791.239	1131.01		860.965	1479.32	876.373		1280.1	1013.16	1238.72
		1406.38	1100.33	1730.95		749.594	856.348	907.602		958.75	1367.95	1654.51
		1581.71	1093.58	987.536		915.303	912.355	846.945		1455.66	491.738	2649.44
		1277.79	1130.19	998.87		1019.37	1916.21	910.762		1110.01	585.387	2084.08
		1069.61	779.472	1309.36		910.054	1297.67	847.064		936.935	884.926	1803.96
		1267.32	1107.99	1118.39		1222.73	1095.15	834.77		1068.16	983.349	1958.58
		1086.85	994.563	2022.41		1354.14	1532.42	875.681		618.862	609.044	1530.22
		1009.81	1076.51	981.558		1118.34	1130.57	1051.13		2077.34	975.887	1625.92
		1158.47	1013.51	1050.68		1701.49	851.381	677.171		1875.2	1229.66	1894.31
		824.492	781.695	934.307		755.699	869.443	862.451		1724.81	808.66	1810.58
		1210.38	851.278	783.99		1794.42	1491.51	863.137		2235.89	1060.96	1901.2
		1278.95	990.155	1214.7		942.604	980.884	822.935		1696.42	639.392	1843.53
		1509.06	686.948	1223.9		818.342	1789.18	922.327		1842.32	751.987	1377.98
		1267.52	643.314	797.803		819.438	1172.9	767.618		1414.42	780.199	1610.74
		1137.59	1111.59	886.265		737.764	1056.64	1122.78		1212.09	916.326	1749.43
		878.208	902.397	1308.12		1171.36	1292.99	1129.01		1910.91	967.348	1865.84
		1476.67	688.317	1220.22		1817.31	1507.29	657.765		1512.65	1093.63	1780.59
		1291.02	1079.25	2105.26		1542.1	1672.11	985.789		1369.03	585.227	1527.21
		1241.62	933.348	1039.19		783.149	1545.01	1594.57		1632.12	894.206	2145.06
		1361.91	1082.75	1425.09		1665.17	1124.18	1046.67		1719.34	1010.25	1455.95
		1361.36	825.339	1346.39		1673.23	1289.42	786.996		1663.02	849.698	1405.12
		1725.22	1182.27	1068.79		1559.72	1286.96	713.159		1772.09	723.14	1639.37
		1364.75	944.95	1692.76		991.634	1111.23	781.531		1577.11	523.333	1448.52
		757.993	1120.14	270.195		1157.05	771.395	747.494		1285.33	925.607	1804.19
		1353.21	987.627	1239.1		1148.85	1212.7	611.734		1585	584.248	1723.78
		1610.45	1157.39	1129.38		889.432	1168.57	935.416		1288.66	688.438	1669.51
		1380.25	978.294	1669.41		1360.29	1341.11	769.648		2256.51	418.51	1350.44
		809.477	875.033	1273.24		1598.66	1272.25	1095.34		1336.46	689.784	1596.19
		1247.68	1069.54	1026		1138.12	1063.03	628.468		1480.66	991.321	2515.08
		1426.61	995.644	1481.57		1277.63	1016.18	932.769		1439.44	810.267	1654.83
		1373.7	1101.99	1142.57		1202.91	1252.73	804.599		1914.2	623.435	1392.77
		1295.53	1085.49	1672.39		1237.78	1268.8	981.804		1460.16	572.144	1910.1
		1232.72	870.939	1113.94		676.451	1334.04	855.833		1425.45	1362.48	2073.19
		1167.36	791.025	1263.77		1092.72	1595.64	974.154		1678.72	1099.84	2002.3
		1596.67	1011	1074.22		1572.98	1003.48	943.402		1639.2	618.014	1762.05
		1286.45	854.595	1053.42		1075.14	1655.27	744.821		955.298	1436.81	937.769
		1096	947.148	1517.1		1000.33	1476.65	664.348		1095.29	624.093	1597.98
		1191.94	593.348	1209.39		1168.91	1423.58	545.022		822.042	1201.53	1668.51
		1038.22	1210.6	1736.1		1149.97	892.995	531.262		1134.17	396.201	976.985
		1714.46	784.24	1370.52		1170.86	1330.23	931.496		1290.25	594.457	1648.31
		1204.97	1169.75	973.358		1521.13	1281.09	851.725		1317.91	716.508	2072.59
		926.947	832.993	2047.18		1000.35	1094.57	577.877		1651.12	599.671	1657.13
		1239.2	779.177	1179.08		1111.15	1109.17	664.667		1683.77	486.24	1716.39
		1315.12	767.225	1789.9		1497.91	1810.69	656.414		1295.02	784.529	961.111
		1186.44	567.387	1600.67		1027.94	1378.66	707.367		1187.05	614.349	1414.94
		1312.41	807.81	2507.76		1630.3	1217.06	653.919		1302.41	1122.9	2157.4
		1662.09	711.96	1890.04		1836.71	1712.23	704.326		1758.58	346.825	2136.32
		1081.68	450.424	1577.53		1177.26	1719.92	810.734		1757.04	608.919	2075.64
		1386.53	855.732	1147.93		1797.11	573.75	724.317		1892.48	1104.27	1944.93
		1428.52	938.239	1216.36		1187.35	1071.85	644.848		1224.67	695.309	1760.74
		868.838	997.06	2012.28		1905.42	1221.06	772.662		1122.33	678.155	1695.94
		1047.01	445.517	1623.12		1423.54	1497.47	965.725		2085.37	513.191	3037.38
		1790.72	645.968	1582.46		1374.1	1707.58	782.099		1604.58	556.264	2998.13
		998.699	837.939	1492.74		801.17	1661.08	598.044		1367.06	496.247	1894.35
		961.622	668.557	1142.55		1448.65	1312.04	520.053		1219.11	1079.61	2094.77
		1366.64	558.879	1994.54		1721.75	1122.75	986.18		1261.99	551.798	1827.09
		844.748	871.551	1337.48		1881.13	1311.83	592.766		1396.62	394.734	2073.72
		1041.53	510.826	1437.45		1492.1	1509.15	659.126		1278.69	447.167	2260.54
		1613.42	576.282	1956.02		1928.65	1460.62	600.718		1672.73	1080.6	1985.26
		813.273	925.9	1518.07		1479.68	1732.62	595.489		1005.91	940.614	1909.2
		1375.57	472.999	1872.18		1705.91	1629.97	844.109		1060.3	727.101	661.655
		1091.93	571.985	1703.43		1242.61	1034.76	711.238		1505.59	483.926	880.907
		1449.26	862.913	1794.78		1342.12	1577.23	634.848		1321.05	483.077	2017.44
		897.606	724.576	1402.19		1788.14	1173.4	699.996		1613.24	609.006	2231.32
		951.882	616.627	1438.77		1534.59	1496.31	897.183		1596.02	490.033	1918.54
		1097.19	554.357	1378.03		504.546	1368.26	530.768		1317.61	585.663	1139.86
		1425.72	773.934	1399.01		1375.72	1785.91	894.2		1289.45	835.785	1567.83
		861.015	634.885	1750		1293.37	1335.33	698.483		1656.69	601.897	1862.48
		1213.36	777.209	1888.7		1691.85	1565.28	551.337		1942.98	502.915	1895.97
		1186.78	639.402	1636.91		1183.26	1271	880.771		1237.94	826.75	2023.88
		1252.96	514.893	1868.93		1709.4	895.597	768.432		1603.31	391.296	1499.77
		1171.47	557.714	1505.95		1447.28	1451.29	769.523		1534.93	506.896	1451.81
		1726.7	616.174	1855.03		584.27	1397.2	650.159		1102.69	562.003	1627.59
		1348.86	977.849	2165.61		1212.37	1333.56	639.182		1588.41	637.92	1153.01
		1208.93	593.105	1623.52		1620.41	1473.7	1085.3		1533.86	387.966	2001.19
		927.688	656.437	1539.56		886.346	1115.56	498.835		1276.14	1105	2269.55
		1323.46	543.218	1244.04		965.717	829.685	986.5		1561.62	998.189	2632.45
		1417.63	798.21	2120.53		1275.48	1198.79	1208.47		647.488	1200	1920.14
		1411.41	462.575	1746.97		1553.99	1406.01	716.987		1870.33	552.316	2094.41
		1067.36	582.698	2245.81		811.261	1490.65	636.7		1646.65	1253.17	2061.57
		845.574	825.72	1880.82		1204.18	1599.75	835.974		1328.93	506.309	2265.08
		994.68	492.56	1437.01		1455.07	1676.58	1285.35		1922.52	421.854	2222.84
		1008.76	561.958	2219.45		1974.69	1389.37	531.634		1557.41	699.916	1986.17
		986.821	621.021	1788.03		786.431	1213.69	559.68		1413.34	478.373	1630.09
		1409.81	1121.44	1944.03		1827.59	1192.3	1241.48		2263.2	618.048	1539.92
		1530	756.721	1614.5		1191.14	1259.61	420.226		1585.89	1191.74	1729.04
		904.227	643.667	1568.51		1311.26	1323.15	844.455		1488.51	526.989	1410.34
		1057.14	797.208	1975.41		1090.05	1105.62	700.49		1471.25	513.842	2167.86
		1104.56	696.04	2013.76		939.627	1009.59	723.153		1563.61	490.091	1819.2
		1402.4	510.974	2076.42		872.764	1443.09	1290.65		1995.82	505.713	2551.21
		1273.21	710.526	1642.87		956.32	1378.97	1107.78		1816.45	1042.96	1562.72
		1243.64	672.838	1264.77		1308.51	2536.39	711.005		1834.63	1007.36	1379.96
		1240.37	551.487	3045.75		954.987	1542.91	598.355		1539.62	538.434	2425.2
		937.492	936.435	1680.87		904.958	988.827	769.108		1885.78	605.43	1472.31
		938.036	915.419	1945.41		845.84	878.274	698.453		2246.66	523.836	1629.57
		947.991	678.14	1897.76		1003.54	1484.1	763.35		2521.92		1776.05
		1187.58	842.546	1774.12		1678.7	1866.47	816.973		2997.16		1456.86
		774.234	637.587	1080.57		1332.14	1436.5	777.234		3390.67		1552.78
		1328.54	794.103	2183.18		1127.95	1214.56	828.574		3228.92		1610.46
		1548.99	483.338	2168.72		1292.78	1600.81	907.915		885.236		1840.11
		919.014	804.455	1912.29		863.838	970.724	721.572		3194.08		2126.84
		655.979	647.616	1851.43		1601.32	1380.76	1096.37		2847.64		1829.19
		1218.79	860.44	2173.56		1662.82	2157.43	908.146		1933.2		2680.77
		817.479	642.768	1254.32		934.713	1156.86	927.83		2105.82		2913.11
		981.547	920.527	1499.39		1304.3	1561.76	1091.78		1972.91		2031.88
		945.979	636.58	1788.81		720.286	1391.86	942.786		2234.95		1864.27
		1339.64	1017.65	1909.54		841.411		1014.46		2179.61		1796.38
		1093.56	849.449	824.006		1406.36		1001.8		2077.82		1801.5
		1498.92	561.617	1441.45		1008.43		1198.57		2211.01		1993.19
		1234.81	490.427	1989.66		1519.57		1150.39		2425.4		1840.99
		1222.23	858.208	1697.47		1403.66		858.925		2407.47		1930.82
		1304.38	503.348	1885.8		1032.41		927.306		1970.2		1813.75
		1366.96	1041.91	1758.48		1655.87		1009.75		2366.43		1982.96
		1415.92	622.961	1348.51		1002.02		1015.55		2027.91		1778.43
		1390.39	1068.4	1923.65		1182.99		1024.24		2385.04		1298.29
		1405.9	875.939	1639.42		1001.25		1338.98		2485.45		2462.62
		1143.05	959.878	1154.52		1325.19		963.589		2754.31		1881.13
		1808.95	1417.64	1113.15		1693.21		1020.45		2404.41		1568.76
		1392.85	1511.9	1769.99		1291.22		879.914		2429.7		1633.12
		1165.78	605.255	1827.43		1610.45		1847.13		2926.59		1752.52
		1319.73	753.59	1803.1		1767.26		1140.8		2301.99		1752.12
		935.203	854.876	1377.93		1500.28		791.224		2646.72		2342.06
		1470.45		2155.02				926.538		2573		1856.32
		1569.84		2176.9				696.169		2066.84		1600.87
		710.673		1819.52				1109.59		2343.02		1738.97
		1034.84		1636.37				954.642		2383.2		1741.98
		495.26		1562.65				1252.05		2060.6		1742.46
				1721.86				1136.92		2279.61		2153.18
				1286.14				1019.71		2477.27		1575.83
				1974.39				1022.03		2308.22		1029.16
				1648.62				828.557		3398.61		1612.58
				1811.19				1786.44		2543.18		2057.28
				1889.75				869.06		2457.54		1528.18
				1960.07				520.959		2977.88		2246.26
				1584.74				836.358		2328.93		2347.14
				2278.73				1487.25		2517.93		1756.96
				1988.12				1113.14		2459.07		1830.21
				1366.13				1372.72		2317.88		2144.82
				1170.51				914.23		1614.6		2433.94
				1887.55				1298.66		2275.55		1441.65
				1670.77				1458.7		2651.44		1730.71
				1883.05				2100.15		2441.66		1963.36
				1983.8				1183.68		2521.65		1758.81
				1876.49				2009.51		2390.43
				1590.97				1024.87		2011.86
				1658.98				981.25		2950.82
				1821.62				1461.54		1701.13
				1943.46				1303.59		2737.07
				2083.37				1347.28		2663.79
				1934.03				1942.04		2605.32
				1893.07				988.218		2121.93
				1954.32				860.233		2974.08
				1902.3				953.678		2858.61
				1461.28				1033.25
				987.525				1252.98
				1164.76				1357.29
				2102.21				854.425
				1072.34				1937.14
				1277.97				1170.72
				1850.81				2661.94
				1976.11				1244
				1817.42				1185.7
				1322.85				1382.27
				2277.93				993.863
				1527.29				1668.61
				1509.19				1041.01
				1631.67				1377.74
				1732.41				1590.47
				1903.8				1218.7
				1734.49				826.512
				1646.43				1397.38
				1475.17				1206.92
				1448.01				1396.36
				1742.2				1665.7
				1619.67				1205.4
				1351.37				922.203
				1427.23				2254.15
				1986.44				1405.67
				1424.31				1555.58
				1680.55				1456.01
				1996.26				1550.29
				2358.81				1600.4
				1600.69				1026.11
				1743.4				1785.37
				1718.88				1575.86
				2043.7				1616
				2033.16				1125.97
				1110.15				1735.52
				1573.46				1752.95
				1548.02				1266.71
				1606.86				2081.35
				1224.66				505.63
				1685.5				1431.01
				1444.49				1446.95
				1963.13				899.241
				1663.74				1521.07
				1511.68				1041.53
				1621.66				871.676
				1807.55				1757.07
				1992.88				1352.89
				1547.49				947.337
				1955.55				1974.41
				1326.42				2034.05
				1781.98				1953.43
				1712.66				1141.3
				1196.8				995.108
				1085.68				1058.99
				2178.07				731.049
				1089.76				1085.57
				1704.24				1735.54
				2191.83				1834.74
				1779.49				1305.42
				1599.28				995.944
				1207.64				1993.29
				1823.26				1274.66
				1518.58				1157.01
				1423.29				1279.54
				1630.46				2507.49
				1518.23				1240.53
				1782.05				1155.89
				1493.38				1093.65
				1794.5				2457.6
				1883.95				1241.54
				1884.15				1440.52
				1741.98				1695.5
				1885.39				1853.61
				1907.45
				1776.84
				1543.63
				1984.95
				1547.34
				2127.82
				1231.87
				1132.81
				761.911
				1145.09
				2151.53
				2477.94
				1195.49
				1367.58
				1258.95
				1426.64
				1071.18
				1807.86
				1566.6
				1726.3
				2557.22
				1421.22
				1092.56
				2185.48
				1475.7
				1895.93
				1909.54
				1382.59
				1186.17
				2212.88
				1646.02
				1494.5
				1378.7
				1519.85
				1788.37
				1819.1
				1713.15
				1481.07
				1978.44
				2443.79
				1608
				1241.96
				1731.26
				1142.45
				1381.69
				990.447
				1966.65
				2245.23
				1265.19
				1711.3
				2058.28
				1966.6
				1079.58
				1686.82
				2146.03
				1836.7
				1590.94
				2376.43
				2155.06
				1296.56
				1918.83
				1703.36
				1144.23
				1801.66
				2276.57
				1809.91
				1511.02
				2047.95
				965.506
				896.326
				1280.81
				1770.99
				1302.46
				1810.1
				1906.7
				1514.96
				2164.94
				667.343
				1964.23
				1547.1
				2130.95
				1222.77
				1409.01
				1634.34
				1920.44
				2169.33
				1009.67
				2027.22
				1280.1
				2559.27
				2137.86
				1460.06
				1656.27
				1966.78
				1885.88
				2721.67
				1685.65
				2000.78
				2166.08
				2213.98
				2262.99
				2922.18
				1951.87
				2590.49
				2611.38
				1976.42
				2026.15
				2747.41
				1770.38
				1507
				2157.67
				1491.6
				1656.45
				1449.62
				1267.34
				1534.84
				1973.01

## Sheet: Fig S5.A_H3K4me3_UI_Sinefungin
H3K4me3
		Mean fluorescence intensity for each biological replicat
		UI	UI + 1 mM Sinefungin	UI + 5 mM Sinefungin
		6078	3804	2904
		3774	2894	3219
		4285	4265	4944
		UI				UI + 1 mM Sinefungin				UI + 5 mM Sinefungin
		H3K4me2 normalized to the segmented nuclei/cell				H3K4me2 normalized to the segmented nuclei/cell				H3K4me2 normalized to the segmented nuclei/cell
		Exp 1	Exp 2	Exp 3		Exp 1	Exp 2	Exp 3		Exp 1	Exp 2	Exp 3
		5365.46	2977.45	4490.28		4340.48	4150.37	3819.5		2993.78	3039.28	5184.74
		6075.23	2631.8	3656.55		4850.26	3945.72	5272.03		2688.71	3044.24	4376.96
		5863.39	3296.3	5229.75		4379.89	5085.3	2919.59		3370.56	3298.49	3959.79
		5700.64	2753.85	5039.01		4466.67	3722.7	3958.28		2971.2	2832.44	4721.91
		5841.39	2970.86	4503.27		4545.27	3638.12	3973.82		3038.09	2751.72	4714.02
		5329.03	3250.35	4407.16		4454.99	3486.74	4506.26		2594.94	3457.84	3817.76
		5464.61	3383.8	5998.46		4694.26	3532.61	3450.22		2654.82	2341.93	4302.25
		5134.35	3159.05	4858.37		4745.2	4867.12	4844.18		2732.77	2946.66	3549.66
		5214.46	3270.41	4832.36		4934.99	4516.84	3572.56		3466.01	3185.98	5496.69
		5505.39	3420.91	5353.09		4258.72	4793.56	3884.63		3262.66	2900.68	4361.11
		4454.33	2868.75	4373.51		4309.97	4659.83	3783.48		3281.22	2804.42	3443.31
		2764.75	3258.7	4577.25		4528.95	4100.92	4962.48		2905.9	2789.19	3827.31
		5593.22	3193.91	4575.87		4597.77	4517.41	4203.51		2466.03	3381.22	5543.93
		6667.99	3049.86	4955.23		4929.13	4361.34	4050.02		3266.12	3334.88	4366.06
		6142.48	3143.99	5050.55		4224.16	4814.72	4922.96		2749.42	2577.69	5479.46
		5083.23	3177.1	4784.03		4475.46	4131.37	5194.14		2802.82	2573.42	5644.28
		4893.14	3003.43	4099.47		4698.71	4569.23	3565.34		2889.52	2810.39	4823.05
		5525.16	2974.23	5036.52		4454.27	3623.75	3417.55		2536.82	3104.97	5713.98
		4818.08	2952.09	5142.09		4427.69	4060.5	4392.35		3072.7	3596.65	5170.24
		4845.25	3009.75	5556.49		4312.43	4877.8	3591.99		3149.75	2610.44	5029.43
		6075.8	2957.89	3955.7		4866.04	3561.26	3541.25		3096.39	2305.41	4630.14
		5946.21	3117.31	3981.78		4344.98	4380.98	4709.26		2511.4	2220.86	3991.75
		4182.69	3732.12	4235.88		4230.95	4430.36	3906.01		3259.57	4276.78	5685.63
		5488.49	3747.71	4292.04		3963.65	4583.23	4808.56		2481.03	2754.93	4251.07
		5357.95	3247.12	4521.49		4209.8	3927.28	3991.01		2737.03	2887.49	4345.45
		5653.88	2797.11	3474.22		4711.07	4551.29	3571.81		2892.86	3368.43	3593.92
		5466.55	2907.33	4101.81		4602.02	4207.94	3944.49		3137.11	2471.11	3614.61
		5296.05	2959.65	3619.39		4161.54	4385.08	3730.97		3504.65	2410.51	3698.45
		5602.65	3025.71	4552.23		4929.11	3715.32	4260.76		3416.45	3480.91	3583.13
		5704.65	3562.03	4120.29		4484.79	4210.3	4085.05		2690.41	2791.89	5372.68
		4963.69	3074.22	4718.5		4231.46	4051.29	2692.61		3654.52	3225.98	5040.19
		5699.2	3731.34	4126.5		4643.48	4470.35	3670.4		2647.81	3650.29	4496.27
		5219.74	3474.02	4098.88		5277.01	4325.88	3846.13		3259.33	2553.53	4823.51
		5727.46	3424.88	3936.1		5524.04	4844.99	3317.5		2956.43	3053.64	5602.73
		5831.28	3585.8	3951.5		4367.7	4745.84	4628.86		2886.56	2712.48	5307
		5149.72	3498.41	4136.96		4305.77	4972.51	3444.66		2933.8	2474.24	6617.4
		5985.29	3271.16	3682.74		5008.86	4451.16	3368.75		3435.99	3889.22	4697.17
		5902.52	3436.86	3849.76		5826.97	3774.39	4210.68		3213.66	3507	6242.9
		6073.29	3346.13	3223.35		5520.33	5047.35	4374.07		3153.17	2951.8	5688.57
		5217.42	3489.91	4296.97		5158.28	4253.07	3075.86		2766.92	2722.15	5794.42
		5644.82	3772.75	4386.23		4101.37	4047.43	4316.71		3370.43	3322.35	5082.81
		5443.04	3329.48	3778.08		5636.18	5220.77	3856.26		2555.44	3501.06	4729.04
		5764.22	3009.76	3967.9		5716.24	4950.22	4448.94		3121.64	3522.52	5954.18
		5304.26	2899.29	4028.49		4312.81	3616.81	3693.1		3472.91	2565.92	4285.51
		5359.48	3497.78	3558.47		4857.27	6488.35	4101.17		2778.45	2962.53	5362.18
		4899.07	3859.83	4690.4		3926.78	4888.82	3414.48		3091.21	3187.39	5888.02
		5731.31	3520.82	3199.93		4594.45	5054.7	3925.99		3426.48	3345.07	4373.32
		5549.76	3098.55	3844.62		4935.81	5166.12	3379.18		3472.29	2753.28	3905.93
		6326.39	3115.8	5478.21		4952.08	5209.15	4219.79		2712.84	2940.1	4651.53
		7622.3	3408.97	4214.73		4729.52	4523.25	4383.4		2949.88	3312.9	4922.01
		6483.98	2756.62	4459.62		4975.09	5632.03	4520.1		2813.22	2660.03	5379.38
		6897.56	3823.97	4599.69		4718.13	5439.66	3897.78		3470.43	3074.35	6564.45
		7154.75	3458.41	3511.23		5099.53	4978.06	3596.01		3414.53	2867.88	5334.05
		6540.4	3164.9	4654.55		4767.76	5770.96	4099.71		3065.84	2751.76	5295.75
		6706.24	3703.82	3913.92		4479.36	4701.95	3559.16		2542.72	2609.21	4998.86
		7572.56	3605.2	4676.21		5151.9	4258.14	3472.77		3270.65	2914.88	5520.34
		7266.08	3236.35	5802.88		3988.92	4834.93	4000.34		3173.46	2612.77	4666.58
		7073.51	3345.41	3785.77		4976.31	4091.88	4935.68		2756.54	2894.56	4790.26
		7493.1	3580.27	4354.75		4518.37	3792.15	3847.9		2971.66	2590.62	5878.7
		7196.48	2729.69	4161.21		4685.53	4902.03	4391.73		3167.95	3027.12	5752.56
		6747.48	2860.59	5315.8		4418.53	4249.07	3295.14		4104.54	3377.87	5010.25
		6901.1	3576.11	4641.75		4526.18	4358.74	4021.84		3406.7	3287.9	4636.52
		5785.74	4212.98	4350.6		5101.12	5192.05	3256		2994.81	2801.86	4328.48
		8533.21	3274.71	4542.89		4063.98	3860.68	4271.02		2576.09	2736.95	5860.46
		7994.85	3580.75	4510.89		4715.77	4399.28	5017.12		3125.31	2464.37	4155.01
		7325.35	4785.79	3913.79		4773.69	4355	5470.42		2754.58	2807.78	4994.18
		6941.8	3545.67	4645.46		4414.66	4663.97	4196.77		3037.16	2650.32	3935.86
		7041.84	4501.17	4436.25		4696.43	4702.5	3792.66		3377.29	2730.72	4825.45
		6667.55	3733.22	5057.86		4752.56	4964.96	4024		2916.51	3142.14	5387.67
		6496.61	3590.14	3891.87		4747.36	5013.21	3872.72		2981.76	2859.07	5334.85
		6194.83	4227.28	4076.27		5499.34	2551.78	4060.23		3037.04	2524.2	5941.66
		6401.58	4488.59	4550.43		4187.14	2985.59	4147.31		3474.05	3334.9	5605.64
		7342.91	1993.27	3913.08		4440.84	2996.11	4624.42		2686.74	2795.75	4857.1
		6241.01	4178.05	4386.79		5210.37	2761.33	4269.32		2952.43	3098.03	4273.97
		5074.52	4179.75	4231.07		4724.47	3097.49	4739.84		2681.47	4673.3	5287.94
		7119.76	4616.06	4544.67		3954.34	2410.46	4048.11		3122.51	3348.71	4932.94
		6948.81	4245.73	3564.65		3735.21	3532.29	3611.12		3148.51	3192.25	4797.96
		6679.45	4427.17	4291.22		5102.71	3174.04	3361.13		3004	3245.23	5079.65
		7231.63	4108	4389.05		4880.39	2189.51	4007.1		3069.28	3034.68	4183.63
		6109.23	3928.28	4350.54		4148.76	3064.02	4056.79		2948.83	3110.01	4119.53
		7105.6	4532.03	5349.27		5310.98	2296.49	4160.03		2841.68	2879	5430.22
		6996.5	3872.27	4928.9		4659.07	2401.1	4355.12		3849.05	3332.55	4586.01
		7475.86	4345.18	3229.03		4251.79	2473.7	3688.43		2729.77	2611.01	4359.39
		8319.81	4187.88	4531.53		4394.88	2239.28	4837.16		2877.29	2904.6	5107.66
			3907.13	5671.8		4371.57	2870.73	3804.23		2623.6	2797.05	4406.54
			3444.02	4650.49		4220.51	3354.23	5268.32		3113.97	2741.61	4087.26
			4050.27	3487.51		4267.67	3272.22	4341.14		2717.48	3343.09	3882.45
			3346.61	3632.99		4169.94	2754.38	3857.26		2483.77	3048.89	4408.15
			4443.61	4074.37		4095.03	2587.39	4222.05		3196.34	4835.83	3839.48
			3418.19	4635.58		2697.21	2989.82	4157.4		2777.5	4400.1	4735.27
			3591.13	3987.45		2622.21	3364.42	5278.5		2882.53	4265.24	4960.73
			3198.93	3767.7		2764.88	3417.58	3883.88		3038.22	4017.51	4239.62
			3892.77	3916.13		3128.19	3022.01	4187.07		3448.7	3845.49	5722.93
			3697.89	4128.6		2968.83	2255.17	3492.33		2816.39	3834.29	4406.47
			4587.19	4342.59		3289.18	3147.9	3883.52		2822.86	4260.52	4927.46
			3199.69	4497.8		3026.24	3033.29	4200.29		4504.61	4255.42	4048.98
			3910.31	4149.84		3040.18	3261.24	3660.1		4231.45	4296.45	3973.61
			4453.84	4969.09		3003.17	2334.06	5205.33		2681.96	3924.39	4355.2
			3898.25	4478.47		3206.96	3103.26	3907.04		2552.35	3944.03	4855.88
			4431	5243.57		2427.61	3423.71	3505.94		3518.32	3920.16	4686.27
			4258.86	3693.83		2997.71	2646.9	3778.55		2794.48	3905.07	4790.66
			4199.58	4556.55		2762.78	2387.59	4538.31		2497.89	4250.09	4584.59
			3841.3	4161.16		3188.83	3039.9	3926.08		3871.68	4637.75	5716.18
			3503.11	4671.77		2737.04	2261.54	3464.84		2255.92	3616.36	4534.02
			3723.93	4478.36		3027.4	2947.79	3703.91		3367.41	4053.91	5543.51
			3627.27	4511.01		3062.72	2595.36	3653.47		3704.31	3583.71	5370.5
			3477.09	4595.32		3024.28	2909.27	3471.85		3295.03	4432.52	4155.94
			3872.33	5410.02		2927.31	1934.88	4121.46		2017.38	4293.92	4202.49
			4501.02	4660.59		2659.75	2378.06	4746.79		3250.22	4028.74	4785.63
			5282.25	4908.3		3081.58	2745.5	4354.72		3071.05	3562.85	4748.93
			4034.11	5107.26		3082.08	2340.83	4300.62		2950.84	4192.17	5099.32
			3995.88	4613.88		2899.3	2930.86	5041.05		2684.55	3724.58	4620.94
			4121.31	5037.99		3234.62	2831.67	4283.9		2848.26	3271.09	4574.41
			3362.79	5547.33		3121.01	3121.23	4842.71		2739.64	3529.51	3918.56
			3472.43	4463.74		3210.82	2330.53	4936.23		2840.87	3843.76	4308.38
			3834.59	4581.53		2736.14	2698.02	5133.12		2197.2	4525.16	5619.31
			4083.99	4253.96		2970.94	2536.75	5120.92		2738.88	4971.95	6397.06
			4276.76	4862.12		2650.01	2515.56	5059.3		2957.65	3472.21	5075.29
			3709	4086.71		2776.68	1628.63	4274.97		2499.67	3821.32	4443.7
			3421.72	5301		3129.66	2814.05	4987.78		2488.11	3913.6	4354.15
			3768.42	3672.95		3100.4	2368.19	4419.07		2819.91	3658.58	4502.17
			3298.3	4263.18		3261.07	2479.28	4074.48		3387.91	4903.25	4651.28
			3580.49	4201.51		3210.66	2486.86	4183.5		2346.22	2809.33	4220.7
			3960.57	3645.69		3337.64	2308.54	5237.29		2498.63	4025.37	5019.69
			4028.94	4761.02		2785.29	2551.6	3755.2		2844.25	4407.57	4284.91
			3549.66	3125.19		2778.8	2635.64	5104.46		2240.37	4210.65	5387.72
			3984.66	3730.24		2857.88	2418.43	4178.21		2574.91	4668.85	4818.56
			3777.82	4645.23		2929.06	2693	4132.18		2556.72	4211.88	5385.45
			3562.58	4151.68		2821.07	2754.65	4663.59		2421.34	4314.46	4740.76
			3542.01	4281.18		2927.22	2580.91	4420.06		2613.83	4484.31	4604.09
			3681.88	4501.38		3159.13	2416.63	4061.98		2569.46	2850.86	5310.92
			3906.16	4901.98		3010.45	2759.33	4056.01		2374.85	3363.22	5437.46
			3603.63	3573.89		2645.76	2800.86	4191.05		2387.89	4920.64	4875.39
			3466.46	4507.15		2944.14	2174.84	4931.44		2359.86	5480	4736.94
			2785.16	4395.59		3040.78	2339.48	3663.68		3103.47	3672.87	5233.33
			3691.51	4740.77		2632.71	2336.74	3496		2684.84	3433.05	5482.93
			3764.03	4413.15		2763.69	2136.18	4403.98		2938.51	3091.3	4286.11
			3739.13	4032.06		2875.01	2598.48	4269.24		2233.86	2792.78	5104.41
			2909.27	5809.18		3042.08	2225.89	4731.52		3046.43	3673.31	5268.83
			3488.31	4074.28		2614.94	2824.03	4305.26		3399.01	2004.79	5228.7
			3977.93	3203.3		3089.45	2569.28	4065.57		2985.15	2688.51	5671.83
			3779.17	4228.35		2699.42	2178.22	4250.51		2380.26	2686.18	5027.02
			3751.01	5453.92		2719.26	2896.96	4657.24		3026.3	3675.05	5951.39
			4076.88	3956.53		2810.16	2418.74	4613.93		3079.83	2883.25	4982.57
			4147.75	4301.46		2946.73	2490.18	4252.3		2767.8	2687	5483.19
			3342.88	4890.86		3276.75	2145.31	3863.77		2538.61	3146.72	5275.31
			3683.99	3679.14		2711.51	2075.84	3657.03		2685.77	2728.9	4480.94
			2926.34	4192.49		2715.64	2458.19	4495.26		2591.51	2659.41	4835.32
			3033.47	3486.11		3137.13	2747.64	4540.36		3102.36	2824.31	5938.99
			3922.41	4398.29		3090.51	2313.56	4378.72		2536.58	2591.06	5579.77
			3856.23	4227.15		3012.19	2224.22	4058.3		2743.29	2369.63	4950.23
			4287.31	4143.94		2906.15	2142.17	3859.28		2741.05	2847.26	5525.61
			4303.19	4792.29		3046.46	2459.82	4730.11		2263.1	2722.05	4691.08
			4043.97	5457.05		2698.03	2495.13	4081.95		2916.7	2597.51	5168.47
			4058.51	4218.76		3368.33	2245.44	4038.94		3370.3	2821.43	4898.06
			3849.24	3943.25		3227.01	2466	4030.24		3480.72	2468.88	5953.67
			3813.35	4492.09		3494.04	2309.98	3231.59		3223.74	2610.56	4809.5
			3810.68	4990.76		2932.83	2492.38	3873.12		2803.84	2953.19	4771.64
			3291.8	5559.67		3355.06	2399	4557.62		2675.38	2697.01	5005.99
			3777.45	3807.03		3682.97	2513.12	4326.28		2387.93	2581.47	5903.96
			3447.38	3813.4		3285.16	2523.27	3479.68		2754.01	2054.2	5361.3
			3557.84	5093.79		2976.61	2111.81	4328.03		2637.07	2655.17	5095.49
			4191.16	3969.94		2817.7	2205.29	4290.59		2901.47	2696.33	5254.27
			3262.98	4555.55		2960.38	2043.76	4457.6		3004.82	2961.99	4688.16
			3346.07	3363.69		2470.96	2722.04	4621.44		2978.32	2993.36	5799.85
			3376	4917.08		3052.93	2156.52	4134.27		2786.36	3952.38	5010.56
			3685.28	5291.25		3158.06	2769.26	4937.6		2720.86	3078.18	5261.79
			3765.22	3487.35		2911.87	2462.73	4220.52		2490.6	3552.04	4831.44
			4338.48	3753.06		3002.02	2042.93	3538.88		2697.87	2906.22	4782.85
			3460.16	3954.7		2986.08	2105.14	4063.83		2680.52	3268.57	5404.02
			3628.47	4299.65		2565.97	1678.58	4775.99		2717.39	3003.81	5133.68
			2748.04	3103.17		2424.07	2531.23	5058.7		2707.31	3018.77	4407.72
			3264.46	3877.68		3387.89	2600.97	4400.8		2862.77	2973.48	4356.31
			3264.11	4331.1		2644.71	2223.43	4842.63		2701.44	3241.54	4977.74
			3636.9	3785.81		3037.35	2439.06	4478.01		2668.15	3169	5001.09
			4155.54	4309.44		3352.38	2775.97	4809.48		2609.98	2649.65	3486.62
			3805.89	3688.42		3469.45	2586.3	4635.05		2794.11	3291.44	6247.39
			3321.51	3561.38		3763.06	2272.51	3068.57		2780.98	2372.45	5022.39
			3015.89	4251.46		3089.49	2898.19	5194.24		2634.38	3106.18	4917.05
			3373.72	3517.02		4202.98	2553.6	4059.77		2935.91	3260.59	5396.19
			3260.58	3282.52		3492.2	2819.26	5142.64		2870.19	2840.88	6452.57
			3222.6	3791.85		3837.97	3272.8	4991.56		3156.85	2947.8	4507.01
			2873.58	3812.69		3671.65	2126.87	4180.18		2530.61	2886.7	5003
			3212.99	3456.93		3912.3	3040.12	4428.72		3206.35	2275.98	3709.65
			3990.39	3336.52		3562.03	2584.06	4350.82		2926.15	2861.51	6156.74
			3699.49	3840.16		3476.46	2693.63	4072.51		2597.61	3406.6	5459.53
			4016.01	3317.09		3810.09	2956.43	3486.64		2929.51	3243.87	4602.46
			3416.16	3650.95		3733.01	2054.19	4206.94		2458.39	2925.36	3605.7
			3538.64	3841.64		3428.45	2368.16	4116.89		2279.74	3554.4	5409.93
			4404.57	4969.53		3948.3	1956.12	3729.48		2482.34	3318.62	5757.78
			3995.61	3448.62		3608.33	2563.61	4408.15		2124.39	2901.95	6181.75
			4139.85	3809.37		3182.32	1971.21	3537.19		2327.32	3163.11	5675.2
			3980.32	3339.29		3441.11	2276.35	3914.57		2467.65	2906.16	4812.34
			4469.88	3024.2		3768.55	2212.89	4037.13		3071.32	2497.98	5206.24
			3422.56	4154.48		3726.23	2702.82	4512.89		2996.15	3168.99	5137.35
			4500.51	3454.63		3650.05	2507.4	3626.58		2719.44	2521.96	5284.97
			3500.32	4283.68		3853.47	2465.6	4428.09			2716.89	5495.24
			4004.24	4017.11		4349.86	2531.01	4322.25			6225.05	4929.01
			3760.85	3867.61		4209.67	2193.7	4999.4			3085.06	4948.44
			3751.11	3340.63		3439.49	2188.08	4704.08			2961.19	5251.8
			3413.29	4942.43		4218.71	2407.81	4656.83			3371.05	4814
			3476.27	4415.96		3322.25	2410.49	3970.27			2678.33	5360.62
			3319.48	4565.18		3277.15	2632.91	4527.67			2878.97	5212.32
			3565.56	5790.2		3620.52	2841.47	4593.02			2999.25	5238.56
			3961.81	3496.79		4048.25	2486.32	4711.48			2462.06	5192.64
			4523.05	4125.46		4286.68	2529.26	4057.43			3188.89	4281.85
			3457.64	4005		3545.81	2213.24	4368.78			2772.55	6244.79
			3937.64	4662.76		3496.77	1904.25	4192.22			2570.62	4934.68
			4485.94	4355.57		3727.23	2835.41	3283.5			2898.07	5242.79
			3202.22	4673.79		3769.12	2449.68	3718.97			2763.13
			3409.73	4189.73		4222.04	1820.3	4437.44			2891.15
			2842.81	3643.6		4063.24	3273.31	4084.02
			3767.87	4361.13		3869.4	2299.38	4626.79
			2905.45	4389.57		3608.6	2668.51	4289.99
			4215.39	4456.91		3767.21	2354.56	4006.3
			3081.67	4405.22		4429.34	2932.71	3944.96
			2960.8	3252.54		3989.5	2380.76	5084.06
			4853.33	4218.89		4389.31	2569.71	5110.15
			5053.65	3756.04		3844.42	2154.41	3783.66
			4433.73	4348.52		3616.91	2654.69	3984.56
			3976.89	4259.05		3765.45	2727.2	4289.75
			4922.31	4475.94		4346.03	3441.18	4317.06
			4710.53	4446.35		3527.3	2720.34	4357.81
			4444.63	4188.24		3615.5	2336.49	4838.19
			3667.66	3385.03		3596.95	2770.92	4102.73
			4867.35	4639.23		3665.16	3135.79	4619.99
			4697.68	4006.83		3468.45	2427.57	5275.16
			5002.44	4221.63		4166.9	2937.57	4452.07
			4377.19	4236.22		3556.54	2683.86	4754.89
			4480.49	4149.62		4456.77	2897.43	4492.06
			4104.75	4578.76		3638.7	2320.03	4276.65
			3278.34	3977.91		4325.54	2609.15	4328.77
			3838.06	4496.82		3739.84	2745.68	4318.23
			3664.65	4214.33		3446.93	2401.06	5000.21
			3876.35	4267.99		4373.6	2941.86	4318.47
			4278.12	4387.02		3517.9	2348.82	4374.99
			4325.94	6072.69		3232.01	2077.31	4651.2
			4564.59	5594.05		4095.43	2027.08	4941.92
			4154.76	4467.78		3952.66	1950.6	4992.01
			3397.31	3826.24		3957.89	2028.54	4258.08
			4491.15	4274.52		4149.09	2561.2	4051.3
			4681.86	4178.06		3992.76	2677.46	4102.87
			4269.52	4524.62		4392.55	2399.52	5464.12
			4020.11	3787.6		3260.28	2396.96	4398.67
			4902.47	3967.17		3831.32	2939.32	4063.72
			4993.73	3296.15			2995.56	5652.89
			4336.93	4257.44			2988.55	4998.4
			4081.84	4354.4			2913.32	5362.02
			4230.41	5261.21			3123.27	4183.55
			4383.16	3881.72			2400.8	5480.96
			4028.83	5214.49			2327.76	4232.59
			4458.27	4364.88			2833.45	4764.01
			5439.03	3935.43			2549.43	4562.04
			5090.4	5485.44			2182.97	4641.87
			4865	4304.24			2272.41	4329.19
			4425.5	5202.01			2397.78	4069.99
			4377.89	4110.94			2748.8	5404.08
			3758.28	3902.85			2866.64	5592.7
			5035.84	4359.62			2469.2	3676.97
			4128.68	3419.61			3160.8	4468.48
			4206.1	3525			2991.88	5255.03
			4471.76	4274.52			3228.13	5687.61
			5482.23	4870.85			2320.31	4503.99
			4589.81	3889.1			2993.84	4756.57
			3997.48	4246.66			2222.93	3857.28
			4124.58	4244.01			2461.63	5094.1
			3681.04	3649.86			2201.72	4680.37
			4216.84	3680.01			2687.76	3999.34
			5003.17	5936.56			2993.38	3863.78
			4015.07	4606.39			3118.55
			4191.55	3698.45			2920.01
			4298.68	3969.06			2304.87
			3737.29	3770.67			2908.59
			3596.06	3634.65			2427.27
			4303.87	4283.12			2495.96
			4407.25	5388.5			1930.9
				3512.72			2724.46
				3268.83			2246.57
				3915.12			2557.84
				3370.53			2200.81
				3686.13			2149.44
				4436.7			2243.88
				4296.61			2376.55
				3816.12			2173.04
				4089.59			2596.68
							2403.2
							2750.98
							1861.55
							1918.89
							2036.55
							2420.81
							2657.51
							2122.44
							2031.01
							2141.72
							2730.39
							2354.59
							2768.01
							2318.65
							2353.39
							2408.73
							2601.75
							2296.03
							2722.08
							3352.72
							2478.01
							2936.99
							1919.89
							2411.29
							2153.6
							2284.4
							2344.53
							2367.77
							2861.17
							2706.66
							2569.12
							1919.22
							1919.7
							2295.42
							2363.19
							2262.4
							2653.46
							2742.65
							2259.98
							2064.52
							2677.99
							2797.62
							2451.96
							2445.6
							2100.99
							2347.28
							3099.47
							2873.11
							2429.63
							2311.65
							2272.93
							2318.07
							2042.39
							2260.67
							2060.69
							2490.34
							2309.71
							2075.58
							2637.61
							2617.64
							1953.95
							2169.47
							2715.47
							1948.15
							2126.17
							2223.47
							2368.94
							2102.37
							2298.73
							2263.13
							2269.39
							2425.98
							2710.89
							2150.33
							2096.73
							2286.47
							3053.33
							1959.59
							2286.43
							2342.12
							2967.41
							2457.82
							2732.54

## Sheet: Fig S5.D_H3S10ph_Calyculin A
H3S10ph
		FC to UI
		UI	1°	1° + DMSO	1° + Calyculin
	Exp 1	1	0.115416	0.516621	1.51187
	Exp 2	1	0.249811	0.207854	0.762822
	Exp 4	1	0.0273636	0.0568123	2.68987
		Normalized band intensity relative to b-actin_Fold change								Gel H3S10ph_b-actin							Gel H3S10ph_b-actin_Ladder
				H3S10ph	FC
		EXP 1	UI	372505	1
			1°	42993	0.115416
			1°_0,05 mM_DMSO	192444	0.516621									Gel 1_n° band for image Fig S5.D :
			1°_0,05 mM CalyculinA	563180	1.51187				Gel 1 :					7th band: UI
									b-actin :					8th band:1°
		EXP 2	UI	1532134	1				H3S10ph :					9th band: 1° + 0.05 mM DMSO
			1°	382744	0.249811									10th band: 1° + 0.05 mM Calyculin
			1°_0,05 mM_DMSO	318460	0.207854
			1°_0,05 mM CalyculinA	1168746	0.762822
		EXP4	UI	1745273	1
			1°	47757	0.0273636
			1°_0,05 mM_DMSO	99153	0.0568123
			1°_0,05 mM CalyculinA	4694556	2.68987
