# Supplementary material for: Epithelial cells maintain memory of prior infection with Streptococcus pneumoniae through di-methylation of histone H3
Source: Nat Commun. 2024 Jul 2;15:5545. doi: 10.1038/s41467-024-49347-1 (PMC11219877; doi:10.1038/s41467-024-49347-1)
Supplement: Supplementary file 4 — Source Data [file 41467_2024_49347_MOESM4_ESM.zip › Source Data/Figure S2/Fig S2.C.xlsx]

## Sheet: Fig S2.C_Immunoblot gH2Ax
	Immunoblot gH2Ax
	Normalized band intensity relative to b-actin_Fold change_3h												Normalized band intensity relative to b-actin_Fold change_24h
			gH2Ax	H2Ax	FC										gH2Ax	H2Ax	FC
	Exp1	UI	482770	2249170	0.214644								Exp1	UI	833106	4910132	0.169671
		1°	1926892	3283078	0.586916									1°	1524384	3968703	0.384101
		PI	744595	4171411	0.1785									PI	1584190	8198636	0.193226
		2°	3303366	3897286	0.847607									2°	1582940	4041692	0.391653
	Exp2	UI	429080	4504320	0.0952597								Exp2	UI	2277880	17481640	0.130301
		1°	4808425	6516087	0.737931									1°	9414467	18382068	0.512155
		PI	473977	3789085	0.12509									PI	4009107	24116173	0.166241
		2°	2795919	6602077	0.423491									2°	8958454	18648799	0.480377
	Exp3	UI	208440	1002400	0.207941								Exp3	UI	195360	1618720	0.120688
		1°	1625251	1697156	0.957632									1°	804920	1855199	0.433873
		PI	338156	2289581	0.147693									PI	256889	1328431	0.193378
		2°	1453498	2055187	0.707234									2°	175809	2020320	0.0870204
	Exp4	UI	177550	1060700	0.167389								Exp4	UI	132750	876300	0.151489
		1°	892494	1011888	0.882009									1°	346537	1708073	0.202882
		PI	229937	611119	0.376256									PI	181814	1280454	0.141992
		2°	443710	933881	0.475125									2°	181086	1584855	0.11426
	Gels gH2Ax_H2Ax_b-actin												Gels gH2Ax_H2Ax_b-actin_Ladder
	2 Gels_3h				2 Gels_24h								2 Gels_3h				2 Gels_24h
other antibody :
b-actin :
H2Ax :
other antibody :
b-actin :
gH2Ax :
	n° band for image Fig S2C (3h):				n° band for image Fig S2C (24h):
	4th band: UI				4th band: UI
	5th band:1°				5th band:1°
	6th band: PI				6th band: PI
	7th band: 2°				7th band: 2°
