# Supplementary material for: Epithelial cells maintain memory of prior infection with Streptococcus pneumoniae through di-methylation of histone H3
Source: Nat Commun. 2024 Jul 2;15:5545. doi: 10.1038/s41467-024-49347-1 (PMC11219877; doi:10.1038/s41467-024-49347-1)
Supplement: Supplementary file 4 — Source Data [file 41467_2024_49347_MOESM4_ESM.zip › Source Data/Figure S2/Fig S2.A_Lysosomes_LAMP1_Lysotracker_3h_24h.xlsx]

## Sheet: Intensity Mean Lysotracker_3h
1°_ROI 1	1°_ROI 2	1°_ROI 3	2°_ROI 1	2°_ROI 2	2°_ROI 3	2°_ROI 4	2°_ROI 5	PI_ROI 1	PI_ROI 2	PI_ROI 3	UI_ROI 1	UI_ROI 2	UI_ROI 3
553.8	277.09	278.58	575.56	8535.2	244.48	4902.48	856	4240.07	762	1991.73	1686.8	1721.08	2328.78
1811.75	1758.11	440.4	346.76	1900.59	244.25	3799.83	417	2962.92	945.45	2454.1	935.1	3308.78	1950.44
1795.7	267.4	274.18	845.15	1793.57	5459	4251.38	256.44	6552.88	4353.33	3378	3227.67	2084.44	1752.89
2425.4	422.2	280	438.28	12212.3	20036.8	7360.62	4425.89	2927.27	6047.55	5962.33	2351.5	2040	266.25
1632.1	268.1	3813.56	397.84	4654.68	7150.78	6371.78	3338.14	5151.21	4358.67	6497.9	1550.78	2464.55	2175.73
2177.3	927.46	2512.64	525	3241.75	11442.3	6492.12	3738	3139.86	5912.61	5943.78	1545.22	2241.5	1883.56
1399.08	271.7	7540.33	447	2575.67	5510.46	2721.48	5294.6	14851.2	5442.88	4715.9	1417	2742.1	1200.6
1481.33	271.5	7109.33	497.25	3032.3	23812.1	4308.08	7148.6	3803.18	5728.18	6655.58	5154.9	4763.75	3909.83
2871	421.75	1943	268.61	4669.3	18342.5	2883.38	8661.78	3834.4	4852.5	7675.3	4549	3778.17	2977
1663.71	863.8	4583.44	6986.2	6654.38	4299.42	2949.35	4365.75	4762.86	5254.44	5522.08	2032.08	2780.3	5307
2519.6	1147.55	12923.6	3474.67	6098.92	9038.36	3865.56	5668	3920	5262.16	1832.6	3823.5	6260.82	6692.56
2625.78	980.33	6144.42	3640.48	9849	27692.8	17687.4	6344.9	4620.18	6799.56	9276.5	2275.33	1213	8050.3
2264.5	4674.44	6061.8	4145.76	29312.9	8769.39	7383.39	4767.5	5723.8	2554.18	4215.56	3084.36	1556.6	4780.8
2015.5	362.5	6886.56	1578.48	4743.68	3095.75	6038.79	4688.38	8193.29	5051.11	6511.75	2449	4633.25	7224.44
1750.78	2814.75	5790.9	777.92	4499.78	2487.69	9246.85	7648	6463.88	4633.41	7787.4	8397.29	7630.11	2867.12
3909.6	1964.33	5558.44	2255.33	6886.15	11395	11645.7	6966.91	7102.75	4681.95	7205.5	1421.9	6343.27	9622.2
1445.86	2165.6	1896.2	2076.91	414.21	19641.4	5125.04	8063.78	8687.8	3436.83	8025.4	10417.3	4672.67	1141.67
3107.9	780.75	6670.09	3480.16	10284.1	7650.17	10106.4	9895.5	10884.8	7395.4	4862.5	1479.1	7296.5	877.09
5161.25	1033.42	8715.5	2217	2289.86	7540.3	1559.35	6766.56	8499.38	6465.94	5507.89	2570.8	3010.44	2664.25
3059.4	3186.6	5807.4	2909.15	13812.8	1197.48	4829.08	10417.3	8567.71	4986.4	6095.64	1883.58	7678	4029.5
2988.2	748.7	7143.7	520.69	4046.84	20000.8	13716.2	8168.1	2155.1	4688.72	6268.67	2547.3	6697.88	2504.5
4119.2	981.18	8826.2	1904.44	7206.58	8545.19	3459.16	8748.12	4790.5	6195.22	5741.8	1373.55	5892.56	1782.2
475	939.91	5253.4	1566.57	2438.5	15631.8	5065.91	15394.6	4706.6	8107.67	4993.55	1502.9	6827.17	4720.88
2881	1840.75	8353.9	2303.44	3409.41	7166.88	3621.12	13526.4	6700.25	7271.11	2562.22	1294.7	9422.12	4021.33
1616.75	4043.45	8586.08	525.13	6219.95	2952.57	3301.56	30609.2	7682.47	4942.06	6649	2239.8	6162.75	4960.83
1329.5	5564	3120.2	4515.26	8147.89	4728.36	1356.65	3765.89	7012.21	7101.18	2283.7	3017.3	3128.3	8136.11
1285.33	2241.2	11456.8	606.29	18819.1	28768.3	8317.86	2400	9722.08	7216.33	1777	722.33	7945.2	4478.56
2408.7	949.27	2886.67	813.79	3854.52	6971.83	5046.29	31720.6	14402	6513.61	1796.73	2599	3853.43	1658
2392.4	509.91	3758.1	40411.1	2718.2	4150.88	2725.84	4682.75	8578.75	7536.82	2820.8	1878.6	5664.44	3023.33
3484.86	2456.3	5817	37125.8	1031.18	8199.43	3462.46	44919.7	7117.64	3949.39	7707.25	1444.8	7004	4419
2230.56	1817.08	8662.67	18157.8	1731.3	6387.28	11940.8	12952.1	7107.21	7330.82	3104.58	471.86	4186.4	2871.89
3138.33	1170.1	5830.3	5641.82	2435.26	20299.5	25398.6	7346.6	7870.25	9157.17	4038.9	2615.22	7525.4	2856.83
5564.4	1044.67	3565.22	9342.17	9401.86	15715.5	4834.62	11260.8	11610.5	6612.18	2572	1575.9	7686.89	9135
1766.7	3484.44	5283.4	13930.1	3662	35524.2	5069.16	9363.57	8143.75	6539.67	3872.4	909.22	6990.33	6295.33
2759	3716.1	4627.4	5466	3663.07	7220.42	2792.48	6463.33	6170.46	3697.72	4911.2	410.2	6935.89	5202.86
4344.44	1949.18	4493.22	7299.81	5113.32	6147.33	23747.4	6146.78	8049.5	8823.41	1935.33	1330.36	7747.42	6230.75
2506.5	4362	2018.36	5400.82	5850.27	3633.42	13845.5	15502.2	9129.17	9466.28	5917.33	409.18	6292.89	6674.33
3493.1	5121.7	6123.5	6951.46	7666.16	5562.32	31487.1	4942.82	8862.29	8514.05	1812.8	2241.91	8482	5249
3177	1645.5	7720.09	2667.78	3514.45	32549.4	12922.7	6537.71	9868	7120	3028.22	815.89	738	5276.22
1694.45	3751.27	6277.73	3511	30426.8	27162.2	2211.25	7450.11	11153.7	9232	3206.75	408.1	2684	5061.6
3076.5	2964.5	4977.42	8820.33	5844.6	26398.1	4647.9	6754.7	10595.3	6736.61	2933.86	1133.92	4894.5	5406.42
2309.2	3338.09	12680.4	1066.87	5229	23279	8108.21	4690.8	6597.92	8400.28	6069	1068.6	3162	6332.12
3088.6	2461.83	3696	946.46	5938.38	5051.27	6443.52	6157.67	8106.53	8108.35	2928.6	1404.33	5021	4849.11
3446.3	1246	6616.7	2204.22	265.92	20002	2758.45	6851.89	9969.75	5898.55	4877.2	5029.56	4273.89	7918.86
2438.56	2827.6	2734.44	6355.95	20686.1	1894.92	7690.83	5678.5	10463.6	7577.89	4191.5	1211.6	4850.4	6622.3
272	4609.44	12003.9	4777.3	2553.96	24540.3	11524.9	16698.5	9001.31	5051.53	6408.83	2878.9	2447.33	2035.67
3081.1	5245	7027.67	4405.74	15096.5	4290	11037.1	29236	11589.3	6034.8	5529.27	4012.5	5118.33	8286
4963.44	3251.55	11214.3	2472	4273.63	4135.23	5932.48	10427.6	12165.2	5312	4432	3929.1	3441	1913.83
1574.89	3355.36	7205.9	4286.3	3072.71	9258.3	19870.3	5325.33	10680.3	5054.94	4525.71	1818.7	5384.4	4704.2
3080.5	2761.2	7354.56	8196.29	3206.4	12419.1	15391.2	5263.55	3532.77	3683.53	6362.3	1004.9	7669.8	3309.83
5984	3529.5	4157.8	6706.37	6001.91	5540.16	6694	6099.4	7943.2	4404	3619.89	4091.67	2769.33	2113.11
3450.67	3972.11	6076.5	7288.65	30974.5	2941.33	2365.21	9992.3	8860.67	8504.24	4195.75	5585.2	6322.55	6072.4
2292.4	3171	10391.9	7185.17	3904.3	10728.6	7182.48	8119.29	1551.07	5216.81	5770.7	3622.58	4524.44	2551.56
4438.12	5083.18	5227	5968	4666.54	3507.04	16527.9	12753.4	8070.88	4569.22	4072.5	5406.7	6830	4494.1
2501.22	4350.09	6130.27	3764.94	5037.57	10894.1	10391.8	10822.8	7298.5	7263.2	4292	3597.6	3149	4316.62
4346	1120.7	3889.75	3279.79	884.35	3320.12	10485.6	11464.2	12032.6	7595.4	5224.78	5071	8432.11	7326.11
1828.9	2614.8	3220.08	2716.29	1065	8467.08	1910.62	12929	4836.6	5583.09	5568.7	3208.33	5169	5189
2960.8	3639.9	5409.5	3404.05	30771.4	7591.73	1669.58	29313	3206.17	3868.77	3442.56	3883.43	6258.25	6080.67
3599.62	3855.82	5703.17	11332.7	4061.79	14394.7	3469.5	9475.22	2768.69	4731	3465	2628	2971.9	4928.44
515.75	2758.9	10762.8	682.84	1512.19	25303.7	747.72	19773.8	6973.5	5701.3	6102.5	3547.67	5660.5	6518
2609.33	4517.82	6967.17	15785.1	4728.86	19740.9	7076.12	34203.3	8433.36	5369.93	5278.6	9882.82	5298.5	3740.5
1734.83	1468.5	6378.78	52917.6	3385.62	7759.23	3655.04	12769.7	8325.75	11401.5	5183.7	2875.6	3719.9	4867.7
4321.4	1231.36	6193.18	37650.7	1614.76	3579.82	6096.59	15351.2	6081.79	4941	10447.6	4835.17	1389.8	7664.5
1486.89	1706.7	14145.4	27933.1	2197.05	2978.48	7533.27	45384.2	9236.77	5826.78	5472.44	1167.1	9758	4693.57
3236.9	5837.92	3260.64	15451.9	4021.7	6068.32	9477.33	21228.5	8952.9	7305.52	6920.75	3949.64	8176.5	4556.5
1994.6	1602.8	7748.9	12561.8	11538	9467.33	6316.12	26712.3	11543	4657.23	3681.5	3452.56	3240	4830.56
5923.5	1539.1	6135.9	8743.85	9929.17	4632.7	5070.09	14617.3	5101.08	5878.36	4241.43	9621.75	4253.33	4056.9
5758.17	4320.7	10358.8	326	2823.43	9224.92	14724.9	11634.7	8008.87	5659.38	2221.2	3608.5	1969.5	6573
5235	4530.75	5619.7	1367.45	5125.04	9675.33	13957.5	10870.8	6041.86	4042.89	2910.9	4475.4	5177	6829.7
2346.18	2463.18	5000.42	656.23	9913.62	17479	6950.87	6284.5	5334.19	3863.83	2495.29	5417.56	2659.9	7131.56
833	483.64	4278.2	16573.9	8466.91	4475.71	6216.04	8270.5	7918.44	6218.67	1257.78	3642.3	4526	7170.25
3193.71	1251.22	7015.73	42073	3963.29	15450.6	15695.7	7934	8753.08	9714.94	4454.6	1886.73	5491.88	9425.38
8319.5	2555.12	1762.33	14349.6	9633.3	7616.42	10295.5	13300	6202	5307.17	8612.8	1822.7	3765.2	3434.44
2448.09	2468.17	10673.6	31924.2	7399.17	29277.7	7985.44	12387.8	6420.27	8825.8	7032.33	2267.67	4067.67	8457.8
3899.2	1400.5	8613.67	15825.5	4088.57	11580.9	5436.46	15520.8	9396.7	8002.37	4590.75	5932.09	5354.4	9749.8
4605.4	2983.33	5085	13981.5	10415.8	965.42	18367.5	18096.5	8760.08	6026.28	5505.75	1333.6	5796.57	5023.22
5087.45	1457.8	6236.5	9289.46	10452.4	1324.04	12566.4	7757.11	6164.82	9189.24	7414.75	3286.5	7674	7281.6
1590.56	4033.62	5519.44	4622.1	9972.91	4947.57	22044.8	13098.4	7680	4280.63	5969.67	1621.75	4911.4	3378.44
4781.08	3933.22	6129.3	7438.85	8815.5	15674	6489.67	15117	11022.1	7610.96	6203.22	1764.1	7486.14	5508.6
4518.75	7043.1	7889.58	42094.8	11179.5	7911.91	11373.3	42777.5	6483.67	7358.64	3710.64	9174	4285.3	5930.25
3595.56	2655.83	5817.5	26541	14287.1	20354.8	6599.21	16333.4	8639.33	6486	10126.1	3019.75	6217.75	5553.1
2303.22	8119.22	4935.67	26549.2	36134.8	3934.92	1150.88	8236.7	9012.1	2658.29	6597.71	3577.2	7105	4379.2
2109.33	4487.33	10763.6	5759.92	23518.9	4319.04	11826.4	9136.33	5721.93	2344	7176.3	5101.5	7193.43	3811.3
3866.6	4348.56	3815.8	6053.08	10181	2261.92	3358.08	3598.67	9585.06	1932.63	5484.92	2518.7	1737.67	4382.89
1728	4856.9	2317.1	9577.08	4530.3	37899.7	6120.19	9100.5	8984.5	2581.06	4516.29	5079.33	4474.5	5881.8
3410.1	4308.78	2932.89	26359.4	4671.88	1892.83	10666.7	12417.1	5176.67	2711.2	6474	3932.11	5703.82	1284.12
4206.9	3216.75	4720.1	5439.83	9819.44	4913.52	15428.2	15060.2	6067.36	2794.28	4687	833.73	6382.5	973.3
5854.27	1272.89	3169.1	11482.4	4945.71	24552.6	6628.6	37915	4704.18	4481.72	6307.5	5175.62	6015.38	2341.5
1874.67	7997	3134.6	13795	19165	245	2771.04	16533.1	9002.47	5822.5	7999.38	9516.5	8246	1058.88
2255.67	5042	3649.55	13501.5	5535.96	1886.04	12605.5	12250.7	8420.18	6161	5913.5	6818.33	4762.64	6010
3445.5	3558.17	2508	6403.9	13839.3	776	14670.1	13112.9	5952.21	3700.53	7881.4	3931.89	7853.11	936
2611.5	6737.57	3436.78	4640.81	5891.48	248.04	4386.25	10133.2	7507.67	6554.25	8045.8	3749.17	6580.8	5357.44
4495.4	3699	6211.6	7736.83	8204.95	812.13	4593.96	13764.8	11486.6	4496	4998.6	5548.11	3785.82	3944
2665.7	7332.67	5265.58	4256.7	2802.46	1490.15	5136.13	8827.57	6778.86	4530.44	7746.5	4817.2	7081.83	5842
6186.18	6532.92	9399.75	2532.58	4462.04	6513.88	5056.33	13256.8	8771.47	5876.72	6855.78	4385	5239.75	6325.56
7380.12	2634.9	4370.3	6364	1682.17	2514.28	2898.27	8270.67	10277.1	4265.94	5625.2	4116.75	6236.73	7495
589	2762	3474.56	4857.28	2652.4	25063.2	7559.46	10174	5802.33	4129.72	6385.33	4110.4	4192	7342.29
1434.78	7556.78	7738.2	3535.87	7067.32	2846.35	15645.5	13062.2	10140.7	9138	8807.9	4534	7004.27	6996.33
3569.89	7712.1	9007.83	471	4793.87	11257.5	7352.11	8637.8	7142.18	7206.41	7662	5324.33	7606	6030.88
2136.5	5126.91	5700.7	1223.7	8124.25	3794.73	2712.92	11486	3726.64	7958.89	5670.55	4196.5	5337.22	3888.3
8621	3157.56	4010.6	8285.4	29457.5	17717.3	9636.29	40108.6	9193.57	6620.56	5311.86	3266.8	6228	8243
5515.89	5627.7	7126.08	4267.4	11416.9	4401.27	4675.28	8980.7	7803.2	3079.89	7100.33	4345.6	3357.56	4590
2444	5332.14	4065	4490.69	12050	1952.11	8474.04	5877.09	8452.64	4045.5	4840.67	5202.9	2888.8	1058.3
8415.67	1259.1	3847.45	1597.11	7477.46	4695.08	8365.78	8211	8333.17	6908.17	6971	2251.83	5216	6240.8
1668.7	4399.78	4177.08	4660.38	6782.33	17048.7	8104.08	10220.6	5949.81	6246.78	7083.56	1023.43	2834.5	5424.38
6053	2705.55	2138.27	3265.2	9184.7	21446.5	10174.7	30781.2	7303.77	9800.59	29501.7	1134.88	6310.67	1790.56
3821.8	5236	2537.44	4775	11047.4	1631.08	1633.3	11173	3653.73	4856.44	3112.6	1862.58	7551.25	600.3
4252.36	4437	3796	657.33	14352.2	37845.7	10981.9	9748.9	6882.7	6306.28	3113.6	1278	5942.44	3737.4
3343.3	4999.44	2965.36	4696.17	3697.27	3764.17	5976.08	6216.67	8037.07	8504.78	4053.6	1400.64	4760.1	1197.1
4062.67	2927	2596.91	551.26	6533.2	3748.63	14917.6	11719.2	6814.4	3409.22	263.33	2828.33	4891.14	6833.8
4828.6	2795.3	7418	1644.62	3033.5	23188	12805.9	6199.91	5822.64	6437.89	3367.67	3266.9	5653	8046.5
3419.55	2572	2867.22	654.33	5601.25	2685.84	14857.8	4141.3	7878.27	2844.39	6151.89	2377	4239.78	2186.11
6747.3	1693.2	3207.8	4940.14	11960.8	3174.68	14798.5	7872.78	5309.15	6639.17	3862	2567	2745.75	4301.88
9063.3	1419.62	1134.64	4166.75	7331.24	4437.2	9675.38	4582	4783.33	6337.15	5197.44	3752.56	7095.58	8053.1
2927	7551.92	4535.67	9121.62	7650.88	22107.7	11850	6598	3119	2443.17	5882	3625	7821.7	7063.88
2087.55	5308.67	2846.56	12873.1	8089.62	8992	13142.7	9339.6	1917.64	7192.9	3616.3	2048.5	2811.36	7995.18
3098.83	4233.58	2052.17	6172.5	530.93	6914.17	11894.1	10064.4	1740.9	7175.16	5376.67	2690.3	6306.7	1228.12
1691	1237.33	2778.22	5439	3127.83	6472.96	16097.6	12325.7	3579.5	3892	1968.8	1269.11	6230.8	3285.11
2961.88	4116.56	1494.8	14836.6	2335.21	4651.41	8757.92	10600.4	5161.5	2610.39	4891.73	5384.18	3823.2	2106.22
6191.11	5089.11	10570.2	4098.46	4264.29	3891.79	14590.7	19355	6994.82	7116.94	3862.7	1388	3443.11	6203.9
4313.6	4431.11	8406.75	11076	6665.04	4316.46	9563.96	11080.8	6742.79	8283.33	4037	2368.9	3187.3	3989.11
4158.33	3537.5	31463.9	612	2787.28	15061.5	9409.46	8300.75	4496.75	6371.11	5187.1	2225.44	2650.25	6000.4
5582	3627.7	7421.5	6269.28	3757.17	7720.42	19534.5	15097.1	5794.08	8262.95	4009.25	3797.3	1828.8	4080
8093.3	4944.5	5649.5	6069	3575.39	4615	10339.2	12998	7139.06	8796.12	4307.42	5523	1494.8	3649.25
4018.67	7944.1	7018	3252.94	5919.57	2428.07	4487.45	15326.8	4006.36	4000.95	5016.25	2742.3	6234.89	5038.56
5056.5	5293.22	10793.2	1898.04	4635.36	6411.21	11828.1	13718.7	3798.08	4165.18	7552.86	3092.8	1420.6	2903.8
2830.7	6930.22	7365.33	3613.81	3055.5	4497.7	11037.2	10397	2064.64	7762.28	4426.6	1739.2	2644.7	3899.89
5045.8	3127.89	5458.57	2479.88	6867.81	2312.54	12205.8	6348.25	4614.92	7515.71	5190.5	2499.7	2928.5	2459.86
7346	5208.44	11194.3	3059.38	4429.91	2690.25	16161	33717.3	4675.38	7600.95	5491.25	1399.56	3260.75	507.36
3246.62	6884.82	1762	383.58	2898.4	5273.81	9613.2	8728.7	4679.36	7019.33	2985.78	2214	4180.38	4598.86
2185.11	4179.71	8778.8	990.62	2960.14	31549.5	6819.38	42433.7	6210.94	7023.89	7745.9	1623.7	9467.11	2217.56
1463.8	2335.2	8659.33	1146.17	2573	4308.31	6068	26418.9	4749.81	6649.84	4666.33	2099.91	6823.33	5790.33
4096.33	5313.25	10395	3927.15	1355.36	3313.7	10391.2	6670.67	4818.33	4614	7346.89	5120.62	9996.18	4200.14
7343.6	7599.11	3333.56	5443.55	4006.12	1869.56	10884.7	10733.1	5236.6	4628.71	10258.6	2523	5352.56	7585
1936.7	2825.7	5872	7354	7890.13	5268	7624.19	24000	5111.5	8570.21	3705	4050	7432.89	655.89
3158.5	3430.38	6018.33	9113.48	8801.52	5826.4	10550.1	5545.14	7575.17	7578	2372.86	3382.55	7913.11	1143.25
4346.78	11093.8	3527.6	3956.17	13060.7	3803.35	11195.4	8574.5	6576.2	4434.22	2468.2	2169.25	5693.62	4239.25
3464.18	4543.56	9486.33	2729.33	4763.32	32599.5	10586.2	11850.7	4402.33	6897.1	6621.7	805	7366	4530
4225.12	4048.89	2831.22	1785.39	3245.81	21305.6	7237.3	10359.6	6520.38	6758.72	2389.89	5995.44	3228.56	5181.9
2679.62	5043.25	11061.3	653.14	16760.6	2236.64	12350.9	8137.9	2563.2	6089.45	3170	3458.71	8091	4691
4746.5	5392.44	3739.56	8230.95	2403.3	5895.58	20249.7	12338	3587.45	10279.2	5194.22	1521.5	8988.38	5489.3
4855.3	8472.64	2848.7	3788.11	3854.48	14286.2	10963.8	15950.2	6618.58	7690.2	3293.08	2742.4	10069.8	2597
1866.7	4155.1	5836.92	3334.96	4051.04	6482.08	5583.71	38011.3	4913.64	7348	2504	3158.5	7865.3	3589.62
2272.62	6281.7	4349.44	2455.25	4031.23	3244.38	15101.7	13161.1	2720.27	8251.29	2724.7	2450.4	6624.89	4372.56
1868	6706.11	3684	810.48	3426.71	17914.5	5179.21	11747	2522.08	5562.33	4615.36	4563.82	5330.09	5434.55
5968.8	6250.6	4602.67	567.81	5649.88	4042.55	6732	7630.3	1781.81	4989.82	3463.9	4484.1	3969	7609
2243.8	2451.6	4178.89	325.13	3290.35	13222.9	14993.1	10061.4	6701.17	5606.33	4547.67	2852	7885.25	2309.91
3326.11	2265.5	3188.9	3354.32	4151.95	10776.3	22892.1	9091.17	4961.27	4502.39	5048.7	4049.75	9297.25	8348.22
1779	3500.17	5256.4	8418.58	15040.7	26562.9	13358	11388.8	3107.33	4300.67	4199.14	3319.75	8208.67	8219.55
3024.88	3162.43	3055.22	723.93	6840.25	5708.67	5653.48	14330.9	4588.38	6480.8	2422.3	2361.29	6750.92	3150.75
875	783.89	7019.67	5880.62	5143	16213.5	19532.6	9889.29	4777	6222.65	3422	492.43	8010.6	3232.11
4959.64	5721	5275	3756.71	3967.68	8436.92	7038.52	5589.3	4811.08	3758.3	2309.75	2505.86	8097.4	5167
8098	6286.5	3652	4991.09	4543.92	5210.96	12514.2	9132.7	7414.35	3336.07	4328.3	1202.58	5767.5	4308.9
2138.67	6916.67	4502.4	10207.4	7181.38	20007.3	13022.1	11606.9	2837.4	4044.86	2743.89	2560.2	6403.88	5096.89
1661.56	7231.25	2011.2	26198	28437.7	972.96	9784.19	9888.8	3990.83	1085.83	2761.44	3000.71	8755.5	8361
5816.25	4491.22	2736.17	10876	3876.71	2497.58	8271.18	15119.3	8370.33	1398.39	4482.78	3201.92	7761.5	5275.4
6042.5	5807.44	6361.33	18308.9	7428.05	2282.33	11526.2	4548.78	6698.07	2276.56	5182.9	1047.8	6319.92	6571.11
7009.5	1648.3	6545.11	32086.3	1022.09	1691.33	6061.48	6522	5796.36	1907.89	3001.33	4945.82	6059.11	7009.78
2334.36	3867.33	12616.5	16245.3	8895.72	6322.12	6406.91	6089.2	4588.47	2794.2	4353.22	2498.33	7098.44	7552.17
3323.64	5737.86	7735.6	11593.2	6046	2812.21	11254.9	4008.56	4820.69	1592.52	6473.78	1495.83	1966	7643.86
1142.89	6990.27	4274.56	28235.6	16242.5	1538.5	17104.9	5390.44	1040	2104.76	2450	12688	8594.22	7449.33
3122.5	6336.17	6887.4	62081.8	2077.39	1032.85	11814.5	4414.11	4829.93	1503.89	4763.9	1138.78	2905.3	3584.33
1992.44	693.54	6839.9	4555.77	4322.5	1917.5	14373.5	4381.78	7049.09	4538.84	5046.33	1324.25	4345.67	7254.9
558.5	1243.7	4598.64	5148.33	41833	1544.33	6417.89	5913.14	4855	2203.33	5953.8	1289.71	5929.89	9193
991.67	722.7	3117.1	4539.36	3164.14	1122.2	14194.5	7205.67	9664.56	2044.95	5277.4	1800.44	6655	5819.73
13129.9	2752.2	5334.62	3892.32	8423.96	5944.29	17343	8219.29	4974.77	4982.29	5397	1598.5	6027.78	3112
4143.33	2363	4859.88	49855	2251.43	276.23	4238.08	10466.4	7213.19	8689.22	4220.67	942.29	6240.1	7139.5
4810.9	2491.9	8602	17199.3	3676.91	4242.24	10598.4	10942.4	4655.21	7775.82	1627.56	619.56	4564.5	4634.2
19121.6	2545.1	7496.3	15996.8	23981.7	4016.57	16226.8	6275.5	8841.56	6014.12	3176	1935.33	5765.36	5427.78
5591.78	1183.92	4310.38	29916.7	4504.33	6034.48	16868.1	4200.4	5583.69	5184.37	6431.36	355.89	3712.3	5336.91
863	3112.45	8238.43	13436.4	2359.19	549.65	9532.12	3899	2525.46	3710.56	4479.5	1063.12	5519.29	6247.56
3249.3	2761.33	3888.6	10170.9	11204.6	294	4367.12	5222.9	2679.29	13476.9	4688.71	5620.92	2658.64	6204.73
9979.1	1868.86	5937.6	12647	949.73	5146.88	10572.7	9802.3	4343.12	4862.12	246	2308.44	4042	7110.25
579.6	2299.73	10575	16733.7	21995.8	3029.52	10192.3	14069.4	6325.93	6850.41	503.88	1235.3	5574.5	4119
1784.89	2236.6	4675.22	5931.24	1798.07	3186.96	11665.8	17174.1	6380.93	4577.83	718.4	2669.11	4521.1	7351.5
12536.1	4647.78	3690.11	14350	4270.12	4311.93	5001.74	3700.67	4398.83	1809.47	1184.17	4380.64	7617	6318.3
3016.9	2860.38	6942	9678.72	2318.81	3406.23	8308.79	7923.27	4411.88	2011.8	5895	6223.56	4387.45	9148.56
3726.11	3872.33	2657.82	1485.79	9218	7378.29	11963.8	16642	5950.29	1875.53	3496	4241.89	2702.18	4699.56
259	4140	6913.75	4230.7	5518.7	5091.85	9881.62	3659.9	7257	3220.78	1634.67	2521.6	4683.43	4859.56
5973.29	5492.3	2725.88	8877.42	6121.52	3221	15686.7	5072.11	7279.64	7176.1	4280.67	6030.5	4964.38	9326.22
1125	3007.67	7078.67	3310.42	12377.2	2376.17	7210.5	6806.1	8308.67	2270.94	237	3710.5	4829.22	4301
2787.9	2548.5	3340.4	4124.92	3777.25	6219.46	7930.57	769.7	8111.6	1691	2060.44	7426.1	9209.88	5409.5
271	5090.44	1008.57	4421.36	6817.38	2086.87	12478.3	259	3907.69	2082.79	3674.89	5365.1	5884	5666.44
3139.9	5269.25	3386.67	4484	11887.4	2091.3	1867.42	230	6034.58	3332.53	5665.5	4088.4	10481	5600.22
2495.5	273	538.67	282	3749.58	4386.38	9659.73	966.83	5775.57	3093.11	2860.6	5182.57	5877.33	5431.17
1460.62	377.7	8559.12	3606.28	4321.25	682.71	18333.4	5554.78	5180.18	2604.94	1293.6	2321.83	6967.67	1978.1
1089	268.7	5894	1960.77	45670.7	8849	12062.8	6001.2	8128.06	3074.44	4960.11	5280.3	5370.33	5735.56
4843.3	270.33	6461.2	6752.96	22924.4	7439	8246.93	8721.4	9195	4177.5	3991.4	3870	5404.5	6067.78
3654	727	6136.11	8685	8535.11	8367.17	9168.7	9325.3	5078.07	2050.65	2613	3031.3	7585.14	7159.75
936.18	451.9	8676.12	3975.5	7178.38	6579.83	3497.5	14373	6854.56	1924.17	1649	4772	8706.38	8870.2
4916.8	748.09	6168	2265.16	9147.75	8037.46	17852	6444.1	6483.69	2245.15	5362.8	874.18	12870.6	7499.11
6668.25	1438.6	3071.6	4560.41	8126.24	6038.73	9819.92	11687.2	9657	3965.83	1386	5157.67	9619.67	6235.11
16211.1	1039	3355.9	383.1	4522.77	7147.7	4101.39	9116.5	13993.9	3177.68	2501.75	4712.6	11613.4	6184.33
3216.78	389.92	2276.5	3238.35	5882.22	2660.05	19714.5	5087.9	8940.5	1844.58	4184.4	2109.2	5698.83	5681
274	805.22	2697.5	1862.08	8624.89	648.63	6254.12	3619.5	8180.71	3661.06	3482.3	6393	5305	6969.3
5420.6	1298	1220.3	3317.78	2138.25	2413.56	6736.95	4416.56	8073	2779.61	5574.86	2386.83	5894.3	6522.33
857.11	1017.6	5381.27	2299.85	3896.69	9139.59	6678.73	1292.33	5880.7	3531	3803.67	3596.6	8290.25	4376.6
1567.1	568.09	4491.33	8084.92	7009.21	5279.62	8643.1	9564.9	5564.94	3063.12	751.64	3975.5	8291.11	3296.67
1863.5	506.25	2063.2	3425	3648.04	2750.92	18157.4	18801.1	9661.25	5163.83	4107.78	6279.33	8007.75	7486.56
2604.18	1113.7	1798.18	3746.55	4796	983.17	8846.1	8033.22	8032.69	1993.53	2231.67	12388	8968.09	5828.8
1655.6	1367.45	2452.67	5320.88	10079	1396.25	17836.9	7056.22	6259.5	4464	4804.45	9033.33	9821.7	6707.3
1784.36	916.54	10886.5	340.96	9428.77	495.15	10918.2	23009.4	7850.81	3459.15	4063.82	3541.5	8194.92	8561
2189.8	712.73	3537.82	3945.08	2601.5	629.39	6226.29	2978.9	4621.8	5636.33	2800	5046.4	6383.25	7964.1
1388.2	693.09	2596.08	2073.88	4204.5	2189.62	12718.2	5395.09	7906.83	6523.9	1235.67	5199.25	6118.2	5103
658.2	1782.17	2519.64	1893.85	3228.81	1185.55	14716.9	2619.1	8560.92	3387.35	4480.38	4867.45	10151.5	5998.5
2488.71	530.9	4946.11	840.58	10127.9	4188.96	14095.8	5116.2	6511	3324.28	1307.3	4011.78	9371.9	6645.78
3208.56	445.4	4204.22	5872	4574.08	810.08	13361.3	7538.3	10328.8	5604.26	5806.2	2572.6	3841.75	3574.6
2590	1615.33	4214.82	5339.65	5712.91	3424.59	16517.5	13327.4	8232.88	5956.3	5330.33	4125.3	5438.91	7972
7835.2	409.73	3074.9	2052.59	3370.16	3369.41	27419.2	10383.2	7434	2783.39	2440	5792	4461.44	8654.38
6067.5	1134.78	2487.67	1599.17	4652.71	1305.28	37614.5	13050.4	9267.93	3915.68	4925.33	9097.18	3031	4508.22
1694.89	1043.91	3287.78	1577.17	5740.64	5730.11	19207.6	17722.7	5724.17	2180.41	7277	3061.5	5772.6	5229
3230.92	3379.3	1036.4	1700.82	2951.92	1323.19	14173.9	8772.2	8268.75	2036.59	4257.22	5429.11	7076.56	6954.67
6737.5	1869.5	2807.6	1888.87	6449.68	5845.19	15283.2	6475.83	4080.5	3127.79	5201.83	6839.7	10304.2	5510
1401.3	2546.4	656.56	5810.77	2213.14	7669.12	17646.5	14888.2	5411.73	4617.21	5542.11	1849.33	5228.67	7598.6
1448.55	2385.25	2164.33	5521.43	2065.45	2633.62	24627.2	3136.9	6746.8	4689.11	4644.11	6048	9810.6	7508.44
1299.56	1542.5	3985.5	7914.05	1621.9	3831.7	15083.7	17729.7	5690	3964.53	5249.45	2003.86	5655.9	7596.1
1187.6	2902.57	3851.5	7363.45	3809.21	26756.9	25043	20082.7	3843.55	2426.28	7063.4	804.14	9047	9692
1676.44	2774.83	2443.67	10948.5	2473.29	25655.9	21391.4	5848.78	2715.93	5717.17	4642	2061.14	5898.56	7224.78
525.44	2539.33	2047.5	6600.32	4121	13989.4	9366.69	2436.8	2535.4	2490.71	2482	2287.6	7738.88	6206
1223.67	2947.67	7724.1	5298	721.77	21572	16020.3	16158.9	1299.91	5212	3349.5	3126	6484.56	7582.67
934	527.3	3896.3	7261.85	5239.65	20271.9	17460.4	21298	6554.83	2958	5653.62	4838.5	6825.2	5139.9
2057.2	717.42	4821.36	5170.44	3522.48	18818.9	14688	9105.2	2914.7	3951.58	2624.1	3778.43	6681.2	6159.89
7070.14	403	2367.45	6990	5237.44	17628.8	17644.3	3134.9	6885.67	4428.11	3619.5	2629.4	5448	2266.18
4448.08	515	657.6	3307.67	4311	18781.9	20319.4	8668.9	5424.09	3906.32	2151	1603.44	6364.6	4263.4
740.4	557.11	4438.33	264.57	4477.37	27302.5	19405.2	11392.6	6293.87	2504.33	5805.2	3229.75	13429	3411.5
984.5	487.2	1061.4	380.75	4401.92	14717.8	18355	10188.2	3859.73	4079.06	4387	1939.8	6026.58	6446.9
1741	910.4	3113.33	8860	10514.4	10758.4	21747.4	4336.12	7717.29	4549.33	2987.89	6115.89	2963.6	9784.4
4356.78	457.67	3262.9	6413.19	7402.6	8207.22	18245.7	7809.5	9017.36	2403.71	5172.6	1586.6	6560.1	10714.4
3796.2	827.67	5929	6100	3008.35	5332.88	16657.7	14981.2	10290.1	4542.21	6198.57	3249.44	4110.3	4450
9448.22	1289.1	3359.14	5985.41	4830.54	427.3	18248.7	10600.9	10951.8	2231.78	7418.33	3574	5818.78	10508
3756	3097.5	2136.9	9125.89	10867.6	13031	9969.59	20129.2	11807.5	13141.9	5922.22	4027	3863.5	6553.4
1264	1778.83	1700.92	6464.75	12491.4	7585.08	13384.4	5835.9	6745.4	3532.06	7119.78	3096.67	2071.1	3942.38
2666	1220.36	8042.38	4737.29	3141.96	17020.4	10241.2	30799.2	11698.8	16772.7	6666.08	2691.43	3014.4	4758.67
9103	3558.56	9575	8706.88	5270.96	24382.8	10666.3	7101.2	10426.1	5168.8	3724.33	1931.5	2430.89	3669.44
2635	3593.8	3310.89	1393	9409.38	3477.08	398.96	38762	11628.2	2098.47	8896.71	2152.25	979.6	6878.43
3684.4	2331.4	922.5	4371.19	4561.88	3802.96	2051.18	6181.33	9691	4185.44	3180.7	3874.5	282	3989
3105.12	4910.7	273.1	10197	10469.5	20427	6163.73	6926	6991.7	3564.7	4009.5	2633	336.6	6253.44
3129.4	7561	266.1	4098.75	4470.17	19590.1	1173.96	4113	13049.5	3004.79	6334.11	1160	3003.9	11876
4594.2	6600.27	1399.67	4963.75	3292.6	5200.92	5427.65	9545.44	8657.1	6484.19	6036.89	9520	3734.6	2646.75
4876.75	1403	6344.1	2640.5	4723.12	2397.5	3513.75	4004.5	9000.09	3633.79	5327.17	1094.56	3028.42	6445.5
2495.33	2487.75	6559.44	5091.75	4212.08	3453.92	9302.16	5470.89	11079.8	3401.65	3246.82	1032.11	2875.42	8572.78
3133.43	3476	6874.9	6265.91	10898	12602.1	6103.16	10505.7	7991.25	3842.1	5445.43	2927.88	1522.1	3772.67
4551.3	1755.56	6216.27	3601	16342.4	7938.09	3889.31	11176.1	8581	2019.94	3519.89	1025.8	1349.2	8834.58
3165.08	1506.45	4502.22	1223.3	3217	25001.4	6178.32	17797.8	10741.9	3031.53	8276.4	3386.29	1006.75	3170.25
544.7	3214.27	9225.42	663.64	2987.62	6512.15	8391.91	3890.25	6716.88	4102.4	7262.5	1001.56	3566.5	5091.6
276.57	856.75	13358.1	722.23	6027.86	11838.3	10108.4	8769.55	7579.09	2822.17	4007.55	4165.2	3800	5116.92
1360.56	1774.6	6536.78	610.85	5687.77	8240.28	6337.13	9492.56	8341.42	2284.32	6031.25	1299.38	7260.8	6802.8
281	1204.9	8396.09	799.5	4796.08	1313.04	6653.26	42754.5	9333.14	2817.72	5959.4	1213.8	5236.1	13131
361.56	2771.44	5747.3	669.78	5173.43	22874.9	7362.96	5082.09	8084.15	3264	6153.89	419.7	2172.71	5938.5
1165	5028	9559.22	529.88	12706.8	15312	4501.92	5449.33	6343.42	4283.5	4504.43	3414.3	4160.5	4563.29
3130.83	9627	5585.36	493.18	5295.83	5180.25	7607.39	7170.33	13365.7	4183.22	2600.4	2998.38	1239.71	4444.3
8334.44	5441	8637.5	584.13	3944.45	15407.8	9051.22	7077.91	8434.29	3500.82	2778.7	4615	2179.2	4877
1321.18	4363.78	5115.27	244	2735.75	9226.79	5148.54	13512	8558.23	2434.67	3741.9	1046.5	5443.12	1303.18
1723.1	7190.7	7145.22	1127.96	14954	1621.41	5680.77	3063.9	8782.91	4405.61	2642.6	2921	5908.67	499.64
875.86	6652.56	7734	2506.08	4545.88	13661.6	7940.67	3853.12	2312.79	4827.17	5013.88	379.2	3618.9	2197
1446.09	2176	9206.8	395.42	3913.64	12490.6	8719.39	4400.2	9002.58	4149.82	4455.9	342	3622	4797.1
1709.67	4380.5	9343	10898.5	3451.63	5060.31	5890.67	7211.5	5361.58	3203.47	4482	268	4179.92	667.89
10409.3	7459.8	6067.5	3317.5	5995.77	9040	5602.85	4211.4	6359.5	5281.24	4662.4	884.14	3383.8	6826.25
5517.25	1802	5531.1	1606.48	11801.1	10330.1	7465.83	21134.3	6067.57	4610.89	5050	6237	4940.92	3718.1
9571.25	4834	5449.33	897.92	5692.67	8745.96	10353.7	5354.75	6403.31	5305.4	5063.55	3102.67	8801.6	60923.6
4132.67	9658	6170.75	681.44	10930	5255.79	4900.68	6372	4442.8	4018.53	3448.8	6476.2	6409.4	1126.8
5593.4	3953	5626.6	1960.86	4120	6546.41	7860.54	4635.7	4963.9	3662.2	4942.9	4750.1	5176.6	47875.1
9267.2	5641.2	6556.45	457.15	2309.96	9491.3	1463.43	1294.1	5569.83	7456.33	16091.2	4548	5080	3526.09
11713	6862.64	5679.27	3548.22	4739.82	7144.16	3679.12	5347.7	7690.09	3561.26	5146.5	6083.83	5717.4	4503.56
2433.3	7153.33	9412.9	1540.69	3443.63	20468.3	3938.83	11204.7	8353.64	3099.67	7300.25	3438.22	3963.44	1639.62
1733.2	5726.38	4350.6	11738.6	4121.88	1752	3580.35	7879.25	6587.69	6727.94	5034.4	8449.11	6333.6	1669.4
2328.8	2540.4	2400.1	2608.2	4870.62	1623.04	4653.3	4882.86	4725	10019.5	5864	6217.33	5510.2	3865.5
2427.78	2047.56	2703.8	7537.62	3297.3	14561	5988.26	4448.1	6794.17	6542.12	6303	5636.8	2363.5	529.64
3594	5043.1	3425.67	6693.48	8868.77	4445.82	7198.46	19519	5854.27	5932.22	3658.1	17511	3390.5	1052
5518.11	3264.6	5637.92	11157.8	5478.25	5615.2	8040.65	15510.3	5502.08	3683.28	3059.91	5495.45	8017.08	1032.22
2089.4	3630.92	5359	15828.5	1452.42	7994.21	8202.92	16812.1	2688.33	5918.56	5458.11	11134.1	2745.44	5022.7
23186	4511.14	7415.9	991.54	1045.09	1665.75	4138.19	11719	2881.4	1432.11	5417.2	4901.6	4686.89	1549
2388.8	6080.09	5128.89	749.82	2797	5955.15	8621.96	7248.33	5551.12	6559.72	8282.67	6857.33	6374.67	2470.88
5526	1284	4828.91	11398.5	4750.95	10116.2	5270.68	5199.11	4534.67	5822.55	5844.27	7035.5	5265.11	2245.3
7853.64	3130.7	7484.33	3715.92	5731	21876	8796.67	1569.67	4109.5	5898.11	4700.6	4619.38	1011	1889.1
10431	1085.44	6491.89	6343.5	911.65	2060.23	7283.23	5751.67	2754.57	7093.05	6398.92	4180.11	2492.86	3802.8
8734	3200.33	6749.2	1534.09	5743.76	4820.61	9177.5	1978.4	4480.67	2696.22	5875.14	3605.56	3908.75	1712.44
7370.3	1216.12	4400.3	6343.38	2453.56	2475	4354.36	5426.67	2127.38	8773.56	5176.86	6225.67	6180	1850.3
27900.7	5922.73	5829.17	1089.32	725.46	3104	7491.36	6457	1809.43	6538.94	3844.8	2160	3008.67	8691
519	5022.8	12304.4	6378.84	8863.47	2587.43	7133.25	16344	4167.64	4694.5	6912.38	2502.33	6725.67	4773.11
3570.56	6180.8	9617.64	5806	3791.2	10986.5	7953.24	5974	5885.15	7533.76	9949.3	1470.4	2878.64	5516.33
3627.25	7869.42	5735.6	14727.3	3232.25	1964.12	9499.88	11057.2	7936.53	5037.44	5491.3	621	2701.8	4958.1
8547	5878.5	5997.9	7252.73	4098.12	4212.85	13082.7	11081	6435.27	6346.18	5134.78	2788	3916.7	5310.6
8593.9	6113.8	5651.2	6594.48	2848.52	14611.1	12111.7	1998.38	8517.18	3391.28	6800.17	2943.09	1845.44	4494
8420.43	1963.67	7027.8	6424.88	5054.39	3673.04	13482.3	9449.55	5469.2	4413	7723.1	511	5175.11	6775.7
5084.5	958.67	3552.9	390.96	4705.43	1780.54	11532.2	25348	4555.79	7879.63	7495.71	3892.11	2619.5	2550.6
2397.33	4432.91	8529.91	845.26	2847.24	13795.2	14146.9	8977.11	7806.3	10732.6	9570.78	1794.22	6428	3034.7
17745.8	7121.83	5766.1	6036.08	11139	4028.87	10279.4	12597	8274.36	4776.21	7530.56	2324.9	4767.83	6510
6902.9	5682	7611	3585.68	12428.6	10231.1	11139.7	7376.5	5461.92	2734.78	7127.2	567.75	3636.7	3716.42
4272.44	4155.29	5238.2	4383.65	9147	1398.96	12172.4	12322.2	7602.5	7487.94	6481.4	2151	5204.18	9098.5
4132.45	2223.25	7441	1682.32	14277	3584.16	8287.21	3094.5	5853.92	6303.94	5277.2	2302	5495.71	7393.1
10305	3064.89	4491.7	10534.9	5233.64	1420.29	9996.84	12074.3	6981.08	3829.59	7756.56	5867.5	3125.44	5475.55
4974.64	1052.33	12765.6	7427.76	3902.19	8600.27	17069	14081.4	8321.09	3449	6297.36	3367.14	3555.3	709.6
3817.38	1302.11	8804.8	4858.48	4058.81	5750.29	8450.74	26390	4891.25	4966.65	6416.5	2289.7	3326	4988.17
6140.7	160	4680.92	3953	6177.67	8236.87	10817.3	15516	5998.4	4239.47	7055	2369	5569.11	3726.78
7020.5	3669.5	7069	8182	3586.38	3431.36	9701.29	4850.89	492.33	5058.79	7939.67	3614.33	3764.12	7420.1
6400.71	677.78	4160.82	1310.5	10466.5	6024.08	9596.4	9750.62	784	5627.11	5102.5	2057.56	2968.43	5017.44
13792.5	1470.5	8202.8	26290.1	8481.35	5526.83	12403.4	17073.4	1074.8	8883.2	6755.2	5803.5	4195.9	2857.3
5800.71	717.5	6186	889.58	7197	22055.8	11616.8	4930.6	1771.5	1749.94	9204.33	2325.89	5646.6	6172
4626.33	4680.86	5633.5	7883.04	3335.92	1147.11	4610.28	8225.92	1054.5	6336.7	5574.75	2743.78	6562.4	4244
8485.56	1583.33	6586	8508.96	5769.25	4624.71	6282.93	5709.56	704	4899.63	5415.78	2542	1887.6	1716.17
5083.22	1432.78	3811.4	4262.26	2616.92	7572.43	13274	12084.6	3141.83	7270.58	7110	4305	6612.75	2227.62
6854.3	1477.29	5306.2	8586.92	3761.52	2993.5	9051.08	6212	1866.71	4017.75	2821.2	3626.3	3191.25	4087
7659.56	8550.5	7819.7	47144.5	3461.64	12216.5	8836.05	7676.8	2527.82	6934.5	4848.67	3608	1864.6	4363.78
5856.36	3173.6	2252.33	9559.21	1450	10790.8	12657.4	6323.18	4768.75	5305.56	3903.3	1707.78	6323.8	7475
3172.89	5210.86	5698.5	17272.7	7042.5	2026.15	16896	7049	2092.36	5006.61	4143.8	4349	5967.36	1065.22
1735.6	5347.55	4585.42	9708.74	3523.94	3129	11417.5	11890.9	4169.73	2906.15	3755.4	2617.92	2330.7	3043
2086.89	5688.5	5865.11	47553.1	6445	6166.21	7870.84	12749.4	1100	2505.67	4817.27	2176.44	6079.7	3963.44
5540.44	8268.4	6645.67	4953.42	1667.85	29589.4	9868.91	15334.9	2814.31	2244.59	5025.1	4294.89	6498.33	8792.5
6540.11	4850.5	3386.2	4342.95	1176.68	2712.19	6502.54	18023.4	5869.41	1701.63	1126.6	2374.5	4055.7	4043.33
3638	4464.36	6806.92	4278.47	2996.38	7241.59	12721.9	17966.2	6401.54	4839.44	3008.67	3721.7	3755.7	4652
1569.5	4804.57	7425.6	10214.5	4124	6414.63	13242.7	8878.9	6018.57	2700.95	2103.9	314	3629.67	10511.1
3597.1	2467.5	4615.42	12527.5	240	9832.46	12330.2	25933.8	5680.87	4242.11	400.73	5207	2967.67	5750.44
2433	6515.9	9782	5191.62	2725.89	8243	16603.6	10484.6	6016.7	4131.25	700.33	1558	4636.57	8259.5
1861.1	4067.1	7537.33	6548.73	4343.39	4028.69	9907.5	18214.9	3522.69	4533.94	1143.2	7432	7183	7487.78
2084	3781.2	7105	24639.3	8736.8	3732.25	14741.5	3057.18	6664.69	2919.8	1145.6	2788	7772.33	6376.8
1475.89	6312.1	3085.5	1431	13186.9	13351.7	15256.4	12438.4	3328.73	3028.89	2337.78	3200.2	8077.75	4202.91
937.5	4927.78	2883.67	7739.96	1920.64	1450.59	13855.4	6721	4896.71	3265.65	1381	2371.33	3528.43	3772
3775	1317.45	5749	28174	454.96	2155.44	12501.9	12227	3853.12	2876.44	1418.18	1973.25	10201.2	7473.38
3443.8	3842.44	7559.7	8395.6	3986.19	28730.6	12382.3	5164.9	2541.57	5251.61	3094.9	1024.5	4810.89	10620.7
2336.92	8300.57	4677.1	36042	1761.5	8901.04	11692.4	6450	6045	4164.16	11039.5	986.2	2857.56	4131.86
1710.5	2082.83	5717	13115	823.75	12073	12779	7843.6	3557.3	2881.44	7074.6	2610.7	5859.27	7999.08
2505.56	3469.33	8497.44	15940.5	2090.22	4763.68	13210.2	8700.7	2196.81	4379.17	24218.3	6102.57	3903.9	5714.33
2797.4	556.63	6316.4	17593.7	266.08	30910.7	10831.4	1185.8	6500.17	5196.26	7892	5030.86	5007.36	4951.75
2349.5	6279.67	7464.9	8386.16	317.96	5138	11957.3	18665.6	7625.2	5272.95	6490	5655.11	5322.5	6276.7
1960	6678.44	7974.58	11580.6	2363.54	2577.77	18500.8	18748.2	7298.27	2002.32	14011.4	11380.2	6561.5	3051.25
1825.88	3929.3	9155.22	7966.24	2039.85	45875	12258.4	14409	6159.13	3677.94	6918.56	2676.8	6304.17	10532.6
2547.75	4664.11	5024	8491.17	6922	5478.18	16794.2	10100.5	3804	5635.28	7861.6	4194.86	5584.1	8361.55
3482	4246.89	7523.18	29654.1	1727.31	4130.86	14479.4	5524.7	4056.86	3199	7367	12740.8	2939.22	5817.5
3960	5416.2	7028.11	11787.5	2051.54	2976.56	11248.6	8109.42	4612.88	3821.44	10872.6	7320.5	4802.5	6522.1
6996.67	5296.5	5976.44	7859.19	5612.88	12235.9	12860.5	7380.5	6909.12	17631.6	2455.88	12741.4	5523	7267.3
5502.45	11314	5927.55	11477.8	971.76	2432.81	16231.6	7617.78	3117.31	8512.3	4899.25	9918.4	4012.6	7941.4
3505.22	7772.22	4606.73	28817.6	533.38	18634.8	20391.4	9289.8	6777.82	4425.53	4464.4	7007.2	2115	6028.67
5021.4	3679.33	5434.75	7912.04	1044.36	2517.54	12191	4704.3	6119.33	5032.75	30747.6	6127.56	3612.9	7325.6
4415.56	6331.33	6649.22	16473.3	4492.88	2987.69	10922.9	9653.55	5047.14	5242.59	9930.67	6027.67	5120.62	5948.67
1219.75	1986.22	8911.5	14272.6	834.95	6965.7	11437.9	8350.5	7477.23	5554.95	11356.1	5512.6	3777.56	6546.9
5502.8	3058.4	4717.5	5207.96	42834.8	8956.67	11941	4983.75	5663.41	5502.6	10231.2	4849.56	3714.55	4553.25
4464	4029.09	5775.55	12726.6	1974.83	2942.44	10954.2	6746.4	5642.21	5305	12619.7	6210.88	3252.5	5504.44
4765.5	4995.2	5303.8	11708.1	7086.36	4851.88	9363.46	7997.6	5265.25	9416.16	9338.75	7219	1395	3393.64
1027	5530.22	5474.4	11210.8	9530.08	1440.85	16796	8968.33	6036.75	5592.22	4260	4820.12	3826.7	9256.8
5942.36	2520	5468	8079.65	670.04	5129.81	11205.5	7917	5904.5	4439.72	11210.8	7577.1	6084.75	11886.5
10366.7	643.2	6883.27	9014.36	7639.17	3695.38	11821.1	5036.12	6003.67	4102.4	7435	5593.36	4611.08	11006.4
5381.57	949.8	5950.7	9313.93	12102.9	10799.8	13054.6	3237.1	1773.47	9157.56	7756.89	5273.5	6694.33	9651.7
3171.1	3235.89	2736	12606	1564.89	6553.92	11225.7	29555.6	7912.67	4334.55	6910.1	387.5	3347	4089.5
1710.4	884.5	7292.73	15040.4	3993.92	9862.7	13335.8	8759.3	6923.15	6245.89	11992	984.33	2639.43	7098.2
6074.9	1107.89	3845.18	8393.08	2300.5	4745.64	17068.2	4970.11	5908.1	5541.5	7286.62	1332.29	4198	11400
2105	3698.33	4280.73	42309.2	4440.25	7527.16	12462.9	16278.5	4606.73	4998.76	8001.3	302	3061.22	10752.6
6763	1689.75	5521.11	8909.25	2011.71	5767.5	8390.5	7595.2	5244.5	4145.75	7049.5	1619.86	3076.6	9667.9
4508.25	2180.29	6279.44	10355.2	519.17	10396.8	10483.3	1472.67	3603.08	4715.53	3104.5	1099	4340.75	4358.88
7263.4	850.14	6292.89	5358.15	3581.83	7661.33	8609.96	16197.3	3268.29	4657.28	11342.5	606.7	3867.3	3536
6602.1	2549.17	8109.2	10429.3	2521.21	6619.54	8398.46	12186.7	2358.43	5494.84	8944.44	557.63	2831.78	3909.89
1658.75	3595.5	6947.8	10734	5000.21	9837.92	8575.33	15588.8	2182.93	4152.12	12031.8	271.88	1219.4	3456.67
3886.33	1335.18	5850.7	15154.2	4908.15	9991.19	11990.9	10124.8	4070.9	5246.95	10021.7	3354.12	374.86	5473.86
6419	3152.18	7310.73	28008	20933	7034.84	19941.5	18157.6	5452.9	4875.4	8385.3	869	872	3379.8
1795.9	986.36	6277.4	16653.9	4619.96	6197.96	10488.9	8370.7	6031.38	5859.74	8170.22	1682	1044	6478.36
3867.11	909.56	6991.8	11691.4	1578.48	2546	8543.24	17459.9	4780.64	5570.84	6201.55	3054.78	2861.89	8865.12
3979.8	3190.5	7413.91	7492.88	4798.36	5669.27	9334.12	6460.88	4576.81	5963.53	8951.78	1524.8	2323.18	8649.17
3304.9	2385.5	2976.8	2792	19283.6	7443.38	11123.9	6093.2	1482.36	2715.33	11304.7	2440.89	1509.33	8914
2308.3	829.3	8193.3	14327	962.17	7637.92	17491	8477	6325.64	7645.11	6996.6	3649.73	4043.3	10807.9
1252.5	3003.5	6604.42	10011	2235.33	2424.91	12708.5	11880.9	4582.62	6667.29	9162.3	3115.22	555.33	9594.75
2171.75	988.08	7915	8638.27	6049.65	7671.15	10070.7	13062.8	7062.07	2511.84	9993.22	2004	7350.6	3656.33
3971.75	2363.7	5565.9	13139	2112.84	1012.75	12395.5	5666.6	12285	3793.88	4301.67	1563.67	4540.4	999.67
4105.71	852.9	7917.73	10887.5	1416.4	2739.33	7049.5	6260.5	5905.2	4392.72	6188.1	1706.9	1859.7	707.75
2998.18	3853.91	5949.91	28453.5	1230.22	2669.77	9860	7687.5	5764.88	7892.9	5783.29	2165.55	3923	4438
3608.33	1422.91	3268.1	29272.8	1022.62	11639.3	11110.4	6988.75	7080.7	3596.72	7917.3	2057.12	1625.83	394
4637.33	419.7	3505.1	6498.75	691.21	8598	7677.42	6498	7463.58	4044.67	6364	3259.2	5664.18	1405.9
4345.14	2534.44	6988.8	9960.56	3282.96	3687.13	15700.1	11614.1	5846.93	3893.32	4622.14	5199.78	866.11	6149.33
4758	1308.11	4796.18	11198	260	6799.29	12418.8	10191.8	5458.86	5074.12	3750	2387	811.88	6466.33
1177	1090.6	7487.6	26083.9	5241.92	2590.95	8485.27	8803	3379.46	7268.85	738.33	1079.75	1273.36	4930.62
4137.11	418.58	6681.6	11606.3	1603.19	2343.62	17954.3	23804.1	2351.13	6081.32	1811.56	1093.5	5638.2	2069
3928.1	1573.3	5193	7380.05	728.1	12349.4	8114.5	7809	1336.86	8485.61	5134.2	2439.14	2976.44	7064.42
1950.1	650.73	3376.1	20123.2	8689.23	6854.31	7581.27	15895	3255.69	3101.82	2572.56	1090.5	934	5837.5
3615.22	1261.3	4684.33	10600.8	11966	3396.22	18408.8	12513	7615.54	4345.8	5000.8	1608.75	4493.82	8363.89
4325.22	1134.91	4922.4	6158.72	4665.84	5923	9329.07	6234.33	9384.19	2332.83	3400.2	2137.1	3055.33	6124.18
4740.9	1525.9	2961.64	6871.81	4460.37	5677.24	9883.17	11226	5400.15	4383.78	9394	1884.67	4540.8	6889.7
4894.8	1443.4	7030	10971.5	4200.16	3218.22	10799.4	8772.44	11744.3	3822.82	3225.75	1367.9	1196.25	2789.11
3422.91	350.92	2296.09	4588.96	2945.71	5735.39	7764.74	11594.5	6691.9	2826.5	1478.89	1250.25	3883.2	4516.18
3580.5	1683	1977	8599.67	4705.41	7264.36	13286.1	11841.3	8796.93	4051.39	6118.33	3586.92	1073.75	5596.12
4591.3	354.08	5233.2	16949.2	2837.52	5785.42	5824.09	6088.1	2783.23	6675.5	3595.89	2599.25	2605.62	3930.89
2483.56	272.5	12381.9	14579.6	3662.81	6660	11740.8	13153	7300.64	4471	1999.55	1158.5	4862.4	3493.5
3629	843	7285.4	8445.46	3732.16	4282.85	11536.8	8766.22	6669.36	3420.67	3960.67	1075	621.17	3673.25
3405.7	1702.36	6907.17	18477.8	2471.23	5415.6	12898.7	6257.11	7961.17	4308	3055.44	1527.75	250	1419.78
5242.58	1539.82	1832.9	14317.8	3408.79	5417	14123.8	8824	2430.08	2333.89	3236.44	3427.6	2629	8615.58
3597.75	468.09	3931.45	11394.9	4370.92	4135.73	11441.3	4047.33	7674.67	3101.5	1678.67	4106.4	3850.56	3813
4212.3	272.56	3381.1	10900	539.77	3721.65	13092.2	8334.78	3792.22	2947.05	2966.7	2564.55	8771.33	3916.33
7446	459.09	7826.75	7517.5	6523.04	7710	7185.5	10750.9	4311.88	3229.89	4778.2	1058.44	2900.9	7816.17
10549	266.9	3850.17	34874	5478.24	3306.79	11636.6	15369	4324.12	3625	3535.4	3175.6	3223.64	1666.78
4638.27	395	6545.3	11121.8	6583.81	3277.35	9318.54	9467.78	1377.53	4171.4	2638.09	2695.22	4740.5	2443.9
1410.7	1172.86	4923	15419.2	9034.37	4207.33	11489.1	10401.4	1423.25	2246.5	3362.42	1968.78	5594.82	5339.22
1185	3692.4	5942.27	10407.6	1322.4	5607.25	6468.27	6823.33	2234.31	3251.94	5412.44	534.14	3896.67	6611
2604.71	8522.17	3694.4	15711.6	2549.3	3870.91	14796.5	8476.4	5934.22	4555.05	2610.58	3655.78	6076.83	4737
270.6	4523.67	4994.36	8713.73	9072.52	6526.83	12190.8	4730.64	5512.9	3514.55	11695	493.89	7555.3	6891.6
3777.11	1251	5016	11543.2	4274.79	4587.37	12842.9	3020	16956.6	3632.53	5220.44	2958.8	1614.1	3598.38
2776.67	4149.86	7334.3	12267.5	4498.3	4254.12	11277.1	9938.56	4545.56	2791.8	5616.2	1526.2	3405	5484.8
2140.56	2130.67	4939.2	17907.4	2862.33	4814.09	7717.17	12481.8	6084.67	3317.58	3254.5	1124.89	5433.83	5678.6
2508.62	1325.82	3511.3	30727.4	5108.79	17649.9	8525.88	9790.55	2115.41	1723.17	862.5	1760.33	1639.92	6157.18
8131.5	1677.1	6383.4	39008	2885.45	15926	9044.31	13056.4	3211.8	3466.93	4127.6	1017.27	3174.18	7890.1
1004.55	2778.82	3337.4	9907.65	23796	6724.35	8241.24	8857	3243.8	6217.32	945	3320.6	5634.73	2117.4
5106.25	8000.56	5397.83	10493.8	3807.77	8327.67	8973.33	12747.9	4264.25	5767.36	5179.75	559.56	3157.89	5624
2966.25	996.83	5833.08	11468.3	1870.68	2024.23	20039.2	13302.9	4288.56	4640.26	5597.5	1582.89	3684	7496.67
769.2	6651.5	3353.5	30439.4	6080.21	7304.04	8063.27	11301.2	4596.06	4493.83	3270.45	2097.67	2824	4432.71
1773.2	2124.88	5361.11	7095.62	4775.68	10752.5	16188.9	23586.4	6273.36	6416.7	3865.33	3519.8	3794.75	4994
586.78	4890.88	4491	15923.4	9785.54	4284.65	7391.89	9775.6	3973.5	2412.34	3253.25	1114.25	3068.6	5843.71
4505.44	5242.1	2452.73	9386.89	1312.22	3592.54	9059	16226	3778.8	3234.57	18676.4	396	4617.89	6343.4
3965.92	1621.67	3930.5	9908.8	5519.43	2058.29	9583.76	5744.7	13772.4	2929.28	6685.12	1053.75	1575.11	7003.75
1944.22	3309.62	3697.3	8274.17	4256.68	4296.4	13939.6	12114.8	5811.1	2998.25	5174.75	895.75	3428.73	5867.6
2721.5	1040.7	2963.8	536.64	2374.8	11178	9767.33	10969.4	4874.47	3617.86	4499.29	3203.8	5844.38	4283.11
3410.14	599.11	2905	5146.56	5870.32	4316.17	16954.1	27235.2	6125.7	5666.52	5706.38	1588.22	2676.11	3375.33
606	1460.89	4312.8	10378	1841.13	7314.62	9228.28	24688.6	6490.19	2982.44	5766.14	1573.22	5812.8	6525.91
3943.5	1574.8	2975.6	5032.15	1756.73	4192.62	20068.8	47498.9	4064	3050.94	2123.11	1857.25	3532.73	5784.57
2232.2	5933.33	3118.3	332.08	4411.68	2856.12	5711.48	17096.8	6252.73	2034.83	1277.44	1432.89	5822.22	5644.18
4432	270.5	2442.3	3164.04	11347.6	5310.83	37471.7	8964.3	2601.94	2730.72	2628.17	1577.6	11897.1	7354.56
2266.11	1322	2864.82	3307.93	4381.11	1687.65	5667.96	5762.6	3673.87	2198.83	6608.4	1202	4582.33	4738.4
2306.6	1159.56	2678.36	739.11	3713.44	3924.96	15540.1	4563.89	5857.07	3055.7	3932.89	3193	7269.29	5649.67
1508.56	577	5609.44	15231.3	11867.9	6548.04	5647.64	7999.4	9668.13	2603.26	4236.6	2932.5	6025.1	4154
1712.43	758.1	4257.86	401.5	12836.1	6707.5	3853.19	15214.7	5161.31	1411	9011	3780.89	2215.78	2337.62
1658.4	1666.56	8845.86	1065	45206	7987.62	3874.48	4834.75	3478.69	2335.89	3209.67	2931	4178.2	3769.56
7751.1	1333.17	5275	1136.12	12319.8	9868.96	6884.77	12817	5576.54	1748.35	8632.56	3159.33	4669.33	3139.33
1893.3	1159.6	8781.25	460.5	3914.23	6343.16	16146.8	8789.75	5181.58	2229	7128.55	1902	4468.4	1030
4686.67	1115.33	5813.33	2539	7615.96	3177.74	6418.33	2859.2	5244.23	2428.05	7085	2345.3	13541	4281.91
5895.38	897.82	6382.29	2609.32	1743.57	3926.21	8531.32	10458.7	6057.67	2643.06	10038.7	2619.1	4722.11	6925.5
1323.5	284	8111.17	3007.88	11225	3407.05	13673.7	6235.45	6313.64	2387.37	9692.33	3261.5	6911.22	2957.44
1357.22	882.57	9614.89	1668.25	15824.8	8129.59	8463.72	11386.9	4985.93	1292.12	7531.22	1089.78	1027.22	1285.6
7528.62	1104.44	5575.11	8417.75	12982.6	10068.5	10482.8	6503.22	7646.73	3119.32	2868.33	1377.89	8110.67	1058.36
2804.67	913.13	6910.22	1452.96	523.89	18395.8	10645	4270.33	5774.53	3022.33	3648.3	282	4553.5	5945.43
5161	602.8	10352.1	4107.69	3790.88	7879	15131.8	7574.3	6517.7	3182.56	11123.1	1918	45122.9	1325.73
9667.8	485.38	7887	12524.4	18478.1	7673.61	15954	29382.6	7167.9	3600.47	5202.44	1216.33	42525.7	707
3422.8	283.25	4365.86	568.92	1841.92	6876.38	13851.2	5627.7	7400.75	4624.45	14147.9	2259.78	38885	2075.25
1658.5	4206.5	6605.56	10475.7	4121	8623.68	14559.4	12979.5	6526.75	756.94	8554.67	2769.33	5417.33	3461.6
8408	4448.17	7283.29	9794.46	2969.18	7863.61	12128.2	12203.2	3816	1491.35	6108.45	1370.57	4623.67	5922.9
7350.1	4643	1334.11	10280.2	9532.69	7466.31	15208.5	17610.1	4771.31	694.68	6980.22	3068	6026	8848.78
3392.4	7001.67	5784.29	5218.26	3960.59	4012.26	16355.6	34069.1	10507.2	1912.61	7492	2045.29	1492.4	2687.1
4291.91	11816	5801.56	1148.85	5973.44	3881.42	18414.6	6698.42	13027.5	696.63	9146.7	2317.88	4163.45	5797.9
10001	2856.7	5476.11	3076.38	11314.4	8970.08	12453.8	9617.5	8529.92	1897.61	6502.89	3233.33	5116.08	610.2
1149.7	4162	7060	5652.38	3977.58	1912.69	17786.4	14339.7	6218.33	3416.11	12457.9	3492.71	4351.5	7067.91
3606.89	3353.18	5445.25	13701	677.32	8743.15	12585.4	12901.6	15010.7	1721.1	9335.25	2882.33	7358	990.3
3127.22	707.33	7391.33	5005.53	2634.67	8243.37	18117	10853.3	5806.1	3040.39	9674.2	3345.44	4800.43	1739.25
7412.8	1858.8	7976.45	5065.85	3149.5	7030.87	12815.6	7310.78	9142.64	3311.67	8216.82	2341.78	6071	3022.5
2516	2861.86	5651.1	12677.1	11538.8	2872.25	11224.8	15778.9	4377.57	2249.76	9218.12	2607.44	3152.17	7308.18
11733	2102	4054.78	3517.42	13079.1	5305.38	11550.7	12920.4	9086.92	1023.94	8821.25	1762	3727.22	9910.64
497.78	3142.11	5046.67	14415.7	23076.4	6292.36	3445	9929.8	10454.6	4143.29	6408.14	2874.7	5327.1	8344.1
3955.78	1659.78	6678	927.24	4831.14	6339.17	7986.56	7004.42	10338.3	4040.5	7129.89	1802.25	4049.5	3156.62
6347.44	2793.5	4624.33	5515.83	11321.3	4003.58	1933.46	6325.6	9306.58	4531.05	9609.5	5097.56	6994.11	8180.92
2004.5	1274.67	13834.3	954.78	5414.21	6211.79	9029.95	4390.22	4242.67	2509.94	10508.9	731.42	4536.2	5668.67
20509.9	1643.25	2914.67	1864.88	2828	4547.32	7390.5	7540.55	4800.56	2834.53	11546.2	3352.2	4602.7	4014.89
1920	5067.12	4982.5	2721.5	11415.8	604.48	16675.5	10356.5	9450	3721.74	3428.33	4269.1	5124	11003.2
439.56	529.54	6828.14	3866.5	6354.27	5224.58	7787.65	2925.11	10671.8	3951.61	8291.29	6336.3	4973.78	5839.33
13585.4	3305.78	6011.67	5186.77	3828.36	3405.25	10616.1	6806.5	12542.9	1943.35	7991.11	1672.78	9683.2	2755.58
3017.55	473.6	6568.17	2485.38	3608.85	5912	13631.8	9628	7490.17	1270	5240	4542.7	4799.33	1794.78
2109.55	8421	5906.42	4641.78	18556.8	8034.39	9522.27	9131.6	13683.9	2564.44	5085	3767.3	7358.33	3507.6
17331.6	2517.9	5535.3	8391	9562.18	8696.71	9058.92	11351	8043.67	1815.94	7155.27	1987.22	9727.18	2257.75
5714.92	4468.5	7965.33	2412.78	4705.87	4656.68	12276.6	18516.9	10079	1218.78	9769.92	1937.89	3686.11	4702.44
31125	3482.75	10898.4	5683	3852.4	5580.23	11355.2	17449.3	9400.14	4266.11	9274.5	5346.3	35349.3	10258.5
1375.11	4445.11	4783.29	4663.04	2165.5	2426.26	11183.7	5300.42	7363	2002.33	9976.67	5743.4	8034.5	7135.8
8555.25	577.56	8311.56	6444	7641.28	3223.48	13550.6	21064.4	9360.53	1724	7305.17	3699	4636	10848.1
6546.78	3235.29	12659.2	3874.68	18325.2	3741.87	11406.1	20804	7331.33	1447.12	6271.36	3302.1	7197.7	1775
3765.75	1909.88	9805.2	3720.96	11765	3095.77	11609.9	10352.3	5335.31	4810.94	8543.11	1521.4	4459.44	2894.67
6213.1	2032.8	8357.67	7693.16	8102.62	7342.44	5631.67	8659.42	7205.36	1235.78	4952.6	5533.1	7245.38	1523.25
4944	12072.8	6547.7	3643.2	6915.24	3260	5677.62	17482.9	4300.13	4304.68	7538.56	3080.5	4449.5	3372.11
15764.9	2939.33	17555	4507.32	2082.83	1356.07	8315.2	13095.6	5151.57	1637.95	9160	2034.89	605	7369.8
7859.67	525.11	5914.6	5854.62	12882.7	2600.64	7489	4576.1	11916.4	3049.26	7837.58	5567.09	5051.11	2244.25
10762.3	994.88	11574.8	6144.21	11776.5	4200.73	12978.8	6054.2	7257.55	1593.26	7685.67	8295.8	3524.67	1679.36
4797.4	2148.64	7220.1	13591.5	15697.3	7334.86	4677.15	14488.5	8876.86	1747.25	9135.75	3127.09	3587.9	991.4
394.9	537.56	6651.7	5878.84	339.79	1396.15	4368.71	2475.7	3966.7	3497.71	7112.56	1472.11	9514	2822.64
7079.25	8250.27	6402.33	2309.32	1633.86	5376.18	9145.17	30347.1	7173.5	2714.93	8274.2	11221.3	4097.25	1372
16958.8	2799	2050.29	1068.04	10564.8	1793.83	11087.7	5888.83	4477.36	1730.72	3652.5	4546.55	2760.78	2388.44
12555.3	910.7	4375.75	7115	3513.36	1775.5	8100.88	9182.45	5454.9	5868.89	2588.33	4481.12	4807.89	1560.22
588.67	2818.22	9254	3949	3954.58	2432.53	10274	3980.89	8726	2523.21	5806.6	7421.89	5831.17	679.42
1730.11	5507.8	9741.86	13430.7	7980.5	2001.88	8928.17	3675	5399.23	7740.05	3345.44	3580.67	3196	8010.78
3739.9	4115.42	8041.9	11300.3	9512.36	4926.04	4530.88	13645.8	6779.64	5696.72	1683.44	3113.22	3874.42	2428.6
12402.4	5088.3	6582.8	2708.59	2399.46	1075.62	3549.67	5247.9	7533.93	3293.55	4800.44	5196.2	4601	5156.33
22040.6	2586.09	4188.29	10655.4	20050.6	6566.4	13660.2	10834.8	1793.8	7662.21	3299	6666.7	7774.7	2893
8100.71	4609.45	7454.29	642.96	1816.47	1717.73	5935.41	6614.1	6663.79	3868.6	2160	2491.4	4801.6	5898.7
4857.5	1267.2	8150.67	11655.2	824.13	2439.11	5345.83	14512	4329.8	2333.11	2400.7	3566.8	5696.67	6326.4
5734.9	4792.5	7756	11257.8	3203.91	1635.58	8666.88	12181.9	6160.77	3461.94	4961.22	3672.1	1069	7641.9
12732.4	6330	5652.17	15226.5	3996.77	2113.58	5871.38	9607.29	5139.57	3733.89	4977.67	5762.4	2131	750.44
5345.89	782.44	6233.8	1279.25	2906	1990.17	12168	10677.9	8288.17	3067.06	5022.38	4227.8	2806.1	6953.11
8702.57	543.44	9006.43	1085	11708.7	4584.09	13362.6	4862.75	5761.67	2449.53	4735.2	2374.7	3767.7	7606.22
13612.6	341.3	5539.44	21433.3	5972.04	4227.67	12798.7	10387.8	6248.31	2987.12	4299.58	1714.64	5715.78	7146.5
9253	11561	2884.5	13283.2	5953.06	7367.91	7205.19	28246	5893.4	2842.78	5909.5	4340.2	5450.6	1095.11
13028.2	1043	6465	8319.5	6698.13	5565	7069.67	6779	6431.22	2334.41	3808.73	474.5	6464.88	6938.36
5985.82	12359.7	4201.4	11514	11778.2	1601.27	9453.35	7622.64	7283.08	996.42	5116.4	1137.6	8661.7	4788.44
7055	4923.14	3544	24926.6	12374.3	1221.67	10723.3	6979.1	5358.21	2044.74	3185.3	4614	7428.4	5751.09
4532	8708.3	4280.91	19941.2	6938.71	9856.69	8080.5	7622.18	13754.1	2102.41	7621.2	3805.7	7789.5	5273.88
7544.8	7588	3816.11	19487	4139.08	1463.87	15182.3	8933.73	9796.6	1251	4148.56	4011.44	2360.33	9147.71
5582.2	6283.3	2677	10932.6	9790.86	4972.39	6543.19	13854.4	9675.36	8023.97	5149.11	3832.1	8271.67	6990.42
4193.7	539.57	7852	18526.3	6420.17	913.39	10419.3	11036	7937.8	4858.44	5183.4	3445	4847.7	6938.1
18033	3068.7	4418.5	16712.7	6592.36	1793.33	9327	13632	7681.07	4038	5668.1	6616	9042.33	6931.4
1408	5497.75	9602	8751.38	14032.2	6206.85	8358.48	13757	4334	3702.05	7360.88	6203.78	7674.58	5467.4
7583.56	9311.78	7044.75	11180.9	7746.95	6252.7	11970.9	24845.2	7245.86	5448.18	5539.11	4504.8	6566.6	8175.2
3909.67	7563.42	7293.33	9497.54	8778.62	3711.21	9673.15	10635.9	3789.58	4331.89	4326.6	4904.6	8697.09	5362.38
378.7	8930	3715.44	19688.7	12023.1	1816.25	2915.88	3596.09	16537.3	4158.22	8784.36	5919.33	7624.25	7171
1282.9	6805.1	9495.43	9864.88	4092.13	5997.81	12353.9	4466.11	10873.2	4145.41	11183.7	6354.6	3973.22	15834.2
11699.3	7943.67	7185.5	17211.6	9635.44	4438.3	30542	2949.89	9482.75	3131.22	7785.5	4488.2	4742.78	6706.1
658.27	7526.25	5537.44	34904.6	4114.21	4367.64	2858.12	2516.17	5324.8	4098.41	3329.2	4931.4	7520	7210.73
2658.67	10365.8	5836.44	29219	5507.15	3688.76	8629.19	23947.2	12556.4	3827.82	7279.33	4161.6	6127.88	5067.78
1842.9	6482.7	5530	26329.1	7141.36	18686.4	19486.5	9238.9	7315	2550.72	5764.33	4985.3	7139.22	240
4583.12	3605.75	6718.67	28323.8	4493.09	8348.74	15184.4	7490.7	14165.5	3994.94	4370.58	2955.11	6583.1	7279
1108.8	596.88	8131.33	7074.63	11681.8	7227	7017.21	13025.8	12140.7	7348.56	3568.78	9140.29	4882	3366.33
1395.5	6302	8314.3	9835.56	5354.05	5346.09	13154.3	7426	8777.73	3854.59	5713.5	2236.1	4861.9	8712.5
2719.11	13412.1	6403.78	7482.67	4802.27	4596.79	6745.87	7024	12541.2	3414.06	6078.36	2643.73	5728.58	6838.78
2252.8	2888	9016.25	11417	14334.3	6674.83	12418.8	13949	9306.53	2044.79	5559.44	5783.6	6083.17	6887.7
2147.5	7247.88	6764.9	40903.9	14198.8	9102	14242.9	2756.89	5639.93	3372.11	6973.3	6509.27	5492.4	4409
1298.91	5743.12	6360	8346.04	2458.53	9648.79	9739.6	5248	25986	3419.82	5206.3	5665.38	4823	7129.33
1626.29	12930.8	18904.1	8701	6602.75	5590.36	9753.38	1940.56	9060	2711.84	2387.11	5593.3	6823.91	8433.3
2238.33	14790.5	7741	7785.95	9056.96	904.65	11337.6	14151.1	8147.25	3661.94	8878.17	3567.56	6465.33	6692.2
2800.25	5155.36	5708.18	22318.6	5115.25	826.81	7536.56	4211.22	6251.44	2995.22	3270.88	7853.36	2433.09	7552.9
2075.33	6934.33	8080.78	6876.81	10894.1	822	10611.3	11548.9	15231.2	4812.9	1798.6	8629.25	2623	8721.33
1325.22	9377.67	5033.8	21730.8	3506.88	1640.88	9297.62	8938.5	8538.93	3242.33	6476.45	5757.78	10049	10086.3
819.88	8608.78	4037.78	59294.9	3619.12	1039.92	13407.5	11647.4	9238.92	2634.76	6860.6	7100.8	6099.9	5477.58
400.56	4481.14	8556.38	6936.41	1831	1032.08	5023.77	7890	7346.8	4555.79	4796.22	5702.44	7864.82	5156.78
597.67	5442.86	5276.86	23427.1	6247.84	836.56	4958.04	8719	6018.45	3021.44	2861.89	2648.75	7878.67	7307.08
3375.29	6423.7	4870.33	4256	13403.2	5752	6388.19	11320.9	8517.64	2279.11	6493.44	9204.14	4514.5	5530.27
3309.83	5219.09	11128	4612.58	7231	23977.7	9940.12	37399.7	9167.12	1594.24	6696	7774.7	8169.09	6269.4
9912.7	5862.6	4340.89	12199.6	8114.08	7443.04	12692.5	11716	11754.5	2624.95	1426.56	3987.67	7753.8	9435.11
12497.1	8402.7	7733.86	12900.5	6117.2	6853.44	3966.8	11555.9	7412.85	3147.82	3981.56	9367.4	7479.71	7222.38
5214.4	6684.17	6478.12	51669.7	4935.17	3380	8033.17	6644.22	6429.82	1931.61	5376.25	1599.56	6062.89	7961
4907.67	8969.67	14062.6	5298.19	1011.27	5016.54	12282.6	4930.9	7268.7	2095.88	2757.8	6669.7	4897	6252.62
3783.5	7165.14	7140.33	7532.5	6786	5273.52	11097.7	16326	7549.3	2297.94	7784.25	7297.8	5523.33	4162.22
3682	6126.67	7742.71	1785.67	678.56	3383.65	10261.3	244	9410.3	3637.17	2686.27	6404.67	2215	5360.2
8824	5436.78	5584.2	12363.6	2834.32	5226.54	9482.41	1532.25	6360.33	2517.11	6436.8	6252.08	10094.5	6069.5
9842	4839.12	6213	6367.22	2364.62	834.5	19426.6	1924.22	9581.17	5442.15	7067	2639.3	8050.38	9255.6
4203	7506.25	5715.17	5508.37	15882.2	1737.96	8951.59	1765.6	9613	5225.89	12811.4	4979.7	11636.6	14262
7409	5834.44	9307.67	30626.5	6316.62	10201.4	6600.89	3728.56	8062.86	4673.89	6301.9	3559.9	6355.8	11967
6262.71	6815.5	2538.25	3069.31	7256.4	18648	14374.7	3652.67	6203.73	2539	5688.25	3500.71	6785.2	6941.56
3467.67	7155.42	8961.7	1760.31	10454.4	926.5	13671.5	1800.09	2655.1	5469.42	10503.4	4736.73	10056.5	5332.12
5033.56	6477.7	8186.6	2970.21	10673	4339.35	11812.4	27500.8	4577.6	4190.72	7807.89	12008.9	5765.25	948.56
9678.5	2501	10586.9	14575	4880.1	6386.29	14691.5	6521.08	5323.8	5422.12	13459.3	2924.9	6855.83	739.89
31960.8	5565.33	7724.43	11393.3	2252.62	21581.8	21716.8	5454.08	3942.8	5236.53	6920.78	1736.11	8901.6	4902.22
2358.9	3920.9	9991.62	8135.15	1081.62	14391.5	12199.9	1854.8	4146.9	3786.17	8230.89	5933.4	8384.5	5944.09
16952.2	7575.8	7789.78	5392.38	23970.9	377.33	6236.79	2116	3478.25	4816.18	6042.6	1923.67	9315.9	7705.11
8801	6231.2	6474.4	5689.25	4985.77	15626.6	9055.38	7363.33	10084.3	6121.68	6999.22	2384.8	8312.1	6573.42
1766.57	6862	4061	1767.52	10293.7	7326	13347.2	4897.1	7580.6	6130.06	8044.8	7153.1	10737.9	7641
6154	8619.4	9733.5	3442.9	3731.12	244	10487.4	4366.08	2994.25	4070.53	8149.11	7204.44	8798.33	6626.5
6217	7035.55	10209.9	15491.3	32489	10137.3	6298.67	6222.75	2986.08	4897.72	8375.33	4474	5133.6	8635.8
17585.3	7038.2	6440.38	14033.4	3367.85	14234.5	13810.9	6760.42	2586.69	3881.72	9047.62	4214.78	2271	2897.3
24769.9	8306.64	7420.6	7373.41	9056.55	4160	15513.6	5071.82	5311.54	6553.3	10989.6	2058.33	4726.4	4341.67
11694.3	5747.67	6208.33	9354.56	11721.1	4946.88	10623.5	8873.44	9777.6	4289.24	10394.4	6978.6	6679.25	1996.29
1797.57	5248.44	5715.29	15030	6364	13778.4	13282	7473.3	4479.64	2613.5	9482.78	7358.5	5257.2	961.5
6758.1	8932.55	5027.62	37434.3	11164.1	12527.4	15017.9	13742.3	9501.67	5854.35	7031.29	6019.36	9667.5	3476.3
664.22	4499.82	5399.73	25187.4	5118.46	3259.04	14247.8	2410.09	2101.6	6906.65	8613	2452.38	7087.73	748.5
5058.78	1599.55	3291.44	6649.48	5137.96	20519.8	16444.3	9782.1	2635.11	6991.71	10396.8	3626	9947.89	6009
1267	5276	4402.3	2432.79	3044.76	5509.16	10646	4649.83	9518.4	4298.44	8174.8	2781.1	10259.8	1866.86
4593.44	4748.92	5485.6	12299	13993	1254.44	14821.6	1919.44	7233.42	4032.11	12188.5	2463.5	6288.25	316.5
7958	8570.86	5052.3	15698.9	3026.56	1018.19	16416.6	5116.57	6460.71	4375.53	12456.2	7888.56	6101.56	2834.44
2736.25	6377.73	4899.33	11275.4	4661.59	1644.73	17312.2	13580.3	5643.6	4938.44	9121.1	2936.33	4652.7	2954.6
4149.89	7411.11	7198	12081.1	6965.76	3806.67	10001.4	7827.5	8317.36	8150.89	7560	5377.33	7536.88	4425.9
5822.5	9706.3	6098.4	4699.19	1187	14964.2	9582.08	11396.2	5661	4170.42	5055.18	5091	5986.11	3308.56
1264.11	7993.83	6491.5	13159.3	3838.96	9834.04	12408.9	7488.4	5001	3566.5	7350.75	4366.5	9567.8	6229.2
1847.22	8747.57	8021.11	13316.1	3199.74	1369.22	9513.54	7293.83	6916.12	3200.28	13843.8	6043	6929.88	3467.73
1935.4	6194.83	4318.67	9922.25	2250.58	1558.08	16370.5	3704.7	6611.79	3838.89	8370.7	7011.89	10481.5	2175
1168.2	8559	8380.6	44666.9	1660.04	3156.5	10559.6	4685.64	11513.5	2669.44	9912.67	2376.64	9040.4	7761.62
1882	8434.6	6843.8	20005.4	6568.92	5511.64	12434.9	10813.2	9016.8	4259.05	6625.75	3488.18	8217.3	5713.27
2010.78	7951.78	6499	6583.25	5768.12	1206.04	9466.67	8068	8051.91	5837.17	8672.58	3736.5	9356.6	7569.11
2208.12	9079.5	7435.67	12752.6	1153.32	23576.1	6762.05	3496.25	14485.8	6515.42	3821	5578.91	7086.43	4382.78
1810.43	13144.9	7950.1	1174.25	1625.31	23081.4	20134.4	6842.6	7002.58	3165.79	6866.5	3073.1	9056.3	5486.33
2025.2	9217.43	9729.43	2289.44	5604	8685.73	10214	4868.14	15963.6	4044.83	10061.2	3023.5	9129.62	3413.5
1639	10265.1	6334.8	3385.83	11739	931.29	9658.38	2967.55	2553.5	3570.61	10132.6	6260.3	8408.4	5746.18
1948.5	8745.22	5648.78	3804.28	4119.04	7943.95	11776.4	5466	1480.1	3944.26	2750.17	4055.1	9306.58	8887.11
1981.18	10619.6	5688.62	11391.6	5964	6002.39	17258.2	5687.9	562.1	7566.9	652.7	4109.9	8619.43	5025.33
4651.25	11397.5	7344	6162.59	9743.54	22339.8	14171.9	5964	568	4954.2	3482	6566.8	4489.67	3340.33
6287.88	14062.2	5543.89	10795.2	9345.81	2811.41	14748.1	7171.5	6848.7	3278.72	2766.8	5154.5	6542.58	6739.78
3064.56	8247.11	7135.7	10549	11322.5	10272.1	11818.1	5660.3	3748.6	3820.9	2523.6	4644.33	7362.14	4232.67
3168.89	7111	6261.45	23349.1	25020	19172.7	19382.2	727.2	1304.78	2386.24	3884	6264.33	9136	5276.2
580	14482	6096.7	7206.96	17191.5	22471	15755.4	6665.36	2917.5	7307.94	4397.89	3684.09	1561.36	8957.57
1970.56	9222.83	4988.11	3051.58	2146.74	16843	6586.76	7939.09	1668.11	5939.89	3195	4537.3	706.8	7081.22
6772	6421.78	8748.22	11650.4	14305.1	8848	7871.04	3310	2266.4	5984.5	4330.11	3391.25	5516.2	3854.11
1277.5	9231.5	5357.67	9419.62	977.44	9395.14	7179.38	16999.9	1407.25	3824.44	5830.78	5160.5	2005.3	5247.5
5028.5	5653	8111.75	11695	6257.42	8249.04	4931.77	5059.92	1684.5	6253.35	4374.44	3748.7	4826.67	8903.89
2087.3	7347	6567.86	10989.4	5330.62	5168.75	1993.31	5789.55	6137.38	3286.2	9466.82	6003.89	1190	4889.2
845.91	5950.2	6495.67	14507.4	8080.26	5106.71	11808.3	2244.78	2662.9	3887.53	5501.5	12386	1126.92	7483.44
3068.5	8140.5	15251.2	510.61	6940.04	2817.04	16451	3370.78	5206.62	4360.89	2473.2	9130.44	496	8045
1772.5	6144	8440.89	1393.3	8737.28	4524.04	21285.1	16595.2	7101.4	3587.6	5129.91	4773.3	1730.42	11371.8
1890.6	5768.42	7085.44	9884.69	11609.5	1693.73	16332	7666.33	2388.06	5271.82	3329.38	1948.89	718.25	5919.56
3529.7	4242.5	18092	5340.08	6813	10999.5	13313.4	14437.4	1656.36	8748.06	5794	11230	983.33	3939.25
2619.3	3683.8	7975.62	3937.9	5578.19	2158.17	20249.6	9172.27	1601.67	3037.65	3709.56	5359.7	1205.67	8384.8
6762.33	3257.86	8198.56	9009.41	9809.48	19016.6	10324.1	8376.78	2788.75	4708.22	3334.3	4025.75	1282.78	5157.1
1540.9	2989	10903.9	809.58	4191	11148.9	13338.4	7435.6	1322.62	2838.22	5191.3	7053.1	3378.8	4620.33
6576.25	2015.62	10839.2	802.16	4197.68	1282.39	5690.96	12724	3044.4	4236.33	7620.57	4252.11	3028.33	8242.4
596.7	2777.9	6663	10082.3	5867.59	2533	9427.58	8851.56	7552.14	3316	7494.22	2234	3954.67	6481.11
6473.42	4642.22	7027.67	4051.48	5416	8220	19540	11543.1	4686.09	3598.65	7614.4	2899.36	2391.7	7032.11
1726.33	6106.3	3557	3376.88	5467.17	5912.2	12907.8	4110.14	4647.19	2998.61	7488.56	5296.12	7201.36	7692.33
1074.8	7566.88	7900.89	731.86	5401.29	10365.6	13452	3100.33	1273.47	3832.71	5109.36	4014.6	5132.67	1423.29
652.46	8298.08	698	9321.76	900.08	22265	10793.6	7552.33	4532.69	3959.94	8096.08	8435.78	1717	9497.8
547.6	9907.9	6848.67	1212	7741.57	3160.5	7681.73	1594.4	5259.83	4047.95	7830.7	4989.3	4283.33	6560.7
690.38	11401.4	8512	595.04	12493.1	10441.9	10380	9461.8	4685.5	3993.06	6699.55	6377.3	4667.09	7753.12
2408.25	6538.44	5689.38	10755.4	4759.04	11474.4	10989.2	3753.44	5116.5	3068.39	3435	3514.4	265.22	8049.5
1498.92	8568.22	9700.78	10283.6	18424.7	3536.92	9581.16	6079.33	5906.45	2674.89	5980	6255.56	2391.4	14296.8
2155	9420.89	5363.14	5018.4	6667.88	5839.12	10567.1	3172.75	1136.33	1031.45	7005.75	9880	6040.9	7150
1220	8287.8	5101.9	7383.77	4391.76	3258.31	8192.3	5602.88	1705.3	2620.83	6564.6	5753.44	1167.27	5751.9
3199	8632.2	4526.3	5988.29	6321.61	1864.96	12006.7	7105.67	4186.73	5151.83	6998.78	3480	1794.8	4141.89
5311.25	9058.45	8411.88	6128.36	6651.14	4134.24	9956.6	3777.22	1917.5	3584.12	3575	1309.56	4802	1817.89
5127.7	10491.2	3432	11410.5	11920.6	2624.42	18205.2	5916.7	3502.27	2987.16	6644.7	4306.5	5424.3	2714
6628.14	7286	8271.3	7034.05	7156.86	3877.64	15028.6	4058.9	1434.82	3455.78	4874.1	3125.78	6967.11	1323.83
3085.42	10920.5	7820.2	30759.9	2878.85	2578.54	15142.2	13996.1	2970	3277.95	7050.2	4824.1	8064.5	7009.5
4438.55	8361.29	11721.3	20909	15538.8	3779.22	9593	3170.7	2853.9	1739.53	12195.4	8298.22	2893.11	4513.09
3907.36	10575.8	6515.1	5243.96	12098.5	9180.29	11400.5	3364.8	3832.45	3415.5	5701.7	7058	3971.36	5108.1
4533.7	12825.5	8354.67	7892.12	31454	2763.65	12511.4	1243.71	2952.78	4017.89	1960.33	4868	2726	6046.78
6209.2	10081.7	6295.67	643.89	11735.5	9565.54	12224.9	2057.5	8360	3311.65	7151	5195.89	1071.62	5394.45
1830.43	7744.4	3687.56	3399.36	8092.62	8837.54	6038.88	640.91	7480.91	4359.61	8798.22	1701.3	1809.9	8444.44
2218.2	11936.6	5655.56	4118.83	9503.5	15576.7	15850.8	6299	5973.11	4326.74	4845.1	2867.3	6953.6	6066.11
4935.6	8704.44	5070.78	7654.92	4683.3	26286.4	4061.37	6416.22	7472.2	2274.89	7167.8	4340.89	5492.62	6677.33
2568	6819.11	3925.56	8855.52	15535.7	3282.75	5451.71	5639.22	2902.5	2078.61	5599.6	4666.1	4181.78	8302.57
4250.56	7715.4	4940.9	1024.32	22934.7	15183.9	4476.64	4261.22	4263.5	5025.85	8019	8181.2	1699.6	4582.7
5905.18	14732	3840.3	19070.3	10851	18285.1	20436.2	11648.9	5661.64	4678.82	9551.4	4695.11	1952.71	2879.1
4954	8379.67	7272.8	1743.21	7540.73	15015.3	6574.58	38255.7	2377.18	3905.11	11120.6	2793.8	4038.25	3866.22
4670.78	16715	5644.3	481.48	6213.12	1694.25	2343.96	8929.7	7351.42	7543	8324.33	5808.7	5092.12	5789.44
5039.11	6903.8	878.1	1692.3	7826.62	29626	4451.44	2861.67	4043.08	6323.83	4682.33	3548.25	3544.22	5017.2
1362	325.67	6807.08	11018.2	6376	13107.2	767.15	13059	2143	7956.59	9712.78	4891.6	5624	6049.82
1739.1	471.36	10011.1	5981.83	9356.33	12635.6	522.11	6283.5	4101.33	5950.37	5991.67	12676.9	4113.5	2446.25
4803.18	1775	3857.7	1072.67	14038.8	2883.42	5211.05	9387.89	7474.17	7874.47	7334.8	3031.44	3118.2	6088.5
2238.91	1663.14	2597	3821.08	8289.48	268.27	4429.13	3822.3	5215.45	8093.32	6196.8	3447.2	1764	3087.5
1245.56	1386	4870	13470.4	8337.68	888.77	4430.46	4874.29	8858.06	2169.33	4644.56	3958.42	2916.17	13083
8254	568	3659.55	4163.4	34441.3	1830.26	13531.1	9522.5	3057.8	7904	3358	2380.7	5504.5	3845.14
1917.5	1234.1	5267	5107	6661.5	4949.42	12653.5	3676.2	3553.42	6134.79	4662.22	917.9	6407.7	1190.4
1362.56	276	3448	2895.08	11698.3	4027.89	5601.26	4953.3	6237.54	6335.47	9561.42	3778	2945.62	2206.29
2149.18	1240.33	2195.2	4860.17	9109.7	15091.3	5751.13	7548	5763.67	8206.65	4860.1	3296.6	6203.25	3027.9
2650.22	471.56	1999.7	1322.88	821.87	8704.46	8596.29	6674	2424.85	4602.72	9979.5	8645.56	4794.82	4558.45
2470.09	2642	7050	17262.8	834.92	364.15	22913.5	7614.25	5876.21	5785.88	6848.22	1777.89	5490.71	2490.67
1619.2	482.1	7278	21788.4	4472.67	9089.32	10345.4	6570.5	6081.2	7833.78	4363.5	3701	6298.4	7476.33
2037	672	7802.5	1704.36	1135.22	797.71	6738.83	9024.89	7163.21	3236.17	4271	3771.1	4782.7	6806.78
11203	982.44	8866.78	262	4446.29	14361.4	11489	23931.9	6012.53	1998.72	6267.55	2236.08	3772.3	3231
2306.11	2564.11	3823.3	14130.2	3625.77	6062.28	11999	9717.73	5063.92	3711.74	6050.44	4973.18	6350.11	11099.4
3718.67	4007.42	5837.8	4579	4469.24	10747.6	14561.1	13191	4542.88	6117.95	7994.8	7200.8	1954.5	2806.25
976	616.7	3696	4481	2570.92	9242.38	9825.31	11042	4152.92	5581	4662	6326	10066.3	2662.22
3402.08	2084.12	3999.3	3235.53	3338.57	4091.38	9275.92	11994.8	6513.75	1858.71	5009.22	2266	5413.22	2885.33
3564	2165.3	2270.7	10915	3734.09	1129.8	9349.88	9430.67	10614.9	7587.89	5321.6	1834.7	3849	4288.44
1103.92	1126.36	5367.6	5140.52	12443.5	4984.27	6546.62	6503.5	6837.54	1425.78	5097	7206.57	3575.18	4490.44
1960.11	1423.56	4269.78	4159.69	10693.3	6991.59	9873.19	4928	5115.18	7816.63	5937.4	3735.91	6738.67	4173.6
1248.78	2747.2	4203.9	4736.9	2640.12	11265.6	10212.6	8456.22	7767.33	5491.5	5662.8	5062.3	5057	5164
5367.4	636.43	4023	3832.17	4997.73	3797.62	2725.54	8534.5	6218.56	3604.7	5345.9	3729.4	8246.2	6449.4
570.11	485.56	5557.3	26333.1	4076.42	851.15	307.19	10484.2	8939.94	7383.6	6954.33	2807.33	3041.8	6396.89
4985.2	2128	6058.5	3649.54	2016.64	1228.12	5055.74	9720.44	8928.29	2602.06	8182.5	6136.1	11186	4068
1351.22	3689.82	5971.8	9560.38	3755.12	25517	5658.29	4577.8	5401	3195.17	5680.33	3642.67	6334.82	5827.44
347	1813.75	6516.9	2388.46	3360.92	3491.89	4873.04	16132.5	7067.5	2255.22	2105	2179.56	7205.6	6838.1
4141	2390.5	13054	6284.59	6286.65	10212.5	4773.86	2412.73	4766.64	4685	7194.5	10481.4	3636.75	5795.62
641.33	4377.29	8945.3	3051.23	6533.96	1836.08	2920.42	7275.22	2981.7	6845	6957.22	5314.09	1133.6	1249.56
881.1	3400.64	10031.7	594.42	4989.77	726.58	11826.8	7645.45	6720.75	7119.17	8116	6415.92	1633.2	9267.89
889	3195.11	4100	1987.94	12632.2	3560.73	14259.4	6070.5	6766	3757.67	6918.89	2414.7	3749.78	3328.36
7392.78	5162.71	5366.89	1084.93	9681.07	5324.62	8427.56	3587.25	7980.29	4765.8	11736.9	6937.2	5091.38	1866.33
6215.62	5311.5	9164	4276.11	11618	9773	20020	7775.33	4692.54	3279.5	5798.6	3746.4	636	2945.7
2637.75	3456.56	5995.82	3373.71	6159.52	1975.43	15597	9383.4	6864.17	9458.29	8021.75	376.3	2977.5	2480.8
1038.67	1195.43	3315.6	5144.5	4756.48	3160.88	26045	9618.5	4670.67	4121.22	4266.5	6923	3153.9	3730.1
6268.22	2551.6	7134.55	6769.26	2312.16	2413.4	18929.4	5278.9	9075.07	8851.53	7326.71	9054.4	941.78	5017.67
4555.7	3874.62	8882.7	7683.14	4190.43	1173.71	7550.33	15986	9415.27	4783.53	6200	3751	2233.44	3984.4
3603.44	2145.67	5836.2	6939.81	4438.5	12868.3	13372.8	6069.22	7424.7	7617.6	8385.29	2681.2	2070.12	4978.75
4722.7	3247.29	3053.3	8695.83	6190.6	6599.71	7317.38	20401.7	6778.29	5649.65	5184.11	828.44	1719	4589.9
2059.9	2490.8	3709.3	18866.9	10483.9	3783.67	13439.9	11888.2	2533.81	4531.12	6882.27	5620.44	6368.5	4281.43
2204.67	1441.3	6405.1	6623.74	1463.12	8178.93	8088	16427.3	4815.31	3289.3	6390.33	1748.6	867.22	3807.14
5974.62	3599	4464.45	13849.6	343.32	5021.63	7184.48	8207.25	5324.2	5506.74	6715	3902.22	1654.44	2071.43
2459.67	1387.33	3651.6	3457	6238.82	1953.77	5930.94	13403.9	6712.92	5878.15	6811	1410.8	4153.78	3353.78
6452.44	3771.64	3688.1	554.61	1389.64	5795.04	2958	9894.3	5078.33	3852.5	2014.78	959.9	4273.4	3542.22
1020.57	3926.5	3763.5	1766.12	1350.12	8178.5	8605.52	9097.3	6577.67	5216.65	7434	5531.67	653.11	1941.78
975.25	337.4	4444.18	7649.42	2255.29	5528.7	15106.5	9048.5	8629.86	3072.17	8850.3	2391.11	3544.5	3661.5
4970	518.13	7492.67	10180.1	2801.04	5905.08	5993.38	3500.25	7913.54	3605.78	5871.22	4640.5	3491.3	1206
2209.8	559.75	1009.89	10338.7	5713.81	2510.16	8871.36	4116.83	3750.31	6807.45	7636.33	1561.67	2649.5	4267.58
3764.67	340.13	5314	3172.92	2677.42	5826.5	8723.21	18954.3	8030.12	5705.89	5920.22	3216.5	1620.75	3936.45
4419	968.22	6171.55	4132.35	4297.92	1095.42	10259.6	4805.12	7655.18	9281.12	4242.6	4234.89	931	4952.11
4739.3	712.7	5071.5	5096.37	2648.65	1099.11	15154.2	3892.2	7718.59	5295.78	6578.75	5448.18	4423.3	2942.56
4097.67	801.2	6354.5	6909.68	3656.14	994.84	8602.46	1667.56	10748	6046.24	6849.5	2899.67	3408.17	3744.4
1154.71	921	2038.18	5970.79	16526.2	6088.63	7978.15	1012.6	5111.93	4926.53	4980.5	3703.56	4663.78	3118.43
1274.7	1075.5	8278.89	11618.6	6794.25	3193.78	9592.92	2044.62	8842.36	3065.94	5767.1	3023	4111.83	2480.78
5519.36	1294.44	4403	1303.14	3885.26	4878.88	8864.23	1775	3182.62	6398.16	8615.75	1492.4	1322.25	3564.1
5097.5	1896.83	3747.4	8510.75	2320.5	5427.77	4280.44	8897.44	6994.67	4518.5	6150.11	5050.5	1371.11	5088.42
5753.33	1117.3	6402.5	5956.92	829.85	10652.7	9471.79	1194.82	6795.31	5158.72	5221.33	1186.2	2333	3457.5
7337.22	270.63	3625.58	7837.96	10900.3	8012.43	14271.4	8385.44	7788.87	3354.45	5818.11	4790.4	2222.33	4777.45
5574	1060.11	3080.8	12518.4	17564	10169.8	10440.1	2178.33	6527.7	5380.5	4181	3065.67	1688.38	5189.5
7371.78	265.17	4376.8	8462.78	14215.4	17271	9342.35	1669.75	3076.42	3119.44	5578	2156	3045.42	6778.43
2538.14	1013	4099.45	3462.82	3619.19	3114.21	7726.78	13242.6	1600.22	3274.32	4665.09	2584.67	2467.7	4398
6877.33	826.33	4923.6	1864.78	4322.91	5581.24	9616.44	16376.8	672.89	1875	4537	2234.75	2096.6	3721.44
3605.2	854.4	5115.9	312.8	5366.09	7304	10171.7	11273.6	797.36	2590.33	6165.7	3439.11	3999	2160.8
1575.6	1531.2	4598.5	7325.58	5887.79	7063.35	4349.14	6276.91	806.9	553.39	8341	4947.2	2998.2	3072.64
2601.43	1530.64	1839.78	11278.2	18116.6	5164.69	9778.63	14634.6	478.73	571.61	4682	2411.7	6176.75	5062.12
7457.3	630.13	4800.75	6384.38	3679.65	818.5	8818.46	15176.8	2576.56	1028.06	6128	4499.9	4074.56	3839.1
3433.8	1426.82	1935.91	16970.8	3515.73	6053.92	10156.8	3667.22	821.8	4221.44	9298.67	2925.33	2620.12	6061.6
10106.8	1288.8	5410	25625	8219.5	7440.26	8455.27	30317.5	2065.55	5065.4	7092.4	6318.4	2876.44	20376.1
5586.22	1020.9	4387.09	16693.9	28538.8	588.67	11052	8136.44	3840.2	3373.58	7621.6	2612.2	3029.9	5672.9
5816.9	2290.78	8840.11	15730.6	1577.67	5008.88	7403.92	4513.09	1653.57	4737.36	4815.89	1502.57	6418.3	3556.6
10187.9	731.38	3248.2	10611.2	6992.79	14979.3	6581.28	12652.3	561.25	9882.71	10656.2	5655.89	4744.17	6249.18
4318.5	3154	6390.73	25584.5	3922.08	2558.36	11908.3	10578	679.79	4886.75	6159.44	3557.09	5378.1	13852.6
4325.11	1987.5	3956.5	14611.2	7263.6	806.07	5737.88	6159.11	728.6	1038.83	10456.5	3633.27	4692.56	5361.7
6440	2767.22	4133.36	8054.56	4849.04	3316.85	8545.19	4048.83	1505.07	1489.78	4473.78	3871.29	4119	6379.11
3893.6	3035.56	3108.6	4686.84	2650.67	6938.04	10651.4	5109.83	360	2354.84	3207.14	3543.58	2628.18	5263.44
4075.33	1128.73	1679.2	1957.08	2469	5701.81	12042.2	2587	3801.56	2421.39	5711.11	5456	4012.8	1680.38
20748.3	3130	2512.4	7595.36	4892.22	4057.96	10421.7	3073.9	2836.93	4610.89	7746.43	3865.29	3120.33	2261.25
10299.4	1159.2	2755	6130.32	6503.71	14020.1	9268.43	4992.56	3803.55	8422.78	5319.22	18231	4519.56	2732
10200.7	568.38	2869.9	8058.7	2750.33	6846.88	8703	5126.78	3799	3427.84	3657.57	10629.2	5620.6	3025.91
6058	871.5	870.2	6349.32	3913.96	7199.38	8720.83	9601.9	1533.86	4351	6273.3	5979.22	3966.6	3457.3
12167.9	1721	4234	4379.63	7016.73	623.58	6587.32	11993.2	1785	3893	6010.5	6039.5	4710.75	3486.44
4600.58	2270.5	9768.5	957.39	682.2	8624.85	8405.83	4185.1	4032.88	3737.17	6424.42	8367	2069.89	3284.78
4186.18	1312.11	4821.58	1164.88	15530.8	12608.2	6061.24	5453.89	3683.67	862.44	4181.89	5109.44	10666.9	2715.9
5072.22	2264.3	3373.3	5418.75	1805.41	5037.59	6579.83	3722	2903.57	2723.9	6227.67	8016	2831.56	5575.71
1541.92	5323	5215.67	5645.12	2209.71	38339.8	12790.8	1598.67	1827.23	3614.78	5632.6	6364.75	6169.6	4781.78
6603.33	2708	6426	17893.7	36885.3	11142.2	8513.52	3192	861.46	4604.06	5094.5	9276.56	5990.3	2651
7664.58	1500.44	5607.3	2414.5	5977.62	1060.68	7042.09	9964.5	1277.55	2355.58	9070	3210.73	6852.89	2959.3
1206.8	1395.4	6320.4	1679	3360.19	34554.7	5960.42	16789.1	4053.33	5254.22	6709	8664.25	9072.6	3839.75
2635.73	487.86	1874	679.23	3576.43	6479.5	8915.65	11736	666.93	4366.59	6668.22	15662	7410.5	2690.4
6026.4	1292	5558.7	15474.9	4171.37	15611.2	10480.9	9119.25	3668.56	910.61	5838.2	14766	3266.11	2530.56
4541	1800.11	2949.22	12891	3530.54	9257.44	7103.22	20153.9	1484.8	4695.16	6863.11	5242.12	4331.33	3405.62
10101	1203	10533.2	3585.46	4196.22	5998.62	6021.04	9553.11	1280.5	5914.47	5428.9	7300.4	6246.7	3751.56
5161.25	1633.67	3744.2	8643.96	7611	25562.2	6842.96	12213.2	5242.82	7307.5	8523.67	4863.44	6964.14	5842.42
8577.64	2825.08	6606.08	3008.9	1530.22	3924.15	9490.3	9696.67	5460	6702.21	6776.25	5983.9	13050.6	7035
9341.92	2654.67	6170.33	2328.33	23677.1	6558.09	10985.1	12698.4	2296.8	2354.47	6291.6	22828.8	4215.8	4515.82
6187.86	781	3730.14	22469.4	5059.25	601.5	8370.13	5456	1795.5	6979.11	3245.71	3466	4273.33	5271.43
7947.75	722	4399.8	7095.6	7474.21	5483	9283.74	9917.92	1082.73	7070.67	7025.11	5714	7045.6	6428.08
2305	1247.5	8682	7704.28	8307.12	4550.35	8356.73	9046	3449.6	1550.79	5766.8	5839.75	8796.6	2975.27
4762.18	1122.4	4527.6	19190.5	9874.33	1667.28	11138.2	7294.1	2666.9	7638.21	5637.75	2106.5	5622.91	1624.44
5469.88	3006.89	9028.78	11763.7	29377.8	3492.08	9682.11	8678.1	1203.55	2477.11	4783.33	5510.25	7993	6526.11
1029	2178.73	4247.2	12830.7	3095.64	15552.5	15848.4	3490	1333.9	2645.16	4396.56	7445.67	9823	4152.7
3756.58	1940.25	621	15267.5	10646.5	11710.3	7354.62	3731.22	880.09	4717	9162.7	8370.55	7514.8	2015
1838.11	980.1	2156	10738	21250.3	7925.58	10626.2	1217.5	1339.11	3318.5	8407.11	5561.5	6157.6	3850.18
3036.33	1489.73	6778.25	36512.8	3023.35	5431.08	10691.3	6275.1	4068.55	3016.42	7921.5	4738	4116.1	6322.11
3342.22	1593.43	4052.92	9296.83	7604.25	1781	8913.46	7431.43	10953.5	3843.4	9926.11	8380	4944	5159.64
5539.5	2693.1	3202.56	9744.6	2687.71	2290.28	6337.65	5130.33	1641.64	7957	13948.8	4644	8909.3	3585.3
3335.67	1427.56	4617.17	1943	8703.31	5797.85	7620.31	4187.8	2673.4	4761.3	3494.3	3704	7902.08	5609.3
5126.6	929.44	4570.88	9502	3574.96	9684.26	20061.5	10266.6	3451.59	2996.42	15233.1	10731.1	5565.6	2936.58
2562.33	1952.17	9051.56	11125	5446.04	844.67	10145.2	4849.2	3356.33	4849.5	9436.7	3413.2	5749.44	6073.4
3455.4	827.2	4649.62	4098.86	270.96	14656.1	8397	13725.8	5999.58	4495.65	3964.8	4251.7	3007.14	8740.33
3323.75	1136.83	3554.5	17245	618.71	8863.96	11834.9	3357.6	2604.75	3855.83	5231.4	4840.33	6326.7	4201.44
2937	1837.14	5470.6	10879.3	7842.76	6249.29	12132.6	4014	15711.8	3267.35	6730.9	7471	4290.89	9471.4
2481	1260.36	4659.3	20451.6	19767.7	16783.7	11828.8	7622.17	5907.47	4223.72	7287.5	6367.2	6129	6555.5
5173.9	6470.33	5105.17	10145.2	4715.42	8465.54	9795.37	6478.8	2235.9	3021.17	10794.1	4653	9421	6008
4959.5	3422.58	3443	10410.2	1904.24	927.96	10164	8163.44	3431.56	2079.11	7562.56	6116.56	4906.8	7389.56
5294.67	3676.8	3210	14264.8	3342.85	8081.48	8670.04	5755.18	2310.55	5608.61	10758	5517.25	2938.2	3269.22
2598.38	3046.78	2436.88	5511.75	28597.6	6683.25	11372.9	8751.7	1415.25	2528.61	8436.71	6461	5238.14	7489.6
4723	3475.33	1887.11	13631.7	2034.21	5472.96	4037.04	9365.25	871.93	2825.26	5196.4	8936.8	5616.9	9049.2
1395.3	3008.33	3725.67	7329.46	6227.12	9595.52	5419.54	20974.8	1511.73	2516.33	6466.2	5298.44	1714	4154.4
2594.56	1649.1	4822	7155.82	4779.55	2761.7	3960.35	5944.3	3454.57	1756.3	8106.3	11615.6	7183	5886
3535.44	1818.09	3448.6	3865.7	6881.26	8814.67	10797	13122.7	1131.8	4548.78	6957.56	3199.33	4493.5	5585.22
4557.75	3316.9	4100.5	13269.2	6120.75	6983.29	15869.2	12371.3	2531.75	5371.19	8931.22	5225.44	4851.22	7384.1
3443	3504.22	6126.89	32179.5	1468.52	8182.29	16934.2	15860.2	8833.15	547.95	8988.73	5241.89	7755.4	12635.4
1430	1902.9	7443.45	6585.21	649.44	9050.67	12188.5	15591	10027.5	493.47	5612.67	4248.1	5130.22	3693.6
3844.2	2671.25	3948.6	5014	5686.91	10587.6	9682.32	9597.2	7474.58	728.77	7965.42	5971.9	7751.67	7414.5
5699.6	2241.33	7090.9	5219.59	18170	11104.6	9531	8774.1	8499.69	937.23	3314.67	4279.3	6497.83	4352.8
2880.5	1418.56	14376.5	6268.96	22333	12256.9	17503	15555.7	9646.12	1839.39	8550.4	5537.4	4496.33	4853.25
5631.83	1169.62	8229	9267	2783.17	6343.96	17066.6	16140.2	7829.33	2567.67	6099.11	6566.14	2938.33	1600.75
4664.33	2430.78	5786	13229.9	4296.5	2133.08	8984.67	3029.12	10641.6	1337.95	7935.62	4784.4	1798	5651.6
6514.5	2006.4	5769.57	8108.17	2912.29	9356.05	22702	10053.7	5870	1122.6	7569.2	4412	559.67	5002.4
4655.5	2109.5	6085.1	21542.8	7695.88	4769.15	17872.5	9852.7	8296.92	2842.2	6130.4	4214.57	6332.25	2437.86
2540.11	1496.82	3681	9620.09	366.88	1626.36	19272.7	15320.2	5852	2185.5	4107.91	4475.89	7219.33	6128.5
7072.89	3374.2	6445.86	18900.9	12442.6	1440.37	13428	6052	5311.33	1066.44	6396	2675.82	5752.82	6555.44
4263.88	2064.5	9086.8	7615.79	5246.48	7997	11597.6	4500.25	3173.25	1819.59	8940.9	9142.56	6942.22	9535.11
3566.4	2998.6	13697.1	27035.6	7774.18	5959.58	15401	11123.9	5256.69	3870.83	3229.6	3781.44	6684.1	10587
4185.14	3808.25	4153.2	8452.22	5496	5752.27	13033.7	13768	305.33	2321.94	10063.9	3888.9	6978.5	8361.25
3803.88	1972.3	4456.78	7864.22	26858.2	2539.8	11007.9	19042.8	8547.53	4875.2	5555.1	5370.62	8650.4	12203.9
3010.42	362.36	6518	13000	3681.61	11814.9	17942	14663	5882.1	1555.59	5315.22	6620.33	7592.11	5504.33
5135.56	4005.44	4285.42	10570.7	3198.38	1567.07	14632.1	3728.78	3463.93	4927.63	6983	4625.17	7075.67	4632
2503.64	3264.3	3188.89	1483.82	39174.4	4540.7	11972.5	8890.9	2789.2	5815.44	5109.6	5357	13227.7	7672.33
5603	2728.8	5114.5	7355.31	5677.26	2828.75	11295.2	12983.6	1155.67	2420	6611.5	7652.9	6509	9024.8
5510.22	4229.5	4035.2	2125.89	9513.75	3613.12	15670.7	11322.5	2687.2	3052.72	4711.82	8007.73	4164.43	6019
4557.78	4000.3	8551.62	2545.19	3992.12	3270.29	5361.4	11879.4	2986.33	1544.84	3003	3850	5334.67	13513.5
3781.82	2620.9	2182.33	6989.25	5070	3742.04	13200	9994.5	3334.91	1779.06	5910.56	3088.11	4635.5	8468.91
5474.17	3515.57	959	11499.5	7631.57	9362.46	10687.3	18843.9	1111.53	576.06	6226.33	7905.5	5295.14	7134.89
4187.11	1826.67	5053	14688.4	7153.32	9859.38	13001.3	16829.2	817	1360.46	5394.75	3590.75	5997.6	12103.3
6267.6	2436	2146.5	8118.29	3134.75	5832	7711.61	12508.8	5923.2	1719.79	4004.67	7061.78	3511.89	8749
2494.22	3927.78	2113.1	23223	3225.23	12146.7	12773.6	37389.9	8972.57	3637.11	5994.1	3097	11882.6	6835.43
4682.22	5267.67	7591.2	14176.1	5866.57	2173.42	11351.5	13747.6	11286.2	4915.36	7798.86	16561.3	15804.2	7500.89
7185.7	2707.67	3531	20907.4	2999.42	1263	27321.7	13390.4	8450.2	2014.45	4902.36	4647	1645.8	10102.4
5125.5	2651	1180.33	10651.8	579.22	3676.88	38465	17808.2	8577.44	2006.84	6303.33	4831.27	2922.11	8355.5
3777	4019.5	4018.09	27754	3614.25	11683.1	21120.2	20830	8663.29	1740	4950.8	4606	4731.4	6214.73
7618	1095.25	2416	12667.3	1560.27	3889.38	12187	12468.8	6189.67	2617.11	8949.62	6583.3	5250.4	5681.6
6069	3171.1	1561.6	5610.54	5479.2	10118.1	16711.7	3460.45	10864.1	3771.44	2937.78	4709.2	1853.42	9139.17
7033.4	4510.1	1359.11	5614.77	6267.71	4584.74	14109.5	5593.11	4335.94	2475.12	5950.58	5165.89	3467.75	9310.8
6917.27	3212.5	963.5	12807.5	3613.3	1912.67	9457	18959.1	3943.31	3459.2	3385.33	2489.8	9647.22	6541.11
1272.5	3458.25	733.3	10756.9	4639.3	1392.48	10413.4	4356.83	2310.38	2616.89	4016.44	4499.78	4905.56	9026.9
1749.22	1464.08	3624.8	6200.69	3876	7125.62	7744	8700.78	1157	2222.24	5181.3	4960.43	6110.56	6596.7
2289.88	6320	414.92	6387.88	2480.96	3107.88	14621.6	1527.67	1479.73	3414.95	7021.5	5476.25	5907.3	7845.5
2212	4605.11	1290	61073	7739	3301.62	7772	4778.7	2097.27	3405.24	6900.56	8697.11	4485.29	10615.9
1189.1	2293.1	1542.6	12315.3	3893.78	2644.83	15282.4	5726.1	934.56	2165.8	7366.75	5910.7	5320.6	6775.18
2511.5	8546.5	359.18	9435.89	7046.14	6697	9244.15	4428	6342.6	3441.82	3188.58	3891.33	8636.45	11087.7
3163.75	5217.88	2542.18	11817.5	7472.12	9997.91	16441	9206	2709.27	3271.3	5728	4148.82	8233	6417.89
1320.88	6437.25	963.75	44308.8	6984.12	6452.83	11989.9	6406.7	2834.3	1346.76	4608.1	3262.33	12760.3	674.88
3173.22	3982.4	806.1	2305.9	12331.7	12609.7	11499.3	2928.33	2584.27	3203.22	2913	3546.1	10399.2	5643.2
9792.1	3281.91	1890.33	21843.5	7359.88	12873.1	9466.46	4115	7716.8	3289.78	3516.67	1460.7	5894.5	1104.42
14019.8	2729.83	4996	8499.96	8550.61	1152.75	11890.8	5021.8	2953.55	826.77	7407.75	6417.7	6515.4	8140.25
2531.73	7057.33	812.08	6129.14	5933.31	14139.8	15482	2642.58	1440.8	1054.56	6151.67	4535.18	4476.5	4389
7025.5	3687.5	2515	9397.67	6097.5	1520.78	11426.7	6245	2031	1808.12	4434.7	3943.2	4685.73	2898.2
1856.38	2715.33	2381.73	9622.83	5594.04	3334.84	11294	10366.4	1950.78	1970.11	5381.1	3211.33	2545.43	7141.1
867.7	259	2435.44	1365.53	1711.54	8426.12	10344	2453.22	1069.3	3731.94	7069.9	5483.88	3532.5	6628.9
2312.89	4921.8	6879.67	2167.88	3729.88	6883.96	12750.6	6638.09	1425.64	1912.67	5402.11	6379.33	9086.6	4513
2061.71	342.1	2390.89	5286.5	6657.44	3528.88	12849.4	3657.83	962	2089.94	1910.44	2678.5	4575.56	7181.4
7296.56	310.56	739.5	8216.12	1992.75	738.26	13034.5	4733.33	3806.1	787.94	6845.67	1904.29	4382.29	6807.25
4717.29	477.5	3565.33	6624.78	4459.31	4652.89	14720.3	9983.3	437.2	1486.17	7829.1	3554.25	5134.17	9832.4
2553.7	357.42	1996.78	11158.3	2476.42	2873.22	25024.7	10514.7	6514.6	629.78	8870.44	3796	4981.22	14935
2347.5	1085.33	2621.33	12365.2	1561.3	6327.85	14877.2	33427.8	1308.38	1605.74	4591.6	2433	5105.75	2196.44
3714.2	1875.3	1097.78	20832.4	1518	8397.92	12331.7	4630.4	3895.75	1784	6095.3	4061	4577.75	3525.5
519.9	996.7	1269.2	5918.38	3015.91	6243.35	14766.5	2201.2	2369.54	1687.41	1425.78	7194.6	6970.82	5673.9
3056	825.7	1051	10355.8	3374.09	6165.86	5342	7801.3	2196.25	2084.16	7927.5	3460.08	5077.8	9706
2113.9	2522.8	3721.57	2404.96	10157.2	2057.5	17859.9	6609.2	1435.2	2850.88	8824.2	13514	6684.78	2879.88
804.1	1174.2	1553.11	10736.9	5664.15	3135.15	10044.7	11769.9	1170.5	1690.89	4404.33	9677.5	6990.4	8853
3829	271	2604.2	570.3	4821.12	2987.62	9361	7957.5	2369	2040.58	815.14	3916.25	9215.11	4133
3189.33	3939.89	867	702.48	7713.5	4662.31	8799.17	19868.2	3271.75	1746.58	6622.78	7055.33	8471.82	5532.09
4255.56	3885.75	1977.22	341.58	4786.25	2369.68	15147.9	18183.6	3212.55	3276.5	6971.3	9161.62	9001	8073.5
5019.14	1830.22	6184	2703.26	6467.5	1744.62	16424	17035.7	2410.27	4156.44	7738.86	3977.9	6220.1	5529.75
6568	2207	6374.75	437.92	6850.29	4873	12221.5	4612.56	647.69	2932.94	1106.6	10771	8230.67	5303.6
3497.44	1271.22	1311.83	1520.38	9110.73	5293.76	14178.7	6031.7	3792.93	2533.5	6007.78	7858	3847.2	3697.09
8050.89	2117.67	1055.6	5771.42	11463.1	13507	7472.91	15638.7	6174	2014	5487.88	9528	7434.29	6894
6283.33	1376	2594.86	1173.5	9949	3810.39	9342.42	24760	4365.57	2672.47	7236.6	6809.7	5141.5	6571.2
6144.8	3795.86	2784.75	1457.29	828.44	5272.85	14026.1	19712	2452.12	2764.3	5421.1	3741.08	2685.62	7188.92
4099.6	9041.5	838.43	3379.43	642.81	7152.7	16291.8	19540.1	3441.94	1128.33	6869.2	5070.91	6889.4	6137.33
6980	266.5	9458	312.42	792.39	6886.73	15049	26574.9	6828.67	1979.86	5506.2	6992.89	4235.22	15962.2
5678.44	658.91	1606.75	533.2	15152.2	6506.96	15601.8	16691.6	1770.53	2492.76	4739.7	4837.8	5447.89	3778.7
6975.1	337.9	4767	557.12	2170.3	4907.39	18230.6	15196.8	3920	2679.79	4937.4	5761.2	7496.56	6685.56
12258.1	268.3	1547.33	289.63	8204.09	5093.46	11021.7	19846.8	1375.13	1427	4580.83	4111	5553	4308.9
6718.1	792.7	3961.56	928.25	916.14	3262.46	9545.75	3460.8	2353.25	1929.8	4781.58	7932.22	8707.82	5256.9
5277	851.6	553.1	712.07	2391.95	16993.2	11138.7	6843.08	766.2	1141.05	7256	5057	10436.3	7848.33
8627	778.5	893.27	355.21	609.73	3417.81	8116.52	15064.5	2552.2	1734.95	4941.11	5926.89	3792.11	2686.56
538.1	379.38	1845.29	2962.58	1051.67	4486.88	14154.1	3357.2	2671.38	1341.15	4510.78	4019	3354.5	1860.7
8166.5	2534.75	1624.7	2709.41	1631.09	7236.96	12633.8	14235.3	2596.57	2324	4152.92	4773	4002.8	2618.17
5661.27	1683	873.89	3842.42	8024.14	5266.59	14507.5	15521.8	2815.92	1851.5	4916	10869.4	4426.4	2155.44
1708.2	677	3374.67	11310	2755.05	8159.59	5716.67	32017.9	6562.73	2053.3	5391	5747	3528.25	2670
13166.2	309	2539.4	20427.3	10384.6	5727.5	7427.72	9821.67	5181.14	3364.83	4241.33	2746.5	3491	11190.4
6453.5	1389.8	1877.5	2055.38	2445.17	2403.84	6770.67	14574.5	1073.71	407.94	3300.27	7109.5	270	4018.57
3789.89	1630.33	4159.1	7627.84	5708.37	4925.86	6351.38	13748.7	1229	902.89	17139.1	6383.1	1738.6	6879.17
2702.14	2652.12	3232.17	3688.96	1807.41	12886.4	13907.9	11799.1	1836.87	3970.45	1645	6215.7	2338.3	2658
1564	3014	1999.7	2431.36	27120.1	4937.72	5214.24	14818.4	4371.2	1966.17	7615.6	6320.29	1422.5	5480.56
3366.33	2153.7	2471.8	6313.25	13421	6837.36	7942.38	7525.6	2014.59	813.61	7080.38	2643.8	1257.17	7444.5
514.5	3064.4	2443.22	2094.22	11217.8	2937.04	11744	16382.4	2610.79	2385.12	6052.7	6370.44	2479.44	6639.9
2020.89	2264	269.2	2460.62	2881.53	10346.2	6136.33	8693.9	3454.25	2104.11	6129.1	8141	5086.2	11574.8
4501.5	301.7	1350.22	3625.62	15272.8	8285.23	6830.52	11399.9	3723.56	4145.26	7527.4	5199	1414.9	3621.7
3437.33	2625	1360.08	1713.41	14084.4	4295.57	13930.9	12608.9	4273.92	4157.65	4777.8	4435.22	2532.25	4558
2668.83	2471.9	4374.73	1487.35	20747.6	4116.19	6615.58	15155.7	2130.5	2325	7847	4860.8	6604.88	6768.7
600.1	1054.7	279.5	35860.1	17235.7	1281.88	4495.5	9676.17	3262.36	4258.55	5863.3	5173.7	5080	6925.11
3339	2920	1839.44	12126.5	8496.41	3474.85	7726	11984.7	3967.89	2485.18	5023.1	5981.75	3448.67	6784.5
1481.44	506.7	3766.92	4317.15	62005.5	8668.5	16745.2	14490.2	2715.12	4101.89	6136.2	3022.18	11349.1	7917.5
3110.89	5115.11	5979.8	12482.6	10334.6	4685.35	3227.13	16424.8	2726.33	2481.28	3900.4	9237.18	6005.33	9148
3804.56	1377.89	2929.42	13909.7	3101.21	988.36	5263.8	17245.1	927.44	2532	7307.8	7675.5	6402	5902.5
3652.8	2348.22	2638.33	2614.42	9214.38	2831.23	4596.08	9819	1811.7	4260	6941.08	7478.6	3391.12	5301.9
5448.3	772.89	3605.2	807.61	2306.71	12869.5	3491.35	17726	785	4173.83	5404.11	4466.62	2127.25	4730.8
8270	1225.44	3752.6	2982.15	12029.1	1224.17	5320.96	16505.8	1501	3662.47	4103	7986.9	1559.22	9745.09
989.3	1258.78	5196.2	2534.15	9738.79	7754.75	4829.96	10708.3	1032.14	4377.84	3917	4172.56	2817.3	4627.1
3726.14	2677.14	2145.3	2333.5	20483.4	5008.88	1235.58	3163.25	3744.9	3471.72	5740.5	8744	3063	5428.14
4607.3	4279	2211.09	1933.75	4096.67	5146.96	4516.68	14922.1	704	4496.29	4583.4	5749	3043	6703.33
2274.5	2057.43	5199.44	3972.67	12826	16623.1	12745.8	6690.88	588.4	5929.44	6607	6259	1662.75	5198.38
1634	2794.6	4449.8	2765.35	13219.1	3541.12	6223.69	19973.4	882.4	4046.44	4673	5598.1	2610.73	4971.38
7063.8	3830.17	2607	4407.68	8048.75	4548.12	5372.73	6101.83	1411.9	3807.84	4371.4	3788.88	1726.8	3577.33
4132.2	2786.56	2003.4	5514.12	7447.33	2449.37	7729.42	3095	5068.7	3769.61	8384.5	11102.2	790.9	6721.1
5057.67	1769.5	3524.45	2130.38	6959.48	10198	5252.65	4157.8	830	3471.11	2110.67	5798.86	771.3	3008.67
1184.5	1559.25	990.46	2858.24	7952	2803.17	3591.52	13267.8	313.73	2993.28	7637.7	12576.4	605.13	4413.7
2787.56	1142.88	1475.78	2130	12646.8	6617.57	1208.15	12186.7	3573.75	3718.19	3929.56	3545.89	1528.4	6186
981	1308.38	6787	5461	16088.3	5179.46	6997.88	12933.9	2290.67	3679.89	3127.33	3780.8	3825.4	4706.44
3414.17	1253.9	6634	3701.17	14310.7	6964.58	4614.73	9268.5	1818.92	7147.72	4657.5	2405.3	4193.4	7820.3
3450.56	3156.89	4203.43	5108.77	33770.1	10576.4	7497.29	12329.5	3996	3179.72	12214.1	5461.67	3733.62	3856.12
4645	581.2	1966.45	4196.35	12440.6	16667.3	3049.46	11720.7	950	4394.83	6139.56	2107.56	3333.56	7902.86
1944.75	1878	3544.78	31962.8	13274.7	6426.04	11482.9	17043.3	1738.17	4699.72	44786.6	2583.25	1938.57	4661.9
1807	1185.33	4993.67	6707.44	9308.18	4684.27	4311.61	11969.2	4653	3727.72	558.1	3256.5	1520.11	5567.11
5758.56	5161.9	3224.33	7521.88	20594.9	1661.39	10377.9	12004.8	413.17	3029	905.27	1603.8	2347.9	6325.78
2051.5	9676.6	3758.3	8414.04	26184.3	38840.1	5894.09	7021.1	329.79	4467.75	2576.4	1473.6	6621.25	7834.67
2274	630.3	7894.9	9259.75	15041.5	16479.4	9387.22	7641.1	6031.42	5668.33	2869.5	3244	2377.22	3111.67
7342.08	4194.5	1715.09	1359.17	23547.7	1594.04	7188.85	10193.8	613.93	2866.5	3429.36	3117.56	4897.08	5837.7
3089	786.33	3491.56	12072.8	7071.26	26396.6	10250.9	6158.67	1355.8	6886.72	1814.42	3240.89	2202.56	7187.22
2007.7	2506.9	2020.09	2070.91	6248.07	5940.54	4283.77	15763.2	662.57	5257.22	3337	2692	5658.36	5939
3925.55	4427	4544	4573.88	18652.4	41991.2	6020.09	10843.2	1724.83	5919.72	573.88	4462.11	2829.14	4158.36
1407.78	1733.25	4806.33	2603.31	8500.58	6500.09	6924.19	11094.1	6037.07	3859	4067.09	1458.3	1540.88	6276.36
2598.75	5017.5	4084.8	5449.71	12355	6377.35	15426.5	11700.7	3637.8	2788.65	692.78	3176.4	10091.2	2760
4559.88	2422	5267.8	7124.07	3870	6080.27	7359	9261.89	2688.29	3343.94	1506.73	3684	4151.11	3513
3231.1	2241.86	4297.9	3223.69	3316.11	8869.26	5068.41	8331.73	2650.09	4170.24	406.6	1975.6	8581.5	11485.6
3463.57	5549.6	2728.42	1534.17	779.63	7780.71	10802.3	4558	1566.5	7604.53	1063.3	5213.3	6353.25	7974.8
7256.1	3297.44	4717.67	2030.56	787.88	5782.04	8592.83	10816.4	2823.43	5527.56	1104.2	4820.9	3386.9	7128.8
806.67	6620.12	3546.44	1042.12	3669.83	1970.04	11205	8101.6	1474.47	4991.29	522.83	2048.2	1452	10067.5
5327.9	5078.4	6126.09	1667.8	753.5	11883.8	6646.31	21972.5	4034.15	4113.25	816.8	3429.4	3566.33	4758.38
3612.88	5862.67	2076.33	18578.6	7226.08	2952.88	11591.1	6264.33	2170.58	5248.67	2758.33	7557.2	4210.17	4673.56
4938.42	1586.86	5454.45	7396.67	1087.65	2250.04	32089.3	3247.8	1125.83	3525.61	587.67	2856.9	2638.82	7038.1
1360.64	7284.1	2958.2	1927.5	880.08	1782.08	8055.15	27553.9	4442.69	2040.28	2227.78	3062.17	2728.2	2646.64
1950.7	8646	7587	1137.96	3330.3	1419.93	11706	6475.2	2093.5	3932	5779.92	6782.9	3001	3168.7
3738.9	1363.3	5932	1657.78	2506.96	1505.77	10148.5	4675	760.8	4853.11	2374.75	5167.5	2574.78	4997.89
2811.89	1191	4810.8	1723.92	3284.35	2338.2	10431.2	2984	1305.67	3115.23	3365.5	2841.2	1097.11	3545.11
2571.5	687.3	7673.11	903.61	3489.04	10624.7	8008.96	2205.89	2449.11	2777.85	4251.22	2735.5	2319.73	12702.9
5935.7	3279.4	2830.5	2038.54	2822	2377.92	7000.24	5554	1560.09	3454.89	4955.83	3986.33	1641.78	2754.71
6353.6	452.08	2047	642.58	3018.19	1734	22274.4	6387.29	3712.9	4547.22	2633	1740.6	3386.86	5956
2132.33	2119.4	3428.3	286.29	3394	11610.9	10978.2	5411.78	4299.9	3448.56	4142.91	2141.83	4434.36	2944.2
1749.73	3598.3	5666.1	1235.52	1392.24	7295.08	6131.23	6482	4388.27	6060.72	238	7685.75	4300.73	3728
8428.56	775.11	1350.5	1265.26	1657.42	8262.04	11969.5	3865.5	4382.4	8464	1117.89	4549.56	4782.11	3707.71
7510	5204.7	1002.45	3486.92	6810.5	13799.4	10435.2	8902.22	2935.8	6679.5	2387.6	2117.22	626.11	2809.11
7857.1	1487.55	856.33	2436.96	4109.67	4905.15	12562.4	9896.3	3919.75	5456.5	575.2	4265	414.64	3122.33
2044.7	1965.64	1338.56	4219.08	6979.17	1078.26	8190.79	7538.7	355.7	5164.28	2111.29	3886.33	338.9	2616.11
1469	3656	4535.7	4144.71	2360.62	3144.33	9221.17	40238.4	1462.44	5261.94	1763.7	4260	287.7	4285.25
3466.56	3769.9	5436	8867.64	2583.56	5763	5171	10930.4	580.8	4450.3	5797.9	3428.3	1813.2	9973.11
4607.92	292	850.4	3777.12	1746.64	7285.44	15985	9225.7	1889.18	6099.33	6616	6953.2	1653.1	6081.88
2148.4	996.78	2117.6	9028.69	8252.83	7956.62	7124.85	17827.5	470.2	5766.71	6834.33	2127.78	921.7	785.6
1276.89	4054	2233.9	3821.35	1975.92	5616.23	6026.43	2244.44	1916.54	7309.12	9844.62	3185.9	2121.45	11368
1378.6	2542.2	1454.6	10959.1	8752.58	596.63	10146.7	11049.8	5708.83	4724.56	2237.1	2784.67	2315.4	3901.12
2583.78	3822.86	6139	10141.6	1929.71	2671.26	12811.5	8911.7	3754.54	7380.8	3288.67	3050.09	1128.92	3963.2
1402.67	5427.88	5028.67	7331.19	21631.7	1499.77	8772.32	12981.2	4375.08	4987.11	3104.08	2217.2	775.5	692.75
1094.22	1150.5	3291.09	5405.85	15322.5	2815.33	8885.52	3408.1	2810.94	5436.18	8205.11	7515.64	2689.62	7171.17
4785.7	1178.9	3222.82	5217.62	3357.75	2430.92	19347.7	3849.17	6803.29	6040.72	5664.83	4932.67	1316.56	7537.86
471.9	949.38	2480.5	2117.96	970.7	1491.93	13561.6	8490.7	6556.14	2202.7	2767.78	6262.78	1326.5	2824.89
1790.4	7032.6	4568.92	1084.46	6215.32	3491.59	24636.5	6748.7	4000	6133.94	1083.73	3883.5	2369.25	6413.75
814.1	1082.14	5125.67	3402.83	24430.4	2528.04	18152.8	9792.62	6209.33	6773.68	2096.17	5431	1801.67	6900.5
610	555.14	4645.1	9779.3	3801.58	3161.08	10193.5	13994.4	4354.38	4979.88	999.5	4208.33	4127	7458.6
1062.62	1812.67	2684.6	6327.39	4041.85	1950.15	16262.1	11177.4	6991.42	5389.67	4638.4	7366.78	2681	7988.25
708.78	600.11	1953.4	3007.04	1980.77	1079.46	18412.5	10757.4	5485.69	4983.72	1741.4	3065.78	2793.56	6156.62
605.11	7005.29	2901.11	1232.67	2106.54	8737.96	18649.5	8622.88	1151.71	4323.67	2776.5	2150.1	3010.44	7215.5
3467	8633.4	1842.55	7757.19	3898.5	1091.08	11553.5	6106.2	1820.81	6856.11	3748.2	7990.1	1598.4	5946.25
2278.3	3309.1	3856	3370.58	11656.5	2453.33	9062.5	8635	3277.1	5755.18	3861.18	3795.7	3282.8	7180.4
1974.75	2030.5	2015.33	1754.31	2356.29	2080.04	10334.8	3892.3	2299.93	5709.29	1237.64	3489.9	2710.6	8430.25
1424.67	5424	1685.5	6207.5	2313.36	604.04	6510.35	9725.7	1256.25	6984	2926.78	5073.33	3243.5	5784.25
262	4207	6352.2	12389.3	2488.88	3096.32	2178.42	15533	910.79	8942.29	1787.1	2261.12	4260.3	7447.45
3194.3	4707.5	1600.8	2313.44	4336.45	1390.71	10073.2	8705.7	564	3859.39	2286.7	2105	2694.08	2715.75
4110.7	1296.2	2798	5001.58	271	598.3	11954.3	31079.1	5572.42	7915.41	5628	5179.5	1370.55	5332.89
816.67	1782.8	8173.8	2765.26	7557.64	7720.37	10064.3	4374.8	6066.92	7309.06	1155.1	1773.89	2401.22	7193.89
4187	2325.29	4281.8	7398.5	968.13	1644.96	9101.08	8822.2	6216.23	5460	2360.3	4869.25	2631.1	3964.44
1426.17	2318.92	6398	9620.09	6090.86	2424.07	14135.9	11363.9	3423.56	6677.28	2038.6	3010.11	1015.44	4365.1
1693	8852.33	3733	10282.3	12925.4	1965.27	9953.48	22751.4	6020.09	3628.72	6860.86	6168.6	476.4	1651.7
1422.2	2932.67	897.91	8652.54	8398.73	5456.1	7701.81	9703.9	6570.33	4626.89	3016.22	4010.7	1178.67	2529
2039.7	1781	5382.67	17160.3	4133.7	1038.96	6239.42	6167.5	7994.33	3680	5936.67	2821.38	901.11	9857.92
2488.71	3295.33	4530.08	12285.8	8660.58	2978.46	4808.39	12966.9	6140.81	5033.83	6622	11874.3	603.91	3514.5
1553.8	5201.6	3364.3	2730.38	1037.71	1023	3434	13389.2	5343.14	6166.17	2064.7	5836.25	2113.2	5643.89
8894	2043.67	10768.2	1177.04	1226	2435.22	6558.8	11316.2	8620.69	5452.72	4337.7	7770	3071.8	3297.89
2368	3537.62	1762.55	1305.04	16028.2	1007.76	6195.3	4436.27	6026.82	6353	3562.17	1772.9	956.67	4215.29
3860.38	3298	4748.44	1546.74	14564.2	1961.04	12513.2	13862	3868.25	3997.35	857.4	3676.11	1549	11547
4093.11	4081.3	2388.09	1131.76	5629.45	7891.58	9552.88	13385.4	6380.67	7037.61	2463.2	1939.67	4665.78	10275.7
1721.75	3510.91	4721.45	1157.25	2329.12	6505.83	11471.5	8785	6008.75	3432.3	7808	6180.9	2842.12	8736.83
1533.18	5031.67	2694.4	7459.04	358.39	4495.04	15988.2	1928.57	8555	10874.4	2176.67	6316	3567	8529.6
2806.11	2628.9	5146.64	973.74	1333.83	1522.17	10692.4	15448.6	9885.42	7043.94	2234.4	5054	4990.9	7105.82
2420	2367	2980.9	3608.88	495.32	658.64	14265.2	4671.75	12009.7	8238.05	3907.5	3286.62	5460.7	5963.11
6679.88	5897.5	5318.36	14303.6	3757.5	791.83	9772.19	14191.7	8819.93	6318.59	1072.1	3018.89	7653.88	9288.5
1112.18	7553	6063.2	2904.58	4721.23	2137.7	6890.89	17312.8	978.79	6457.41	3873.25	4617.4	7735	8889.43
5422.25	3088.1	5009.8	1506.48	488.54	396.52	7332.04	11942.3	3727.73	4862.4	893.36	1628.67	4001.14	2331
5798	6459.58	4732.7		17475.1	322	12748.5	13306.1	4516.57	3977.58	2405.5	2979.55	1082.1	6262.9
1122.43	5096.78	2341.43		1124.65	661.5	13342.7	6732.4	1040	10792	5026	3445.5	967.33	5898.3
3184.12	5861.83	1688.83		2831.79	582.46	14905.7	13167.6	4461.86	4827.8	3420	2347	1511.78	6564.83
534	3520.67	3590.33		8583.67	411.22	9651.4	13288.9	2995.2	7242.9	3327.5	4328.7	3065.3	6889
8878.33	2568.5	1714.1		11534.9	2492.78	11380.9	9331.78	3650.93	8993.33	2033.67	2498.78	526.67	5626.25
633	3667	2929.14		2674.58	2991.12	10730.5	13721.2	1774.06	7582.89	3935.9	4132.1	1012.89	15529.7
1130.67	4820	3528.2		5778.81	2758.92	13569.6	12619.6	4357.62	6609.11	2943.33	3233.5	1655.6	6635.1
1989.5	2692.56	699		15420.1	4668.12	11185.3	11740.6	358.72	9231.32	2734	3930.2	2255.58	7851.09
4456.3	6183.67	2037.71		4290.29	4798.8	13939.8	14735.7	1274.56	2732.22	3048.7	8887	2063.43	4409.5
3907.67	1884.89	3207.18		2374.57	4664.96	12353.2	8649.6	5718.25	2955.67	3742.14	2350.5	4596.5	12611
3670.71	5922.44	2664.5		5392	4300.29	9151.96	10462	6722.15	4408.5	3740.67	680.9	3081.55	5823.67
4333.11	3840.1	1430.89		10819.1	2648.07	9981.65	16005.6	5907.77	4664.4	4744.58	3215.89	3851.22	11108.7
1967	2238.25	5353.33		7879.62	1789.54	7920.81	8446.75	7322.94	5550.84	5496.83	3100.42	7044.17	2173.5
3683.67	951	4295.78		1988.27	5349.89	14590.7	13764.6	5725.33	5378.94	730.75	4603.33	3722.33	5325.83
3175.83	2137.7	2942.14		9552.29	22149.4	14570.1	15730.1	7727	9369.17	2986.5	2460.6	6087.89	575.6
591.56	2246.9	1543.4		10212.8	1515.04	4663.91	12935.9	5524.4	4373.59	6587.22	4357.3	6145	906.11
2595.44	3546.45	8507		7245.09	4060.78	11766.8	9988.58	7522.58	2016.29	5724	11865.9	3765.29	1884.3
638.17	6805.22	2791.11		8058.14	2344.46	26768.7	15583.8	5423.45	2659	5449	5080	4233.22	1174.27
4255.2	1812.44	6333.43		11458.3	1624.48	12840.6	9706.4	7369.31	3392.42	15462.3	5832.1	1805.5	2326.7
8540	3485.25	4550.33		6306.73	2112.4	9327.84	7797	9374.6	3039.28	4384.7	22838.9	3731.27	3823.5
5308.88	2980	4115.92		16252.9	1062.85	20350.6	8533.67	5513.25	2617.95	4860.78	2625.11	3510.5	3279.75
3009.67	1540	3755.58		8513.76	1042.04	15942	9310.22	4836.85	2173.12	4668.88	4788.8	3827.36	5433.2
3856.9	2246.5	1887.9		9512.25	1031.96	19395.6	18010.2	11635.8	2717.85	5857.27	4106.42	7052.78	3645
4642	2211.45	5761.89		11068.1	697.13	12758	14782.9	4497.5	3927.24	1764.55	3797.56	4123	3303.57
1567.9	2118.1	1505		8607	3731.08	20639	11154.5	7040.53	3969.63	4820.92	6446.17	6195.38	2783.4
638	1352	5201.1		31180.7	1097.72	6844.56	7242.5	2152	2383.89	5977.25	774.1	5687.17	2375.09
4428.67	1995.22	2710.9		11318.7	714.04	10413	21093.4	517.91	4193.82	3660.1	1121.55	652	1890.44
1885.22	1705.92	3687.09		11311.3	1108.7	7972.37	21181.1	635.89	3239.33	2642.12	2393	319.64	4854.25
1527.6	2984	2024.08		7492.95	655.28	9660.67	31409.6	313.5	3936.56	395.82	245	1202.44	4963.25
1368.11	2332.1	5295.25		11891.8	549.63	17034.5	13599.5	1980.6	2342.06	4151.88	3685.8	1006.75	3162.78
4489.08	770.8	3954.56		4580.14	2294.57	25293	12121.8	702.08	4832	4260.83	1958.57	2356	3397.82
1441	2495.86	3004.5		40939.7	1449.19	18264.9	17506.8	1370.81	6702.05	6370.6	3771.29	4802.91	4984.89
4823.33	5002.62	4065.89		4041.28	575.57	19615.7	15932.4	511.17	2127.21	5985	3734.45	3502.7	3024.11
2341.08	3358.1	2730.5		3806.39	432.13	10457.1	14977	1273.75	1868.67	5347.14	4438.1	9252.6	3788
2195.4	8349.22	1375.1		7887.85	28857.4	7575	12074.7	726.25	2496.28	1199.88	5043.2	1802.55	3355.89
6098.75	1536.78	2684.89		17563.2	2224.08	7825	10493.6	1335.6	2832.53	3568.89	3851.64	3098.44	4943.1
830.3	2398.09	5697.56		4906.43	6592.04	7076.62	13468.8	1536.9	5191	5233.33	3302.78	6601	5916.3
2039.2	1042.71	3425.12		13593.8	3253.48	10048.9	13993.2	501	3193.22	2894.67	3068	1296	4742.56
6366.58	2772.75	1995		8362.17	1885.96	14249.5	16585	3152.7	3374.26	4156.5	1089.17	7889.8	8916.56
5689.12	1969.2	1536.5		7487.6	4142.12	16665.9	20290.3	2540.2	3207.16	5333.56	1663	5467.22	5065
4269.89	3451.6	9800.4		9480.57	369.67	9701.76	11206.5	1711.7	2735	2317.56	7056.91	4892.58	2095.86
1445.56	1902.25	2925.44		19651.7	331.33	1645.54	31043.7	2822.9	7867.72	1956.29	11249.1	7893	3638.33
3370.1	1905.44	2741.7		13040.8	548.88	1758.72	6259.6	4378.7	9429.88	2564.7	6859	9300.5	6064.71
7475.5	1169	1530.56		10402.9	2536.37	772.08	18245	1676.11	1221.59	2359	6006.6	9098.17	6735.83
7442	1128.5	4943.9		8480.13	1265.42	10182.3	11810.3	2626.1	3660.72	1042.45	1821.5	4727.2	6290
3588	2177.22	1468.1		1781.41	2432.85	18615.7	6481.67	1959.5	4784.79	4755.9	1397.56	7124	5715.56
1163.3	1806	6516.3		14343.9	4893.92	6182.52	7268.33	3452	2525.83	3955.22	5837.67	4845.86	10692
13390.7	2297.5	2233.3		13634.7	2808.92	7192.12	8825	3685	2946.44	7723.11	990.88	3305.56	8111.3
4955.67	843.64	1795.5		5092.92	13887.5	14515.3	18090.8	4373.7	2443.42	6033.33	6475.45	1320	12645.8
1750	6146.5	6030.3		11919.1	1034.44	9632.38	11248.9	3137.92	4410.72	6040	3844.92	7469.5	4517.33
2476.09	753.58	4157.3		30254.1	1522.38	4407.32	6150.3	2649.19	3584.6	9653.45	3307.44	8337.88	8799
5058.2	588.33	773.1		18910.4	2042.35	22107.9	13596.2	4934.13	3517.32	8780.56	1510.43	4465	5099.22
8479.3	4221.75	2177.7		21542.8		8017.38	10035.7	2996.07	2945.56	5106.18	3530.56	7562.9	2956.09
5225.58	2396.11	2729.44		8363.25		5781.38	12242.6	8477.2	3159.05	9927	2189.25	4689.56	3451.11
7225	2057	258		9979.64		8164.67	19812.3	1205.92	3090	14429.5	2182.6	8997.67	10557.7
6455.89	1210.9	1872.78		8477		42441.3	8924.1	2932.45	3453.83	6653.62	1229.88	5510.9	9700
2429	693.8	4827.5		15461.3		5160.29	12861	266.86	2677.5	7408.11	3911.18	4892	4548.5
1944.5	3717.29	11920.4		12244.3		17268	9101.44	1515.82	6143.89	6353.11	918	6709.4	2742.6
265.5	978.83	1069.44		9622.68		14066.2	24188.8	1371.8	20045.4	7097.33	3671	6880.62	7552.43
6202.33	2740.5	8782.9		12908.8		2574	9563	2849.4	8941.56	6538.56	6302.67	7300.82	2335
3135.17	4601.5	2394.2		15762.8		12568	12156	2174.58	4024.35	7768.7	4208.5	11252.6	2026
9570.5	6022.5	2290.27		6268.17		6235	5217	4080.1	4000.33	7246.44	4405.36	6911.14	4148
12331.5	4895	1331.38		15352.2		9152.54	9498.1	2645.1	5068.56	7770.62	2377.1	6549.1	9697.6
2970.25	4083.22	642.4		12456.7		12029	12982	3352.13	1390.17	9673.1	2155.86	13136.1	8286.4
1361.73	4137.22	566.8		37635.9		8229.88	8298.5	8656.31	1884.94	5265.78	1596.8	12362.1	3342.8
6657.64	4076.4	437.44		10582.7		4883.86	7699.58	4065.71	3005.22	8946.8	270	6764.55	9656.3
3022.3	2929	1839.25		21315.7		8353.48	17398.3	873.87	2917.17	8664.22	2702	6596.3	7910.89
2532.3	2495.8	5343		28681.6		11583	21764	1018.81	4169	9178.9	4664.78	9295.1	6669.5
1832.6	2732.25	484.9		15917.8		9227.79	14274.2	1017.55	1370.12	8573	4749.18	8258.7	8603.5
3965.7	5996.22	6713.5		36337.3		11815.3	12935.1	685.69	2863.56	7933.67	3572.2	4718.7	6253
3123.27	3102.29	854.6		27439.4		15162.9	14265	839.25	2560.28	7392.5	6495.25	5183.4	9317.4
8077.67	1500.44	395.33		32644.9		31582.7	11894.9	2693.5	1478.71	7216.4	4560.33	7157.89	7104.42
9913.27	4061.67	1010.22		63298.1		7429.26	13641.3	1678.36	2594.58	6744	1760.7	7526.4	5378.8
6412.22	2257.14	1312.4		4987.79		10442.2	14195.3	2214.53	2294.17	7492	4989	5420.5	3504.62
4232.4	3189.67	892.83		3959		9508.13	12652.7	2012.09	2609	3239.71	2116.33	3319.56	3028.1
17582.8	732.17	6581.2		9328.48		11205.2	11210.3	2737.29	2285.72	9604.9	2385	4072.8	9751.5
6002.44	3662.38	10889.2		11746.8		5474.04	10164.5	3152.4	1274	6681.25	3514	2498.7	6922
5483.1	3229.86	1284.9		6683		7750	20007.2	2146.09	2442.44	6053	4276	8005	8246.25
4372.3	4444.12	1623.3		8281.12		2114	21703.8	1209.45	1663.59	4552.5	1984.18	7792.4	9088.22
2954.89	1466.11	2074.82		9723		10066.2	18658.8	2659.5	3573.29	7163.22	2841	8019.1	9031.14
6536.5	1889.5	392.9		6698		11791.1	9590.4	4652.21	4155.53	8148.3	1986.73	10427.2	4962.91
5353.91	1972.22	1263.58		5928.9		3404.82	11372.1	4176.62	4059.33	5928.22	6962.78	4686.91	10848.7
9776	2390.55	4748.71		5804.46		2410.5	17952.8	3565	4857.29	10105.6	8050.89	6903.71	5274.73
1987.1	1484.57	1195.6		9660.86		5652.54	5539.75	912.75	5449.9	6892	6919.33	9672	11314.6
3446.78	2867.12	13784.2		14807.4		4517.46	15622	2859.92	5229.44	11055.8	2986.78	5143.5	1507
6290.33	2665	4957.2		10965.1		4907.95	12079	1024.14	4030.24	10682.6	7489.8	3720.89	12101.6
8528	9671	3673.82		28029.1		4355.26	13766.2	5366.55	5520.28	7041.9	5737.22	12129	4997.58
9402.3	5232.3	10437.9		12369		2205.85	13100.9	4800.67	3637.22	7652.89	5507.2	13245.2	3962.3
9386.67	2020	7990.64		16497.4		5208.81	12528.7	4717.33	9062.18	6310.43	4555.2	6040	21215.8
4550.7	6088.36	6213.2		18165.2		6518.65	19560.5	6114.69	2195.84	5402.1	3735.1	4315.22	6638.11
6472.67	3826.44	7742.22		12348.2		2497.79	24461.2	5368.6	5079.05	6635.67	4706.22	7501.11	5084.75
9560.11	1706.8	7978.44		21488.3		10336.5	8751.62	6711.07	5600.28	4628.67	1807.42	8553.7	13870.1
15191.2	682.43	6861		16327.3		6112	19086.3	3016.13	4022.1	6528.7	2967.9	5177.75	14342.9
1537.3	1956.57	4963.91		13282.1		1271.88	13197.3	1060.07	4165.39	7359.75	3326	5125	10015.4
8047.89	1878	5730.7		21973.1		2214.16	10429	4694	4160.28	5332	3850.4	5392.1	6268.2
6030.89	3480.1	13888.6		8021.33		6676.28	19883.2	6099.21	543.71	9539.33	3463.91	4376	11961
1607.14	2577.42	9818.78		14603.9		6071.67	13749.7	3815.27	636.33	4905.9	4200	9830.8	13195.7
1042.33	1811.83	4096.6		12429.5		2614.71	17061.3	2396.31	1850.41	10049.2	2629.38	5668	13069.6
9552.75	2712.33	5027.1		20034.3		6940.54	13405.2	2400.4	2488.95	7281.6	2713.7	5785.9	7286.3
6986	1706.33	6987		11546.4		13772.9	6893.5	1806.75	2181.78	4835.78	2635.1	7941.29	6478.11
2482.1	3355.83	4945		14902.4		6131.25	12284	3984.58	1595.33	4386.8	3681.2	4821.11	10857
3305.44	1819.22	6073.56		11924.5		29854.2	15070.4	3398.43	2421.5	6857.44	8706.9	7630.67	13542
2882.73	1086.75	7046		19921.1		2493.42	11771	3606.21	2260.56	5816.67	1169.9	6307.08	9892.44
9630.73	4755.5	7395.43		8964.44		3506.36	21263.2	3802.93	1071.88	4385.18	8633	6202.4	7088
4122.55	3919.1	6942.1		12349.9		2264.21	10700.7	5884.45	2159.47	9511.08	2246.9	6663.11	4027.88
6150.44	4272.5	5744		17916.8		4288.58	7460.9	3849.57	3730	6560.22	4453.2	15567.1	2248.75
4615.18	2814.33	2423.43		15286		2003.83	5657.8	3223.12	2414.05	10410.9	3382.42	2229.43	7044.09
6952.3	864.4	7267.6		15153.1		5814.57	36145.3	4434.5		8468.83	1292.75	6509.12	4528
6630.8	4302.1	6623.67		15132.1		4339.33	9478.1	2878.92		5207.67	2325.12	3407.5	8220.44
5816	3151.8	6927.22		25927.1		7087.3	12759.2	6038.5		10678.4	6502	5871	4200.1
11612.2	8964.67	4306.11		15154.4		5035	10767.9	7785.77		7409	2855.22	5052.5	2218.22
28164.9	1275.6	4957.2		10180.4		9968.31	13318.3	8948.54		7824.17	1656.78	9248.14	6295.7
5374.91	8523.4	9593.58		15778.2		4721.57	19394.9	5978.28		8749.1	801	6784.5	8279.78
3974.8	5988.38	5937.22		10293.1		16515.7	6960.56	4055.14		5075	1635.62	5430.3	2078
3834.9	5999.9	4824		6910.31		2117.25	10967.6	7428.7		8645.91	1042.57	13469	7471.3
6243.6	10939	11879.9		16860.4		4281.25	24002	7574.3		8048.1	2146	4162.64	15188.6
5875.33	5575.11	1869.1		13829.4		9045.38	17020	8771.12		7536	3055.08	6313.57	5892.7
10407.2	7621.67	826.75		8956.3		17481.3	2808	4009.06		5728.2	2633.33	6468	4885.5
985.86	1793.75	1242		10529.1		2386.25	36328.6	7952.75		7177.11	1942.5	5392.11	9671.1
483.7	5028.9	2838.18		14988.4		1760	9710.8	8449.08		7021.9	1806	3041	13383.6
4424.25	2949.25	2497.56		8710.88		6856.65	18742.7	4683.38		7035.67	5138.4	5930.4	17881.1
1028.2	3851.6	1937		16683.8		4883.17	13271.7	3778.08		8587.9	5261	9521.55	17068.4
962.1	7198.5	788.54		10137		4122.83	8370.7	7085.29		5233.67	1388.33	8533	3552.56
2706.7	3168.3	2185.5		11400.4		12504	9922.6	5585		3722.3	964.25	3734.73	12528.3
1439.91	1105.44	1181.78		18621.3		9173.86	15444.5	6662.79		8356.5	1302.8	8532.5	7775.75
2561.4	5574.75	3460.6		13078.6		4676	9369.56	3605.91		7167.1	2091.9	6958	16504.5
2503	2204.6	5442.9		15077.2		7799.65	8200.82	4076.91		5203	1593.09	7216.67	15236.2
3598.27	1864	344.3		14699		2758.36	15945.4	2580.45		7392.22	4965.57	3778.6	6984.29
2312.55	3100.12	2264.8		12080.3		5615.27	8340.8	7157.71		10134.4	2050	1119.92	11711.3
2258.17	4069.56	1621.1		7221.04		3902.62	4425.09	6817.6		7832.11	1469.22	735.36	6687
5305.78	4795.67	4890.22		30053.3		2544.48	9381.6	3897.54		9756	1951.3	830.58	11931.3
971	4635.5	4144		9586.59		7962.7	6050.25	7379.15		4332.11	2228.4	1964.7	9198.67
2172.2	1392.75	8201.73		28197.8		8758.19	2586.8	5801.71		12284	2346.22	821.8	5273.44
2093.7	1363.11	3697.5		10525		9532.44	10788.5	7955.06		7710.25	3008.45	832.67	2969.82
2713.8	1585.8	1387.18		11536.7		5828.54	8280.17	5883.5		11160	1868.67	971.11	4528.9
2197.8	2272	2591.22		27657		13097.7	8354.83	5127.43		8164.6	2977.75	1653.44	7627.73
671.5	2844.7	5179.2		9614.25		13008.8	15837.2	6728.94		7188.62	13504.9	1004.11	7923.7
2692.8	3961.86	2330.56		9819.68		9992.35	7077.29	6877.08		6513.08	1768.56	2911	7427
916.78	5613.8	6683.8		33547.5		4129.62	23912.8	2666.31		4068.36	1836.9	4249.11	2822.7
663.11	1877.71	1057.44		28104		8695.12	6713.08	6640.29		9637.33	3259.44	1287	2076.11
755.1	2640.25	1229.1		22134.8		4191.3	16140.9	3176.83		9954	256.43	809.5	1766.8
1706	5514.22	2759		42952		8483.14	15535.7	2948.79		6924.67	1525.09	3067.08	7750.18
1024.55	3889.57	3880.8		2406.33		12100.1	4150.83	2949.73		7119.5	4154.7	1372.1	15851.9
2484	3390.9	7562		15033.2		6589.08	2624.29	14746.8		7596.1	1913.3	1656.9	8447.44
3219.33	3708	805.4		8105.04		11686.6	4304.5	1207.75		12039.5	6761.56	3325.9	4009.67
3573.89	2954.8	10581.2		53109.6		10776.8	3653	1874.17		6017.67	2522.2	3940.2	4612.5
2404.22	4924.5	6053.67		13039.8		12545.4	23034.8	6796.43		7614	994.91	4138	2217.12
1636.7	1097.3	6294.33		5542.48		8072.09	10275.3	6721.79		6193.7	1656.33	7670	6182
6040.11	1237	9503.78		2983.73		4686.48	11889.2	3380.88		7658.2	2470.38	1604	4336
1431.7	690.56	10257.4		7348.5		7113.5	16149	6396.81		6012.3	3027.86	2350.5	826
2216	1506.75	5006.1		33795.1		11346.2	10350.8	3458.6		9815.4	3124	4047.6	3807
4410.25	3067	3345.4		11999.9		4679.41	6261.75	6052.58		8367.9	4815.5	1361.33	9483
1231	625.67	4900.83		4187.08		2391.47	9098.6	2942.86		6150.8	1981.3	2447.6	10047.8
4917.1	1538.6	1671.17		8786.12		5603	8396.89	2370.42		6916.5	2108.2	1554.9	13810.6
4006.2	1680.5	4870.5		13270.6		7753.61	9463.5	3508.23		4427.89	2661.7	7355.33	6823
1420.22	608.54	4357.5		5125.96		7832.12	14847.6	3606.94		10165.7	3539.67	1167	3293.67
1314.7	1137.27	9522.5		12514.3		8190.44	9134.9	4262.86		7178.29	4067	3309.29	3995.5
1132.33	268.4	203		27990.6		12840.2	10648.5	7917.57		9588	7836.4	2466	8198.67
1315.22	1684.08	6041.75		19692.1		5526	17902.6	4817.31		7447.75	7655.44	1782.4	10422
2838.2	1011.1	1069.86		13701.9		10226.9	16722.4	2766.07		6051.3	1504.8	2313.11	10606.8
1892.89	711.89	4275.12		8714.68		9050.57	10740.1	7024.71		7922.1	1420.75	2804.56	8171.73
4126.2	651	3655.44		29055.7		16412.3	13202.4	8063.33		7160.5	11101.5	14901.8	1929.09
7479.3	3552.14	3406.67		11140.3		12994.3	5525.6	3465.25		5556.17	1289.8	1342.78	10486.4
6681	4707.57	7960.25		50692.9		14781.6	10497.2	5751.38		6762.22	6014.44	3171.62	4688.2
6580.5	1489	2815.67		26041.8		15197	11734.4	3565.43		5546.6	2289.5	3053.7	7402.27
4678.6	7037	9078.9		11000.3		12538.8	28512.7	2417.8		8424.82	2089.18	7540	6258.38
4516.88	1294.67	3125.92		36808		14190.7	30501.6	2096.19		8721.7	2153.6	765.8	7883.56
8119.5	4011.3	12672.1		48309.4		9474.78	19818.9	8916.27		10794.6	10895.1	655.4	5633.67
8668	8274.56	2962.9		30903.6		9306.88	21539.3	3244.5		5323.11	2252.29	2084	6077.9
4898.2	11241.7	4388.29		12236.2		12966.6	14633.3	7146.29		6876.2	3553.8	1839.78	5948.11
6368.89	8086	2047.56		14564.4		8910.45	6596	4383.62		9837.6	2154.44	3365.25	2331.18
3462.4	4897.89	1457.5		5519.42		7039.76	9361	3448.07		8866	2499.36	760.83	6163.44
5031.1	5019.7	3436.33		3133.24		4009.48	11914.5	2337.8		6809.5	1874.67	1704.33	13996.7
6754.22	3387.75	2726		47172.8		8475.81	9738.83	4648.33		4961.67	1116.11	2479	2265.83
3229	4129.62	10666.6		6154.43		11550.6	5450.2	6287.82		7075.64	2388.33	1149.82	4256.4
6674.22	3825.1	10926.1		13296.3		7004.25	7953	4985.64		9896.9	3276.2	870	12315.1
4701.56	965.1	11772.9		8116		7546.38	9442.83	9611.33		4388.22	1878.78	2199.5	3741
5551.18	3263.2	2908		43372.2		12489.7	5742.8	3825.57		10018.9	1724	1386.73	1328.2
6185.11	3734.83	2525.2		14896.5		7611.42	7761.8	3738.7		7315.44	2658.7	994.2	713.33
2604.6	3030.78	4052.64		9002.33		8874.06	9680.44	8491.08		8540.67	3217.75	981.8	1286.92
2008.78	4689.2	11317.3		2979.39		3094.25	6603.44	3768.6		2482.25	3245.89	1186.3	1828.57
2602.88	6340	4900.67		2802.93		5402.1	6114.86	3942.88		7639.58	3171.5	1647	896.8
1763.62	3641	11213.6		5236.64		7465.23	9670.25	7922.6		5235.89	3790.1	493	9897.6
4276	1151.12	5417.64		4767.86		9494.86	3304.9	3631.36		9298	3218.11	1208.6	19340
2916.78	1538.64	2520.38		5520.5		15033.9	7110.7	4994.47		2393.89	3447	3287.3	6914.44
7273.5	2151	2239.56		3198.64		11661.3	12503	5682.17		5204.22	2017.8	1835.44	6186.36
3556.44	5675.1	4445.1		4925.42		10733	3866.36	4221.06		9259.33	3518.12	1586.5	18142.5
7287.89	1337.11	991.11		4101.78		9316.86	14707.2	3197.85		3978.3	1298	1703.56	10070.2
17026.6	5104.9	1728.67		2387.05		7648.19	15191.5	1580.29		7541.67	2007.78	3230.11	9849.86
10456.4	3797.29	1312		9307.54		9917.29	10385.8	746.29		8342.75	2676.12	4794.33	9512
5822.12	3350.12	3238.67		12329.7		11829.9	11597	3476.13		10192.1	5581.11	3315.9	8049.11
8766.88	4624.5	2926.3		4809.36		10083.4	11677.8	1825.42		7370.78	3333.1	1848.75	9263.91
5257.1	2318.92	6543.89		7098.41		10931.1	10152.2	4808		6813.44	7903.62	1648.71	10828.3
7103.43	4634	1131.33		42561.2		13031	5672	5827.08		3148.5	2659.11	3310.5	7993
5853.73	537.75	9032.56		11760.4		10452.8	9072.83	10874.4		7291.88	6182.9	3186	6867.88
1568.5	6124.89	4845.25		4731.08		10753.9	6029.25	6786.62		6233.33	2388.4	2251	6688.58
3599	3698	6582		9308.33		7914.65	16038.5	5773.55		10498	3275.22	1041	9484.78
11205.3	4463.22	10090.3		2891.75		6930.3	10311.3	5971		5368.56	1176	1868	10439.8
7965.67	6970.56	2236.14		6796.62		5298.77	9111.38	6983.75		2413.45	2270.14	2241.1	10000.2
2683.33	1057.5	1552.5		9992.16		9694.8	4858.3	7859.4		4629.78	2212.22	1934.6	6179
7166.22	7599.58	2078.33		9542.89		7615.21	699	13439.4		2106.36	4038	993.9	8502
4468.33	4591.83	6346.67		2834.31		9663.68	578	5227.94		11201	4865	1877.17	9320.5
4266	5013	1806		3552.09		10534.6	2900.8	4332		7242	4337.67	2789.67	4042
3842.67	1411.22	4308.8		2103.88		6839.52	9507.5	7246		6759.2	5520.6	2323.56	12626.7
7561	5198	8578.33		2923.09		5855.17	2083.6	7391.17		10134.8	3289.45	2291.22	2311.33
4880	5072.2	5277		3562.96		11887	2737.91	2430.4		9301.33	2746.9	3788.1	10332.3
5906.67	897.22	5975.3		2076		13181	2271.9	4139.47		4681.38	4613.56	2783.11	1835.43
7165.75	8307.67	8498.1		2991.56		5875.32	2014.75	3648.19		8747	2776.22	3217.11	4997
5700.2	2424.6	4287.9		4313.79		9783.83	2543.75	5643.79		9143.43	2801.08	2297	3991.56
11203.5	3621.6	3643.1		3773.43		12003.7	2327.33	3386.79		9021.25	6275.2	1353.11	4472.67
9673.44	3442.71	2332		4745.88		10319.9	5632.3	1845.57		9055.14	2954.33	1771	8882
7186.3	937.33	10086.6		3310.35		2793.28	1808.25	3624.44		7922	2008.62	1579.67	5398.8
9444.11	1968.22	3720.25		2826		6116.83	3117	7293.2		7846.5	1901.89	717.1	8532
8063.33	1078.44	6925.42		3481.81		9942.31	2955.8	4239.21		4314.22	2657.3	330.75	7238.6
8780.22	1632.45	2091.08		4819.32		8723.64	6910	13050.3		7616.56	4249.3	895.6	8018.88
5434.29	579.27	2755.33		4094.92		1730.83	8549.3	4365.91		4969.73	2442.78	2525.2	4766.8
10108.8	400.5	1972.33		7144.68		8417.96	24617	4679.29		8639	5558.4	676.33	12856.1
3705.89	2064.67	4281.58		6897.48		12639.9	8314.08	9038.1		6833.1	5787	492.1	11174.1
4312.14	445.1	6020.4		5193.82		12297.7	8847.5	7282.2		7740.67	6340.88	3182	6710.44
10332.8	3387.38	7609.4		4805.52		10856.9	7148.56	6370.56		9802.25	881	2191.7	9328.58
6796.7	522.5	4104		9630.38		10161.5	12276.1	4210.46		8771.3	5643.2	1093.11	8674.62
6149.2	562.67	4422.5		5506.85		6133.65	5390.1	8189.42		4774.22	5019.08	806	7842
9101.9	741.44	3222.38		4779.13		11158.4	8653.25	6087		11808.4	4985.8	563.6	14496.3
3251.27	3901.22	3980		3038.67		7507.62	6534.5	6092.75		9511.88	3837.4	2217.75	8923.89
13466.6	1326.6	11266		8827.17		2587.04	3627.1	11708.4		11120	7537	1410.57	10580
11939.4	2957.25	4670.75		1156.12		5367.2	7663.75	5841.8		5940.8	7754.12	3225.78	16023.9
8825.62	4886.33	4271.92		1851.76		9951.65	4406.91	6078.33		9518.2	3907.67	3398.56	8951.6
8915.73	276	9460.44		593.88		8225.87	2869.62	2255.92		9499	4676.78	1139.9	13900.3
3878.22	4648.44	4431.33		9546		17051.5	2895.18	259.56		13932.6	7463	1034.25	4094.86
3198.33	3172.2	3852.88		6403.05		5921.7	9555.9	749.3		6539.44	8150.86	470.2	9894.36
5034.45	7926.9	1773.89		19271.3		10853.4	8573.44	386.2		11660.9	1106.8	3454.1	11204.7
4456.73	3452.89	4558.6		5606.69		8149.75	3555.33	860.4		8748.33	8303.12	4319.45	3671.5
8868.33	4244.09	8374		8486.96		13357.6	7623.33	421.83		8273.43	3184	2296	5532
1417.33	8090.27	3552.55		9240.8		11462.6	6155.67	479.9		8427.6	1924.3	1247.91	4558.3
5412.3	6301.1	3705.1		6326		10339.6	6809	1146		5464.4	1466.25	1140	7926.3
4565.57	3554	6630.78		7804.72		5842.87	2737.2	527.5		6090.56	1791.67	2594	8574
8248	5030.78	7119.82		2798.56		7700.3	9073.5	2694.4		5848.3	1156	2310.5	2174.2
8725.4	4813.67	553		5445		12161.9	6405	1623.7		7558.44	1736.6	6341.78	6455.92
6341.33	5129.1	2932.18		2762.21		2784.12	12708.2	921.2		8172	4112	6731.89	3437.17
9359.6	4544.6	949.11		2249.56		14966.2	7314.9	1865.5		11410.1	10738	3410.33	7259.83
4599.22	5359.33	3316.64		5769.17		6818.69	3759.75	2064.5		10356.3	1330.33	11756.1	4625.67
5331.4	5226.8	2405.42		5263.23		6647.08	7380.2	1342.89		8042.38	3708.14	11115.3	5834.75
6413.44	492.7	1431.7		8653.91		11605.1	4205.75	1375.2		8881.67	1999.11	10533.8	4842.45
2469.6	920	5793.55		2476.26		10103.2	16517.2	1567.9		5516.42	2789.89	9063	6886.8
4293.11	276.44	1584.9		5422.14		7212.5	6721.5	3549.62		7961.11	1604.56	7687.75	3009.6
3822.3	645.38	2984.67		31121.6		7764.12	8297.9	1983.79		3792.78	729.89	5120.11	3064.5
1054.22	805.63	2022.25		3156.04		9956.21	8185.75	1397.67		11083.4	1922.12	7863.5	3856.91
5399.86	3489.4	3500.64		3097.35		10193.6	23124.3	1924.62		7874.11	2176.8	4888	4894.62
2704.71	591.3	3098.7		4091.69		5656.12	6329.36	1762.45		5744	4257.8	8081.38	3101.1
1046	743.8	5083.82		922.83		5408	5782.44	1147.64		9174.83	1747.75	7407.73	6267
2509.4	1286.8	4060.73		2858		10563.7	2864.5	642.87		4376	6805.11	1496	7065.8
2203.6	368.78	3060.91		1483.08		6941.46	7990	4469.87		9229.17	4949.12	4932.67	3444.56
3555.8	677.5	4313.67		4713		10300.4	246.89	1751.36		7038.11	5346.5	8175.67	5601.11
5276.78	1115.38	4675.22		2409.62		7021.92	10844.2	2411.25		5112	5018.09	6144.5	1083.3
4209.67	774.7	450.6		4284.05		10108.4	24193.4	4559.91		7944.88	5776.6	5932.6	2260.67
3338.7	1181	7288.73		6364		12215.5	16771.5	1342.43		7224.5	3099.56	6065.1	2558.17
2199.7	869.71	2574.27		909.17		14278.9	37790	3932		8184	5097	7188	2814.67
1244.7	532.67	3492.7		434.17		13176	5803.33	2522.14		7230.8	8072.56	4599.38	3840.91
3396.44	269.44	6270.7		14874		9913.89	7579.9	4965.07		8602	5817.11	2945.33	3815.1
5153.29	412.78	5038.1		6331.14		1387.27	9369.22	2490.8		10209.3	3507.7	5117.88	9474
3353	2748.75	3370.55		2371.84		11773.4	21668.4	550.61		8269.78	2198.91	8031.5	10327
3198.5	6129	3117		13162.3		4068.04	11902.6	1468.5		9545	2054	7688.64	9398.2
1448.12	930.5	16535.4		5488.73		8360.58	20907.5	2442.67		8600.44	1130.75	1998	4347
1020.62	752.5	1605.91		4832.38		9103.65	13715.4	4219.92		8279.73	2629.9	4620.17	5844.2
17226	939.7	3710.55		3344.87		8268.46	1139	2593.4		8557.6	11521	6288.29	7629.38
2300.56	1478.4	9267.55		5121.1		7182.27	5411.17	4717.25		5470.67	264	9125.75	7342
3644.9	756.86	1835.09		6002.5		7183.81	3914.42	629.33		10566.5	2043.44	1994.22	6308.4
4476.22	1433.4	6318.2		7121		8684.92	10754.8	3543.7		8554.56	1516.67	5182	6336
5517.56	337.56	1760.78		3178.61		7405.48	3807.9	1726.47		4945.9	7420.9	9327.14	8556.4
1292.92	718.92	2432.67		5742.04		8929.96	5637.89	4667.87		9536.2	4491.27	9705.11	4935.86
1718.14	394.88	4499.67		8914		7602.52	4074.64	984.42		5354.67	5175.71	8257.89	6084.1
16224.9	1420.56	1218.1		8728.29		9441.31	2205.1	2810.47		4473	1959.7	6560.14	9000.36
8342.67	6043.8	1920.3		2763		11633.5	2230.38	2031.92		13608.4	670.75	2783.67	9808.75
3605.12	4966.75	3947.1		3773.48		12724.2	4256	1516.4		4772.6	1255.33	9097.83	9664.12
4589	2262.89	3993.3		4012.43		8329	3655.1	7011.14		7629.29	928.8	4784.33	5679.5
10269	3069.5	2881.92		6255.96		6288.62	1662.2	8358.36		7853	1237.55	2529.56	7782
2497.62	798.17	1880		6450.12		6156.23	1613.67	4074.08		7202.88	654.4	6452	9079.86
7717.44	1120.83	739.5		2472.76		8350.22	1619.5	2505.92		7536.25	1340.33	7633.55	4889.43
8931.44	3133.67	1558.36		1735.28		14782.2	1904.6	3873.13		7143.7	3446.67	3246	7747.5
8247.56	5309.38	800.33		932.88		19509.5	4042.7	3704.55		6155	2592.62	7221.67	6904.38
7001	4380.9	338.3		1068.6		9382.62	2032.89	2636.57		6304.5	992.5	8221.56	4328
8466.89	3502	736.5		1009.2		4188	13285.3	812.29		7107.43	270	3091.88	2348.67
9325	3863.44	2207.3		723.43		1471.08	1116.33	3046.64		7429.42	1878	4018.56	3776
4806.71	3316	531.89		3289.65		2475.88	9534.17	3631.1		8579.58	874.22	3005.8	5080
9939.7	4647.11	2204.45		636.77		12109.4	7717.55	1851.3		9797.75	4137.22	11591.7	6480.14
9647.14	1242	2489.33		921.96		9329.04	3409.88	1437.6		11217.2	1068.64	6503.67	7187.67
10884.1	1849	3401		1731.46		9974.59	1851.4	800		7901.5	810.64	5618.89	7722
12194	1631.78	4149		4495.5		3653.2	8032.5	6269.7		4077.25	667.2	7668	5947
12305	1300.43	1846.88		5239.88		8038.86	3957.1	2556		7751.88	2052.12	4597.67	5765.7
14529	2626.17	2290.71		4420.62		21584.3	6620.27	2554.06		7785.1	396.44	7704.8	5532.89
7000.7	5961.7	2121.1		1801.08		11130	5732.22	6105.4		9623	2815	5542.6	5986.4
5780.29	4908.17	4613.6		525.56		8833.13	9835.5	8236.87		8052.75	1046.4	4020	5065.83
6198	4442.18	6524.44		3864.11		21486	6638.6	6236.83		7256.9	1535.55	4644.7	5355.8
3077.25	1772.6	4228.22		2042.59		8556.96	4658.56	6736.62		6358	602	5338.9	2991.1
2804	3329.57	11200.9		1482.58		14180.7	9452	5241.88		10730.2	692.67	6374	7116
6589.6	2006.9	3186		4109.69		15975.8	8997.9	6441.43		10592.9	1072.67	9557.5	431.56
3068	3978.1	1113.8		756.54		15891.4	12689.1	5127.47		8876.9	2350.27	12409.9	2633.3
3740.8	4825	5048.75		2329.42		5235.38	7970	9200.4		9113.2	283	6720.33	6695
2067.1	1150.33	3663.9		6586.67		18976.4	8008.11	8590.91		9398.44	2309	6603.82	8875
3325.56	1846.78	11451.8		16314		10353.3	6799.9	7761.67		8251.56	2451.9	5174.6	7342
1724.11	1446.4	5377.8		5251.3		12121.4	29179.3	3487.09		7338.56	2808.73	8011.78	1812
6296.3	6173.25	3457.33		3325.48		14157.2	5615	5035.17		6968	4202.67	10208	2539.75
5403.8	2325.56	1862.22		19462.2		13156.2	3815.33	5404.53		6348	978.8	7612	1185.56
3061	1485	2894.3		27222.9		12271.9	3501	5300.42		7345.57	2278.11	8326.1	1151.09
3558.57	1091.4	3375		2705.75		10999.2	4911.8	7837.87		8547	2301.2	9981.7	7297.57
10332.5	1948.56	1614.2		5764.21		14207.7	7552.33	1322.54		10011.2	387.67	6862.5	6200
6455	5193.9	2455.08		5683.32		26991	9123	2447.25		9721.09	1472.33	10420.8	5894.75
9488.18	1318.7	1688		4763.38		17418.5	19325.9	1985		10314.6	1335.11	6162.5	8459.75
7639.44	7314	2507.3		1896		22774.3	17784.8	6793.07		5732.9	3389.89	9182.55	6742.75
7593.6	4890	2269.2		5580.27		7605.16	9839	4190.14		10301.8	2672.67	5238	10681.6
2773.5	621.33	1889.7		5456.88		16391.1	13928.8	6735		9113.92	1230.75	3780.14	6642
7100.89	1402.7	875.1		12281		10762.9	12426.4	7387.93		7263.6	2034.3	4311.25	4265.4
4463.56	1640	1451.91		10084.6		14419.5	601.3	7674.53		8857.62	2349.7	2713.44	4535.17
5423.89	947.13	2729.25		2327.75		17309.5	3791.33	8859.92		9672.36	2476.33	14765.4	8593.22
9608.67	2385.67	1232.67		3987.52		12221.6	14361.4	8140.43		9772.75	1695.75	8559.4	4921.11
7129.7	2734.22	888.67		3486.39		15641	11280.7	8627.8		12972.8	2398.6	11241	12173.9
5000.33	604.67	5739.43		10006		7178	2852	10247.9		7350.5	992.5	8548	12350.2
4673.6	510.3	2566.5		1811.22		8306.79	4324.1	4516.88		5569.6	2492.8	6246.5	3139.56
5870.11	1571	8440.2		16185		11147.4	4149.64	7996.43		5777.67	1537.67	5176.8	1203.88
4595.43	1253	5206		10653.8		16723.6	4133	5999.47		6611.75	1830	5256.78	1057.92
5243.78	840.56	4840.71		14873.4		8406.22	12080.4	6955.07		7467.88	1212.78	8672.11	2560.25
4654.43	1918.5	6207.33		2519.08		11029.4	17508.8	10839.8		5344.67	763.9	6318.6	2721.5
7740.33	3058.44	6942		9518.77		5962.88	2325.67	6600.94		9886.9	2142.14	2606.5	5483.56
5877.08	1164.57	3097.44		17098.2		7138.19	8391.82	7663.33		6988.9	2508.08	6412	656
6342	2234.44	5001.8		15934		12784.9	4416.82	9821.56		8550.36	2376.44	5611.27	975.7
6046.89	761.67	3693.4		15820.7		9854.78	4162.78	5687.56		8405.67	3282.18	5176	1938.5
5028.88	823.2	3415.89		16430.6		9046.5	3403.78	5955.67		8155.6	2589.33	5402.12	283
7152.62	8333	2938.55		11540.1		6768.89	4778.36	5146.2		7480.1	2649.3	9021.17	3399.7
2996	2646.7	5804.67		16085.8		7686.46	4955.1	4460.27		9410.67	2321	7251.1	4359.78
9061.5	3891.2	3107.29		5487.05		14935	14770.4	5547		6369.44	2547	12490.4	2909.5
5450	2895.33	3863.14		2419.89		35302.5	2240.3	4104.87		9926.22	2870.67	8382.2	397.9
7765.11	2394.5	1440.56		2166.65		11701.3	1240.6	4757.94		4902.8	2226.67	8298.33	1880.89
4646	279.78	573.5		4355.36		12028.4	246.5	6947.25		7031.44	3479.17	5587.11	1093.5
6812.1	1185.11	3768.2		1543.04		8841.32	450.36	5491.21		5710.56	2033	7644.11	2313.18
4761.33	599.71	9627.5		3388.48		11044.2	7261	9042.93		6936.75	1999	6802	1949
3444.6	3102.56	2513		6390.4		16355	7927.7	7958		5558.9	3588	9607	7785
3415.88	2819	2454.5		2007.38		9368.41	9965.4	5165.86		5911	2842.75	10848.1	6292.17
2879.82	6436.5	1160.25		3299.48		15097.9	33411.4	3180.79		7996.3	1869.25	7666	6338.56
3376.9	1289.78	2411		3601.81		12258.5	19955.9	1140.3		8694.36	1893.44	10587.1	5332.67
3136.58	14304.2	2955		5207.3		11942.5	12725	1269.64		7843	1741.1	7676	6281.3
9008.86	5756.4	1624		4421.21		16244.2	14187.1	425.09		21480.3	3198.5	5319.2	4018.3
6444.89	5250.56	3964.11		3321.86		13944.9	52519.7	796.89		11196.3	1471.5	7547.5	5925.1
5994.92	3267.17	4686.6		2244		15637	9466.7	965.7		7219.67	1624.7	4073.9	2091.11
3582.6	12232.4	3838		4381.57		6579.57	8902.56	2295.44		3140	1294.89	1792.8	9638.1
7037.82	9137.1	5967.57		1346.11		14446	24582.9	3330		3686.78	1770.33	1140.75	5617.08
2996.14	5615.78	3900.88		5246.52		14119.6	7554.3	476.33		7705	1681.4	2630.67	7815.1
828.8	8913.7	5110.5		5988.45		13047.2	19764.5	450.1		6127.89	3234.11	3264.67	4737.27
4054	8042.09	8365.4		5508		13457.5	8669.6	6351.56		7604	1750.33	3196.8	4894.64
7537.5	7270.42	4534.5		4479.39		12226.4	10448.1	2377.53		15485	1535.33	964.2	3796.5
3566	8346.1	3234.2		6510.14		11257.2	11815.8	3379.08		9704.12	2211.78	4039.67	3349.25
2374.9	5875.6	3951		6571.61		3412.33	7657.2	1140.17		7862.08	1440.4	6973	8737.11
1799.29	1525	4083.3		4502.33		5170.67	4303.6	1295.9		4464.67	1846.89	4223.89	7003.7
6011	3769.6	3401		5924.88		7245	21408.8	1983.36		8672.3	1062.75	2203.25	1643.8
8714.5	1930.78	5068.44		2000.67		9156	21431.2	1365.53		7985.44	4328	5281.22	4028.89
7043.5	11107.4	1658.25		4395.11		10676.9	6156.27	4996.73		11319.3	937.18	2072.29	5430.73
6642.08	7110.38	5056.89		8644.54		6108	14310.6	3116.83		5390.2	2468.2	3428.4	3839.89
3048.9	14129.5	1585.1		12470.3		13818.7	16560.3	3430		6629.5	2740	928.1	4280.86
2564.09	7522.75	2793.7		4472.04		8094.71	5496.62	3900.6		4007.56	1234.9	1529.57	5061.2
2857.58	14520.7	2363.86		2430.41		10109.4	3881.5	3198.85		4231.83	2541.8	1801.44	3635.78
3520	272.8	3771.8		3275		10460.2	4388.09	5602.88		5161	1620.33	2203.25	3796.9
4206.2	272	4175.64		3122.1		9579.79	7840.73	1826.81		3741.33	859.5	897.46	5298.78
8506.5	274.2	1534.75		4225.96		10701.2	5473	1387		4301	1390.08	776	5648.3
8815.2	1136	2276		3016.17		11791.7	22656.2	1043.86		5969.6	1627.22	4024.78	1421.6
2751.64	1588.67	2356.4		7618.29		12152.2	17724	1310.24		4548.4	3414	614.71	1899.7
1049.89	3167.6	1562.36		4852.41		8448.19	12332.3	1691.42		1776.2	1710.2	2068.8	7516.1
6277.75	7200.5	4116.45		5365.33		10901.9	2793.4	824.19		9876.44	1784.44	2682.6	920.5
4265.58	276	2042.5		3487.29		10391.8	10601.2	1867.31		9457.89	842.8	619.6	14580.9
5092.67	275.38	3767.4		6921.25		7391.75	7971.4	2433.81		6628.5	1300.5	1062.12	16021.7
1907.57	265.67	3228.56		11621.3		14146.4	7205.25	5737.18		6888.8	1017.33	1259.62	6551
7753.6	1579.88	1864.89		15039.3		975.82	3665.73	2193.79		8566.6	2157.12	3997.27	6421
4832.7	278.2	1904.33		11269.6		6138.81	3349.6	7070.81		7454.44	927.9	2004.44	7747.6
4043.5	6858.36	1479.83		1129.93		6428.3	4320	8301.45		4088.56	1286	551.4	3118.67
6219	8397.4	2533.42		3626.88		8169.65	4905.1	6783.55		6622.2	2114.33	2173.33	10300.4
3398.5	5044.22	3159		1350.09		8255.33	12185.4	8932.44		4432	1885.86	1301	4033.4
2736.78	9986.78	6901		43485.2		12508.2	11134.3	10716.4		5817.6	1575.67	1744.9	2067.17
14521.1	3912.22	3203.71		12038.3		22800.1	9851.2	8517.71		6715.22	3591	2781.71	3486.1
9114	4018.88	2217.5		15711		12530.1	5295	7336.87		6952.5	2197.2	2428.82	3260.5
5432.56	4852.58	3870.4		4928.58		15481.3	5488.58	10457.6		6698.82	3392	1014.45	2914.58
7783.4	5639.43	2045.4		9693.19		15328.9	11676.9	11440.6		7230.11	6772.5	1170.92	4008.38
9940.2	6413.44	1138.43		25881		7867.3	9753.71	2991.33		4594.1	4980	553.11	1311.33
7624.55	5518	5753.8		23003.6		22381.5	6701.6	4409.85		7862.67	6673.33	3209	5808.7
10392.5	5811	3088.3		36057.6		15170.6	9572.67	5551.8		5296.25	1220.11	2220.3	5110.4
1414.86	10731.3	1531.5		12623.1		5825.46	17057.4	4658		7631.67	3144.7	1928	4550
8440.44	10919.5	2942.67		7478.89		14989	8022.25	1809.5		5365.1	3085.2	4930.73	3401.42
1973.7	6250.5	2271.62		16803.8		10065.7	12098.9	3653.17		6548.18	888.75	339.22	9610.91
5233.6	6103.83	1368.33		19267.6		15332	11359	1386.94		5606.64	3063.3	3604	4440.3
5529.1	2795.22	6104.7		22024.2		13565.5	15390	1573.81		10682.9	5676.55	1071.4	12833.4
6126.38	5979.22	1016.12		2719.43		24918.9	23121	1794.47		8915.42	4868.71	829.1	6422.4
16006.5	6405.67	2205.33		3669.18		15250.3	11619.1	2204.5		8406.9	4594.5	4641.64	6622.57
6372	7459	1319.5		21933.2		12500.1	12574	824.29		6911	5759.89	2085	10030.9
7212.4	8279.4	288		7064		21695.2	13986.2	2101.86		6740.89	1612	2134	3757.67
7294.56	6016.17	2132.33		7647.04		18884.2	11344.9	3627.14		5659.44	5253.33	3661.8	5343.4
5340.5	8740.55	1162.1		5830.58		12902.2	18872.6	5899.45		6035.91	2593.4	2858.7	3491
3531.67	5640.4	2962.71		15130.6		11195.7	9656.78	5810.14		2431.44	1369.91	3038.3	5437.3
7927.45	9653.56	4071.5		24918.3		7337.12	26995.7	6413.36		7990	2866.5	3328	568.44
8992.7	12024	1652		8941.18		10220.1	13100.5	5943.88		9143	1130.5	5092.45	1765.9
5863	8039	3621.1		60797.2		4958.7	11396	10913		5615.2	2997.9	6361.67	3003
11329.3	3011.67	1878.33		60061.8		15303.4	8660.8	5090.8		7847.8	2886.56	1889.1	757.82
4978.4	3652.4	4145		47382		10749.3	22648.8	3068		7424.71	2426.71	6073.67	2130.17
5605	7468.78	4182.78		6563.04		18712.7	22983.1	2206.86		7335.6	4215	5081	1346.2
2656	2348	2697.1		22955.6		17174.4	6840.92	2635.92		3220.6	4557.11	3074.5	1065.58
2375	5184	1004		5500.26		21282.1	12059.6	5332.53		7400.82	3481	4546.09	2017.2
4991.62	10810	1453.2		4641.3		15344.5	17966.8	4552		4017	4851.56	4600.5	602.7
5165.17	1739.3	1977.8		4900.32		16456.4	11428.9	3241.57		7408.18	5833.33	6241.78	2162.89
5197	11913	1941.11		7794.5		21438	9044.17	2605.6		10239.8	7464	5953.73	1918
6167.89	11049	5815.7		5583.42		13743.3	8672	1229.67		6234.22	3764.5	3168.6	2380.7
5478.67	8691.75	2677.4		986.5		21445.2	17152.1	2016.17		5212.8	3751.78	1640	1871.5
14192.6	11814.2	1147.73		6106.22		27958.5	13842.6	4041.36		3682.2	4606.62	3585.56	1807.11
6039.1	12962.3	1441.56		2636.73		37966.4	6223.7	4950		3969.44	4818.58	1637.36	956.44
9986	3382.12	4607.62		2106.38		13765	12435.6	4327.14		6485	5284.9	562.91	1673.64
6761.8	4250.27	3847.6		15991.3		13645.9	26428.9	3098		8132.5	3586.44	1368.6	845.67
4852.4	5489.7	2222		8868.38		15528.7	10521.4	2378.43		6580.1	2388.73	1409.18	4527.12
6965.33	4247.44	3205.89		4239.92		18035.5	10522.5	1354.65		10239.6	2981.36	1043.73	1270
3960.25	1476.89	5448.5		5295.36		13481.6	7730.56	2868.15		9207.92	4118.83	3104.8	15265.2
2778.09	9856.5	2007.67		1199.65		22586.8	16015.8	2573.92		8257.6	371.5	2244.7	5575.4
875	4542.78	1863.6		9717.12		15383.2	20262.8	1149.75		10422.8	2755.86	1331.67	6834.89
279	6991	5244.82		4129.04		12268.4	21502.6	4530.67		6948.6	4753.25	1531.67	1815.43
564.71	7215	2863.33		10491.5		19339.5	17480.2	6182.4		6979.73	2970.78	1612.67	6633.18
857.27	6202.67	5769.7		20523.1		15562.9	14879.9	5076.92		7523	3496.6	609.89	5969.9
428.78	5796.4	983.7		18236.5		23598.1	19884.3	2172.71		4255.62	1354.2	3526.62	4720
1244.7	7580.91	3007.7		3393.71		11830.6	27087.7	9744.1		5691.78	1330	4865.25	5402
3477.55	10825.5	4627.89		7319.14		12375.4	15430.5	6137.46		3717.4	6335.82	4218.22	1273.2
1359.56	3141	6586.91		5741.67		12141.8	19265.1	8763.12		7989.3	5175.88	2682.89	5348.8
3439.25	4035.71	4861.73		7826.93		6995.43	9359.1	2782.58		5812.38	2904.2	566.6	5756.33
248	5641.71	1594.6		16098.3		25635.4	19649.9	5511.56		6413.6	1225.4	290	3956.56
878	6757.33	5231.67		9891.04		11590	31820.6	6506.14		8000.18	4970.44	266	2164.11
979.3	9183.25	1187.6		7635.58		9138.5	9695	2367.42		3986.1	3360.09	3018.55	3990.25
4196	9446.12	2389.64		4086.48		9715.47	11504.3	2170.25		8843.8	2672.6	2256	5385.36
2234.55	9325.67	2441.6		10747.5		13804	8279.33	1363.55		3828.67	4052.11	3792.8	2254.9
1757.1	3616.91	558.46		16746.4		19084.6	13855.6	4793.2		5103.55	3622.88	2341.78	7794.8
960.56	4053.67	4940.2		10424.5		14528.3	15471.6	3726.06		5287.36	4752.8	2468	5883.5
4287	11118.4	3298.11		6889.4		22218.9	13645	3497.21		4657.25	4280.22	3039.22	3531.67
8371.3	6959.1	2938.1		12662.4		15666.9	17952.1	8272.36		6217.36	1353.57	3124.7	7018.7
4535.3	10515	6548.89		9880.5		12220.8	13754.6	2806.17		4842.44	547	946.33	9547
5558.67	7764.22	5794.1		2219.76		14338	23896.1	5469.12		7352.14	1481.2	701.33	8645.22
8561.38	3070.11	2511.75		950.96		7734.42	17700.4	936.09		3741	795.29	764.56	7477.44
6186.55	3403.88	1817.8		16276.7		12972.8	13927.7	1834.08		8099.75	1630	6744.1	13833.2
2895.89	3872.25	2502.5		1137.16		11170.2	26163.5	5911.36		9246.73	2128.6	3368	6725.89
5201.1	2621.5	6853		2661.4		10425.8	20124.9	3715.93		10211.4	958.6	7492.5	11252.3
3012.11	1647	5414.82		7456.73		11349.4	10660	1442.44		5777.11	556.75	5265.22	9759.75
4180.55	6983.12	2347.2		9380.18		9866	21035.2	5229.33		8146.9	972.33	7013.9	5416.67
5531.67	2326.3	3499.1		1321.08		12307.7	11268.5	2263.62		4451.4	1725.89	4703.82	7620.17
2906.7	492.82	4885.67		2017.88		46727.8	17531.9	5162		7520.5	2401	1600.11	6616.22
9007.5	274.29	1884.45		8605.38		10649.5	14839.2	1484.33		10212.1	3281.5	5185.67	8426.33
1724.2	2480.8	2302.3		2330.86		32023.3	9769.7	3544.69		6743.67	4321	2528.6	4505.6
3193.3	2167.33	5061.22		2568.92		11308.5	9520	7296.5		4269.8	6890.7	5533.67	6571.4
4907.4	1254	4038.9		16094		6655.62	20123.6	5143.5		3715.75	605.78	7293.5	3841.55
2620.57	2944.83	4821.11		4767.09		6319.63	17662.6	2271.44		6450	3149.44	7477.22	3100.56
3768.44	305.92	3591.4		927.87		15393.1	18047.9	1810		8824.6	6017.75	8244	3331.56
5877.67	2807	3616		1457.96		20839.6	20541.7	2643.5		5300.56	2175.89	7500.9	3612.4
8338.56	1204.8	3317.44		3699.5		15753.5	21276.4	3996.31		7119.67	4330	7202.08	1612.5
4345.2	4261.78	2167		6701.86		20393.5	13956.9	3716.67		5615	4710.7	2378.83	4309
1808.67	11730.5	2858.45		5151.13		21212.5	20831	3827.19		5645.8	4585	270.18	4955.67
3458.89	3416.7	2806.9		6837		23428.3	5658.78	861.44		7524.22	6061	2733.33	3061.78
1187.67	2927.36	5676.2		7571.67		12961	26864.6	5287		7144.11	5052	2274.75	4013.89
3801.73	2623.2	3646.3		2832.38		24403	8502.3	6740.36		3350.4	5417.44	3973.8	4914
3051.11	1537.38	2252.2		1466.62		22626.6	22445.7	2102.36		13774.2	5371.5	2931.17	5057.5
4864.89	2479.89	5799.89		8319.08		10268	25078.4	6162.45		9070.25	4679	3578.5	4980.9
5757.73	2483.22	1713.22		4158.16		38418.5	12453.8	543.5		6007.6	1629.78	1513.7	5084.89
2824.3	1551	2096.4		6979.64		12416.5	23507.6	722.19		5164.56	4613.33	5702	4979.67
3417.78	4847.17	382.17		14406.6		8690.53	17761.8	1240.42		2650.5	4711.1	5344.3	3098.3
1325.2	404.18	3319.89		2574		13691.2	15537	2268.77		7274.6	2326.8	3575.1	4277.56
1868.33	567.11	3728.3		19002		27995	27608.2	1229.43		8134.8	4353.7	6048.09	8170.88
274.33	6218.56	3304.73		6332.62		25738.7	17759.7	1917.64		5588.1	2236.4	2683.7	7752.1
3038.7	4375.2	2711.67		4487.75		17240.6	9256.2	9813.1		10075	7780.89	6473.9	1200.38
1850.7	5694.73	1576		1163.1		29533.3	20483.4	6559.92		10723.3	6824	6055.5	8209.1
2014.38	5396.1	3936.2		4775.88		18472.4	21849.7	6839.58		2880	2871.25	7063.8	3406
7122.1	5733.9	6128.09		4486.17		12624	15185	10417.8		5297.18	3357.89	4284.42	7024.8
10191.9	3707.2	9221.33		2399.42		13840.6	22409.4	7459.43		3443.7	3583	3538.33	7387.11
6713.2	2678.7	3987		6318.33		14277.9	2384.75	7546		8739.6	167	2228.5	8097.7
4143.83	3137.55	1713.11		3884.28		15708.6	14688.1	10853.1		5737.7	1163.6	4658.11	8443.36
5486.7	4481.6	3441.6		956.95		12013.3	34762.8	11949		3918.57	298	2995	8667.25
3289.3	5375.91	1199.25		4963.32		38678.8	17683.7	12150.4		7401.6	548.17	4003.08	8412.25
2949.9	3746.83	3787.4		5648.5		8188.19	17270.1	8268.56		6637.8	5578.36	3657.82	10352.5
5505	8932.75	2728.5		3688.9		16411.7	18753.8	7902.1		7425.1	1808.11	3503.36	1573
11981.2	3396.5	3659.27		1405.57		8056.19	19545.7	9998.4		7706.5	2614.73	5151.09	10655.6
2511.5	5516.9	2194.11		276		28745.4	22666	8346.82		6652	2236	3750.4	11236.3
3678.45	6541	2258.44		3319.58		27641.6	5700.5	6298.5		5722.12	1086.11	5386.78	9086
4108.11	5617.73	3782.9		1095.62		7660.5	16332.8	7317.92		4300	1425.5	1685	10983.5
8704.57	2959	2518.8		5813.46		2123.24	11198.2	8709.58		3942.67	1017.14	3027.3	12618.3
7823.3	2656.5	5199.36		1615.36		5969.69	14778.6	9644.1		5826.9	2610	4085.27	6905.4
8803	4640.92	4028.82		1674.3		5499.77	14991.2	9282.3		3654.33	1164.67	8190.58	12659.6
6195.67	3927.92	590.6		1464.08		5845.08	6561.89	8793.8		10307.4	2809	4864.91	6284
1325.5	7544.3	954.13		887.7		6164.15	17719	9153.91		3799.8	2127.89	8800.3	8406.75
5005.5	5062.1	1516		1488.74		4944.54	13955.2	10481.5		4967.8	4016.78	6870.9	9885.57
2746.67	1264.4	2217.67		3353.29		4613	15102.8	10058.8		6736.12	3221	6951.8	8485.73
3529.2	3139.33	4041.67		1583.22		3446.65	7281.7	9782.3		4965.33	6013	6796.36	4641.9
2177.8	5501.67	2073.7		7833.82		16523.9	13869.4	9011.4		7058.67	4885.5	7386.78	5272
2766.8	3088.44	3184.2		7007.91		5024.29	23325.6	8518.2		7294.14	761.22	8316.89	5858.8
1332.78	5065.3	4174		2488.76		6316.54	6095.8	9625.09		3863.18	1671.67	6294.33	10171.4
5308.2	2776.7	2332.4		2107.67		2449.42	28464.8	11408.3		5568.38	2509.83	6964.6	10217
1769.7	2364.8	2772.25		3962.83		1634.08	28334.2	9188.8		10338.3	3722.4	3553.55	8767.1
3015.12	3708.3	3969.11		1196.75		17003.7	16520	9763.6		4222.2	4236.44	4388.6	7179.3
1379.9	3885.17	3121.11		2645.5		1246.96	4957.67	10441.6		4929.4	1970.67	1832.64	6267.1
7287.4	4241	3560.4		949.31		5048.74	3982.2	12642.1		4778.7	2541.1	3498.5	8265.75
1305.18	1374.78	4212.33		4020.58		6345.15	9876.58	10584.5		6775	1767.3	4833	9862.89
1461.6	773.5	3857.4		2153		18296.5	8617.5	10978.7		12083.7	3527.43	3179.83	3227.25
7673.55	2960.33	1345.12		1148.56		10844.2	12640.5	8114.42		3760.2	6840.89	2991.5	6919.4
4894.2	1271.7	2363.29		7755.62		11165.7	11236.3	6696.7		6226.78	1435.7	1521.55	8526.17
12328.4	3533.44	403.89		11217.2		13607.3	8794.9	6133.64		5528	2496.3	3665.2	7078.5
3319.9	1498	1619.83		2622.62		15665.2	8550.8	9195.2		1809.8	3984.83	4242.4	8475.9
1249.29	1445.6	3234.11		2910.28		11154.7	9829.7	11594.2		6864.45	2092	2020.64	5757.58
2061.22	5209.91	3364.88		3295		18235.8	15448.8	8736.67		6093.29	3928.9	2691.5	4994.4
3438.42	8584.67	2868.4		2734.67		3569.54	16945.2	7217.56		5274.44	6059.11	4701.45	5390
4220.22	13167.7	5956.43		567.88		11447.5	13193.5	5629.83		6558.5	1750.7	1238.73	3315.5
3512.67	5095	1614.67		2919.52		10195.9	11540	7640.62		2920	5666.91	1680.9	4330.4
14616.2	13892.2	3271.6		1153		11345	12770.7	7545.18		4744.45	1859.25	2585.17	3406.09
2072.8	8014.9	1719.67		1496.12		8947.68	11176.1	8481.93		9048.67	4804.57	5953.6	3240.38
383.7	2084.4	4326.56		726.38		5396	17733.1	8605.73		6786.9	4128.78	4669.27	7515.8
378.67	4857.4	3898.5		8158.38		11381.8	14635.7	8767.45		4159.44	3950.22	2584.45	2847.14
5608	2710.5	2880.8		1166.32		13389.8	12508.8	6442.45		2754.8	2558.4	4274.09	4199.25
1918.42	4487.45	3689		2074.83		20775.2	14439.2	5926.92		4368.89	5471.5	2672.8	3894.6
5525.56	4019.8	1641.5		9627.65		25715.7	13731.8	9905.6		1489.5	965.44	1369.91	5959.7
3908.6	2343.58	1184.27		7936.17		5868.13	5754.33	6851.73		6303.44	3045.25	3641.18	7120.27
9355.86	1001.6	1336.73		4202.62		11971.8	12488.1	8837.5		7632.22	3330	1425.1	7365.71
5439.11	3179.8	3974.7		1785.41		5450.62	17281.1	10762.6		7515.88	2615.3	2953	3112.4
3489.6	2875.5	2786.75		4825.38		2966.21	7559.11	7807.7		5350.56	2401.11	3367.45	6514.89
7133	2120.8	5177.7		2895.26		6096.95	15231	7910.5		4662	2548.33	2527.9	7092.2
4914.42	2296.6	3028.9		2482.33		10412	10857.9	7560.3		7712.8	2855.67	4159.4	11497.3
3432.44	2781.5	3917.7		3694.62		8902.3	51785.9	17204.3		5293.9	2849.8	4624.4	2209
1576	3658.73	3670.8		3645.72		4221.52	7378.5	9949.11		3390.44	1631	4978.9	3165.83
3839	5039.78	2191.17		2535.92		4138.88	43135	11261		2121.2	1009.67	6991.2	9437.56
4713	4491.3	1968		4874		4508.5	18048.7	15577.2		5660.9	1045.12	4366.7	6813
7480.42	3040.3	2852.5		11695.9		11616.5	17297.5	14476.7		4709.78	1077.67	4578.3	14516
3473.33	7392.75	6415.5		2755.38		3243	27143.1	7482.3		6252.56	1538.8	5979.18	8512.8
5273	3413.33	6674		3401.75		7497.16	12253	11664		3576.22	364.14	6007.91	9004.8
8542	1943.67	460.78		7233.33		11456.6	7926.8	15838.2		4158.5	2156.56	5514	8275.67
12559	3598	958.36		6226.83		4063.5	18872.5	12388.2		4384	3501.2	3779.2	9627.3
7871.33	5867.3	1716.56		2635.3		4831.68	19057.1	4774.3		4152.11	4674.4	4800	10056.4
6660.33	3090.27	3292.89		6596.05		5040.58	6644.18	10480.6		3077.25	3981.5	6321.5	7100.2
2600.6	4366.6	1632.17		2586.43		9016.96	13562.5	10799.1		3366.38	1033.5	5528.9	6684
9565.3	2039.3	1655		1966.18		5532.08	10834.9	7758.7		3255.89	976	7729.82	10682.7
3033.89	3454.4	3540.7		15726.5		8347.42	8276	8039.89		5290.67	3012	4052.5	8161
5388.4	4762.18	1540.89		5155.74		9218.79	13986	5765.89		7230.56	3303.42	3314.25	7661.5
9178	5609.3	2509.11		4318.75		6612	16325.9	8162.2		6619.75	1267.67	5038.83	5680
7780.4	4774.25	1527		1918.95		4440.46	17374	7588.7		7210.22	1381.2	2431.4	4286.3
9535	5137.9	3475.67		16750.2		10713.3	3484.11	8180.3		7879.44	8225.73	2471.7	10580.3
671.71	6496.6	3185.33		30042.3		2871.12	8745.33	3781.6		9339.2	5746.1	2828	9628.2
3050.6	5265	6111.86		7900.69		14571.7	8981.7	6952.38		6052.78	2248.9	1320.2	12099.4
3860.1	5024.9	3574.88		6077		2300.27	12082.7	9125.25		4152.64	1351.5	3103.5	7208.67
2480.25	1930.17	1253.5		10496.6		16689.6	13218.6	7660.4		10457.6	2221.64	2714.67	10668
11759	4859.7	3925.5		12486.6		25837.2	15891.5	7107.09		8233.56	4910.1	2916.3	7143.9
4233.43	8217.33	4737.6		11279		8447.12	13205.8	5960.91		5395.67	1510.25	5146.3	3146.33
13946.3	5365.08	4700.43		5430.57		12787.6	24711.2	7288.5		9098.78	6281.1	3608.11	4370.5
3299.8	3762.6	1543.43		5550.73		15698.1	18196.3	6813.19		7412.8	3031.18	5714.55	11761.6
9676.7	2071.5	5174.45		12286		3249.41	22256	11411		11259	3074.4	5004.33	5723.78
12533.3	4470.91	4915.5		3238.12		11780.8	25654.1	8605.25		7805	3671.18	3326	8318.33
7078.27	6466.08	687.6		2073.25		17769.8	23483.4	10837.4		6432.5	1271.7	4305.2	13209.2
9942.8	4335.1	1169.67		7513.41		10911.5	13968.6	5996.57		5828.7	5242.1	5147.56	4694
5118.62	3492.56	1876.9		10696.2		7901.17	16878.7	5446.92		3710.6	5012.9	7503.92	6843.25
9101	3270.2	8318.08		6206.2		13351	26585.7	6552.21		7412.11	3312.8	8375.56	4412.75
3089.2	5996.6	4387.9		2670.07		7256.35	16434.2	4271		4959.4	3329.33	10333.3	9413.33
7218.25	4171.4	764.8		3384.39		9847.88	14245.5	4071.73		5717.75	1296.91	7068.6	2062.7
7340.5	2467.73	1337.56		1568.73		10956	5129.75	4510.08		3219.78	3835.36	8063.7	1621.8
2008.78	3857.18	1632.9		3786.08		4466.58	2120	4203.69		7146.14	1817.8	7647.7	1364.67
686.46	1149.1	1948		5254		11775.9	10573.6	5512.29		9573.11	3189.6	5470.91	2661.2
887	4214.5	1499		3078.79		11277.9	21535.4	6557.93		8931.67	2288	7872.6	3166.7
7298.2	1661.55	4593		4599.28		14459.6	10529.8	4835		10077.8	2934.75	8404.89	2170.7
716.7	5925.4	5124.33		2183.42		18348	4117.5	2638.53		9721.88	6282.82	7515.9	1429.33
2764.33	4339.11	980.6		6875		9186.2	7763.08	5816.38		6482.33	1759.3	1379.9	8346.38
8168.33	2664.5	5217.08		3486.8		10517.8	16111.3	4873.67		10589.7	3214.58	1305	3556.64
1702.5	5704.7	1250.73		2420.48		5582.08	6404	6203.36		7493	3287.56	1470.4	2969.5
5734	5121.8	1896		3337.86		12182.8	9855	4171.81		6104.44	4137.25	5177.33	3641.44
2378.8	3735.8	7768.56		8503.36		18958	6859.89	8273.86		5678.7	2068.5	3237.4	5595.7
970.18	4478.55	1887.36		3531		9566.24	25975.2	4285.09		8623.36	1408.91	2001.6	6358.38
8010.5	3591.3	9010.1		2561.2		5628.36	2663.1	4618.33		6624.18	791.3	2828.9	1239.56
2841.11	2467.44	272		4038.37		7665.6	8516.11	4754		5916.25	6608.67		7220.5
1804.5	4635.42	9943.8		7271.37		8332.05	19621.5	10072.8		6931.2	465.9		4764.3
3374.89	5716.2	560.33		5184.2		9963.28	11030.8	6674.3		11017.8	2083.78		1494.14
5372.22	4874.78	5729.9		4263.3		19520.2	16347.4	5625.9		3441.11	2603.89		3328.12
3319.11	4393.33	3791.2		4455.3		16533.2	7664.6	8636.5		8309	2704		8627
6515.25	4056.91	1968.17		15224.2		25719.8	19401.3	8062.8		7725.33	3819.2		1951.6
2951	4047.78	2551		5061.79		7842.12	12686	6419.9		10388.2	1435.78		832.22
2421.6	4700.5	3637.4		4365.5		13078.8	7618.73	9100.11		7567.11	969		296
4340.7	2240.9	2475.8		5934.47		18921.9	20451.1	5433.4		10272.2	888.56		4484.43
11683.9	3551.8	18222.9		4374.39		32672.6	21888.7	7006		6478.29	784.2		6241
6258.67	2936.83	3988.4		4231.36		4535.5	6619.67	7906.92		5885.25	5971.44		7165.38
4619	8328	8429.4		11925.8		2555	19312.5	6143.4		6912.33	6216.2		7026
4410.33	1168.1	2224.22		4279.23		5428.46	16483.6	8166.64		10912	5165.67		9789.6
5040.2	3536.83	11702		7792.04		6642.36	10105.5	7117.18		6283.73	1507.83		9104
9023.78	5275.6	10403		4949.79		14548	12617.2	8072.5		8421.38	1217.3		13133.3
11058	5823.6	7494.4		7191.38		12873.1	11096.8	6086.56		7438.56	7141.5		10062.9
7906.33	4925.5	9674.67		17215		2586.88	8683.78	8031.2		7279.22	6640.71		12592.3
2134.17	4726.2	6604.44		14745.3		15104.9	6826.08	6826.67		6924.5	11355.9		8764
5291.27	5835.7	1772.67		4249.17		7669.58	15393.7	8989.2		9096.8	7895.7		9060.22
19944	6979.3	10116.5		8737.25		13312.2	10496.5	8718.67		7492.56	5799.67		7818.22
4538.36	4777.7	898		9353.95		3823.6	19452.5	9243.9		5952.36	2342		7121.58
6967.14	3505.9	573.56		3117.41		5587.25	16070.8	5922.64		8001.33	2459.14		13362.9
9651.82	5036.1	1042		9435.5		1463.35	31066.1	8042.92		4960.71	761.9		2476.2
2770.11	3902.36	4285.22		4784.21		1963.73	2772.5	11280		5938.6	6833.56		9610.11
13021.9	5508.7	1946.11		3469.17		4046.74	10650.7	7068.27		7916.3	966.9		9589.44
766.89	5912.8	6487		8506.38		4963.15	8092.5	7133.8		6103.45	7721.8		4828
4638.33	3995.6	4024.89		5518.73		3104.12	29926.4	4075		4767.7	1259		8041
569.22	7711.11	9092.82		46843.7		5553.35	10377	5556.9		6539.22	5188.2		9247.67
4476.3	6268.4	5927.43		4948		2868.61	16424.5	6359.18		10654.9	4927		7779.45
10772	1968.25	4190.83		29104.6		9069.68	16546.4	3604.83		5036.1	775		3250.8
4196.89	6067.45	3652.5		4656		9846.52	10960.8	4130.8		6411.38	4544.75		9194.44
12902	5548.3	9848.67		6732.46		15800.7	15926.4	7356.58		8935	1817.11		6398.83
4361.78	5915.36	9914.33		5535.81		18721.4	13221.6	6972.7		3997.6	7076.64		5225.38
2616.67	3600.09	8190.89		4501.04		4623.42	5470.27	7838.56		7442.89	4266		5232.5
3787.78	7558.56	4732.4		4384.87		7548.75	10927.6	3121.73		8078.17	1482.08		2705.7
3530	3122	2951.88		7121.57		10713.1	11481.3	4897.7		4327.62	3225.6		3082.22
2151.78	1788.11	10884.9		5465.09		3806.75	6909.5	1253.33		4889	2851.3		12003
3928.5	4093.6	6987.33		9094		6999.22	6508	3505.2		7234	1035.7		4043
8710	2962.2	6254.7		10169.9		7632.08	12352.9	1653.33		2522.12	2722.88		9505.44
3686.78	4545.4	4916		9633.14		2494.46	10397.1	6747.91		10016.9	293.7		7871.38
2153.11	2932.4	8056.3		27099.8		3531.62	10620.8	4395.8		5002.67	2365.6		5708.78
4620.88	4204.33	7399.91		10654.5		333.15	14831.1	7438.09		8978.33	941.5		5466.11
4988.09	12976.3	14202.8		4706.14		4677.31	5280.25	4152.44		2851	6237.88		915
2757.88	3282.2	5883.7		3801.35		3269.92	14492.2	6250.9		8961.12	2517.18		317.4
6451.3	6435.25	3658.44		4010.33		3118.33	4083.22	5464.8		6779.44	1100.1		13860
3324	3039.9	1104.56		8396.5		5976.15	15430.4	9198.36		7663.1	2875.56		5667.33
1953.5	2879.42	663.36		7968.74		9896.76	24639.7	11501.8		3690.11	4544.22		10367
5578.33	3641	1871.7		5278.93		5220.04	10558.4	10786.7		7129.75	2864.58		7695
612.67	6107.67	488.9		8304.83		6022.26	11254.1	11111.6		5243	4083.8		8271.29
7460.92	5412.1	4649.78		10649.4		5879.85	7058.44	8021.25		3726.44	2608.18		8475.38
5078.5	1406.82	2240.8		51372.8		11401.7	22063.4	8948.38		5259.08	1991.8		9581.08
1290.1	7240	6632.5		5576.4		6390.28	12115.7	7853.56		14734	2085.9		8028.3
2310.67	8979.5	713.91		3031.67		5882.25	23050.8	8649.64		6659.3	5967.78		12112.8
1619	3901	822.78		6764.09		4116.84	15898.7	8435.29		4339.11	3283.6		5066.22
9920	3618.4	1062.45		13030.8		4922	19813.3	7139.19		7807.17	5420		4666.25
6752	5059.89	1076.09		16011.8		8130.63	19746.6	8380.83		10079.5	3408.78		9492.44
2134	3424.5	2069.3		12319.4		1322.62	7819.33	8476.62		7702.86	1703.1		11583.9
3727.9	11924.5	2137.7		4609.41		3754.15	17099.9	10503.9		4079.25	3170.8		7323.91
2066.67	8722.11	701.5		33722.4		1770.61	16237.6	2366.67		7499.17	2496.4		9022.91
16399.6	7408.4	1469.45		26980.7		2586.48	14879.8	6560.64		10566.6	3495.5		10629
1657.45	9108.89	1624.2		11978.5		3844.6	14891.1	6208.29		5459.38	5547.67		7518.44
2024.17	6602.33	3923.33		8897.83		3315.04	12403.8	7740.53		7711.9	5514.29		13081.3
1138.5	8370.5	973.5		6985.12		686.39	15527.5	7669.92		2946.91	4941.22		7281.6
874.89	9727.64	1724.33		3089.04		3891.48	11032.3	8430.73		4812.18	1711.4		5775.62
264	12601.4	1509.91		11473.7		6824.62	4203.1	10773.7		7807.75	7396		6384.8
5036.5	11484.9	1695.5		7471.95		15661.2	12789.7	11473.1		10282.9	7011.88		7610.44
2581.44	9027.91	2034.3		6009.15		7531.08	7093.89	9407.2		5480.1	6269.33		1793
1916.88	8944.73	2086		4991.38		18703.3	15927.7	4571.82		7746.22	7572.44		8368.56
1631.22	11243.8	1736.11		18398		6448.58	14126.5	8737		6877.3	7637.5		4988
749.6	8366.91	6590.33		4132.92		6770.96	11487.1	5588.1		7085.17	4747.7		822.4
435	5015.4	19378.7		2237.78		11462.8	7959.4	7297.22		7929	5648.2		2837.22
1072.8	4911.27	4276.1		3833.45		12444.3	21170.8	7722.13		7556.89	3650		4111.91
468.5	5734.2	3024.44		2359.92		7422.85	20746.3	7272.6		7369.9	3680.9		5864.11
267.4	7403.4	1918.22		6121.7		3951.54	10663.3	5451.23		2382	4074		5635.88
877	4635.25	5167		4278.11		8092.58	12727.6	8288.43		5609.33	1962.78		1557.1
11007.1	7863.83	2520.57		5724.35		9079.78	13781.2	7322.6		4848.8	3944		4451.4
6826	12613.5	4643.38		23680.2		8667.68	6837.27	6717.67		5751.44	7033.8		2234.8
5812.4	10439.7	10335.7		18740.8		15442.4	19761	8185.89		2753.4	4474		8079.5
12210.6	9680.5	7525.8		10110.8		6557.35	15094.8	6583.1		4241.83	7893.11		3420.88
6663.5	12053.4	1727.56		2490.32		10077.8	6241.11	4244.7		5945.4	4018.5		6985.09
20924.2	15540.2	6625.89		18603.1		7196.85	4832.1	5374.2		3131.22	2675.6		9946.6
25069	10494.7	4642.9		12301.4		13197.2	6017.44	5443.18		4878.44	2705		6276.42
3246.4	2709.7	1130.33		6055.5		10392.8	15358.7	2656.73		4722.86	5792		4993.64
2821.45	7614.44	1269.7		11158.1		4893.68	12944.7	8772.93		5449.44	7935.75		5372.2
1796.7	11686.2	1976		2980.73		22587.5	5703.29	4383.19		6594.7	5557.7		6941
2044.2	13113	1885		4017.96		4284	6053.62	6365.71		4664.78	4684.44		4991
1073.89	5500.92	2166.7		10864		11377.3	6012.86	3815.73		9386	4347.44		13927.6
2880.6	14608.4	2612.8		22811.1		9440	6448	3993.14		6587.44	715		5465.1
1906.33	8656.64	9743.33		13005.2		8236.96	5379	3577.53		5497	3747		8519.9
13869.8	3455.3	14799.6		2440.15		14213.9	14597.5	7796.08		4010	4419.5		7363
2813.58	1669.2	3878.67		3213.25		7193.92	11019.1	7729.38		5615.78	4193.22		7239.67
5239	5038.7	4094.1		7815.95		9092.24	19581.5	8447.77		3636.1	2900.9		7833.89
3359	4426.7	4650.67		15927.3		14663.8	12376.3	3251.25		1513.14	4639.88		8386.44
3764.6	10020	4037.8		41007.5		6243.72	5205	6207.94		6306.56	5034.11		7646.43
1911.56	3180.1	15863.3		6405.26		3825.17	5677	4555.07		4893.73	1830		10621
2452.6	2578.55	1150.6		15256		18503.2	10062.7	4902		4478.91	6656.67		7410.6
3460.89	4292.67	2325.45		6022.89		10042.9	4846	23728		6681.5	5410.83		5948.5
585.42	2575.64	4815.57		4573.83		15759.4	5712.3	8582.33		6620.7	10812.4		3489
1051.5	8420.09	10720.9		6983		4143.72	6656	8253.73		5099.1	4522.22		4351.56
2930	1469	1007.56		9947.5		5230.65	6187.9	3151.6		5677.75	7650.4		6670.1
1936	5195.9	1514.22		3768.04		9094.5	4225	6954.9		5783	7315.86		11381.5
5199.17	3800.18	6224.14		6577.08		7722.08	5142	7114		5957.9	4321.9		6977.89
7339.7	3477.91	7836		19494		15111.3	9605.8	5645.09		5021.44	11010.4		9205
1228.78	9188	574.9		7384.38		8633.67	9653.67	7452.6		3733	6559.75		9052.11
265.17		8196.42		10600		5155.08	7791	5611.7		4708.27	3303.25		8613.8
516.86		3503.11		24120.1		17597	4857.33	4535.25		4787.5	1824.9		6278.9
274.43		3026.3		12643.4		13789.2	7051.1	10116.1		6736.5	7947.56		7252.33
260		3471.33		23403		10245.2	4031.75	5690.33		15970	3646.67		6365.11
2124		4221.67		20899.5		17189.7	9540.4	10374.5		6560.3	6101.1		6761.44
304		434.9		10924.4		2549.42	4910	5768.8		3676.62	2568.11		7866.9
465.38		2115.7		5342.39		3736.43	2373.9	13605.1		3958.2	7083.78		13682
260.5		1302.3		4742.36		2214.83	2940.67	5829.8		3651.82	3762.78		7780.86
574.82		4473.3		3957.7		5194.52	8490.22	4013		5214.36	7014		1878.67
279.18		4466.2		2710.84		5413.92	1956.1	6368.75		1353.1	8949.2		4823.25
4386.56		5310.7		8324.7		6407.7	5881.83	7361.1		6309.56	8798.3		3013.78
7769.33		10625.8		13701.6		1958.35	2684.17	6309.17		2385.1	4857.6		6185.2
4280.9		2480.22		7741.88		2840.19	4410.9	6463.18		2082.1	7546.86		7258.25
6278.8		1560.38		8297		17878.7	4072	4877.9		3635	4123.22		9297.22
6661.71		4673.22		396		6655.11	14802.1	5810.82		3776.38	3652.4		7557.7
3838.56		4966.33		3601		6291.23	7228.67	6063.4		3403	2811.5		6022.1
591.54		1744.89		1065.89		9850.75	6319.9	9069.93		4699.42	2797.25		10687.7
273.5		8275.75		3559.67		8396.12	7599.44	8420.45		2231.25	3487.8		7686.64
270.3		2606.3		1531.93		16299	9815.5	6829.83		2218.55	2363.3		7990
563.08		6538.1		7487.7		6710.62	3741.38	4592.5		5962.83	2504		6896.58
546.2		2350.43		3494.22		7266.58	13171.3	8918.75		4487.5	543.88		5617.8
2692.71		885.7		19590.7		6675.75	6613.67	8137.9		3942.9	4608.45		6179.89
1996.9		2698.67		10342.5		12956.3	10058.3	8022.42		5257.57	2500		7666.44
2122.7		1312.9		7934.21		4761	7019.7	7450		4166.44	6743.6		9240
3048.2		2015.2		46415.8		9199.08	12599	7748.92		2680	2614		1351.11
4385.25		4594.78		14285		3905.3	3276.7	5575.5		6784.33	1331.4		645.89
4220.56		2212.38		17388		6791.26	5306.22	5689.33		1701.33	1661.44		2415.8
1598.4		4606.3		4132.06		10303.3	4106.2	7990.87		3155.44	4553.36		4800.12
1896.3		1385		28620.3		8803.07	7653.2	8663.7		1277.56	8184		5090.5
2646.5		1488.2		6120.58		6785.22	6245.92	8887.8		3691.75	5346.6		10444.3
4498.5		5123.89		3901.21		11121.4	9406.1	6834.73		2402.12	4525		4909.6
4984.17		761.5		3629.08		10406.5	5484.88	9462.4		8421	1129.6		10112.3
2721.2		774.4		10019.4		7615.21	6933.89	8076.11		3046.75	8039		5407.1
746		687.82		4762.65		3578.04	28835.4	5475.4		1942.67	6300.73		1421.33
3636.89		1179.3		3569.3		21238.1	4175.33	8227.6		1925.5	2982		2172.42
4925.5		664.9		20392		10476.8	3795.8	8852.1		3305.2	1515.1		731.6
3481.88		2080.3		3923.59		6917.16	6899	5522.4		5875.3	1281.1		5350.3
2350.78		1580.4		2806.5		13445.2	12484.3	7978.8		5848.42	2066.5		4236.6
3838.71		2766.82		4862.64		10606	2608.5	6205.18		5502.9	2999.22		6292.1
4670.42		2403.11		1618.21		12369.1	7120	10345.1		896.75	760.63		6553.3
3141.75		6467.3		3652.96		5544.54	2751.5	6710		1484.33	2776.11		4199.6
4860		6790.6		3554.21		11250.8	7586.8	9242.2		396.25	5485.08		6399.67
4561.5		6026.6		6688.75		10324.2	3167.9	14232.9		7269.44	3791.6		11666.1
1752.9		1506.1		4932.29		31461.6	2501	9100.22		1437.92	537.22		2177.9
2721.9		4181.4		17799.8		10470.2	6059.33	6338.1		4500.36	723		7063
3998.7		2869.9		29008.8		9630.32	10367	9109.58		1372.33	570.09		4338.11
3876.4		766		12628		6091.76	3656.9	8312.27		946.5	1786.8		5215.83
1597.6		1195.08		18341		2261.12	5670.9	7605		1323.78	3627.4		1505.6
2742		6028.89		3481.17		6855.85	9842.2	8845.9		3981.78	3371.1		3922.1
1473.7		595.22		19859.1		12968.8	10951.3	8449.1		2926.38	337.33		8475.67
4297.3		753.56		4432.46		19375.5	7269.9	8358.33		5560.25	2803.89		3025.27
2934.43		1151.3		4905		5193.65	5681.6	7743.3		8335.22	2381.56		3693.6
1981.3		2423.11		1678.95		17583.4	2602.8	7531.3		6441.67	855		3177.5
3094		2367.9		6617.89		5388.39	5239.27	9863.6		2748.9	2227.2		4640.4
4014.36		1104.67		3354.95		9043.96	4419.67	6292.2		6309.88	7206.1		3681.4
6696.67		1505.91		18677.8		1089.36	4814.18	2669.4		4071.62	8857.22		2176.75
3258.78		4239.44		10063.1		3696.19	17613.2	3168		2954.43	1452.7		4122.78
4946.8		2178.4		2780.83		4051.05	10258	6899.67		2530.9	3352.44		5490
5941		1955.2		6532.08		12086.3	6187.86	5405.5		6252.44	5371.4		8743.91
5193.11		695.89		1467.76		16653.1	3346.91	6431.86		5456.6	3392.9		3849.08
6796.7		2142.33		7497.71		8291.48	2851.58	7847.45		2652.92	5013.67		3852.8
2099.25		944.1		12013.6		19180.2	376	7544.73		4813.22	1216.33		3396
1277.75		2168.7		22832.8		13189.2	842.2	5810.14		3819.64	3384.75		5549
1102.1		3967.27		6277.52		16372.1	2031.33	9052.75		3326.14	1083.1		3283.73
1347.22		3204.33		3058.69		7662.81	257	3990.92		2620.42	5769.75		10055.3
2037.7		10502.5		2437.04		6543.25	253.11	8549.92		2984	1540.5		6214.5
2404.91		11009.7		3714.68		7352.62	1941.42	4238.2		6293.78	918.36		8292.88
2670.9		3519.5		3512.12		8171.39	9290.83	10356		1891.25	2428.33		6427
3177.7		290		4700.54		5729.75	29860.4	9697.6		3018.88	4996.22		3321.92
1331.3		4488.92		12692.2		9857.23	9230.75	7907.67		3475.82	2387.29		2591.18
3124.7		4740.9		3950.42		6326.12	24920	14304.2		5836.57	4765.56		2712.1
1725.8		1033.3		6463.58		18273.9	9896.3	10859.8		1468	2256		1760.27
2042.09		2624.67		3132.19		23125.9	24088.8	8005.2		4548	3073		6776.08
1235		2464.11		4049.04		5874.15	8782.3	8228.72		3084.91	5789		6416
3239.5		5225.67		2670.15		17386	8862.11	9546.27		4087	4541.58		6350
2007.86		738.89		2330.96		11176.2	26810.8	7822		4897.1	637.43		10718.4
3004.09		455.22		6632.52		15587	4690.89	6113.92		5300	2183.1		8742.8
3755.67		713.9		4852.83		15347.6	5523.67	7821.5		1548.29	2735.78		6857.5
3967.4		1298.6		1744		13568.5	13921	4336.53		3539.88	7488		6460.22
5398		1691.36		2309.43		8231.96	8539.56	6384.42		2895.33	3819.86		4943.9
2820.56		2562.17		2827.69		15369.9	5469.44	3981.56		2666.3	2092.56		10106.9
6061.89		2321.2		2862.44		7832.88	10491	1599		3634.83	2290.67		6993.62
12749.9		8065.67		3879.95		8732.81	9783.2	5417.6		1555	3383.29		9107.11
2701.75		3055.3		2595.76		20205.3	15897	5380.1		1436.1	4289.7		5251.73
4126.17		9784		11793.3		9349.19	8715.8	6008.22		3262	4273.67		7914.89
3648.45		1532.56		2539		10779.5	11572.2	9169.25		2750.6	4097.71		4412.3
1622.44		1760.6		5804.36		9703.52	16033	5927.2		4751.22	3956.8		3454.2
3252.8		882.17		2260.81		9904.32	16205.4	4911		3573.11	1591.67		7353.78
3756		2490.4		2306.61		10967.3	3676.89	9680.9		5058.2	2664		2711.5
1558		880.2		5264.95		8968	6527.22	3612.22		4576.6	261		4350.67
4435.7		3052.83		6677.6		14854	1543.1	7751.27		2773.17	4406.78		3803.82
4033.44		1047		3551		11493.8	12110.4	3266		3469.4	1623.67		5420.8
5213.33		2483.3		2489.36		11877.1	4720.4	12388.2		2176.1	2678.57		6344.2
3400		2361.33		4719.36		8382.2	13720.2	8259.2		4417.75	4095.67		4150.6
3296.67		7735.09		4150.67		9787.15	5050	8456		1006.2	7710.78		6065.56
2287		1427.2		4801.88		11039	6530.8	10699.2		1090.9	5116.17		8969.86
3538.1		3173.58		3120.04		291.96	8395.36	10971.5		2889.22	12421.2		8186.78
4703.6		3014.2		46782		256.4	13854	9738		4332.56	8856.67		4138.7
239		1187.4		3736.38		6716.65	8120.64	7696.1		2746	5450.73		7143.67
5391.6		2397.6		11169.2		2698.62	3369.22	11699.4		4232.67	1427.3		7176.42
2179.22		1988.8		2490.57		1068.96	3865.44	8883.56		4678.5	2931.25		5780.86
3629.44		3794.2		2997.38		884.04	8678	15036.5		1270.44	5041.33		7302.71
6295.8		1855.7		3908.22		9699.93	11656.4	7211.7		2527.56	1313.44		9066.2
3637.2		2309.7		1928.38		8214	21307.4	4316.5		1306.08	6309		8347.56
3359.67		3419		1780.56		6392.79	5714.67	9501.2		2254	4575.33		6471.64
4382.67		3923.5		1208.09		4427.21	13511.6	9956.83		498.17	2528		11415.2
2409		2963.44		835.96		7750.22	8119.4	10233.7		1305.64	2988.9		7665.89
2579		2062.91		8081		7145.36	19231.6	10397.4		1343.67	2444		8618.44
5265.33		2649		1974.24		8611.93	4475.6	7518.6		1664.2	3566.55		2670
2999.4		2996		3043.58		9764.56	12626.3	12015.7		7625.27	4928		9942.5
2098.6		5329.3		3759.04		9088.25	10167.4	9784.64		3366.83	3973.78		3113.29
3099.83		4742.4		2720.57		8590.2	14473.6	12834.2		7566.56	3989.89		10739.4
1931.3		3623.83		4970.19		12569.5	11788.1	9926		3559	10473		11396.8
4519.22		5839		1500.54		5655.96	8638.4	7404.09		1294.89	5827		7747.89
3081		3217.4		2975		6666.54	18136.5	10533		4309.55	5881.1		10466.2
2255.43		3428.27		2778.25		9577.62	6229.22	7862.67		2958.1	2245.18		10436.1
4259.5		1494.2		709.33		2056.52	10047.7	5101.1		5019.8	2764.2		2836.42
2591.5		1969.09		2185.43		5474.62	52481.5	6797.18		7819.5	2511.7		9150.58
2773.2		479.92		3365.54		5325.96	1178.44	7576.6		6790.5	3177.5		12796.3
4460.92		4721.9		2777.67		1971.54	32341.7	7262.2		5722.45	2861.44		3741
5505.75		2380.09		1046.56		7206.69	24577.6	8500.3		4413.4	3805.25		8346.57
6569.5		570.36		2838.88		4249.04	10625.2	7459		3676.2	4352.55		9130.67
2808.5		2806.9		2989.15			3610.45	7330.27		3619.11	3317.75		9913.9
2460.9		1957		1216.46			20547.8	5604.5		2978.22	1155.44		6365.27
3485.42		1812.42		5876.62			8159.5	4790.4		3093.89	1004.67		5456.1
5327		1864.8		2358.12			3084.2	2896		7548.5	2665.6		5643.7
5092.83		4175.1		1349.58			5381	8914.4		2810.5	2982.67		7540.64
2689.5		1430.5		1253.46			9925.3	5169.9		2590.91	3507.67		6168.7
1077.33		11613		4519			24405.8	13106.5		3840.67	2626.7		6562.2
1402.5		5735.7		1883.58			11587.8	8951		2525.2	1536.3		4487.3
2891.3		325.25		4356			20885.6	8574.1		4013.6	2473.4		5745
3172.09		2570.67		17531.7			19127.6	8758.8		4036.9	2504.8		6846.1
4397		2788		14717.2			21964.4	7736.5		1248.33	2068.64		4723.45
3725.89		2664.89		11016			14711.9	8740.27		2348.55	3702.11		5420.7
5164.57		1507.4		3336.27			21600	4266.33		1106.57	3844.38		4264.56
415.67		1959.67		43155.1			25437.8	5455.25		976	2307.9		9404.67
1858.62		1536.9		15741.8			23647.3	7964.31		856	1637.56		8347
1040.78		895.71		3833.78			19314.7	3309.67		2937.33	1391.75		9618.78
3046.33		3778.5		1867.36			15831	3527.27		1440.1	2568		6069.1
2044.14		5702		2313.29			17008.4	4426.67		2912.91	1413		7700.1
7283.5		2507.8		938.88			23183	3223.33		3292.8	2531.3		5386.4
2079.43		2042		812.5			14933.8	5395.7		4975.43	2105.22		5973.7
3733.44		1077.33		12267.7			18356.9	11488.4		5816.88	1001.7		9697.33
5869.9		6277.14		10050.5			22937.4	2387.27		2395.4	1664.3		6010.71
3238.8		586.11		5540.43			20289.7	5578.58		3416	2009.78		4213.33
4003.2		3993.4		4841.38			23567.9	8473.27		8913.55	2732.75		4287.25
1330		6664.89		1311.09			27530.8	7965.6		1218.5	2128.38		3059
2230.5		765.13		4080.86			20974.8	3733.13		6225.56	2330.5		6857.44
939.6		5422.7		42240.3			19009	2789.82		1274.9	1585.64		6429.56
1021		4819.56		10465.1			8484.36	7495.73		2225.67	2303.86		3874.44
1912		8477.42		21205.5			24293.4	8141.82		1251.6	4000.22		5546.17
2398		3134.27		13697			20785.2	6398.67		2218.09	1465.44		3017.67
6695.75		3224.8		8853.57			21185.4	5839		6285.92	888.56		5896.2
2804.9		3243.8		16064.5			17957.3	7941.3		3770	2311.22		8308.67
4333.89		1181.11		1948.5			17865.3	6238.6		6226.75	1183.5		6176
8542.67		5096.73		10531			16593.3	7153.3		3321.44	2722.9		8255.73
5075.33		1970.5		3222.28			28943.1	7722.1		6379.67	1514.67		6186.33
13020		4058.7		4352.38			32769	5163.78		3557.89	1123.3		5572.9
6543.6		2840.56		3349.5			23266.6	6075.56		4247.2	873		8213.71
2750.27		1502.75		1578.8			24445.8	4873.3		2717.11	1415.89		8937.71
3813		6929.89		4125			28205.7	3666.22		2272.71	2188.9		4885
1191		2034.11		4775			31936.4	7943.78		3132.5	3856.92		7532.1
1974		2458.57		3602			20148.5	6469.3		2103.9	884.33		6179.33
2523.78		3019.44		11504.8			20534.3	5210.3		3362.6	4740.7		3583
3350.7		2805.44		29521			30721.2	1276.86		1388	2248.18		4394
3779		2796.3		1839.52			12885.8	1409.2		3018.9	3050.67		6480.56
1899		4162.2		7418.81			23530.4	3866.45		3269.25	1112.2		5814.9
3836.18		3054.91		3767.96			13096.3	3303.67		5371.75	401.57		5041.22
3031.5		3134.22		3061.46			7397	3773.5		3050	2981.25		7436.44
2059.86		2322.6		5226.24			7428.4	3917.58		2401.8	4416		1548.5
6998		2116.91		1978.92			15462.5	7781.89		3523.7	2099.11		1031.4
2354.22		8772.22		5148.44			18939.6	2091.4		2682.3	4050		1150.3
2950.22		3529.22		3009.24			23213	6134		5539.25	4388.33		870.3
1355		606		6041.5			21586.6	945.46		755.2	3908.6		803.2
5275.6		6152.25		13419			29832.4	11269		5308.89	4682.6		1249.33
5905.88		3182.14		4800			24397.6	6767.42		1775.17	3292.4		1376.08
3061.67		2999		7303.11			8976.33	9617.8		3247.29	4054.11		4092.09
5291.5		5175.25		2509			17890.3	8022.87		3374.6	2479.8		3595.5
4433.14		9241.83		6879.14			3088	8462.23		2218.18	2660.4		3599.7
5438		5483.2		9754.95			12904.4	1181.7		2720.12	3020.33		5028.42
1775.8		5900.7		3385.12			17852.7	1264.38		2003.3	2155.5		3990.55
4634.75		4565.75		13151.9			8768.57	14550.8		1820.9	2324.67		4919.5
7316.89		3845.33		13391			22907.9	13285.2		2737.56	267		4434.91
6701.08		2664		9541.55			19645.6	10648.1		1208	2540		3890.8
3668.14		2113.89		12797.7			12381.2	10941.6		2072.1	2295.6		7906
6870.22		1857.3		7240.52			22855.2	9582.44		1082.78	1726.83		6024
1850.82		4732.75		8514.55			13910	7490.22		3952.89	3310.27		7323.22
1585.73		1058.86		3229.92			11517.1	11977.7		5485.88	1009.4		2869.33
5403.67		3224.38		13645.7			11054.6	9948.45		2297.9	1978.2		1928.1
8846.25		1251.5		2163.77			14297.6	9876.5		2320.82	5324.83		5468.36
3466.7		3368.22		1819.58			10266	11095.2		2579.11	3880.4		4108
7808		4955.62		3071.76			30880	8737.8		1282.1	1460.44		2680.6
4320.5		6326.3		6769.21			20995	7133.09		1783.1	1963.75		2974.8
14834.7		6999.7		25668.2			15727	8183.64		1892.12	1755		4219.1
2341.2		5657.5		2406.31			7378.57	6126.7		8917.55	3250.57		7234.27
7760.6		2086.33		12938.2			13771	7159.36		4883	1522		2471.3
5264.42		6174.58		6901.89			3430.1	8811.56		4728.1	1664		4102.2
3755.91		1605.22		2382.78			10022.6	12866.6		2889.33	1281		3990.4
14452.3		3103		5259.04			10218.8	8251.45		2135.33	3934.33		2369.3
3555.89		6108.1		7438.27			8525.4	4229.2		2340.4	3603.25		2516.6
1400		3578.8		6723.68			4165.1	6156.58		1897.89	2054.64		2951.5
4442.18		3635.62		2893.18			9993.11	3920.44		3263.08	1925.57		3942.1
2844.27		2155.25		10493.4			16898.2	2143.4		4582.5	1666		2914.78
7740.9		3124.67		4935.22			5610.4	1004.5		3294	3885.1		4331.8
2394.09		381.4		9545.85			10368.3	4458.2		3315.22	5547.33		2674.6
4320.75		1923.9		22318.5			11532.4	2164.3		4080.08	5967.25		1567.9
5251.58		2149.67		5630.8			15911.7	431.58		6339.5	3113.5		5931.4
2774.11		274.58		15228.2			10828.2	2629.56		4899	5448.7		2990.9
1188		281.83		7604.67			9286	4323.8		3138.33	2533.91		3400.73
1514.11		1017.22		2832			7682.45	701.54		1608.67	4664.22		4191
2856.86		3721.7		9316.83			29287.6	3070.4		2875.82	5804.1		5509.36
6052.67		4940.67		11217			18847.4	1930.6		3587.56	4354.75		4748.42
3668.8		1717.18		11005.3			20726	5992.92		3342.25	5496.75		4238.36
4140.56		3781		15763.2			20465.4	6130.67		3445.12	3142.2		2004.89
2780.78		4805.75		4140.92			6320	3797.2		3100.14	4723.22		4610.4
11649.5		2791.67		13175.7			12560.2	6582.75		5680.8	2480.67		4551.5
11573.5		1057.75		19211.5			7636.6	2415.78		2421.8	1767.09		4603.6
6871.1		2876.8		6283.5			9700.5	6112.2		3118.43	2038.88		6281.78
5837.08		3577.6		32304.4			19021.4	6042.75		1848	1877.25		5169.6
5613.56		5181.9		3852.33			36654.1	4175.3		1855.83	4312.56		3272.5
5419.12		596.22		12732.8			21770.5	459.36		3644.33	396		3396.7
6818.18		1488.8		18125.5			7915.8	1371.25		2043.56	1693.3		2713.4
4149.6		4370.92		6061.5			11150.6	1478		1938.08	3497.56		4207.6
5969.33		5504.5		21078.8			3450.2	4341.4		4928.62	1113.75		3011.33
6248.5		1903.83		10750.8			6533.78	1996		3597.56	196		8026.5
9893.7		3092.5		8138.48			3808.5	2148.55		3978.6	1699.75		7119.4
6872		1218.2		10730.7			13755.7	2948.08		2807.78	3861		4644.82
5787.5		1921		13290.2			15751.8	3525.5		3063.33	6887		10660.7
9245.3		2593.33		8213.56			15588	4324		4837.5	3619.11		6759.8
4657.89		2669.67		15941.9			19261.8	2179		2761.56	5292.25		2877.42
5070.56		1101		5377.05			24906.7	1618.6		3769.78	3572.25		6007.56
4978.8		2342.43		1307.4			13333.5	5252.5		4431.25	3152		8102.17
4760.11		2616.8		4152.21			18698.9	1297.67		1406.83	3531.33		5794.2
3451.8		4418.71		5652.17			21574.4	1836.5		7173	625		10709.2
3516.73		3368.38		14192.6			27708.2	2451		3260.22	2989.33		6930.64
4543.11		4683.11		9229.77			29237.2	1474.81		413	4991.5		2736.7
8257.36		7501.38		5837.67			26946.5	1776.21		5277.8	3512.57		2018.18
4155.91		1452		7722.64			34756.7	1697.3		4275	4428		2746.75
2224.5		7432.3		6276.89			25948	1995.64		4420.3	1148.9		4074.8
1740.6		1111.33		13838.5			22535.7	2785.25		4307.7	1448.11		5196
3521.6		2602.75		6213.12			22018.5	4854.23		2695.6	3621.8		2719.7
3625.82		6667.5		6477.46			18228.8	2046.6		2166.08	1812		9937.4
6094.11		4356.12		5486.35			32396.1	2501.5		4401.83	765.75		7135.7
2660		6536		26113.2			27124.9	521.6		6751.75	2688.5		9715.9
6042.9		5369.2		5571.29			18940.8	992.38		4466.42	1122		10821.2
3836.9		5833.67		16912.2			22736.1	2077.2		5197.62	1474		8692
6046.56		3402		22364.4			24517.5	4249.91		5790.11	259		18370.7
4957.2		4627		16485.8			34363.2	1052.45		3978.6	1245.2		6030
3682.89		4980.9		7481.95			21884.5	1586.7		6337.33	467.4		6503.4
2922		9328.11		5254.13			27247.3	2265.75		5164.5	828.5		8921.4
2289.75		3013.4		12882.3			22015.2	919.6		6879.08	251.33		8593.45
8096.89		3754.3		11923.4			14229	4235.45		12416.2	2463.11		10080
4460.4		5613.6		20215.3			25575.1	1811.1		4439.78	3244.44		6985.1
6777.78		7749.11		12325.8			30693	2752.17		2994.88	3877.82		6319.2
1126		1484.18		6803			32335	4666.45		5531.6	2713.33		7430.1
847.75		2505.6		5362.26			7403.36	3239		5959.56	2565		5205.44
1660.86		6009.89		6414			18587	10083.7		3845	2301.42		5434.5
7450		2975.5		10318.5			11444.8	8464.43		1556.4	1551		5804.8
7051.33		910.83		14505.7			12117	3678.86		7187.11	1337.2		3554.3
3124.5		9051.5		9434.9			28214	2299.75		4212.9	3207.82		5808.27
2211.56		3322.8		11549.8			15254.9	8540.88		2695	1758.4		2779.5
4514.2		5080.88		2840.95			11105.5	6006.54		945.33	951.2		5831.7
1518		2148.8		3107.26			10320.4	7964.08		9328.08	2973.29		7206.55
3213.67		3084.25		1066.88			5504.2	10466.7		4844.64	2405		7206.73
6634.89		2174.58		794			16117.6	11131.3		2565.83	2325.08		4470.7
4022.11		3071.86		4784.64			9798.14	6485.29		810.3	4841.5		8316.6
7209.89		9065.11		5526.35			8508	1128.5		2579.67	1441.67		7830.7
1208.1		4009.67		4864			7460.18	721		1560.5	4408.22		8336.2
3554.14		6056		5087.16			8041	2412.46		1738.5	5015.22		11504.6
3496.89		4746		9324.48			8439.33	891.39		2371	5898.56		7163.75
4182.83		2990.56		2966.11			18526	6560.3		3708.2	9904.18		9390.9
3225.75		3282.22		10868.4			26387.9	6482.8		2640.5	3078.1		5566
2495.86		6463.6		2252.89			12081.8	9161.2		1757.55	935.75		6544.1
6593.89		2706.92		9648.12			4644.44	9165.73		1885.64	15698.3		7015.92
5988.11		12005.1		7489.44			5503.25	7663.2		1303.75	3404.62		9849.58
7524.5		1648.8		9140.54			17996.3	11703.4		1832.9	7397.2		7673.9
4571.12		5037		5785.16			9901.6	5673.78		630	6135		11220.7
3042.64		3929.56		6340.46			7284.8	5890.9		2365	5791.3		7529.45
4054.7		5177.8		18228.5			6686.09	4713.3		1470.2	3113.17		8526.3
1667.5		3337.62		11116.2			12826.3	7864.3		3360	7011.9		18897.2
6370		7851.5		5816.29			12184.7	9354		4911.1	3305.17		9691.7
4980.57		5057.4		3735.92			7902.82	7130.1		6703.2	4591.25		11552.8
2613		4236.88		2375.33			16973.9	6212.36		8663	3913.7		10036.6
4277.5		1848.5		2470.42			17722.2	5794.67		5091	5280.11		7501.45
5363.86		2778		13925.1			14930.1	5669.67		2008	9525.67		10148.1
4652.6		7216.5		2267.89			2907.09	6954.2		5188.3	18286		7715.3
4507.2		5173.7		7354.28			2853.9	9042.6		4791.5	1273		8998.17
2372.64		2339.67		6856.04			8954.11	6368.83		7964.29	6824.83		13468.4
5692.8		2715.78		6557.3			5408.18	8389.42		3801.17	5844.78		12071.6
1821.42		3057.57		5179.17			9223	2618		8080.43	17048.9		11688
2643.56		2789.73		4281.71			13981.5	6471.2		7547.44	4868.67		9689.5
9664.38		5629		14107.8			6056.92	6819.67		4726.71	4148.3		9113.45
4715		7149.6		19799.8			6363.44	4358.33		2939.8	6686.44		9579.9
4627		3077.5		1895.61			7043.89	3797.56		5032.83	6683.9		4304.4
4682.7		5536.44		19876.9			22135.5	4631		6517.22	1895.8		5750.8
8147.89		3016.6		3436.31			28295.3	1702		7197	8905		8206.9
7460.44		4007.14		2526.6			13003.3	1567.17		9195.36	6801.11		3640.56
4365.67		3127.67		5897.64			11806.6	2450.5		5411.3	5096.89		6282.6
2344.17		3874.56		17196.6			18983.8	2251.07		3723.5	5307.91		7482
2520		6798.89		8830.12			13144.6	5540.43		2433.8	1658.4		10770.7
2112.4		2267.5		5816.67			12981.8	3232.08		253	3524.8		8142.18
1998.12		3787.2		10545			13704.3	3147.88		4389.75	3460.64		7365.33
7718.29		2584.6		9787.42			19040.7	7718.73		1087	4142.11		7890.45
2214		2786.5		3711.33			9119.2	5699.27		712.14	4736.92		8697.11
2859		2327.1		5474.12			35683.8	4636.33		2992.22	5379.6		9343
5533.67		1765.1		2037			11302.5	6233.64		7458.56	2973.1		8122.91
4109.22		1748.8		2163.8			17461.4	9200.67		1477	7224		8294.2
4158.22		1825.9		3564.82			13588	9936.19		3040.2	3803.8		6274.42
6293.5		7832.67		1590.5			10719.2	10175.9		2320.22	2767.22		9740.9
1516.29		1870.08		5477.15			16697.4	8244.29		3120.11	841.3		6815.3
4601.82		3361.3		2550.82			6700.78	9018.07		6710	5827.36		6709
2875.9		4509.89		2073.8			4027.36	7061.31		6143.89	2752.55		5629.4
4802.17		6699.22		1131.5			5194.5	7868.17		923.6	4179.42		3838.8
2763.67		4974.44		7439.62			12694.7	6795.25		2591.9	2605		7814.7
6132		4949.12		747.61			15261.3	5194		4755.4	6331.92		5793.92
4594.27		4727.11		2522.95			13829.5	9279.43		9024.62	2000.3		6960.5
6367.1		4973.33		3450.64			14234.7	4542.31		7194.6	1216.1		6575.1
2895.45		7466.44		3298.68			19800	9016.17		5653.6	3935.5		9136.73
3258.78		4443.67		3649.57			20770.4	7621.19		3918.78	3176.18		8369.9
5935.5		5808.56		7743.69			26111.1	6532.42		8122	3064		4065.42
3737.1		1197.1		2387.14			26668.9	7003.64		1494.12	2361.3		5731.4
9279.5		1109.33		2781.75			15219.4	9051.08		2778.75	1759.5		1371
4776.33		834.73		4845.05			28859	7548.54		3932.78	4546.82		2321.55
6600.22		438.8		1605			12476	5656.31		2065.27	1937.18		8960.09
2269.9		7955.9		2101.5			19112.9	5328.23		3045.5	1301.2		3913.09
3924.33		2905.4		2619.12			16446.2	6004.45		3883	963		2565.56
2813.1		1482.73		3842.38			35587.4	7092.73		1094	2572		8901.1
1539.89		6148.33		6323.96			20704.2	2329.4		7205.56	5532.9		8753
2496.5		522.6		3686			27624.6	8524.5		392.67	7385.86		4466.6
3929.8		1305		4744.77			14653.8	7308.92		4997	3846.5		7209.3
3992.91		419		2330.96			13025.5	7609.92		655	3582.3		5335.4
6552.2		1973.8		786.17			24158.4	4384.5		2438.71	5898.12		6343.33
1695.5		1325.3		3493.1			21201.2	8200.22		6692	5565.56		6159.33
1991.33		1008.56		3814.35			15893.6	6293.08		2496.8	3363.4		6648.22
3175.4		1752.78		2927.88			23302	3734.6		2389.78	2913		7329
3271.18		4419.7		2561.81			15248.6	4452.1		2122.3	8291.38		6515.42
3843.18		1459.36		4778.72			23183.5	7690		3529.9	3591.12		3648.11
3619.5		2436.6		2550.88			17048.4	6054.82		5046.78	4765.7		7853.7
3909.25		2232.8		1637.45			25697.4	8941.9		5364.62	9399.8		5734
2172.9		2476.92		2076.35			19532.9	5932.36		4540.44	8923.4		7828
2918.56		6461.8		2338.27			20879	7989		2646	4185.5		3617.1
2011.18		4684.2		2926.16			22725.3	5539.2		5470.25	8655.22		8254.36
3798.11		3713.56		4041.56			26744.9	7075.58		6770.12	5249		4764.9
2655.2		3269.55		9758.88			18215	3474.71		2968.56	7717.75		13419
5471.1		647.33		60452.3			23019.8	7625.25		4572.5	9680.5		9110.8
3187.91		1163.7		1829.11			13366.2	7298.73		6016.14	4637.67		7219.7
3320.78		2146.5		6796.46			10512.8	5957.3		3824.09	6756.75		11879.9
1303.89		8940.38		2289.72			21509.8	6943.67		6046.38	7090.11		15372
2685.5		1320.7		10133.5			22644.6	6004.67		6165.3	8750.5		13723.6
10586.4		2113.56		10033.7			16909.3	9203.92		3792.5	8110.5		6187.67
2006.2		1606.22		11610.8			11523.3	8117.73		3644.18	6945.1		8376.64
4164.44		1445		5942.04			25296.2	14829.2		6252	6894.67		6181.45
3659.75		7938.55		11884.3			15355.2	5320.29		4297.2	7512		4390.89
966.3		1854		11338			28005.6	4306.59		9464.7	7269.17		4372.6
2720		534.33		4083.68			14084.9	6020.64		9051.78	4799.22		5576.9
1093.33		1122.25		1134			9894.11	5724.73		4871.4	11067.6		5537.1
1521.1		852.5		2851.62			17322.4	6651.3		4937.57	2616.75		5013.22
1496.33		2648.33		2122			6677.11	5454.08		3951.67	10487.1		4774.91
1863.38		2792.6		2976			17055	4651.91		4698.9	4809.12		6698.9
5919.33		1647.6		5171			13181.3	9011.91		5031.18	11560		7201.92
3057.22		12589.6		1849.57			11211.8	5060.09		6905.4	5881.6		6820.3
2913.86		3697.58		7409.62			28840.4	8134.55		2192.6	6622.33		4527.67
3581.12		1700		1309.65			10913.9	9397.9		1758.25	9894.22		6448.56
5543.4		4065.4		3657.12			17683.3	4123.77		2803.2	6506.62		10351
4024.88		3609.33		1781.56			9187.33	1049.4		2653.9	9287.8		4417.7
2390.44		2532.33		1585.31			6544.75	1983.44		5983.8	5922.67		4667
2190.9		2298.43		1886.77			15166	356.5		2423.9	6535.64		4432.9
3108.5		4296.9		1490.7			11976.4	5629.36		3125.09	5001.7		3308.1
2036.91		2655.57		7356.29			14218.8	13775.8		3392.5	2323.9		8751.6
2288.22		9287.7		5309.43			17924.8	11100.1		4449.78	11499		5454.27
2251.22		7218.5		12265.7			17349.4	1869.2		5887.8	4870
5104.4		2932.44		7232.43			19756.2	1082.1		1706.5	9507
3997.2		2899		852.35			32404.1	4187.4		4267.58	4958.56
5147.89		3272.33		11348			31556	1251.2		3683.3	2585.1
6126.82		6345.92		7790.44			23934.2	9217.5		2255.88	2124.12
2942.1		6030		594.21			17994	6450.3		7022.18	6948.33
2003.33		2610.33		808.29			19121	3171.11		4856.91	4160.6
2615.5		11589.9		5663.36			17896.4	3926.89		2191.6	4383.1
281.33		980.56		632.04			28173	5269.5		5341.9	4195.4
1838.09		1373.22		6918.17			29967.8	3520		2645.58	2834.5
2507.7		4521.22		5724.41			23697.7	8250.27		2837.4	2080
3171		6404.5		1654.24			18288.4	6313.7		5315.57	3716
1530.27		6535.8		1539.85			17845.7	4546.42		5248.67	7504.62
1439.8		11663.2		695.91			27563	5384.19		2790.83	7371.9
1913.7		3584.9		258			35899.2	6398.92		4606.89	4855
3683.7		538.75		813.33			11640.9	6998		717.1	5838
3724.1		1857.9		1207.56			14776.3	5074.44		2937.67	6084
1950.8		7207.5		728.67			17975	5937.2		2843.88	5228.75
1969.11		659.2		2511.81			21641.3	2909.5		4429.64	7539.33
4227.9		7615.78		3369.95			8385.17	2876.09		3488.1	6918.7
2724.25		2073.11		3307.57			11575.2	8384.88		5674.9	8388.4
2004.36		11570.6		24252			11880.6	5166.2		5842	6998.89
2941.89		8560.9		3313.04			10481	6349.18		5059.3	6836.7
4490.4		366		5366.78			9483.27	3045.1		4690.5	6856.18
2629.11		1124.6		4049.38			23887.3	1950.9		3317.36	16439.2
1803.71		7273.67		2162			15634.6	7005.65		6937.2	7864
11301.6		7882.11		293.88			16626	6292.08		6413.4	10100.9
3717.2		816.56		65354.3			13206.4	4816.9		4742.55	9133.25
4790.1		546.5		350.81			16106.4	6636.42		6873.3	9482.56
8623.71		7193.7		4380.72			20373.5	10905.3		5750.88	3093.5
5119.3		5535.17		1542.39			22938	9035.38		5346.8	4967.6
7403.27		5424.1		3645.52			18875	5116.83		2339.38	3968.5
3438.5		2766.67		1968.88			7147.78	8983.07		984.7	6331.5
5421.75		1540.17		1079.9			7523.5	6571.17		2470.2	5474.2
10546		7493.25		1224.27			13715.8	4953.08		864.2	7048.86
705		8044.44		10408			9160.5	8283.2		2295	4904
2385.33		16349.8		7151.52			26766.8	8427.92		5451.3	4421.7
3515		4032.5		3905.68			25713.1	6619.73		8295.08	4946.33
2028.83		1687.43		33512			7811.8	7410.73		1944.64	3661.09
14444.7		7930.5		4811.23			7761.33	6854.93		1190.09	2167.78
[truncated: 2,995 more rows]

## Sheet: Intensity Mean LAMP1_3h
1°_ROI 1	1°_ROI 2	1°_ROI 3	2°_ROI 1	2°_ROI 2	2°_ROI 3	2°_ROI 4	2°_ROI 5	PI_ROI 1	PI_ROI 2	PI_ROI 3	UI_ROI 1	UI_ROI 2	UI_ROI 3
9488.1	9095.55	19468.2	32386.1	11598.5	24001.6	9748.74	65535	9755.33	9119.33	9548.18	9651.1	9264.58	9508.22
9545.83	9129.67	65535	11385.1	10367.9	33847.8	13160.8	55787.2	9654.85	8964.65	9476.7	9424.5	9313.22	9309.67
10062.3	46944	16618.4	10292.4	9785	13028.8	9871.69	47283.3	10992.4	9599.61	9610.92	9342.67	9315.78	9567.22
11505.9	62245.8	14815.8	9484.72	10246.8	9522.38	11028.7	10758.3	9517.36	9631.55	11224.2	9421	9492.91	19513.8
10248.8	10374.5	10534.6	14101.9	9941.4	9526.78	10028	10581.3	10780.9	9723.56	10905.5	9144.33	9277.73	9235.55
10452.3	65535	10178.5	61786.7	9885.83	10671.1	11171.6	10453.5	10311	9716.06	11524.9	9175	9523.6	9201.56
9833.5	9964.3	10515.2	9646.38	10115	9782.29	9350.64	10528	10928.4	9545.18	12043.2	9586.17	9805.9	9754.6
9726.33	22556.9	10617.4	61633	9946.09	10492.4	10329.1	11254.1	9761.36	9568.29	11404.1	10159.7	10017.5	9675.5
9799.8	9032.75	9235.56	9765.85	10210.5	10146.4	9396.5	10870	11137.7	9630.55	11540.5	10214	9851.5	10960.1
10031.1	9254	10190.8	10878.8	10197.3	9248.81	9587.96	9754.12	9597	9759.67	10768.2	9733.92	9441.3	10053
10385.2	9617	11919.1	11159.3	11436.5	9520.68	9797.64	10304.8	9620.1	9950.05	9171.6	10004.2	9443.18	9926.11
11540.8	9254.33	10514	12632.7	10605	10258.8	10202.6	10697.7	10004.1	9471.72	11151.7	9600.11	10058	10072.7
10497.4	9533.44	10955.1	9868.6	11002	9575.09	10607.3	10119.2	10636.9	9303.65	10791	9482.82	9199.7	9875.1
10529.2	9502.3	10794.1	11461.8	10554.9	11002.5	10007.6	10254.1	10629.5	10660	11308.2	9387.8	9813.12	10464.1
10547.8	10317.2	10733	10331.5	11762	10125.8	10778.7	11642.7	10876.4	9460.41	10963.3	10023.9	10807.7	9689.75
11777.4	9406.67	10652.8	10356.4	11398.2	9698.5	10645.7	12540.1	10845.2	9698.42	11405.1	9198.7	10514.5	9620.3
10444.3	9264.8	10258.6	9993.59	65535	11447	10117.1	11164.4	11269.7	9723.72	11023.3	10011.4	10884.9	9463.33
10074.6	9477.5	11426.6	11660.4	9429.24	11339	10942.3	11205.1	10819.4	10351.7	11879.8	9663.2	10692.6	9199.09
9883	9473.75	13433.7	11791	9606.86	9977.78	9451.31	12599.2	11166.9	9714.17	11701.4	11192.4	9779.78	9550
9820.9	9305.7	10911.2	12265.9	9706	9747.35	9648.5	11866.5	11175.7	9658.5	11266.3	9674.25	10897	10439.6
10609.2	9210.1	11235.6	11122.1	9753.36	13540.8	9806	11980.9	9716.8	9682.33	10784.7	10351	10552.6	11048
10239.5	9088.09	11057.7	10367.4	9670.35	9618.42	9950.84	12215.8	9893.25	9973.39	10927.8	9783.09	10487.6	9601.7
12207.7	9332.18	12056	10999.3	9754.54	12101.7	9848.04	13465.8	10082.7	10349.3	11814	9460.5	10296.2	9725.25
9935.11	9191.75	11284.6	10084	9746.36	9954.4	9836.88	12585.8	11638.9	9607.06	9645.11	9322.9	10990.4	10356.1
10462	9355.36	11694.7	9877.04	9872.45	9709.61	9856.81	17700.1	10994.6	9778	9986.33	9540.8	10452.4	10593.8
10705.6	9928.91	10553.9	10591.6	9585.22	9802.2	9328.42	9508.78	11140	9826.88	9740.5	9336.1	9890.2	11157.1
12641.8	9451.6	12796.9	20587.8	10121.2	9691.52	9700.25	10514.9	10936.1	9772.83	9466.38	9605.33	10633.5	10534.2
10729.6	9077	9926.22	10938.2	9770.33	11015	10312	23000.1	11536.1	10027.6	9240.55	9535.57	10136.1	9639.78
11770	9149.64	10394.1	11527.2	9430.76	9926.96	9778.92	10372.9	10867.6	10081.1	9599.2	9276.2	10391.3	10000.7
10633	9290.9	10094.8	12891.4	10647	9758.1	9377.58	13803.3	10655.6	9259.44	10150.2	9285.5	10335.1	9723.89
11576.8	10016.7	11969.7	12165.5	9639	10441.4	10510.8	12066.8	11031.6	9881.18	10106.5	9299.14	10665.4	11426.9
10077.3	10541	10133.5	11966.5	9645.48	10291.2	9505.64	11187.9	10834.7	10574.7	9944.3	10336.8	11142.3	9594.08
10385.7	9748.33	10773.8	12750.6	9915.39	9792.48	10182.4	12104.3	11380.9	9806.88	9949.67	9231.9	10674	10272.5
10066	9988.22	10284	11270.8	9490.54	10797.3	9733.36	11762.4	11314.5	9906.22	10628.8	9325.33	10530.8	10223.4
11342.9	9361.9	10953.7	10522.3	9746	9673.29	9695.96	10979.7	10388.1	9131.06	10396.8	9244.8	10933.1	10114.6
10410.4	9868.18	10341.1	15808.6	9676.32	12594.9	10113.8	10903	10540.8	9873.65	10154.7	9310.09	10689.2	10471.9
13216.6	9765.8	9973.36	14224.5	11936	10710.9	10841.9	15033.3	11406	10344.9	9994.33	9285.91	10838.4	10288
9836.6	9574.1	11007.2	9835.21	10223.7	9206.6	16885	10583.5	10734.1	10345.7	10429.4	9249.55	11003.2	10237.3
10562.5	9354.4	10601.7	12427.9	9767.5	11512.2	10123.5	11852.9	10691.9	10359.7	9995.67	10731.1	9658.38	10706.7
11179	10095.4	10447.5	11923.6	10156.8	10332	9320.75	10743.6	11077.9	9735.72	10516.9	9581.6	10502.6	11484.2
9724	9354.9	9758	10218.2	9830.2	10308.3	10214.3	10371.8	10953.9	10152.9	10380.6	9069.83	10829.4	9834.83
10076.8	9299	11981.5	64112.3	12057.4	10589.4	10048.7	9869.3	9976.62	10637.7	10624.2	9334.8	11323.5	10199.6
10325.9	9418.67	9466.3	14975	9792.38	9999.88	9918.48	10714.8	11230	10260.2	10218.1	9399.11	10189.4	10924.6
10689.4	9203	11012.6	10011.2	10748.3	9595	9490.82	10963.8	11711.4	9668.5	10215.7	9585.11	10151.8	10570.4
9972.67	9948.1	9931.11	12204	11406.1	9496.12	9516.92	10727.5	11517.3	10433.8	10909.2	9300.7	10721.2	10296
11699	10386.1	10828.5	11127.1	9457.81	9817.67	9823.96	12612.6	11496.8	9387.06	10525.1	9501.1	9552.78	9927.33
10526	10041.6	10514.7	12886.7	11018.3	9578.54	10200.8	13231	11040.9	9594.75	10194.9	9601.8	9805.56	10474.8
11143.7	9583.64	10115.7	13192	9646.84	11722.3	11267.8	11490.3	11705	9443.28	10584.1	11342.2	10892.8	9308.42
10075.3	9650.27	12128.6	10174.9	10141	9746.3	10080.1	10753.5	11302.5	9290.11	10619	9252.6	11030.4	9732
10764.9	10183	11292	12224.5	9692.2	9813.23	11492.8	10173.9	9436.15	9411.32	10393	11870.7	10510.3	9534.58
11292.8	10460.7	9831.6	11083	9780.3	9900.16	9895.91	11034.6	10483.9	9244.06	10603.1	10519.4	10196.9	9909.44
10268.2	9544.11	9901.7	14724.8	10344.4	10302.5	9689.67	11377.7	11574.3	10118.6	10593.9	9790.5	10936	10859.5
10508.6	9750.11	10675.9	10899.8	10342.6	10579.8	9910.52	11145.3	9423.73	9615.74	10654	10182.2	10455.4	10095
11892.6	9848.55	10753.5	11534	12546.2	10411	10244.3	12017.7	11073.9	9418.19	11112.5	11239.5	12081	10220.3
10839.6	9583.27	10778.8	10795.1	11173.9	9801.8	10424.5	11338.6	10759	9973.44	10402.8	9778.7	10584.6	10316.5
11917	9185.2	10402.2	11021	9385.52	10019.2	10423.7	11759	11653.2	10229	12287.6	10133.6	11238.6	10187.6
11161.8	10336.6	9750.25	10887.5	9521	13264.3	10380.5	12012.5	9635.8	9684.56	10515.1	9285.17	10075.8	10135.2
11022.8	10996.6	9818.1	11628.7	10501.9	9693.69	9783.17	14342.9	9452.08	9771.53	10394.1	9878	9951.83	10465.4
12106.9	9621.82	9937.92	12121.4	9748.21	10644.2	9681.92	13256.4	9615.06	9547.36	10356.1	9653.5	9825.5	9965.78
11173.5	9323.2	11260.4	24963.6	11141	10164.3	9637.12	14993	9831.64	10024.9	11030	9917.08	10613.3	11372.6
10486.7	10371.5	10614.9	14614.9	10146.8	9775.5	10208.7	14700.2	10239.3	9598.62	10408.5	11337.2	10969.8	10774.9
11396.5	9431.4	10207.4	13320.3	9408.96	12262.3	9643.69	15728.8	11163.2	10503.5	9972.9	9756.9	10655.2	10086.8
12399.8	9477.91	10229.6	13193.5	9351.38	9301.86	10566.7	15351.5	10369.7	9609.79	12652.5	9835.67	10444.4	9992.3
10975.6	9572.1	12114.5	13341	9375.33	9846.6	10133.6	14333.4	10757.8	9821.19	10531.1	10429.2	11188	11345.4
10681.8	10306	10176.6	16564.7	9797.09	9560.8	12407.7	15092.8	11767.3	10091.8	10962.9	9645.09	10889.8	10143.9
11155.1	10163.1	10355.1	14807.7	10658.1	9916.15	13077	15459.1	11431.5	9568.81	10189.1	9923.67	9928.8	10035.4
10308.8	9419.7	10400.5	13353.2	9529.67	9529.15	9922.96	12595.9	10301.2	9629.84	9968.71	10297.5	9502.22	10593.6
11129.5	9671.3	10700.5	32468	9625.48	9786.62	12556.5	12082.7	10682.3	9575.54	10757.4	10067.1	9955.7	10459
10924.5	9892.42	9545.7	10962.5	9632.37	10416.9	10398	11784.4	10385.8	9193.39	9897.7	10911.8	9553.89	10740.6
10296.5	9339	9783.58	11741.5	9702.46	9854.44	10738.4	10796.5	10705.3	9215.06	9555.14	10074.3	9827.2	10701.8
10805	9164.45	10111.3	17137.7	10522.9	9749.5	11563.2	11054.8	10645.2	9940.22	9565.11	9713	9834.55	10697.3
10019.4	9202.78	10541.9	16944.5	9644.12	9728.72	13170.2	11910	11101.2	10551.4	10946.3	9891.64	9786.38	11143
11656.3	9559.12	9661	17805.9	10706.6	9524.92	11022.4	14316.4	10256.9	10040.4	11065.6	9354.3	9634.3	10258.1
12096.5	9523.33	11304	12006.9	10846.7	9757.38	11025.6	14591.4	10667.1	10459.9	11893	9382.33	9691.17	10736.9
10469.3	9541.12	10133.6	14013.2	9798.52	9580.44	11475.3	15423.3	10741.4	10070.3	11063.8	9739.27	9903.2	10855.2
10608.3	9435	9681.45	14118.2	10881.5	9174.88	10806.9	21885.5	10671	9939.89	10233.2	9405.8	9731	9658
10902	10320.2	10203.9	13513.1	10057	12017.4	12718.8	11613.4	10230.1	10134.8	10998.5	9921.25	10150	10490.7
11353.4	9711	9938.33	12771.6	10349.3	10732	10090.6	11862.8	10803.2	10003.6	10766.9	9573.62	9868.5	10410.7
11199.8	9699.44	10034.2	15553.9	10223.1	10335.1	10665.5	13165.2	10860.6	10029.2	10165	9272.2	10846.1	10868
10554.9	9875.7	10604.2	12309.7	11858.1	9710.87	10362.3	14781.8	10051.8	10038.9	10544.7	10067	10421.8	10688.8
9587.33	9571.58	10190.3	13619.7	10737.1	11538.5	10588.5	13960.4	10565.2	9932.38	12076.1	9867.25	10310.5	10510.8
10067.8	10699.3	10677.7	11347.6	11574.9	9551.44	9430.76	12049.6	10321.8	9082.65	10460.9	10247.6	10424	11055.4
9597.56	9486.33	13285.7	12179.1	11837	9857.17	10962.2	10971.7	10221.8	9118.42	10180.9	10732.8	11219.1	9812.8
10892.8	9856.56	9828.1	11123.9	10750	9324.44	9864.5	10020.6	10821.9	9056.16	10805.7	10151.7	9702.22	10213.8
10251.9	9836.3	9603.5	10387	10270.3	11160.5	9827.65	11344	10834.4	9069.67	10664.6	9918.33	10352.8	10280.3
11927.8	9657.78	10254.8	13851.6	9930.81	54841.8	10636.5	12081.4	9780.8	9982.9	11228.7	10072.6	10326.1	9301.5
10638.2	10575.8	9758.7	10270.8	10000	9417.13	10319.6	12907.5	10795.3	9585.72	10188.1	9495.36	10528.4	9310.9
10250.6	9911.11	9583.2	11493.7	10366.4	10575.3	10279.7	13907	10067.4	9862.11	11166.2	10539.8	10995.6	9560.75
10550.7	10212	10455.9	14065.8	14024.8	10530	10406.8	13817.8	9951.53	9855.33	11758.1	10118	11187.7	9145.38
10328.7	10441.6	9953	12516.7	9789.25	9162.22	10922.2	12389.8	11503.5	10406.9	11724.8	11125.3	10432.9	10102
10749.3	9732	10679.2	10292.5	9514.35	9235.96	11213.2	12599.9	10726.7	9502.53	11629	10092.4	11100	9328.8
10551.5	10004	9856.44	10265.1	10674.6	13718.5	9549.75	13094.2	10935	9935.55	11965.1	10225.8	11075.2	9545.11
11780.2	9891.9	10953	16728.4	10123.3	9436.67	10024	12181.4	10919.6	10118.5	10792.7	13963.8	10353.1	10036.2
11180.5	9993.22	10108.7	9998.74	9652.35	10294.3	10106.8	13281.1	10416.9	9808.89	11706.4	10527.7	10809.1	9831
10793.8	9769.58	11315.1	11264.2	10288	9730.42	12275.2	12286.2	10894.4	10045.4	11899.1	9668.67	10205.8	10137.7
9869.12	10610.6	10336.6	10225.9	10030.2	9297.32	10002.4	12218.1	11144.7	9799.41	10864.2	12615.5	10676.2	9976.5
9940.89	9783	9859.22	10691	9519.56	10116	9666.25	13055.5	10534.8	9917.5	11846.3	10855.6	10323.9	9862.29
9990.11	13732.7	10402	10016.2	10186.5	9581.5	12596	12127.3	11141.5	10580.7	10866.5	11151.9	10585.6	9925.17
9822.56	9804.4	10999.2	10268.6	9740.91	9940.96	10902.8	11116.5	12241.6	10365.8	11533	11641.2	11075	9728.75
9815.5	9869.91	9898.9	10397	11947.2	9407.04	9458.92	11564.9	9769.91	10659.7	11247.4	10072.1	10046.4	9542.7
10866.8	9913.44	9779.6	9859.08	11475	11090	10309.2	14687.3	10588.9	10675.7	10091.7	10993.2	11699.6	9851.56
10807.3	9970.9	10498	9783.68	11420.3	9232.81	10318.8	10630	10812	9277.17	11616.7	9767.7	10410.1	9804.1
11555	10320.3	9667.45	9941.77	12416	9295.67	11531.8	9800.82	11008.6	9625.39	11011.9	10909.1	9908.5	9595.7
10987.2	9403.1	10575.4	10392.6	9898.19	9388.56	10429.7	10894.9	10635.4	10705.1	11960.4	9902.83	10420.7	9916.7
10923.4	9834.33	9781.42	10280.1	10106.5	12191.8	10282.6	12857.6	10354.2	10393.4	10704.8	9064.43	10147	9686.38
9995.57	10108.3	9369.45	10740.9	10597.2	9796.52	10110.2	12727.6	10517.9	11009.5	9245.44	9202.62	10443.7	9563.11
9864.3	10127.7	9961	12801	10802.9	9763.35	9523.35	11934.3	9707.87	10040.4	9538.8	9469.25	11016	9393.1
9656	10087	9613.67	14850.5	13860.9	11178.9	10425.8	11848.3	10924.3	11333.8	9578.4	9501.5	10408.7	10053.3
9892	9894.11	9746.09	9589.48	9981.65	10476.5	11561	10473	10458.8	10460.1	9931.4	9105.91	9983.4	9337.9
10064.3	9408.67	9668.09	10799.7	9819.48	9659.19	10148.9	11960	10437.4	9479.33	9113.78	9578.89	10472	9845.8
10191.7	9259.8	11226.1	12162	10223.4	10596.4	11630.7	11713.3	10002.2	10196.6	9944.22	10362.6	10582.8	10007
9716.64	9795.7	10022.2	19112	10650.7	10732.4	11684.1	11322.6	10374.6	9069.22	10367.4	9473.64	9898.22	9591.22
10352.2	9462.1	10395.9	10372.5	10096.6	9701.88	10850.9	11491	10584.4	10343.9	9939.18	9497	9384.75	9955.38
10945.9	10479.9	9418.82	10660.2	10338.4	9796.3	10659.4	10783.6	10056.8	11057	10628.2	9659.44	10007.5	9675.9
10444	9839.17	9818.58	10560.9	10174.1	10482.2	11571.1	12623	10103.2	9227.11	10407.1	9834	10749.8	10613.9
9385.73	10192.3	9581.89	11756.9	11502.3	10192.8	11048.9	11334.2	9393.71	10224	10007	9951.9	9822.82	9638.55
10603.8	10561.6	9449.42	10342.6	16833.1	9488.12	11177.5	11286.8	9585.2	11146.8	10099.6	9694.5	10157	9354.12
9816.14	9290.67	9623.11	11774.4	10105.3	9853.17	11446.8	12434.2	9621.75	9431.89	9899.5	9166	10092.8	9945.22
10443.1	9766	9337.8	12713	9878.37	10397.6	12133.1	12615.6	9786.38	9859	9864.27	10023.2	10033.6	9541.11
10410.2	10143.2	12462.2	10313	10283	9294.29	11103.9	12259	9997.73	10911.9	10372.2	9481	9678.33	9585.7
10651.6	10367.8	11273	10047.6	9903.48	9969.17	10343.6	12872.5	10301.9	10971.6	10185.8	9784.1	9548.5	9754.89
10981.4	9306.62	20932	10337.2	10540.5	10096.6	10978.9	12194.1	9700.17	10897.6	10622.9	9792.44	9509.92	9819.2
10928	13073.9	11011.8	11643.7	9931.67	9525.5	14058	12938.9	9994.17	10628.8	10231.7	9907.8	9315.5	9665
10334.3	11484.9	12259.4	12775	9703.48	9317.69	10883.7	13343.7	10880.9	10530.1	11208.1	10731	9221.8	9802.75
10414.7	10308.1	10489.6	11290.4	11038.2	9821.15	10769.2	14592.2	9596.55	10250.8	10655.4	9490.3	9655.89	10080.2
10644	9936.78	11400.3	14727.8	9613.2	9367.29	12372	13303.8	9755.75	9537.29	10956.1	9806	9642.4	9544.7
10239.6	9918.11	10728.8	10146.9	11006.1	9956.7	10478.7	12447.1	9574.55	10815.7	9831.7	10086.3	9576.6	9671.22
12448.5	11041	10208.7	12915.6	9876.54	10123.2	10788.2	12295	9375.23	9664.29	11170.1	9560.3	10005.1	10241.7
9758	11967.6	11753.3	10087.5	14528.5	10387.6	11276.3	15194.1	10174.9	11023.8	10796.5	9670.11	10378.8	9429
9881	10004.1	9810.3	10008.9	9570	10177.5	11008.8	11552.5	10678.5	10645.4	10144	9599.12	10463.6	10098.6
9622.89	10110.1	11274.6	13191.7	10176.3	11650.5	10505.9	14531.2	10079.2	10506.3	12153.9	9673.8	10867	9651.33
11308.2	9579.3	10092.3	40248.2	10189.1	9507.19	10415.8	16556.3	10281.8	10581.2	10718.1	9269.27	10212.7	9855.78
10079.1	10822.9	12121	11574.1	10639	9677.09	11643.8	11657.9	9782.92	9625.58	11060.2	9849.25	11137.6	9857.71
10210.6	10005.2	9809	10797.4	11148.5	9882.64	10925.3	12370.3	10207.7	9770.71	12003.9	9411.6	10868.7	10340
9519.5	9863.1	10025.5	11701	10460.6	10095	11526.2	11614	9989	10382	10281	10139	11001	9440.33
11565.2	9953.75	9906.67	10618	9974.05	10647.7	10962.3	9863	10732.7	10855.4	10101.4	9469.45	11295.3	9418.5
10666.7	11909.1	9734.4	10700.4	12363.5	9279.7	10861.8	11248.2	9624	10565.7	9919.4	9948.75	10699.4	9925.12
10322.3	10060.4	11612	12891.4	10209.9	14561.2	11135.2	12365	9711.83	10308	10940.9	10133.2	10710.8	9417.45
10657.6	10123.8	9716	10279.8	9718.85	13431.3	11554.2	12370.7	10068.9	10346.3	9748.11	9856.11	10390.1	10226.6
10040.9	10713.2	10739.7	17534.3	10327.3	10077.6	11485.2	12758.5	9777.47	10465.7	10106.8	9748.14	10948	9570.67
12657.2	9578.33	9856	11255	9849.09	12987.7	11103.5	12319.6	9592.45	10690.7	9748.78	9158.8	10738.1	9833.1
10138	12565.8	9775.4	15715.2	10017.9	10471.6	10935.5	12647.5	9879.08	10382	10154.9	9832.9	11842.5	9606.2
9985	9973	9959.67	9862.04	10413.3	11388.7	11372.6	14298.9	9877.36	10490.9	10735	9665.7	11357.5	9833.12
10160.4	9993.8	10699.6	11136.2	10857.4	12893.3	11782.3	13008.8	9520.07	10288.2	10027.9	9658.7	10816.2	10043.3
9598.88	9946.22	9982.6	10596.3	9835.52	10845.6	10951.9	12750.4	9381.17	10265.3	9940.45	10039.2	10939.2	9735.91
9796.1	9810.9	10288.9	10589.7	10208.1	9612.05	10038.9	11358.7	9493.62	10174.4	9720.4	9869.5	10306.4	9742.33
10152.6	9546.4	9717	12541.8	10398.8	10068.4	10756.7	12031.1	9870.92	9919.67	9570	9470	11216.5	9447
9520.44	9995.5	9916.8	11624.9	9999.89	10816.6	13020.5	11835.2	9986.33	9483.56	10167.6	9547	11121.8	9923.44
9912.25	10610.3	10304.6	10058.8	10606.5	9800.96	10250.9	11635.3	9836.17	9372.22	10412.9	9434.42	11506.8	9803.91
10069.5	10623.3	9858.56	9928.93	10241.1	9655.5	15617.3	12012.4	9897.92	10419.7	9493.6	9714	11044.6	9608
15691	9954.33	10907.7	13994.1	10552.3	9775.73	11360.3	11468.6	9705.17	12214.6	9978	9764.86	10856.1	9443.33
9816	10066.4	10295.3	16013.9	9982.6	9891.54	11378.7	10843.7	10233.8	9614.33	9387.75	9613.57	10993.7	9811.33
11067	10063.3	10280.9	10966.8	15068.6	9736	10570.9	11273	10263	10180.4	9911	9423	10625.8	9906.1
10003	10176.2	10956.2	10358.9	10836.2	11962.4	11320.8	12291.3	9760.13	9569.75	9660.56	9495.8	10754.4	10149.9
9751.67	9890.25	9584.3	11811.6	14983.8	11555.6	11283.8	11987.8	9982.58	9085.61	9468.22	9322.29	10707.5	10481
10122.5	9868.11	9778.83	10242.5	10068.6	9363.33	10474.3	14204.2	10657.8	9158.89	10356.1	9534.17	11670	9821.4
10228.3	10069.3	9981	11086.3	10406.1	9785.08	11318.7	11279.2	10742.1	9075	10476.1	9085.3	10331.3	9853.33
10090.5	9683	10618.2	12298.7	10521.1	14504.8	10732.1	11044	10078.4	9105.95	9599	10314.3	10700.8	10019.1
9986.55	10459.4	11827.2	12855	10271.4	9951.24	10384.5	11003.9	9914.07	9158	9921.33	9472	10664.1	10061.8
10915.6	10228.7	10302.5	11618.9	10149	9409.62	10329.4	9885.22	9849.06	9057.38	10856.4	9110.75	9828	10107.1
10781.8	11201.9	10324.8	10895.4	10994.9	9122.38	10551.5	11123.3	9444.36	9306.53	9749.64	11575	10839.2	9942.33
10669	10189	10469.8	11341.9	9559.13	9168.73	10974	10521.4	10055.5	9170.68	10247.6	9514.89	9886	9898.67
11004.7	9180.18	10303.9	10571.4	10962.1	9240.67	11154.4	11153.8	10534.6	9168.89	9816.22	9064.12	9896.78	10326
13984.5	9427	9620.82	11104.4	14122.5	9234	10546.7	10497.1	9863.75	8924.44	10702.7	9126.57	10501	10221
9410.67	9406.5	9723.5	12145	9619.71	10049	10175.6	10383.8	10799.7	9187.32	10387.8	9488.56	10604.8	9784.27
11906.3	9440.3	9665.62	11003.6	10646.4	9330.19	10186.8	10967.7	9651.23	9667.96	10338.4	9098.25	10498	9846.44
10430.3	9425.4	10832	12124.3	13221.3	11131	9712.38	10954.8	10633.1	10351.3	10081	9160	10424.5	9993.92
10727.3	9611.1	10802.5	10608.1	14900.5	9645.19	10781.4	12531.7	9813.79	9759.29	11743.3	10298	10551.6	9872.1
12955.6	10171.7	11086.7	11183.8	10114.8	9661.13	10791.5	11151	10973.1	9488.47	9498.57	9319.56	10779.2	10021.1
10924.2	9351.75	10028	10911.2	12924.4	9822.44	13552	10357.6	9907.62	10218.7	10143.7	9065.78	9755.4	10066.6
9584.86	9405.64	10790.6	9850.96	10410.5	9436.1	10577.5	13763.5	9383.92	9519.56	11090	9326.62	10150	9683.22
9769.7	9914.89	10080.9	10036.9	10378	9108.58	10504.8	10588.6	9503.71	11241.7	11060.7	9663.75	9984.36	9964.45
12695.8	9338.43	10583.5	10918.3	11282.7	10161.9	11391.4	11449.4	9866.75	9637.06	10507	9840.22	9739.43	9955.08
10203.2	9644.64	11025.7	10363	11943.6	9905.26	11752.3	15833.5	9692.13	9805.41	9616.25	9179.3	9807.62	10371.4
9726.33	9815.8	10071.2	10888.4	9571.22	11377.8	11229.5	12741.9	9977.57	9503	9226.9	9734.11	9828.2	11986.5
13058.7	9679.33	9910.78	10618.4	11220.5	9529.63	10329.3	10554.5	9841.92	8881.58	9334.17	9943.45	10282	10235.8
9604	9316.25	9975.29	11015	9565.08	9500.31	10242.8	11401.2	10325.5	8954.6	9773	10124.4	10008.9	10563.3
10018.1	9789.67	9847.45	9581.79	9828.52	9694.12	11298.4	12865.9	9879.5	9014.65	9779.78	10970.2	9780	11120.6
65535	9547.2	9855	11510.3	10359.5	9794.12	10295.1	10255.8	10489.6	9013.11	9416.67	9830.8	9923.57	9716.44
9948.71	10479.3	9892.12	10112.5	9954.86	9897.4	10528.8	10485.6	10610.5	9156.15	10045.2	10270.7	10119.9	9912.33
9936	10239.3	11156.2	9796	10664.7	10404.9	14389.4	12037.4	10313.2	9271.72	9431	9765	10517.6	9705
9572	9455.25	9737.8	9763.04	10952.5	9506.19	10285.7	42914.4	10687.5	9152.44	9368.33	10309.4	10722	9966
47222	9663	10027.6	9912.24	10266.3	10377.5	11056.6	51929	9714.19	9014.95	9869	10135.7	11425	9755.44
9932.2	9857.25	9519	12539	12181.6	9780.15	9758.58	51698	10127.8	9418.11	10079.4	9622.8	11394.8	9779.22
10846.1	9059.27	9171.08	22846	9774.88	10530.3	10879.5	34622.2	9563.5	9466.28	9894.2	10274.3	11278.2	9834.17
9851.12	9491.3	11800.9	11026.4	9944.54	9606.54	9543.48	10190.7	9852	9233.5	13976.4	9615.5	10724.3	9598.7
9968.5	9100.9	10466.4	10308.7	12561.9	9273	9776.5	10868.5	10366.8	9212.61	9886.67	10450.7	10706	10299.6
10472.9	9281.33	9609.5	13313.9	10901.7	9783	9933.41	11264.7	11077.8	9184.17	9513	10782	11130.9	9750.33
14649.5	9046.9	10142.7	10911.2	10387.6	9612.08	10254.7	10789.8	9859.93	9731.35	10102	9394.2	10570.9	10213.4
9640.09	9006.8	10405	9654.19	10947.1	9543.83	9736.75	12626	10632.4	9358.56	10777.4	10355.3	11293.2	10212.9
12658.1	9127.55	10397.6	10519.8	12346.8	11302.2	9792.12	10176.9	10233.8	9071.88	9884.2	9223.36	11315.1	10617.3
11926.2	9259.3	13971	9981.52	9663.32	11833.4	9990.92	11898.1	11039.8	9149.11	9401	10975.9	11177.2	9926.89
13903.9	9230.1	9886.2	10151	10444.5	11307.7	9869.39	11414.7	10692.2	9416.47	10190.6	10425.1	11114.3	11095.2
10596.8	9288.42	9930.9	9924.85	12080.3	10233.2	9602	10023.9	10526.8	9179.58	10096.5	9357.4	10656	10699.7
11780	9342.89	10955.8	10482.6	11409.4	9225	9938.04	11798.8	10751.9	9393.78	9945.2	10465	11072.5	10005.3
10031.7	9180	9458.8	11673	12278	10900.9	11153.5	12146.6	10327.5	9119.61	10307.7	9944.75	10953.9	10310.7
11354.7	9293.4	9729.18	10123.5	12244.1	10421.5	10663.6	10896.7	10204.7	9619.67	9606.33	9380.4	11254	9852.8
13630.7	9220.91	9948.5	12340.3	9934	9946.5	10186.1	10845.8	10380.2	9393.88	9850.18	10385.5	10456	10017.8
9612.08	9245.67	9634.6	10913.9	13363.3	9178.5	10231.7	10923.9	10787.9	9743.61	9784.89	12142.6	10867.2	10024.8
10328.8	10060.2	9437.64	10028.5	12146.2	11372.6	10219	10454.7	10694.6	9138.94	9956.67	10238.7	11093.7	10364.9
11277.1	9348.91	9753.58	11076.1	10263	9428.21	9901.38	14405.8	9980.69	9740.28	10197.2	11229.8	12269.6	10265.6
11040.2	9460.36	11278.5	64544.5	9847.38	9587.23	11868.8	11536.5	10204.6	9533.45	11425	9725	10945.5	10155.1
10908.2	9099.82	9423.64	10444.4	9608.17	9441.12	10928.7	10977.7	9585.6	10737.8	10439.2	11688.3	11150.5	10163.3
10408.2	9384.27	9454.08	9837.6	10228	9354.58	9783.25	11959.6	10432.5	10490.7	9841.22	10150.6	10808.8	9908.67
10440.9	9194.25	9759.27	9662.69	9696.5	9501.91	9964.22	11766.3	10498.7	9364.82	9988.5	10410.1	11286.6	9810.5
9878.43	9563.9	9783.11	11829.3	11167.9	9340.78	10255.3	11523.7	10402.1	9243.72	9359.1	10241.3	11086.9	10191.7
10560.7	9178.8	9748	10304.5	9881.42	9034.69	10257.9	13444.6	10662.9	9578.42	13096.8	9759.9	10076.8	9926
11048	9374.33	10422.5	12019.2	9354.09	9648	10296.1	11575.2	10809.1	10126.2	10705.3	9997.1	9817.82	10006
13711.1	9278.09	9888.4	10741.3	9579.36	9767.64	10348.2	11054.2	10723.5	9334.11	11649	9889.22	9489.67	10135.8
10523.2	9230.89	10170.6	10401.1	10717.8	13574	13279.3	11356.6	10334.8	9825.16	9902.56	13306.8	9411	10057.1
10466.8	9210.73	9477.33	18590.8	11395.9	11313.6	11880	11887.7	9894.83	9091.35	10088.3	10065.5	11079.4	10050.8
9654.33	9337.7	9547.7	14341.7	9914.84	9673.69	11948.9	11803.7	10364.1	9251.53	10103.6	12976.9	10537.2	9979.33
15888.2	9489.5	9522.5	10428.3	9292.32	10232.3	10460.5	9694.92	10589.1	10027.3	9689.25	9856.7	11524.6	10211.1
10291.7	9495.2	9476	11400.4	9586.43	9907.12	11205.7	12710.6	9995.67	9739.16	10531.7	9560	11078.7	10406.3
10451.1	9471.5	9269.08	12261.3	9855.32	9852.96	11304.2	10143.6	10131.9	9372.68	10112.2	10058	10976.7	10283.4
9440.67	9780.75	9719.6	12862	9529.71	10229.9	11095.6	10955.4	9985.93	9834.65	9914.36	9434.14	10789	10294.9
9468.7	10318.3	9604.8	12548.3	9567.92	11124.3	11307.2	10308.3	9538.45	9199.83	10378.7	9422.71	10587.6	10468.8
10042.9	9739.67	9428.11	13392.5	9492.38	11025.4	10630.3	10157.7	9751.5	11146.3	9767.6	9283.43	10328.7	10415.6
10177.8	9576.67	9309.33	11105.1	10301	11358.7	10467	10839.6	9514.53	9812.82	10136.5	9712.3	10551.2	10216
9561.33	9646.33	10474.3	10716.7	14670.7	10624.1	10197.5	12146.9	9638.27	9740.78	9892.1	9353.91	10501.7	10073.9
9825.67	9073.9	9690.5	11956	9914.42	10952.1	10446.4	11514.7	9756.92	9191.41	9603.5	11091	10683.9	9952.5
12136.1	10047.9	9688.82	10839.8	9796.85	10184.2	10147.4	11088.5	9949.2	9585.63	9452.8	10888.1	10968.3	10277.3
13436.7	52365.2	9912.64	11622	10790.3	10539.7	10156.5	10164.2	10257.4	10060.9	9683.12	9792.9	10012.7	9798.82
10070.1	9454.8	10082.9	11089.1	11474.5	9502.09	10734.5	12577.1	10368.5	9725.11	11253	9449.11	10922.4	10051.2
9515.1	9132.11	9373.78	10608	9737.19	10181.4	10787.9	12377.6	10266.8	9348.56	10175.8	10770.5	11757	10085.7
12500.9	9465.8	9473.3	10579	9746.27	10166.9	10247.2	10795.5	10452.1	10101.9	10274.2	9293.4	10294.2	9866.5
9783.4	50246.7	9488.08	15547.3	11350.3	9978.71	10416.1	10246.5	10347.1	9668.89	9652.22	10520.6	10175.4	10752
9962.67	9206.67	9352.4	11497.5	10441	9791.65	10335	10598.1	11084.2	9182.53	10688	9603.8	10180.9	10351.7
9778	9717	9625.83	11408.8	9904.9	9816.12	10282.8	11621.4	11096.2	9737.32	10012.7	9819.67	10016.8	9963.8
13193.8	9609.5	9617.43	10678.2	9882.71	9139.78	10840.9	10113.2	11374.2	9505.11	10836.4	10284	10066.4	11064.3
11200.2	9473	9908.6	11471.6	10218.3	9922.88	10384.4	12516.5	11796	10537.9	11292.4	10003.7	9628.83	9744
10144.4	9525.5	9258.33	12057.7	14215.2	9255.08	9942.73	10452.7	10548.7	9404.94	10828.4	10224	9701.5	9968.12
10307.9	9247.73	10652.6	12144	10353.9	9909.83	10295.3	11010.6	12099.1	10925.1	9928	9893.71	9377.4	10006.3
11908.9	9759	10678.8	10090.9	10333.4	10467.5	9793.38	10342.4	11285.6	9898.35	10416.7	9988.4	9443.56	9750.44
12395	9468.6	9844.44	15022.3	12323.6	12325.5	21429.3	11814	11307.8	9005.59	10228.7	10134.8	9194.1	9809.71
10293	9484.4	9735	10587.6	10518.3	11315.7	9645.89	10479.1	11726.4	9477.61	9791.3	10118.4	65535	11070
10730.6	9806.9	9579.6	13645	9984.3	9912.8	10340.5	10806.7	11027.3	9469.25	10581	10266.9	44547.9	10374.6
9952.1	10201.8	9425.7	10807.4	10231.4	9780.08	9529.88	11797.8	11495.8	9374.89	10408.2	10636	9366.6	10134
11675.9	10470.3	9232.58	11481.7	10351	10450.8	9941.77	10172.7	10995.9	9994.85	10052.3	11554	9349.5	11715.4
15573.2	9402.45	9768.9	11317.7	10208	9843.25	10484.1	10049.1	10871.1	9315.71	10678.8	9147.56	9396.92	9870.75
11355.3	9440.08	12591.6	10326.8	10241.7	15880.5	10402.3	11102.1	11030.1	9660.15	10567.8	9356.22	9572.17	10736.3
11510.7	9389	10727	10306.7	10415	9685.22	10428.2	10836.9	10712.9	9259.5	10135.3	9715.75	9112.4	9984.33
13934	9413.78	10537.2	10620.3	10067.9	9352.57	9994.04	10410.6	10446.8	9097.29	9727.56	10475.4	9645.6	10005.2
10761	9793.09	11239.6	9416.3	10634	10059.1	10608.2	12690.2	11055	9199.06	10210.4	9776.29	9411.88	10064.9
9252.3	9947.18	10000.5	11953.7	9657.31	9686.81	10935.3	9926.08	10206.8	9336.25	10368.8	9981.44	9376.7	9899.9
9473.86	9235.17	12529.8	14827.3	12060.5	10092.1	11043	11281.8	10474.6	9370.06	9976.82	10049.5	9421	9860.5
9624.11	9174.9	11078.4	23065.7	10948.9	9740.56	10454	13141.9	10423.2	9187.58	10143.9	9127.25	10109.8	10444.6
9566.75	9356.4	10865.1	9503.62	11285.8	9804.16	10336.6	10611.7	10458.9	9395.28	10237	10335.6	9681.4	9951.56
9396.44	9833.56	10536.6	9956.35	9708.74	9825.77	10407.2	10671.1	10817.8	9256.47	10919.2	9392.6	9804.71	10067.7
9538	9708.5	10314.8	10651.5	10193.4	10214	9522.58	11297	10572.5	9653.5	11152.4	9615.6	10526.2	9622.71
10025.2	10382	10368	9834.45	10037.1	9406	10513	10319.6	10716.1	9418.44	9361.4	9374.25	9529.71	9722.3
10066.2	10331	10744	10287.3	10847.1	9630.56	10484.9	12428	10658.1	9206.65	9459.5	9663	9552.7	9431.22
10260.8	10343.2	11107.9	42869	9922.67	10675.9	9719.58	11090.1	10600.8	9249.5	9638.3	9736.6	9936.25	9671.18
11084.5	9613.5	11402.2	14854.1	10456.1	10277.5	10902.5	10205.6	11024.3	10002.6	9746.5	10854.4	9526.89	9432.55
10474.1	9986.67	10183.6	9453.08	10837.9	9865.2	12587.6	10252.4	9638.07	9759.78	10061.5	9116.6	9417.6	9671.5
9757.55	9189.88	11317.3	24007	9766.91	10473.1	12761.4	12205.6	10751.1	9678.35	9901.3	9459.8	9462.22	9572.3
9611.56	9966	10162.2	9725.77	9844.95	9335.69	10250.6	10762.8	10039.7	9903.65	10561.8	10242	9794.08	9220
9596.1	9990	10747.2	9534.42	9874.18	10241.7	10464.7	10448.4	10127.1	9682.24	9901.3	9293.14	9533.5	10935.6
9992.75	9568.67	10302.1	15288.3	9746.18	9621.63	10588.9	10877.7	10326	9643.56	10480.4	10020	9676.75	9458.5
9954.25	9676.7	11551.9	10063.3	10390.8	10783.8	11145.8	10484.5	9662.62	9751.1	10458.8	9350.11	10419.4	11002.6
11090	11023.8	10612.4	10580.7	12871.7	10180.5	9886.09	12071	9665.4	9658.76	10482.4	10992.8	10052.5	9101.9
11204.7	9566.29	11427.8	10143.2	10430	9810.41	11109.7	11648.4	9715.3	9473.6	10247.7	10632.3	10336.8	9504.5
10755.7	9689.1	10295.7	10520.8	10631.5	10134.7	9940.91	10845.5	10085.9	10051.6	10749.9	10206.8	10559.4	10546.7
12413.2	10858.1	10757	9894.44	9861.82	10530.6	10042	9835.2	10270.3	9417.95	10132.2	10403.7	9817.7	11064.3
10632.7	9702.67	11469	9731.62	10608.2	10958.2	11300.9	10354.7	10316.8	9339.5	10770.8	9676.78	9582.44	9385.5
13691.6	9581	12453.4	10104.5	13482.5	9584.38	10812.7	11570.2	10278.1	10199.1	10264.9	10129.4	9757.3	9250.9
9841.9	9641.6	9672.2	12068.7	9620.92	11285.3	9903.65	11088.7	9866.12	10534.4	11027.6	10126.5	9503.8	9681.5
9955.44	9515.44	10169.9	9918.27	10743.3	10116.1	10670.8	10139	10114.2	10314.9	10712.3	10240.8	9345	9335.55
10375.2	9685.2	10033	9963.84	9973.86	9342.05	10376.2	10291.2	10471	10797	10326.9	11991	10199.6	9330.33
10945.3	9775.4	11460.2	11476	10010.2	9650.84	10177.5	10365.6	9657.33	9877.78	10481.9	10081.3	9747.25	9391.78
9722.4	10593.5	11003.8	10514	11038.2	9345	10706.4	11521.6	9555.56	10387.5	10560.9	11058.7	9452.33	10167.1
11012	10276	11171.9	10876.3	10023.6	10208.2	11437.6	11314.2	9643.7	9166.72	10260.5	10207.3	9643.22	9159.11
9871.5	9631.27	10222.4	15448.8	10435.6	10407.6	11123.5	10665.4	9883.06	10519.7	11223	11671.9	9652.67	9646.25
10714.3	9908.57	10245.8	10190.9	9639.41	9656.54	10921.1	10789.3	9849.07	10885.9	10237.8	10401.3	9713.67	10354
10805.6	9650	10647.7	10541	10879	10336.7	11209.7	9997.56	9831.25	9705.39	10210.9	11666.8	9599.12	9326.2
12186	10719	10314.6	10797.5	9272.92	9642.12	13412.5	10158.8	9523.21	10910.2	11183.1	11593.3	9589.71	9607.7
10489	10046.7	12217	13190.2	13340	9459.61	12988.8	10507.7	9921.87	9171.94	10491.6	10009.7	12351.2	9574.89
9485.2	9907.12	11368.5	10285	12214.2	9589.62	9792	10151.3	9470.88	10921.2	13783.1	11656.8	10049	9273.8
9494.57	9556.27	10339.9	10920.8	9477.29	10523.2	11953.8	12283	10128.9	10761.6	10768.9	9571.6	9639.17	10088.5
9413.11	9778.2	13327.3	10031.8	9758.11	9504.96	12021.3	12987	10073.9	9863.72	10845.8	9391.92	10190.6	10059.3
11676.9	9994.4	10998.4	10030.6	9799.1	9468.64	11154	16071.9	10063.2	10383.6	11244.5	9783.2	10540.7	9846
9459.38	10116.9	12284.1	10793.8	11976.6	9652.77	11374.7	12398.1	10725.9	10049.2	10526.5	9459	9906.5	10148.9
12891.8	9797.75	11479	10403.2	10121	9542.27	14561.8	10540	10160.8	10382.7	11718.3	9569	10516.1	10287.1
10657.8	14552.9	10294.1	11194.3	11303.8	10376.7	12483.7	9511.62	10174.2	9464.22	11062.2	11579.6	11383.7	10968.8
10419.1	9645.44	11121.5	10436.5	10921.7	9362.88	13910.2	10591.1	10669.6	9807.59	11426.9	9715	9569	10452.3
9762.1	9772.67	9820.7	10948.6	10332.3	9446.88	12307.6	12130	10289.9	10618.9	12291.7	10550.6	9575.5	9764.9
10658.2	9793.18	10598.2	12280.7	10361.7	9278.46	12685.2	10520.4	10278.3	11284.1	12070.2	9776.78	11275	9540.2
10720.1	9608	10602.6	10159.1	9835	9522	13257	11160.6	14001.8	9828.26	10948.4	10142.9	10148.8	10090.4
10118.8	9466.8	11508.6	9679.96	12397.6	11441.1	14091.4	10386.2	9753.67	9392.44	11129	9441.25	9688	10220.2
10060.6	9377.29	10584.3	10157.5	11381.2	9531.04	13713.3	15519.5	9938.44	10579.6	11259.9	10454.1	9779.82	10134.5
10052.4	9472	11319.1	14755.3	10628	9409.56	11729.9	9828.6	9713.77	10549.6	10792.5	11360.1	10054.7	10575.4
10166.4	9359.11	10276.9	11061.5	9711.68	9427.71	11072.8	15353	10785.1	9564.29	11502.4	9427.5	9751.22	10327.6
11468.6	9244.17	10786	10405.1	11280.4	11083.1	15113.5	13024.6	11061.4	9470.11	11325.8	10890.4	9701.9	9281
10015.2	9358.56	10670.4	10022.7	9765.77	9565.58	13946.7	18519	10207	9879.65	10845.1	9650.7	9875.4	9796.67
10950.9	9971	10229.5	10722	10208.7	10354.8	11414.1	13220	9783	9754.05	11002.9	10025.6	9605	9489.22
10419.8	9916.6	11199.5	10453.8	9546.5	9909.05	11077.9	9677.67	9213.11	9919.79	10714.1	10579	9962.25	10169
10227.9	9362	10924.4	9947.38	11188.6	9715.88	12871.8	10450.6	9243.55	9577.84	11088.1	9891.33	10161.7	10105
10133	9224	10858.3	10111.9	10903.5	9805.25	11937.9	17940.2	9724.5	10974.5	10944	11135.8	10947.5	9824.8
10161.7	9451.25	10555.2	10194.6	12053.2	10145.4	12465.2	10309.1	10622.4	9095.06	11356.7	11761.1	9824.8	10249.8
10689.7	9575.29	11112	9529	9972.88	9081.26	10026.7	11165.4	9690.5	10677.8	10605	10408.3	9691	10421
10132.4	9297.33	10751.2	9913.26	9942.08	11684.1	10819	11338.4	9240.55	9831.21	10468	9994	11175.2	9515.17
11135.4	9219.11	10381.2	9588.89	10435.9	9350.04	11956	9482.9	9754.67	11452.9	10515.1	10125.3	9602.92	9892.5
11088.9	9645.29	11247.2	9752.23	9886.48	10815.3	12843.5	11761	9766.29	9740.5	9488.9	10448.7	9534.33	10686.5
10169	10182	10609	11338.8	9668.76	11300.5	10911.3	11867.6	9894.29	9928.28	10356	9953.22	9667.5	9757.44
9985.27	11555.3	9863.89	11680.3	9928.54	11307.3	12514.3	11249.6	10018.4	9930.67	9928.9	9620.56	10036.9	9907.33
10140.8	11506.7	10770.1	10409.9	10040.5	10581.7	14999	9987.33	9464.21	11456.6	10290.9	10602	10571.9	9391.11
9451.6	9923.73	10285.6	10273.1	9898.88	10429	11906	11116.7	9511.53	9356.6	10168.6	9844.75	9512.1	9937.44
9635.33	9747.2	10619.2	10836.4	10584	9531.12	11609.1	12103.3	9359.8	9503.5	10446.8	9892.11	10713.1	9907.33
10181.1	9909.2	10492.5	9861.84	9551.75	9990.09	11762	11998.4	10097.6	9132.53	9545.7	12664.8	9724.08	10365.7
10710.1	9684.25	10351.2	10049.5	9258.24	10521	11326.2	12497.6	10030.8	9053.47	10100.1	9712	9588.3	9718.08
11108.2	9991.64	11175.2	10193.7	9556.42	10102.9	14363.7	12532.4	9719.69	10175.4	9577.67	10178.4	9982.7	10046
10027.9	9974.57	10508.1	11325.3	11179.5	9334.41	13388.6	17456	10418.1	9482.75	9248.2	9809	9688.58	11554.8
10541.7	11028.1	9948.25	10729.8	14490	9333.38	14247.4	17476.2	9633.2	9422.95	9146.55	12970	9486.22	10879.8
10109.5	9942.2	10823.2	11147.2	9392.17	9415	14203.8	11200.1	10177.3	11403	9073.22	10042.5	9563.29	11044
9968.4	9624.3	11143.2	10270.7	10460.6	9162.5	12884.2	13133.8	10007	9822.89	9141.5	10935.4	9751	10135
12034.6	10236.3	10501.3	11159.8	12013.8	9322.54	15622.3	10596	9953.31	9334.65	10904.2	9521.56	9640.56	13412.7
10380.2	9730.8	9996.5	10462	9625.79	9653.71	14704.3	13499.3	9979.07	9837.63	9489.44	9551.5	9856.25	9820.18
9806.8	10165.6	10279.3	10770.6	9348.86	9226.48	12779.1	13261	10560.9	9175.53	9667.56	10065.6	10696	10228.7
9743.7	9972.36	10301.5	10963.1	11888.7	9411.15	12577.9	12023	10239.5	9207.44	9633.55	9533.5	9729.5	10650.4
10516.4	9695.56	11449.2	10235.4	9345.52	9943.5	16531.3	9684.7	9846.43	9660.44	9578.6	9228.75	10185.1	11147.9
9627.58	9645.57	10483.9	11041.1	9636.41	9517.79	14814.7	10457.4	9722.31	10240.7	11397.1	9153.9	9477.33	10313.9
9856.25	10050	10674	10908.1	12045.9	10272.7	13924.3	11239.2	10135.2	9356.5	11575.2	9570.5	11143.8	10416.3
10493	10016.7	11320.8	10313	9742.22	9865.92	13609	11530.1	9708.75	9908.78	10326.3	9836.43	9452.3	10324.2
11455.6	9931.5	10405.5	10946	60965.2	10106.7	12041.2	59365.3	10542.3	9849	12837.9	10095.9	10839.2	10254.1
10463	9571.22	11082.7	10022.5	9517.81	9992	12664.3	13228.8	10499.1	9896.35	11834.3	10654.9	9551.8	10257
14278	9685	10836.2	10458.2	9538.79	9176.35	15303.6	13894.3	10346.5	9238.63	11716.1	11772.7	9810.33	9872.25
10332.5	10103.4	10764.4	10234.4	9514.23	11220.7	19893.6	12265	9954.8	9695.11	11034.3	11480.9	10114.5	10564.3
9980.25	10260.9	10415.3	11407.8	10038	9706.68	15734.4	12609.5	9640.54	10188.6	11269.1	10907.6	9611.3	10537.6
10991.2	9705.78	10505.9	11444.9	9398.44	9585.05	15485.5	12029.9	10167.7	9679.22	11407.9	11966.1	9724.78	10112.8
11201.8	9705.8	10854.3	11123.4	9249.15	9679.04	12105.1	14033.7	10761.4	9961.83	12079.7	10270.8	9528.17	10314.3
13620	10584.1	10310.3	10474.6	9749.92	9551.85	13809.3	11375.5	9739.56	10421.8	10567.4	11368.8	9684.67	10403.9
10257.1	10706.4	10751.3	11661.5	12717	9218.31	14377.7	13222.2	12220.2	11118.2	10859.6	10299.9	9516.4	10520.2
10622.9	9946.67	10801.8	10991.9	20956.8	13158.2	16463.9	10995.8	10160.8	10079.1	10655.7	10155	9906.33	10028.5
10394	9680.33	10657.3	10226.5	9400	9582.83	14119	12035.5	9750.27	9518.6	11728.6	10050.7	11741.4	10513.4
10829.7	9738.22	10328.1	10428.6	13750.1	9556.19	12849.6	11010.2	9917.07	10593.8	11425.7	11403.4	10292.5	10688.2
11006.9	9520.78	10232.1	10929	11165.6	9516.63	12222.7	11293.9	9869.38	9929.84	12573.6	14847	10789.9	10548.5
11323.9	9573.6	10672.1	11443.2	13764.3	10183.1	12073	10363.4	9883.06	10877.9	13015.2	10335.4	9607.27	9796.67
9820.18	10178.5	10750.5	10528.9	9652.38	9104.44	13450.5	10915.1	9789.93	10345.7	13165	10353.9	11190.5	10495.4
11680.4	9694.6	10757.7	11503.1	10057.5	9605.84	11164.3	10825.5	10126	11584.7	11293.6	12046	9951	9730.73
10197.4	9563.78	9964.8	10166.2	10290.3	9311.85	13179.5	10614.7	10070	10058.1	9961.5	10804.2	9695.1	11319.2
11612.4	10441	10665.5	10303.9	10474	9426.54	13401.7	10222.8	10017.2	9610.67	12425.8	10673.2	9853.17	11059.7
10854.3	9113	11101.4	10363.7	9695.22	10271.7	12618.7	9902.25	10459.8	9678.45	12815.5	10060.4	9496.33	10679.6
11008.6	65535	10654.3	10787.4	10720.2	10303.1	15111.3	10658.8	9861.27	10445.1	11683.7	10676.8	9861.56	10823.2
10787.7	9229.11	10029.2	10820.4	9521	10337.1	13128.1	11464.8	10726.4	9555.6	11094.7	9632.3	9996.58	10881
9543	9239.7	11058.5	10441.8	9680.48	11897.3	15821	9937.6	9963.38	10224.2	13059.8	9736.67	9776.14	9959.2
11028.3	9208.67	9436.09	9964.52	9409.41	9382	13835.8	10127.3	9550.3	9786.22	11843.1	9852.14	9615.11	10664
9877.67	9529.33	10807.3	9892.08	9692.15	10973	12926.5	10936.8	9571.07	9559.47	12034.1	9168.71	9389	10751
12657.5	9701.5	10284.2	9932.12	9353.75	10531	11401.8	12578.3	9683.5	10398	11112.4	9462.14	9952.7	11214.1
10384.4	9743.71	11498.4	10053.1	15466.7	13308.6	11558.8	10175.7	9513.62	9976.32	10481.8	9206.14	10187.9	10384
10562.5	9263.14	10376.4	11004.7	11815.1	10858.5	10636.8	13275.4	10534.6	9700.39	12203	9238.8	9850.2	10593
11466.4	9359	10294.7	10335	10150	10914	11463.5	11798.8	11047.5	11170.9	14288.6	10654.8	10876.3	10270
9788.25	9484.7	11892.7	10319	9464.67	10586.4	13165.9	12661.2	9500.53	9799.65	13928.9	9148	9994	10409.2
10367.9	9817.27	10949.6	10964.7	10728.9	10425.3	14636	15680.8	9368.5	9710.32	13191.6	9327.25	9449.43	9887.57
10501.2	9399.82	11499.3	11428	9897.78	10485.6	16449	12706.2	9407.5	11757.6	12834.5	9290.5	9168.44	10247.3
11139.4	9357.64	12937.1	11364	9831.5	11208.5	13467.4	17827.7	10376.9	10035.8	11893.2	9581	9169.91	9866.27
11988.8	10193.3	9993.8	10412.7	9333.7	9683.19	11250.8	16834	10047.7	9662.79	11318.6	11005.6	9394.89	11077
10223.8	9688.8	10586.5	11136	10501.4	10325.3	11279.4	12052.5	10017.9	10323.5	13560.7	9946.5	9233.64	10699.5
10131	11056.4	9579.2	10649	9655	9905.81	11723.8	14267.1	9528.5	9353.67	12541	9208.56	9381.67	10825.7
10597.6	9701.7	10405.3	11459.5	9442.3	9725.16	15862.1	12173.5	10380.3	10182.8	12190.9	9995.55	9556.6	10816.7
10208	10528.2	10159.1	11480.7	10125.2	9440.17	13037.9	11111	10663.1	10358.2	12281.7	9680.33	9219	10697.2
9870.5	9369.75	10501.5	11021.9	9698.88	9428.78	12077.7	12390.2	10035.7	9317.68	12144	9948	9693	10419.8
12852.2	10721.6	10147.5	11362	9625.47	9601.71	12846	11169	10831.2	9433.65	10444.3	9351.22	9451.7	9344.67
10216.9	9460.9	11121.3	10333	9469	9438.83	11819.8	11791.3	10345.1	9616.06	11419.1	9412.9	9465.6	9236
9835.45	11079.9	11540.5	10775	10090.5	12898.5	14307	11027	9756.71	10149.4	11607.6	11299.5	9959	9561.33
13764.2	9088.73	9591.6	14717.9	9343.25	12963.3	12655.2	10846.1	10336.3	9670.06	11094.3	9470.75	9265.42	17219.8
12305.3	9485.4	10009.3	10128.2	10504.8	10301.2	11170.1	11608.1	10294.6	9403.06	10358.2	9317.9	9522.82	9447.5
9850.71	9237.22	10122	11087.3	10034.5	11888	14423.8	18952.4	9968.43	9476.05	10279.9	9846	10108.6	9840.67
11630	9202.22	10366.5	9613.65	9578	12005.1	17474.7	9853.75	9787.21	9723	10192.8	9228.11	9660.12	9932.44
11203.5	9323.1	10182.7	13511.2	9819.23	10076.4	13720.2	16008.8	9509.77	10389.3	9558.67	9211.25	9167.09	10104.1
9960	9223.25	10108.2	10253.5	10415.2	9568.23	15091.6	17110.9	9387.53	10071.7	9596.78	9283.3	9849.3	9547
10630.3	9310.8	9703.64	10097.2	9267.95	15056.6	10612.4	14999.8	9634.14	10371.5	9632.2	9324	10315.8	10565.8
10226.7	9196.36	9642.6	10483.1	9953.38	11769.4	10432.3	13987	9312	9709.53	9875.44	9479	11132	11253
10220.7	9169.6	9935.22	10317	10630	11163	13182.8	14255	10558.2	9336.5	9605.9	9554.88	9758	10463.1
10225.2	9226.36	9960.9	9826.64	10370.4	9763.95	11091.2	11009.4	11155.6	9226.72	9470.5	9504.5	9440.89	10083.4
10059.2	9634.8	10141.3	10145.3	11651.1	10700.6	12263.7	10785.5	10884.5	9763.56	9480.55	9276.44	9592	10162.2
11212.2	9522.5	10832.7	11528.1	10734.3	9963.56	11227	14399	11466.1	9576.06	9400.38	9681	9115.88	10220.3
11097.8	9105.33	9750.36	9959.67	10445.1	10938.6	12089.5	11078.5	10479.1	9220.89	9365.22	9560.62	9598.5	10417.4
12622.5	9271.7	9635.3	9773.96	10422.7	10113.1	11698.5	10620.2	10355.6	10071.7	10412.2	9711.67	10336.8	10303.6
12516.1	9502.42	10466.3	11071.5	9910.87	11010.3	10647.6	14465	9970.92	10182.4	10328.6	9403.62	10724.1	10285.2
10464.8	9126.9	12901.1	11704.6	10001	10428.5	11921.5	11415	10657	9534.56	10234.9	9325.88	9912.5	9865.58
11128.8	9405.83	10367.5	11315.6	10800.5	9818.77	12052.2	11175.8	10807.1	9367.89	9922	9569	10233.5	9882.83
10679	9358.82	10898.6	14428.6	9459.08	10296.9	12911.7	11550.1	10570.2	9604.22	9855.22	9597.67	16995	9669.11
10327.8	9332.55	9934.1	12726.9	10488.5	10909.5	11784.6	10814	11944.1	9295.42	9548.67	9316	9366	10691.7
12639	9478.45	9738.82	10539.2	9940.38	10181.6	12225.5	11202.7	10236.4	9356.22	9357.56	9769.8	9530.11	10164.1
11449.2	9716.44	10261.7	10350.7	9198.05	10630	13055.1	10871.7	10719.2	9586.8	21172.5	9396.73	9844.42	10203.2
10279.2	9057.82	11138.5	12228.5	10897.8	10833	11609.9	10573.1	9846.25	9289.74	9980.5	9156.22	9528	10380.7
11339.2	9230.9	9785.17	10694.5	10480	10527.2	11433.2	11241	9977.88	9493.16	9644.1	10080.8	9448	9470.33
13594.2	10493.8	10771.8	12082.4	13022.2	10444.7	12249.5	11356.4	9529.6	9423.4	9583.55	9307.67	10159.8	10087.8
9686.5	9857.43	10439.2	11090.3	11773.8	10983	12251.4	10921	9423.33	9249.5	9836	9498.56	9699.55	10111
9599.56	9775.8	10281.8	10690.8	9597.72	11989	10273.7	10818.9	10292.9	9555.41	10694.7	9118.57	9588.56	10336
9676.43	12155.2	10578.3	10831.2	10153.3	11999.3	12472.2	9612.1	10066.4	9482.58	9514.33	9677	9859.83	9941.8
9293.6	9897	10121.8	10661.7	9419.43	12238.1	12496.9	10341.6	10619.9	9367.6	10379	9033.44	9586.9	10193
9956.11	9509.44	10445.1	11104.5	9679.14	10433.1	12004	9965.89	12273.4	9279.79	10046.3	9197.6	9486.7	9577.75
9862.22	10433.6	10853.9	11782.3	10185	12745	11809.6	11437.4	9535.44	9104.68	10665.5	9127.4	9933.4	10222.8
10240	9559.78	10287.8	10340.1	10041.3	10725.5	13458.8	10719.7	9874.33	9134.71	9814.5	9433.78	9970.33	10142.7
9909.88	9895.73	10052.8	11598.2	9791.38	14879.2	11865.7	10369.3	9477.82	8974.67	9862.75	9387.89	9549.42	10804.6
9365.3	9396.2	9960.5	11928	9801.59	13497.5	10979.1	10824.4	9721.27	9540.93	9696.8	9237.82	9385.18	12680.3
10132.3	9958.09	9757	12197	10166	12161.9	12014.3	11479.8	9822.27	10271	10336	9501.8	10111.8	10464.8
9697.5	9651.78	10090.5	10335.4	10488.5	12366.8	10989.2	12952.1	9710.94	10737.5	11609.2	9458.22	9911.44	9953.62
9535.75	9800.33	10167.3	10246.2	9905	13224.4	12118.3	11406.3	9705.56	11079.7	10083	9796.56	9657.5	10262.1
9686.4	10784.7	10007.7	13232.5	9945.62	11109.2	11390.1	12911.2	11252.9	10231.7	9687	9798.44	9940	11134.9
9575.2	9626.38	9760.78	10315	10387.4	14263.4	11233	12757.9	10012	9917.1	9572.67	9347.6	10768.3	10325.3
9421.22	10430.1	9755.6	10620	11143.5	9900.15	10419.2	11623.7	9721.83	9341.97	9486.33	9416.38	9754.8	11710.1
10115.1	12292.5	10067.8	10606.3	9505.52	11069.5	10955.9	15576	10568.8	10140.3	9873.33	9481.33	10130.8	11103.7
9998.83	9493.78	10141.6	10846.2	9765.5	11298.1	11160.3	10328	12177.2	9604.52	9715.5	9186.38	10034	10906.1
10158.9	9458	9712.6	10067.4	10294.1	10360.2	10107.9	10821.1	11493.7	9646.32	10347.2	9150.88	10005.2	10213.7
9658.12	9295.9	9954.4	14340.6	9372.76	12827.8	10042.2	11349.7	9739.33	9433.41	9955.86	9730.3	9897.12	10234.9
9640.43	9662.44	9665.5	10399.9	10034.2	13719.5	10580.6	11840.3	10433.9	11262.7	10262.2	9286.11	9721.56	10388.3
9684.22	9461.44	9780.5	10291.4	9987.26	11900.8	10309.4	10805	10611.8	10121.9	9763.57	9625.78	11642.6	10222.5
9738.33	9539.6	9874.8	9970.85	10191.2	10160.2	11332.8	20584.5	9986.93	9373.33	9467.89	21902.2	10978.5	10368.3
9317	9601.44	10373.9	9767.65	9891.5	10347.3	10397.3	10867.7	10243.2	9232.56	9556.89	9317.78	10233.7	10042.7
10283.9	9203.33	9787.6	9656.67	9554	9428.71	20354.5	13798.3	9604.19	9442.89	11016.3	9522.2	10507.2	10266.3
10194.3	9917.5	9688.73	10172.9	9564.37	9683.04	9882.16	12314.5	9757.07	9222.56	10277	10520	10716.1	10068.5
9882.1	10226.9	9580.55	13806	9368.08	9908.54	9952.22	11123.3	10096.4	9195.3	10127.8	10439.9	10852.4	10121.7
9752.67	9581.44	10716.4	13136.9	9490.91	10862	9697.52	10526.3	10428.5	9282.21	9986.9	11655	10004.2	10463
9735.86	9318.9	10948	9689.36	10248.1	14367.7	9591.88	11459.6	10079.5	9314.47	11279	10319.7	10600.3	9354.62
9868.5	9596.89	11243.7	27541.5	10070	9835.38	9466.36	10234.2	9841.08	9379.74	9916.78	11289	10655.3	9472
9666.8	9434	11530.8	10760.1	10169.6	11783.8	10173.2	10417	10270.1	9075.53	10754	10109.3	9789.56	9847.11
9840.1	10177.7	12272.5	10850.4	9692.42	11563.9	10476.4	10425.2	10203.1	9232.75	10657.2	9482	10544.9	9538.88
9738.78	9355.11	10695.3	64978.2	9538.92	10789.4	10643.9	9956.5	10153.5	9142	11374	9269.7	10971	9588
11192.6	9263.64	10535.4	9693.08	9782.29	10759.2	11165.6	10214.2	10038	9141.17	10992.2	9268	9809.56	9839
9535.1	9394	11638.2	10233.2	9825.38	10475.8	11903.3	10571.5	10441.4	9156.05	10368.2	9280.75	10368.6	9310.78
9504.78	9331.86	12039.6	17295.1	10146.2	10041.5	10914.8	10243.1	10222.5	9040.24	11232.2	9217.56	9464.44	9168.5
11285.8	10129.2	10463.7	10641.1	12201.2	11824.5	11175.6	10528.8	10528.5	9237.21	9815.22	9320.22	11073.1	9307.09
10379.7	9269.5	11075.4	10489.9	24484.9	14156.5	11812.8	10782.7	9983.07	9083.22	10027.5	9448	10151.3	9639.86
10397.4	9455.5	12620	14525.9	10729.7	9722.54	12716.8	12282.3	10110.9	9079.61	11111.2	9365.1	24501.1	9484.82
12134.8	9243.12	10374.6	11155.5	12308.3	11504	13166	10819.6	9979.5	9178.82	10538.4	9376.11	22948.7	10324
9598	10167.9	10995.6	13224.9	9736.88	12605.6	13024.5	10141.4	10691.9	9370.35	12709.3	9435.11	23016.6	9215.42
9824.17	9782	11141.7	11194.6	12295.7	11875	12492.8	10667	10425.1	9043.39	11553.4	10741.2	9991.67	9634.7
11084.5	9694	11046.3	11003.7	11987.2	13881.5	11871.4	11803	9934.17	9062	9823.64	9516.86	10244.5	9847.2
11212	10962.2	9630.56	11720.6	9778.46	11054	12712.7	11402.7	10250.6	8933	11151.1	9909	10695	10055.4
10702.9	12536.7	10916.4	9908.7	9841.77	11088.6	13339.9	10370	11282.1	8993.28	10933	9422	9936	9528.7
10934.9	11469	12449.9	10472.4	10772.1	10918.3	13482.6	12571.9	12643	8927.42	12158.8	9518.88	9737.09	10052.8
11782.4	9950.5	10527.8	10305.9	15993.6	13349.6	13287.1	12035.1	10682.4	9044.5	9919.67	9534.83	9654.42	9208.8
9519	10137.6	10583.9	10289.5	9497.96	9866.69	12781.5	11069.8	9836.58	9061.17	12349.9	9810.14	10348.7	9369.82
9433.33	11432	10316	11652	20799.5	13186.7	11799.1	10379	12305.4	9306.45	11414.5	9514.56	9675.89	9259.5
13192.3	9309	10676.6	10019.6	9555.75	11735.1	13914	12565.2	9947.4	9775.67	11294.8	10023.3	9648.29	9451.38
11574.8	9676	11393	10633.6	10453.4	10722.1	13772.8	10361.3	10897.9	9240.61	11168	13389.8	10114.7	9667.8
9424.75	10576.7	10521.2	10900	12238.5	10115.1	12406.1	9981	10408.1	9517.12	11607.4	9760.22	9663.33	10265.4
9861	10088.3	9857.33	10968.2	13588.8	9781	10684.6	11620.1	11438.2	8943.47	12025	9178.7	9745.22	11435.9
10531.3	11793.8	10609	12661.2	14545.4	10840.8	10992	10681	10718.5	9422.29	10615.3	9511.3	10618.1	10154.2
9905	9619.11	11839.7	9987.1	10720.7	10898.1	10477	10778.5	11993.1	9414	9929.11	9968.38	10195.2	9513.12
9644.11	9576.12	10620.7	9754.57	9856.88	10032.4	9704.54	10322.6	10785.2	9486.26	11682.8	10187	10097.2	10155.9
9732.17	10318.8	12626.5	63377.2	9764.62	12941	11432.7	10218.3	9645.75	9131.12	11135.8	9367.42	9739.5	10579.2
15417.7	9573.75	9614.25	10058	10213	11237.9	10961.9	9864.18	9897.25	9244.16	11372.8	9520.9	11265	9598.89
11284.8	10630.1	10161.1	10549.2	16339.3	9354.2	12478.6	10782.3	11166	9100.16	10133.8	10168.5	9988.2	10633
19881.3	9637.55	11204.9	9777.62	11652.3	10561.8	11030.2	9992.89	11099.5	9188.06	11592	11215.6	9727.56	9665.44
14094.7	11109.7	10569.7	10639.2	9963.27	11549	10982.6	11030.5	12789.9	9117.24	11710	9590.67	12120.5	9986.17
9338.91	9795.6	11758.2	11377.8	9600.8	13842.2	13769.5	10332.4	10570.3	9434.1	9868.5	9961.1	10135.7	9471.44
9720.45	13124.4	10200	9927.7	13158.4	11543.9	11768.3	15289.9	11067.5	9083.11	10533	10596.8	10182.7	10018.5
16810.7	9732.1	11865	9896.16	10729.1	14056.7	10631.1	10725.9	11051.3	9102.78	11465.7	9561.78	10909.9	9917
10818	10348	10440.2	10529.7	11242.9	11148.2	14007.2	11147.8	11701.8	9037.61	11946.1	9474.11	10206.1	9990.56
17289	9341.67	11239.1	10539.3	9862.36	10631.8	12689.1	10225.3	10903.3	9166.44	11794.6	10887.6	23578.1	9908.5
11086	9549.22	9603.43	10021.9	9696	10511.9	13419.3	10458	10525.4	9058.22	11800.2	10277.3	10177.1	9973.7
13301.5	11287	11215.1	10932	9422.56	11803.6	13480.6	12677.8	11544	9079.22	12183.2	10219.4	10718	10301.9
13422.1	9681	12248.9	10196.2	9619.92	10631.8	12117.4	10998.2	10912.3	9112.29	10479.1	9555.6	10321.2	9575.29
10292	9908.12	11534.8	10332.7	19406.4	10778.9	12108.3	10827.3	9638.88	9209.61	11914	9621.3	9428	9448.67
11106.6	9256.8	10772.7	11414.3	22101.3	12678.1	10015.2	10925.8	11036.5	9229.94	9535.5	10249.5	10088.5	9331.58
10950.2	12248	10474.5	10440.1	9748.33	10350.7	10136.3	11689.8	9837.53	9230.53	11363.2	10326.8	9521.5	9588.78
12766.2	9817.67	13139.5	9922.05	10130.4	9482.15	9843.72	10834.5	10647.4	9027.9	10397	9305.33	9453.83	9965.1
10451	9471.78	10583.8	9745.69	25102	9672.05	10105	10204.8	10817.1	9241.1	11622.6	10083.7	9691.78	9329.12
13527.8	9481.38	12390.6	10337.6	11947.2	9620	10698.1	12335	10174.7	9452.33	11316.4	10837.6	9691.67	9521
10419.2	9385.09	10951	10378.8	10078.4	10507.8	9624.78	11713.5	10742.5	9284.33	11531.8	10278.2	9566.6	10887.4
9687.6	9176.22	10413.4	10134.3	32973.5	9995.22	9910.42	9730	9752.1	9159.39	11978	9361	10557	9502.55
11168.8	10105.2	10289.9	10040.4	9365.57	9896.64	10972.3	11130.1	10208.7	9131.79	10867.1	12805.2	9685.88	9561.7
13705	9511.11	9691.14	9468.3	11127.8	9945.57	12940.2	10568.6	9896.29	9174.56	11447.7	10510.2	10418.9	9907.44
10559	9139.9	10670.4	10624.6	10023.3	9321.04	9870.84	10306.5	9756.2	9749.16	11960.3	9913.25	9961.33	9199.89
9824.44	9660.89	12213.8	10876.6	9861.81	9448.53	12106.4	10050.8	10542.8	9279.16	10362.5	11491.8	10810.2	11612.9
9393.11	9539.7	11173.9	10986.5	9350.08	9181.04	11412.5	11076	10080.3	10096.1	10424.9	10507.2	10652	9631.78
10690.2	9392.33	11723.7	10381	9306.88	9600.3	9776.12	12913.7	10459.2	9609.44	9651.44	9533.22	10125.8	9782.8
12296.5	9368.2	10350.6	10117.8	9530.96	10185.2	9702.58	11032.9	10081.6	9156.8	10131.6	10734.2	10603.1	10426.2
16805.6	9518.91	9926.43	9573.3	10121.7	10704.2	12251.3	14575.9	9318.53	9771.32	10100	10276.6	10104.7	9781.9
10775	9813.91	10857.9	9750.42	9942.95	9565.69	10906.4	10873.9	10258.6	9584.3	9931	9483.6	9844	10452.4
11404.1	9816.4	10319.4	10819.1	9566.3	9503.71	11321.8	11462.2	10302.5	9467	9655.7	10360.3	9755.67	10124.1
10403.1	9840.08	11140.6	10473.8	9842.43	10207	11266.8	12016.1	10097.5	9541.06	10234.1	9778.1	9258.1	10625
14327.4	9685	10859.7	10530.3	9746.38	9344.12	11568.3	12250.6	9971	10201.2	10354.7	10747.1	9484.44	21285.9
10519.9	9171.33	10400.4	9789	10510	9743.08	12154	11024.9	10527.5	9051.22	10285.1	9840.4	9284.2	10169.9
10593.1	56798.8	11911.6	12163	10566.2	10640.3	12901.1	10577.2	10803	9315.42	10263.6	9527.3	9820.4	9768
12699.6	9233.4	10444.4	10115.7	10808.1	10022	12414	10812.7	10329.2	9055.12	10608.8	9793.09	9953.22	10441.8
10286	10659	9843.1	11951.5	10316.1	11271	9564.07	12789	9743.93	9227.94	10613.9	10091.6	10319.4	9352.11
11584.1	9785	10468.8	11866.6	11460.1	11900.2	11584	11867	10328.4	9145	9783.91	9379.4	10990.2	10231.1
10585.5	10498.9	10172.1	12341	11738.4	9177.92	12146.2	10494.1	10598.8	9216.11	10715.5	9460.6	10821.9	10180.6
10571.6	9956.86	11043.3	12326	9605.92	25604.7	12001.2	10938.7	9906.79	8986.05	10157.7	10418.6	10486.4	10378.9
12616	10615.6	9947.36	12229.2	9789.38	11968.2	11629	11463.2	10756.9	8930.65	10445.1	10475.7	10712	10091.6
11409.1	10089.5	9822.33	11449.2	9902.92	50302.5	11447.8	11292.1	10967.2	8923.72	10241	10054.8	9959	10089.9
9539.9	10043.9	9992.56	11434.4	9747.57	11673.8	10971.1	10576.9	11121.5	9285.21	10254.8	9923.6	10381.9	10494.8
11020.5	9332	11019.1	11518.3	10755.2	9946.42	12196.1	11148	10734.2	9418.93	10521.1	9608.4	9769.7	10223.6
11734.5	9927.6	10987.5	11936.7	9676.45	9511.81	12046.6	11568	10216.1	9164.39	10389.4	9986	10902.3	10515.5
10663.5	9863.62	11766.5	13117.3	10258	11431.7	11442.1	11227.5	9475.62	9506.05	10255.1	10933.7	10310.6	10794
10714	9925	12187.8	12664	9949.68	14535.3	12881.4	10979.9	10554.2	10468.2	9991.56	10334.4	10626.2	11357.1
10588.6	10282.7	10351.7	13157.4	9761.42	10344.4	12812.1	10559	9780.33	9483.61	10587.2	10729.7	11048.4	10077.2
10148.7	10442	10563.4	10816.6	9703.75	9361.96	9354.54	9993.27	12178.2	9464.56	10090.9	10658.7	10999.9	10495.9
10421.7	10180	10801.1	10923.6	10124.5	14904.9	11479.7	11440.3	10900.2	9438.12	10528.1	12195.7	11336.9	10762
10538.9	11031.9	11514	12418.6	10038	9541.7	12469.1	9857	11530.5	9534.61	10464.9	9955.1	10232	11070.2
10362	11812	10213.6	11621.4	10330.8	10045.6	11122.8	9982.33	9897.47	9294.59	10188.2	10393.2	11008	10567.1
10758	10245.1	10725	12450.5	9992.12	9595.08	12005.3	11485.1	12588.5	9279.06	10147.2	10349.8	10412.9	10246.1
9752	10164	10834	11491.6	10383.4	10345.8	11682.3	10513.3	9890.31	9184	10092.9	10306	9868.11	9550
11837.8	10313.2	11388.3	11846.8	10014.7	11997.3	13438.6	10919.8	11310.9	9493.47	9832.67	9780.56	9950.8	10472.5
10221.6	9472.38	11034.1	13588.5	10201.5	10347.4	10782.3	11199.2	10872.5	9953.06	9703.56	11004.6	10256.2	9754.83
9745.88	9973.1	10760	12100.7	9858.95	11078.8	12544.6	11583	11002	9444.82	10262.9	9428.5	10249	10702.6
10566.3	10746.8	11087.8	13892.8	9838.82	11705.5	11121.7	11031.8	11497	9405.89	12961.5	9511.73	10057.2	10067.4
10214.5	9802.5	12962	11413.6	13777	10923.2	10966.2	11350.8	10996.9	9139.21	11284.7	12632.1	10237.7	10366.8
9697.1	10694.2	10070.3	14023.2	14350.6	12857	11216.8	9949.78	10475.9	9432.89	10617.9	10838.4	10142.1	10369.3
10207	9783.75	10959	12024.4	9442.74	13688.2	11217.3	10279.2	12093.1	9174.71	9911.6	9969.12	10413.1	10660.4
10052.4	11028	14915.9	10989.7	10306.5	9813.21	10403.8	10369.7	11132.3	9221.95	9837.22	10300.8	10953.9	10383.2
10307	10897.5	10773.9	11198.3	10700.5	10462.4	10714	9812.43	10784	9395.67	10037	11077.3	10570.6	10184.8
10085	10399.6	12132.8	13165.9	9905.96	9539.1	10896.7	10043.2	10104.2	9149.78	9602.62	11222.9	9712.09	10263.5
9729.83	10356.2	10923.1	10468.4	9869.62	10039.4	10425.9	10251.7	11323.4	10113.2	9558.7	11253.8	10184.7	10389.9
10087.2	9903.22	10542.4	11318.7	10335.2	9537.62	9855.08	10570.5	12106.6	9361.83	10166.8	10415	10712	11190.1
9737.12	10111.4	10444.1	12296.5	10128.4	9856.81	10838.8	10387.4	12313.6	9266.59	10637.3	11634.9	9984.5	10230.8
9474.22	10388.3	10629	11264.2	9449	9481.79	9741.08	10242	10897	9580.53	9704.22	10664.1	10399.7	9949.33
11393.7	10120.1	10578.1	11537.2	11250	12082.1	10080.4	10295.4	10168.9	9519.78	10242.8	9466.75	10955.7	10207.3
10251.7	9750.2	10603.7	14111	9586.77	13655	10045.8	10506.6	10745	9192.39	10535.6	11363.1	10005.3	9733.91
11977.8	9841.27	12210.3	13533.8	10317.2	9943.38	11792.9	11968.7	10955.8	8940.41	10348.2	10682	11455.5	10197.4
11854.1	10088.7	10655	11496.6	9716.2	9604.48	10107.8	11245	11486.6	9255.11	9439.11	9841.83	10787.1	11244.8
13079.3	9993.9	12202.7	12074.2	9809.9	9615	9661.48	9799.43	10185.5	9420.53	10164.8	12193.6	10962.4	10831
10782.8	9875.67	11652.9	12169	9408.57	12074	10092.8	11087.8	9993.73	9120.28	10354.4	10012.4	10628.9	10509.9
10491.3	10549.6	12081.4	10844.6	9553.32	9498.64	10255.3	10841.8	10776.5	9204.41	9791.9	11388	10515.7	10817.1
10507.5	10087	11517.3	9613.12	9765.53	10872.2	10059.8	9867.7	10372.5	9132.61	10209.9	11478.7	10093.3	10101
10945	10182	11046.9	14678.7	9295.96	9736.58	11406.4	65535	10731.5	9137	9458.82	11241.6	9658.78	10788.8
10020.4	10071.9	10503.3	10282.9	11620.4	9953.71	11704.9	9972.42	10126	9654.61	10577.7	10272.3	11209.1	10484
10222.7	10198.1	10626	10376.3	9491.71	9418.21	12477.6	10140.3	10873	9832.05	11078	9673.6	11642.4	10679
10864	10111.8	10527.1	10404.3	9646.35	9332.42	10117.1	10453.5	10390.5	9788.11	11398.9	10400.2	11106	13495.2
12132.4	9857.11	11042.7	10304	12657.2	11667.7	11154.7	10226	10314.2	9397.22	10005.6	9922.1	11225.2	10735
11127.7	10751.8	10707.8	10063.4	10040.7	10377.2	12453	10378.8	10157.3	9087.94	11217.5	10741.1	10786.1	10811.8
10352.3	9806.08	11321.7	10542.3	10003.6	9747	12598	11727.8	9462.3	10033.1	12517	9710.73	11601.5	10183.2
9573.78	9830.5	10852.6	10619.3	10891.7	9393.12	12400.6	10372.4	9853	9388.39	11552.3	11104.6	11039.2	9129.44
12664.2	9636.22	11632.7	10581.1	9735.4	10660.6	12891.8	12400.8	9533.2	10227.5	12659.8	9481.2	11079.2	10700.9
16205.6	9346.44	10653.4	12002.5	9964.15	10829.6	13796.5	10862.4	9547.7	9531.29	12370.8	9764.67	11115.4	9809
11189.4	9767.3	12575.2	11332.6	9598.96	9638	12668.5	10733.9	9422.7	9698.56	11563.9	10417.1	10796	10471
12968.1	10530.6	12097.6	10540.7	9954.18	9232.14	10614.5	10350.2	9841.33	9886.71	10389.6	9757.42	10875.7	10316.8
10164	9806.5	11930	10902.2	9572.14	10221.9	15577	10502.3	10926.7	9889.68	11180.1	9917.8	11182.7	10771.8
12089.4	10248.6	10413.7	9620.84	9759.62	11502	14635.4	11633.8	11618.3	10302	11536.1	11388.5	10943.1	11799.8
10768	10069.1	13287.9	13520.8	10122.6	9394	12425.9	10202.4	9632.94	9341.11	12047	11360	11017.1	10197.5
10567	10243.4	13509.2	11997.4	10593	9657.3	11537.6	12602.1	10763	9781.72	11448.2	10082.3	10095.7	10408.6
13748	9813.4	10859.2	11458.3	10339.7	10230.8	12963.1	10830.2	9459.38	9508.78	11685.8	10283.7	10287	9420
15858.3	9852	10883	10524.4	10408.7	9849	14662.4	10049.3	17763.1	9945.65	11850.4	9863.33	10021.6	9439.67
11919.6	9825.22	10751.1	12884.4	9703.14	10194.2	13449.5	11663	10221.7	9214	11588.6	10065.5	10181.6	9469.71
9578.43	10522	10897.9	11537.9	9576.54	11279	15221.9	12028.8	10259.6	8985.06	11420.8	11008.6	10269.6	9186.7
10515.7	9592.91	10946.9	10834.8	9918.64	9718.46	13249.8	10779.2	10287.9	9262.3	12704.6	11000.4	11076	9621.6
9689.78	9399.73	10574.1	11244.5	9974.08	9979.52	14580.5	10971.8	9540.8	10109.5	11226.3	9742.5	11039.3	11212.5
11788.1	9610.64	10620.1	12859.4	9910.84	10685.9	15114.1	11270.7	10028.2	10018.2	11830	10095.8	11078.3	10252.3
10157	9351	10183	10241.3	9879	9416.24	13662	10270.7	9760.2	9796	12850.6	10059.1	10984.2	9793.29
10120.4	9776.75	10351	10018	10447.1	9242.88	13136	9918	11440.8	9111.78	11872	9529.4	10931.6	9536.6
11587.8	10163.4	10357.4	13399.2	9899.93	9534.81	17012.1	10034.4	10895.4	9716.18	13238	11909.1	11359.8	11711.7
10442.5	10149.2	11377.3	13024	10148.2	9689.04	14457.2	10300.4	9762.2	9236	11582.1	9464.92	10033.1	10573
10987.4	10514.7	10282.9	13560.3	11015.5	10139.1	12333.6	9892.2	10526.4	9986.28	10882.2	10293.6	11370.2	9683
10063.5	10939.4	10708.4	11268.8	11165	9652.62	12211.1	10772	10033.1	9638.58	10514.9	10486	10632.4	9894
10219.3	10336.8	11235.5	11815.3	9560.04	12883.2	11862	13529.1	9787.46	9132.28	12280	9879.4	10956.5	9650.4
10376.3	10393	10945.3	11589.8	11871.2	13654.3	11660.9	10862.8	10202.9	9272.39	13115.2	10848	10934.5	10091.7
9799.7	10568.5	12112.8	12657.8	9379.04	10632.9	13718.9	9773.1	10478.9	9463.32	10820.3	11257.8	11214.9	9676
10935.2	10799.6	10465.2	10820.6	9770.62	9314.19	11912.6	10034.9	11426.4	9105.89	11572.3	10063.3	11128.3	10523.6
10534.3	10522.6	11555.9	11344.3	9866.76	10453.7	13055.6	10127.8	10242.5	9314.32	11155.5	10391.5	11590.5	10539.4
9854	10647	10235.4	14944.8	9595.12	9309.54	10688.9	11897.9	11066.7	9604.44	11525.8	9968.4	10689.5	11041
10488.9	10963.6	10603.3	11452.9	9610.41	10815.6	11421.6	10161.6	10673.8	9462.79	12243.5	12013.5	10475.9	10283.4
10874	11162.5	10569.4	11371.8	9454.08	10774.5	17635.4	12238	10473.3	9168.47	11529.2	9757	10834.6	10749.8
13311	10931.1	10792.9	10933.2	10417	10464	12134.6	9790.57	13335.9	9249.11	11277.8	9897.4	10861.1	9448.4
10289.5	10368.5	10627.6	11686.9	12728.5	9271.71	11090.6	10701.1	9341.9	9362.06	12013.7	10455.4	10950.4	10335.7
10600.3	10285	11020.3	10272.3	13342.9	11505.9	10991.9	10601.5	9552.8	9594.84	9357.17	10041.3	10975.2	11082.7
11168	10782.1	11014.8	14736	10147.6	9663.35	10790.5	10512.8	9584.5	10373.2	9177	10033.6	11090.3	9323.44
12647.7	10831.2	10712.4	13718.2	10712.5	10071.3	11372	10904.5	9451	9551.15	9420	10864.4	9899.67	9955
19522.5	10731.2	9904.33	12201	10778.3	9572.07	11165.2	10018.5	9348.4	9117.83	10138.7	10173.2	10546.1	10106.1
10448	10966.6	11319.6	11041	10804.7	9848	11266.5	10500.4	9159.3	9347.2	9390.8	10325.6	10290.7	10118.2
10962.9	10033.6	10487.9	11496.2	11693	12771.2	11889.8	10473.5	9292.56	9088.82	9879	10521.6	10967.2	10035.8
10440.5	10519.4	10751.3	10379.1	10846	11142.9	11767.5	10389.4	9585.3	10249.2	9696.89	10256.7	9236.82	10474.9
10170.3	10760.2	10321.6	10573.1	9528.57	10405	10172.9	10262.6	9453.11	9771.11	10412	9893.5	9258.3	10439.7
11941.5	10482.1	10671.6	10764.5	11019	9696.52	10420.9	9698.67	9415.5	9834.65	9935.56	9586.12	9573.4	9349.44
10232	10162.6	11329.1	10241.7	9902.84	9682.14	10413.9	9998.9	9406.83	9205.61	9945.89	10010.8	9387.1	9643.12
15581.9	9719.33	13635	9685.5	9690.04	9575.04	9769.35	10321.4	9190.79	9914.7	9821.56	11835.5	9500.78	9948.89
9858.2	10114	11067.3	9893.12	9907.71	10106.5	9679.73	10190.7	10267.5	9225.7	10081.1	11489.9	9903	10115.2
9425.91	9816.6	10430.6	11420.2	10887.3	9434.62	10383.8	10377.1	9776.7	9558.21	9539	12577.6	9162.42	10272.8
9423.4	9781.8	14072.9	34263.2	10039	9940.16	10895	10158.1	9300.85	9692.94	9629.6	11212.8	9222.29	10219.7
9602.7	9852.78	11551.7	10124	12233.1	10225.1	12855.5	10444.8	9888.8	9255.6	9968	10607.2	9165.25	10779.4
10113	9693.42	11296.2	10096	10688.3	9300.69	10751	10168.9	9328.06	9567.29	9952.62	9706.67	9831.5	10327.4
13344.9	9575.5	11214	10218.6	11008.5	10737.7	10493.3	11071.2	9454.93	9342.22	10209.9	11825.2	10355.7	9866.12
10202.3	9332.6	10622.2	9856.3	10307.5	9359.83	11361.1	10729	9296.73	9251.1	10344.1	10858.4	9215.44	10521.2
9922.89	9448	11728.4	11639.8	12407.4	9553.59	11223	10539.8	10461.8	10207.5	10561.6	9909.62	9372.78	10685.5
9531.6	9406	11297.2	9795.63	10387.1	10944.1	9919.12	10125.7	9405.88	9042.78	10474.1	10448.7	9546.8	10454.3
11142.5	9341.12	12327.2	11408.6	9630.14	10146.1	9660.96	10331	9983.8	9280.22	10357.4	9637	9544.83	10670.6
9783	9839	10600.9	10603.2	10104.6	9519	12210	10479.3	9560.07	9621.4	10355.1	9470.67	10864.4	10181.1
10221.5	10015.8	10172.2	9963.24	9668.65	10271.2	13178	12006.6	9645.18	9210.29	10329.7	10685	9466.8	11208
9491.11	10300.1	10979.2	10153.7	9671.57	9739.08	13634.4	10138.9	9425.75	9441.61	10238.4	10649.9	9613.18	10592.6
10375.1	10670.5	11559.9	13883.3	9846.83	10001.6	13992.2	10022	9373.35	9544.35	10431.5	10797.8	10226.8	9296.57
9671	10454.5	10887	11494.5	9399.04	9818.38	12690.4	12604.6	10025.2	9318.06	10701.1	11270	9640.6	11213.9
9317.2	10184.7	11722.9	14625.3	10786.7	9818.08	12241.1	10175.9	9588.75	9301.9	10619.6	10752.9	9645.33	10627.6
9461.62	10198.3	11802.3	15341.6	12331	11904.5	11792.5	10539.6	9279.94	9377.5	10546.1	11277.4	9513.27	10673.8
10960	10427.3	10547	11190.5	11957.7	9679.8	13770.5	10046.4	9891.5	9190.44	9566.5	10003.1	10096.7	11077.4
10573.6	10322.6	11460.7	11497.4	11294.9	10904.9	11531.5	10663.7	11913.2	9138.89	10936.3	10461	9385.9	11329.4
14516.2	10091.3	10206.9	10739.2	12875.1	10006.4	13420.1	10061.1	9209.75	8990.45	10391.6	12686	10493	10662.1
9600.83	10864.3	10743.6	14378.5	9894.05	10146	13023.1	10330.6	9224.9	9210.22	10320.3	11131.8	9265.82	10246
10158.4	9833.4	10730.9	10313.2	11657.1	10929	11928.6	10297.9	9624.87	9648.22	10534.6	10476	9272.9	9534.33
11380.8	11531.5	12254.5	10557.2	9601.57	9386.2	11461.3	12178.6	10261.6	9276.24	9908.6	9500.44	10050.3	9504.22
16068.6	10553	10110	10530.5	10025.2	10849.4	13923.1	11084.8	9494.64	9601.42	10969.2	9825.3	9561	10678
10487.9	10196	11322.2	11256.8	10712.8	9503.84	13419.8	10555.8	9427.36	9188.22	9909.3	9943.56	10488	10163.8
10022.9	10910.9	10553.9	13665.4	10177.6	9455.96	13775.4	11831.3	9536.1	9183.89	10713.8	10088.6	9599.8	10046.8
10282.7	11121.3	14464.7	12209	10876	9812.74	11706	10101.6	9613.6	9084.37	9766.57	10614.1	9559.89	9896.45
12487	12105.7	10568.4	14695.3	11319.3	9391.08	12238.1	11026.5	9894.64	9191.06	10421.2	11361	9409.36	9942.6
10181.7	10427.3	10822.4	10641.4	11289	9872.69	12959	9922.71	9731.67	9087.5	9738.67	9906.89	9637.57	9870.56
10399.1	10720.4	10534.6	12691.3	10514.2	9569.23	12116	9718.4	10421.6	9266.82	10848.1	9811.67	9602.75	10237.7
10930.6	10660.5	10048.2	10085.4	10112.8	9880.38	10182.7	9360	10258.9	10016.9	10598.4	9684.9	9592	11002.9
9867.3	10975.7	10204.9	11035.9	13611.2	9945.5	10197.6	11220	10147.7	9698.79	10826.9	9487.2	9898.9	10466.1
11845	11458.1	9936.22	10838	9457.7	11651	9500.58	10644.1	9873	9058.17	10289	10516	9535.5	10086.6
10261	10142.4	10961.1	10494.3	11651	11610.6	10021.2	10174.7	10342.9	9043.22	10226.7	9929.1	9296.44	10363.7
9906.11	10023.3	10002.9	11725.9	12698	9838.19	9615.68	10017.7	10065.8	9768.3	10825	11012.1	9887.4	9511.1
11177.1	10833.3	10064.2	13363.1	11742	10034.8	10963.1	10209.5	9775.91	9729.18	10444.1	10032	9246.43	9542.2
18158	10413.4	11021	9768.04	10532	9820.12	9545.88	10067.2	9707.09	9361.32	11156.6	9882.8	9537.75	10191.2
11791.3	10614.8	11132.1	17877.3	10626.1	9940.62	9501.5	10916	10663.5	9968.05	11977.8	10421.3	9838.25	9708.44
12930.3	9826.9	12068.9	10227.7	13013.8	10058	9535.64	11889.8	10114.2	10039.1	10039	10076.8	10381.4	9715.4
10106.8	63565.2	9864.67	10358.4	9932	10509.1	9402.88	11698	9362.67	10407.9	10533	10595.5	9357.5	9793.36
9661.3	65535	10420	31856.8	11217.6	9939.32	49748.7	11747	10573.7	9898.63	9942.22	11066.2	9689.58	9380.83
15413.1	65535	9472.9	10846.7	11982.9	9515.17	10312.7	11810.3	10550.8	9991.21	10832	10278.2	9861.6	10014
9763.64	65535	10746	10043.7	11579.9	9229.54	9692.57	10606.9	10096.3	10204.1	10688.1	9599.9	10363.8	9480.4
9486.89	65535	10040.6	12446.4	12394.4	9184.12	12889.5	10180.1	10590.1	8974.17	10323	10203.9	9267.33	9992
15702	65535	9654.36	10196.2	12897.9	40415.7	15446.6	10351.9	10738.7	10272.7	9981.5	10351.8	9727.5	9924.71
9617	9345.9	10059.4	10702.6	10348.4	9762.29	10718.9	12688	9836.08	10116.2	10832.2	9399.7	10330.1	9482.2
9594.89	9430	9799.9	10741.5	11277.7	9520.85	10023.1	10688.1	9930.92	9873.95	10468.3	10625	9456	9693.57
10782.2	9933.78	9576.9	11544.8	10770	10359.9	11112	10948	9831.33	10182.5	9829.1	9654.4	9845.17	10427.7
10079	9112	9577.9	9767.35	9754.17	12276.7	11048.2	11345.7	9775.85	9506.06	10077.6	10243.9	9758.73	9767.27
9456.82	10859	10404.4	11424.6	9418.58	13669.1	14777.9	10729.8	9972.14	9922.71	10394.1	10268.3	9746.43	9529.78
9395.6	9357.3	10094.2	10284.2	9558.43	15765.3	11510	11474.3	10296.9	10651.3	10362.3	10139.7	9868.1	10066.2
10497.8	10796.5	10532.3	10023	9307.93	9626.83	10452.2	11952.3	10173.2	9239.44	10033.8	9717.6	9504.4	9796.44
12960.4	9208	10885.2	28667	9358.96	11341.6	12039.3	12251.6	10096.1	8958.28	10234	9627.17	9554.3	10155.6
10194	9970.78	10053.4	10097.4	10841	13890	14072	12148.5	9791.5	9413.42	10437	9743.91	10073.3	10448.1
10397.5	9416	9940.4	11367	9585.71	12359.8	15560.4	11567	9618.19	10248.6	10815.8	11021.1	9778.8	9548.12
9625.22	9175.5	10077.7	9837.46	10098.2	10578.3	11941.3	11091.9	9533.42	9997.28	11548	10558.5	10813.7	9988.56
9558.08	9880.62	9918.6	13668.7	9555.91	14043.5	11908.1	15014	9857.25	9265.76	9983.11	9370	9988.67	11309
10711.9	9201.5	9745.7	12085.1	9664.82	9263.88	11136.9	10966.3	10978.4	11097.7	10274.6	9692.5	9879.67	9483.67
9444.83	10049	10112	10280.3	9698.88	13061.7	12547.5	10074.3	10896.6	8892.61	9867.2	10230.9	9469.45	10136.4
9928.89	9779.22	10088.2	10746.3	10022.8	17178.4	10917.3	10040	9988.41	10653.8	10186.7	9799.09	10098.1	10711.5
10516.2	9369.8	10004.6	10592.8	9751.71	16002.8	10766.4	10651.2	10169	9911.83	10864.3	10118.7	10932	9811.5
10612.8	9369.86	9945.27	10084.9	9993	9315.83	9291.23	11151.9	10075.9	9574.25	10232.8	10049.9	10484.7	10189.2
9499.78	9727.33	10098.2	15686.2	9478.04	11095.5	9386.12	10789.1	10466.1	10193.8	10337.3	9632.92	9670.5	10053
12857.9	9658.67	10895.6	9937.71	9873.09	11008	9626.56	10629.9	10510.5	9263.47	10604.1	11968.1	11599.6	9924.8
10279.6	10094.8	10621.7	11809	9472.77	10225.2	10448.4	10540.6	9607.71	9325.28	10350.9	9449.89	10292.4	9899.33
10087	9531.62	10288.6	10493.8	10615.9	12569.8	10491.7	10806.4	10030.5	9340.11	10670	9230.44	10317.5	9790.3
15324.3	10531.2	11670.2	10766.2	9736.42	12933.5	10048.3	9662.55	9908.14	9488.06	10773.1	10580.3	9909.5	9716.38
9989	10687.6	10696.4	10145.5	10297	11137.1	9465.85	10270.1	9873.5	11070.4	11046.8	10510.4	9671.4	9171.89
9476.9	10091.5	11409.6	10476	10047.6	10131.1	11843.6	10845.7	10858.3	10805.3	10868	10271.9	9321.4	10012.6
9855.88	9320.67	10185	9847.94	10661.3	12656.8	13874.7	10388.5	10205.8	9258.72	10370.6	9542.3	9511.67	9745.55
11969.2	9640.29	10400.9	13080.1	10098.4	11311.8	10414.7	11050.9	10515.6	9448.15	10867.6	10459.2	9743.5	10029.3
11262.1	11046.9	11657.7	12545.1	10012	14681.2	13382.5	11187.6	10070.5	9320.56	10343.2	9510.9	9545	9384.6
13384.1	9315.67	10378.6	12977.8	9785.61	11542.1	16289.2	10373.1	10140.6	11590.6	10611.8	9150.4	9471.4	9912.9
10313.3	9703.71	9766.5	10378.1	10117.6	9882.73	19626.7	11062.5	10306.5	9120.61	9677.1	10819.5	9592.1	9727.2
10617	9340	10308.6	11099.7	9538.08	10233.2	14761.8	10868	10140.5	10917.7	11242.4	10683	9278.67	9759.44
11341.9	9627.5	11265.4	10297	9797.29	10171.9	11079.5	11404.3	10435.2	9767.76	10615.3	9318.78	9410.11	9900.2
10001.4	9762.22	10218.5	10358	9907.55	12111.3	12511	10795.6	10117.2	10740.2	10311.3	9430.7	9462.88	10120
10275.7	10808.4	10212.4	10997.4	10573.5	14202.4	11199.3	12881.4	9943.57	10120.2	9928.11	9286.11	9320.25	10013
11074.3	17105.7	10810.3	10267.7	10437.1	10243.9	12576.7	12593.5	9740.88	9569.06	11612.2	9903.67	9682.1	9802
11305.9	10599.4	11538.5	10661.9	9371.32	11612.3	11266	10322.7	9689.38	9420.35	10016.9	9488	9411	9718.71
14383.1	11142.4	9725	12594.8	9632.36	11319.2	10175.7	10551.2	9601.6	9607.63	10853.2	10211.6	9985.44	9318.43
10808.6	9887.33	10905	11822	9790.82	9467.27	10148.6	11128.9	10110.8	10146.5	10666.2	9342.4	9351.44	9919.56
12387.6	9628.82	10300.7	10089.5	9433.24	10134.8	10183	10854.9	10129.2	9729.72	10522.1	9541.7	10000	9583
9922	10084.6	9430.6	9542.52	9964.58	12790.2	11515.8	11719.6	9838.58	9896.12	10327.3	9917	9333.89	10383.6
10272.9	9061.5	10356.4	10357.3	10300.6	9396.17	14554	12519.2	10799.1	9207.22	10434.3	9488.89	9651.3	9548
10292.4	9222.62	10207.1	10887.7	9648.62	10003	10923.1	10805.8	11053.8	9748.72	10574.7	9488.3	11087.2	9185.12
10893.1	9259.38	9771.56	11186.9	9501.12	9859.56	11270.8	11275	9884.92	10509.8	10364.8	9615.22	9344.5	9544.83
10356.3	9314.12	10155.8	9574.25	9892.54	11195.5	11399	11727.6	10736.5	10002.4	10899.2	9371.1	9898.62	9425.09
10132.3	9222.89	11170.8	10498.2	9740	9415.25	11177.5	10512.2	10631.1	10180.6	10979.1	9406.78	9662.5	9939.44
11892.2	9462.2	10452.5	9727.74	9177.27	9110.04	13359	10762.7	10040.6	9677	10429	10201.5	10160.6	9635.44
9739.89	9400.1	10137.5	10616.1	9509.19	9427.44	11409.5	9474.67	10459.9	9870.24	10276.1	9277.33	9813.17	9646.8
10021.9	9241.6	9521.36	12853.4	10674.2	10311.9	14470.6	10049.8	9994.21	9523.47	10190.9	10195.9	10238.6	9707.43
9762.7	9500.88	12127.1	12336.5	9857.96	10585.7	12431.9	9752.12	10136.6	9558.89	10098.8	9435	10014.7	9795.44
12653.1	9356.78	9828.9	15247.9	9703.78	13935.7	12797.4	10016	9950.46	10051.1	10208.8	9311.4	9412.12	9616.8
14881.6	9981.58	10601	11930.7	9334.69	12524	10231.1	9621.11	10105.8	9955.44	9995.11	9674.88	9193.22	9841.5
10578.3	10332.8	10445	11454.4	9538	14793.3	11367.1	9813.09	10297.7	9840.17	10121.1	9097.2	9796	9544.33
15761	9161.5	10348.4	11363.4	10354.2	16642.7	14917.8	10767.1	10361.3	9369.1	10777	9791	10654.4	9759.18
16785.8	9342.11	10302.8	12354.5	10336.3	10291.1	11631.8	9601.67	10178.8	9444.15	10355	9523.89	9584.38	9755
20918.3	9360.67	9968.2	11030.2	10632.3	13648	12930	10021.8	9518.58	9428.28	10518.4	9613.7	9866.67	10004.6
10268.7	9689.17	9896.55	10109.1	10581.2	11108.1	10905.7	11187.8	9591.89	9131.89	10016.1	10022.3	9311.1	10708.7
10907.2	9273.11	10108.9	10748.3	9790.86	10245	13182.2	10679.5	9392	9087	10303	10075.2	9458.9	9722.33
9549.1	9508.1	9870.6	12145.6	9989.26	10380.5	11971.3	11150.4	9361	9069.78	10370.8	10398.3	10161	9749.6
9668.9	9675.3	10335.5	10588.8	10802.4	10115.5	10209.7	10227.2	9128.7	13935.9	10570.7	10520	9273.6	9866.55
10614.9	9885.18	10035.3	12583.1	10287.2	9416.5	12640.4	11612.2	9170.73	13724.9	10699	10474.4	10097	9786.75
10857.6	9820.88	10137.4	10909.1	10283.5	13213.3	14455.2	10363.5	9649.11	14682.6	10573	10620.7	9516.78	10045
9684.3	9828.18	11130	15397.4	10042.9	11192.2	13756.8	10561.4	9088.4	9660.24	10507.7	10489.7	9803.25	9775.7
11363.8	12605.2	11212.3	15714.3	9882.5	11006	11322.9	11281.2	9448.91	9555.76	10575.2	10518.9	9442.44	10723.6
10953	9204.3	10938.1	11841.8	10539.3	11111.3	12361	12483	10273	9364.42	10773.2	9747.6	10190.7	10261.3
12179.5	9245.89	11247.6	11813.5	9395.38	10127.7	12075.8	12073.8	10027.4	9335.11	10099.8	9660.43	10079.8	9660.9
10413.9	10012	9951.9	11882.4	10439.4	12118.1	10288.5	11996.3	10111.9	9687.54	10581.6	10788.1	10276.4	10195.5
9863	10678.3	10567.3	15402.7	10064.7	10509.1	12154.5	11430.6	9633.57	9464.1	10414.9	10161.5	9850.8	10352.2
9805.33	9749.25	9831.2	12081.2	11137.8	9766.7	10188.1	10993.3	9251.2	9495.67	11782.1	10758	10090.8	10335
10618	9467.56	9601.82	10974.6	9953.15	10161.2	10899.4	11327.1	9421.53	9116.11	10134.4	10031.4	9776.75	9687.22
11142.3	9896.11	9992.5	10306.7	9976.83	11086.7	11588.8	10321.4	9293.08	9021.95	10660.1	12232.8	9643.64	9810.33
11237.5	9194.45	10134.8	11136.8	10476	11885.2	15919.5	10391	9474.75	9455.67	10486.7	12321.4	9493.9	9473.75
10132.7	11138.7	9583.4	11506.1	9963.41	9888.52	11078.6	10414.7	9686.33	11104.2	10599.1	10793.6	9457.44	9766.5
9879.7	9615.8	10452.2	11142.6	9686.14	10941.7	11172.1	10823.8	10066.7	9786.33	10144.1	13741	9818.33	10520.2
10967.2	9417.25	9714.4	10574.8	9535	12124.8	10801.7	10669.7	9612.67	9378.05	9817.14	12639	9734.3	9563.91
11024.6	9395.75	9664.4	10798.4	10136.6	9890.27	10687.5	11171.9	10918.6	9276.28	10655.5	10999.2	9586.8	9640.3
10330.8	9328.18	10232.7	9706.59	9950.77	9950.67	10758.4	10375.7	9470.07	9589.2	10097.7	11924.6	10189.9	9768
9754.58	9597.75	12676.5	19670.3	9757.07	12325.1	11328.5	10591.5	10008.1	9175.5	10184.2	12912.6	9666.78	9453.56
10533.6	9533.44	9640.5	54824.8	10473.8	13022.3	10432.4	10230.9	9643.87	9035.83	10015	11427.6	10785.3	9520.3
10608.8	9830.1	9890.9	9844.81	9568.68	11357	10617.6	10042	9516.14	9593.3	10535.6	12031.3	10155.9	9691.14
9819.17	10139	10420	9553.21	9534.58	12960.2	15893.3	10046.5	9510.62	9340.89	9981.4	11273.2	11320.6	9587.33
10538.4	11154.3	10272	12533.4	9820.23	10081.4	11089.4	9607.1	9447	9380.94	10428.9	11131.8	10685.5	9454.2
10298.3	11125.6	10552.6	9857.41	9545.85	9996.48	10151	10065.5	12067.6	9090.37	10370	10540.3	10283	9726.5
9935.2	9778.1	10355.3	9958.38	9651.65	12877.2	10954.8	10366.8	9448.58	9644.5	10151.1	11628.8	10801.3	9738.17
9832.18	9755	10432	56278	9816.29	10195.3	11410.8	14557	9164.8	9885.82	10304	14382	10714.5	9528.7
9669.1	9467.12	10007.2	14275.9	13247	12377.9	11321.3	10923.4	9805.89	9052.83	10288.1	14289	9566.44	9742.33
10500.9	9835	10141	11268	10849.3	11119.3	11250.6	10741.8	9355.73	9369.58	10824.4	11718.4	10454.9	9744.75
10412.7	9242	11644.1	12773.9	11218.6	9868.31	10696.2	13071	9324.92	9847.37	10269.5	12147.7	10293.2	9768.44
9923.67	10095	11707.2	11646.4	11746	12236.6	11519.1	13906.4	9592	10157.4	10556.8	10481	10775.4	10206.3
10859.2	10096.8	10289.5	10212.7	9338.43	13623.9	11252	10608.2	10062.1	9610.63	10224.6	11002.8	10870.6	10476.2
10604.3	9184.56	10440.9	10115.5	10173	11017.1	12130.9	10671.8	9122.9	9309.89	9900.9	14855.5	9665.1	10100.5
10377.9	10424.2	10307	13441	9529.54	9671.14	11204.1	10080.3	10733.3	10211.7	10980.1	11289	9885.56	10234.9
10131.2	9242.17	10437.8	10100.3	9547.58	11018.3	11960	10806.8	10033.9	10333.8	10584.9	10367	10502.8	9925
10292.8	9522	10261.2	10119.5	10186.2	10023.2	12518	10616.9	9526.4	9123.68	9973.8	9866.12	11288.6	9632.64
10385.9	9567.1	10764.4	11187.1	9818.62	14384	11635.9	14191.6	10593.5	10224.1	10939.6	9642.5	11341.5	9274
10822	9664	10897.2	11220.3	10747.4	9528.8	11227.9	10958.9	9438	9188.42	10352.8	10991.9	11073.6	9940.67
10656.6	9977.64	10583.7	11499	9649.28	11153.7	14079.2	10198.8	9536.9	9362.63	10179.3	12168.2	10842.6	9728.4
10307.9	9777	11871	11752.8	9769.85	14766.3	11809.6	10626.7	9212.55	9610.53	10501.8	12789.4	11370.2	9755.4
10204.7	10133.5	9612.56	11518.8	10237.7	10689.6	11725.2	9567.7	9393.22	9715.95	11129.8	12025.4	10777.2	9570.55
10443.7	9156	11170	12835.8	9915.81	11169.9	11833.1	10175.6	9471.45	9156.47	10485.4	13290	10499.7	9728
9995.78	10727.6	10243.7	10783.8	9992.29	10943.7	10758	12107.9	10147.2	9393.9	11340.1	11321.3	10012	9994.73
11723.5	9327.1	11006.3	10830.4	11915.7	11721.6	10053.1	11730.7	9259.71	11367.2	12261.6	10025.4	10585	9595.1
11029.7	9793.56	9994	16989	9776.73	9257.54	11348.4	11162.5	9832.4	9468.8	9663.2	11666	10560.3	10181.4
10920	9422.11	9919.38	12310	9504.83	11056.8	10936.9	11282.9	9594.29	9739.32	12754.4	12859.5	10731.4	9636.75
10832.3	10060.6	10939.2	12486.7	9435.33	9101.38	12025.4	11686.5	11101.8	10304.2	11946.5	10146.7	10970.2	9933.6
19319.2	9860.1	10289.4	10063.8	9144.74	12558.3	10460.2	10503.2	14119.6	10152	10173.2	10437.5	10207.7	10545.4
13928.3	9606.17	11065.5	11638.9	10446.2	9973.27	11673.6	10001.7	11241.6	10037.8	10016.2	10116.6	10821.9	9784.33
9979.11	10012	9781.5	11280.4	11910.2	9669.86	11652.8	9842.08	11510.3	10110.8	11147.2	12142	10147.7	11516.5
11255.5	9512	10126.6	10024	10929	12440	12281.5	11845.3	10593.1	10004.9	13508.6	11158.4	10629	10309.1
12206.3	10120.8	9927.08	9920.31	10089	9963.12	11912.5	10362.3	9893.2	9532.5	11310.4	10424	10444.2	10390
10316.6	9509.25	9869.18	9824.67	9412.56	9157.83	10851.7	12679.8	10915.1	9704.83	11254.7	11669.1	10144.6	9992
11029.8	11044	9626	12083.7	10222.6	10264	10764.8	10547.3	9434.73	10372.2	10387.4	10603.2	9815.8	9546.78
11131.4	9817.44	9398.88	10560.8	10272.3	10814.4	11392.1	10703.9	9554.42	9210.72	10952.6	11426.9	9979.86	10442.5
10195.8	9654.33	10159.1	10824.6	36114.5	10231	9798.27	11253.7	10587.5	9132.11	10414.1	12989.2	11839.3	10307.6
15046.6	10325.8	10440.3	9766.42	10053	10379.2	9974.04	14834.6	9253.67	9472.78	10402.5	10653	9855.89	10280.5
10250.7	9508.3	9789.4	10927	9740.05	14565.9	10508.8	10718.6	9371.07	9209.25	11137.8	13239.7	9957.25	11047.8
11388.3	9752.73	9834	9974.85	9855.17	10064.8	9585.08	17615.2	10049.5	9692.11	10710.9	10190.6	10166.8	9534.11
13143	9629.1	10525.2	11271	10933.6	17317.8	15894.9	11623.2	9393.25	9942.74	11331.6	10705.6	9956.22	10416.6
10553.6	12333.2	10422.8	10788.2	12893.6	15975.6	14194.9	18261.4	10981.1	8887.35	11902.4	11164.6	10478.2	10314
10405	9409.8	10587.1	11503.9	17920.2	16639.2	13176.1	11421	11121.2	8884.94	10844.8	9699.1	10067.1	9528.2
10332.1	9652.5	11033.2	10137.8	10231.8	13121	12017.4	13800.2	11074.9	8993.18	10806.6	12718.2	10376.8	10356.9
10024.9	9419.11	10692.1	11676.8	10665	13571.3	12816.5	12432.6	10476.2	10399.8	9613	11067	9902.08	9799.1
12022.5	9746.22	11845.8	10588.8	10783	14312	14424.6	14040.6	10826.4	9171.44	10737.2	11291.2	10485.6	10291.5
10414.5	9822.25	11370.2	11171	9907.5	12442.9	15221	15741.2	10825.1	8921.83	11123.2	10209.1	9857.22	9410.62
10031.4	9557.89	10713.8	12369.3	9562	9434.16	11308.6	10014.2	11990.8	8993.35	10828.9	10295.2	10210	9818.1
11051	10266.4	10735.3	10903.3	9980.5	11159.8	14653	11145.3	13278.1	8991.3	11704.7	10345.7	9850	9913.6
10725.2	9863.2	10337	16071.7	10962.4	12597.7	14651.2	10771.8	10389.3	9347.65	10999.3	10971.7	10509.8	9769.43
10422.6	9224	11060	13307	9394.5	10126.6	14925.4	12552.9	10648.2	9137.11	9860.36	10587.2	10299	10218
13200.6	10114	10330.6	11629.1	15924.4	9947.37	13028.6	11284.9	10170.5	9071.28	11408	9886.18	10556.5	10347.2
10551.8	10411.2	11410.6	12613.4	9878.61	11688	13557.6	10610.8	10086.2	9032.12	11998.9	12526.2	10703.7	10560.7
11263.5	9508.1	12937.6	12923.3	9954.27	10858.5	14688.9	11101.7	11400.5	9496.5	9821.2	10151.1	10489.7	11109.4
13627	9344.62	9804.5	10627.1	10358.6	12407.6	12691.7	13365.9	10240	9120.17	10532.1	10172.4	11096.8	11078.1
11181.4	11299.4	9895.11	10742.2	11101.8	10025.6	12538.3	17601	10115.8	9334.4	10181.2	10252.8	11481	11348.1
10960.7	9665.64	10008.3	12079	11908.7	10918.6	16349.7	14846.1	10264.9	9026	10441	10735.7	10972.8	10909
13245.6	9577.67	9770.92	11373.6	9803.23	9604.68	14741.2	12283.3	11184.1	9487.47	10633.5	10654.7	10948.8	10360.2
11497.1	11098	10492.7	9788	10464.7	9671.85	12203.6	12146	9992.33	9649.44	10145.1	10653.8	10838.2	10922.9
11558.2	10978.9	10140.5	10268.2	9985.65	10377	12025	11747.6	10010.8	9049.89	10201.1	11183.1	10762	10532.1
12057.3	9770.25	10249.8	15479.9	13624.8	17080.5	15892.8	11491.3	9442.1	10408.3	10112.1	12050.1	10089.4	10697
10892.3	10811	10769.5	38364.1	9452.08	52574.4	10415.8	11223.1	9234.67	8935.68	10079.9	11142	10132.3	11122.9
10806.8	9492.3	9270.44	12367.6	10465.2	12914.9	11981	11515	9188.18	8958.33	10224.7	9839.67	10165.8	11312.4
13092.2	12066.3	9332.33	13322.6	10391	11612.8	11784.7	12441.7	9498.93	8874.72	10705.9	10580	10240.4	10672.8
10622.2	10998	9922.6	10960.8	10205.5	11197	13675.5	12660.2	9885.45	9089.42	10709	10566.1	10611.9	11197.4
13235.2	11390.5	9471.9	11608.1	10214.1	13902.8	11806.7	11614.1	11674.9	9070.07	10326.4	11433.4	10116.8	10480
10212.7	10415.1	9274.6	11957.7	9540.86	12742.7	14188	10974.9	10496.6	9207.21	10240.4	9399.6	10473	11952.7
11897	10949.8	10443.3	12194.3	9349.65	9792.12	12812.2	14142.5	10953.6	9230.86	10687.6	15403	11302.2	10558.8
12419.5	9744	9465.91	12661.8	9482	14955	16452.2	11575.4	10620.4	9158.65	10556	11239	9466.2	10898
11806.6	10475.7	9419.44	11668	9882.7	9623.46	16237.9	13377.3	11232.6	8982.16	10454.2	9610.27	9509.78	10559.5
12171.8	10005.5	9915	15045.7	9506.33	14259.2	13360.5	13304.1	10636.4	9025.88	10708.4	12592	9910.5	10550.7
10581	10816.5	9591.3	12480	9304.42	10570.9	12392.1	12166.7	10611	9206.11	10397.4	10147.5	9793.1	10235.5
10486.9	10003.5	9479.4	10156.2	9779.52	16315.5	13578.4	9946.82	10652.1	9908.67	10634.9	10319.7	9471.42	10698.3
10396.1	10658.4	9608	10142.9	9622.92	10674.4	11611.8	10387.3	10467.6	9915.06	10349.7	10226.6	10157.8	10140.4
10462.7	12481.1	9282.5	10591.2	9626.17	16077.5	12111	12678.9	9319.12	9461.45	9715.83	9732.1	11261.3	11125.9
9836	9401.33	9597.4	11518.4	9610.6	10104.6	11565.7	11317.8	9427.5	9233.78	10059.8	11284.3	9901.67	10874.4
9411.11	9817.58	9764	10395.9	9664.91	10376.4	11203.2	17723.8	9424.1	9490.59	10368.5	11473.9	10061.6	10287.8
9418.25	10070	9288.5	10446.4	15496.8	10185.8	12705.5	10455.8	9250	9269.84	10435.4	11072.4	10021.8	11010.3
9938.4	11023.7	9350.8	18369.6	9957.61	9484.24	11386	9847.8	9708.36	9356.41	10082.1	10735.1	9814.86	10609.4
9656	10808.1	9353.1	11640.4	10385.7	9949.83	12076	12169.2	9279	9417.55	10839.9	10209.1	9991.5	11414.4
12452.5	10426.5	9700.36	11538.9	9807.29	10981.6	12345.8	9998.4	10429.9	9214.94	9846.25	10235.3	10857.6	11510.9
10366.2	11771.8	9389.91	14907.3	11345.7	10603	14516	11029.5	10519.1	9513.19	10425.7	9752	9719	10476.8
10529	10481.2	9557.58	13592	10751.2	10288.7	12406.7	10118.8	9731.8	9210.41	10010.9	9873.5	11228.4	9193.5
10626.9	10573.6	10611.6	27352.2	10148.4	11822.3	12546.7	11271.3	9251.45	9704.39	10648	9708.5	10877.2	9786.1
10168.9	9643.91	9495.92	12877.5	9802.67	11497.7	12917.5	9753.7	9731.5	9444.5	10135.6	10662.7	10080.3	9224.75
9687.62	9774.67	10019	11110.2	10090.3	34576.6	12908.3	11895.8	9307.55	8980.06	10362.2	13060.2	10380	9583.33
12024.4	10878.3	9706.08	10166.9	9478.15	10465.1	13258.3	10672.8	9320.5	8883.17	11329.7	11386.1	9885.5	10095.6
10182	10332	9388.5	10675.2	9761.91	9666.87	11427.2	10000.6	9781.78	9214.29	10131.9	10702.9	10126.7	9672.8
9739.75	9818.67	9474	10455.8	9884.5	15352.1	11874	11310.9	9791.44	8937.56	10133.8	9621.67	9722	9528.2
10258.8	11829	9608.67	37840.2	10378.4	9380.96	12377.2	10435.9	9181.1	8936.41	10393.7	11753.8	9656.5	9724.6
9712.78	11029.2	9561.17	14913.9	10460.4	11075.2	13175.3	10032.1	11950.2	9136.5	10428.1	9812.5	11217.7	10106
13748.4	9352.9	9458.44	10719.5	12608.3	9278.62	13106.9	9936.75	9510.25	9217.94	13425.4	10149	10274.6	9746.8
11761.4	10046.4	9298.5	11276.2	9939.17	9529.48	12971.7	10330.2	11263	9259	10332.7	10187.3	10115	9935.5
12576	9068.8	9275.67	10885.6	9539.73	11879.4	13946.3	11208.3	10056.9	8962.78	10419.8	10261.5	9893.67	10878.9
15147.2	13493	10243.7	10976.3	9482.11	9516.15	14759	12684	9671.8	8973.22	11065.2	9891	9707.78	10356.4
11181.8	9330.22	10083.5	10913.9	9916.43	10179.3	12939.2	10659.6	9717	9331.16	9450	10475.9	9820	9859.33
9973.2	9581.2	9452.78	13035.1	10310.1	12718.3	12647	10008.3	9430.25	9032.72	10923.8	11714	9564.92	9845.17
10189.8	9324.5	9492.1	11148.8	9391.91	10210.8	13224.8	10371.2	9378.08	9065.88	11970	10959.6	10452.5	10379.3
10029.2	10695.2	9236.5	10474.5	10331	9527.27	10986	11918	9370.42	9052	10457.5	11407.1	10733.3	9976
10458.4	11669.3	9667.29	10026	11075.6	12222.2	11596.4	11184.7	9472.73	9335	10835.4	12083.5	10406.6	9530.38
12065.4	9148.3	10052.4	12554.1	9867	10313.7	11751.1	12643	9329.67	9075.39	10727.4	12699.8	10510.4	10355.7
9834.71	9182.33	9375.8	10858	9703.72	10126.3	11153	10256.9	9372.86	9260.89	9677.43	10045.2	11067.2	9401.78
10209.2	14968.4	11146	26537.9	10030	10960.7	12712.9	12307	9299.88	9090.42	10158	11431.3	10463.8	10900.8
10047.8	9766.92	9930.22	35156.5	10088.6	9867.72	16828.6	12021.1	9744.82	9444.5	10312.6	12278.9	10752	10144.8
9884.71	9702.44	10302	17455.7	11361.2	32287.3	18869	12575.4	9612.09	9481.28	10095.3	10124	10145.3	10696
10372.9	9442.8	10199	11783.1	10400.6	12470.2	13182.6	9916.56	9563.69	9685.65	9253.9	12082.7	10291.4	10448.9
10191.8	9713.33	9350.67	9674.31	10859.5	10353.6	15089.9	10777.9	9929	9155.17	10290.2	12405	10572.5	9998.64
10050.9	9640	9709.9	10937.7	10088.9	10751.7	10794.1	11182.8	9521.73	9591.78	10388.6	14289	10877	10168.1
9648.22	9233.22	10049.9	14447.6	10373.3	11244.1	12648.3	13960	9837.36	9257.47	10518.2	10839	10007	10346.6
10621.2	9988.43	9866.25	10078.3	65299.6	11041.6	13742.1	13048	9302.56	9475.65	10599.1	9928.17	10199.6	10065.3
10316.6	9582.1	9515.29	10151.6	14014.3	10566.4	12879.9	15034.6	10163.2	9206.54	10241.4	9806.82	10541.4	10732.2
9962.78	33835.6	9812	10130.6	27236	10927.8	13659.9	12149	9583.33	9723.48	10527.5	10237.6	10384	10970
11852.6	9329.36	9404.5	23217.7	10061.2	13385.6	18064.1	15196.2	11107.4	9098.18	10196.3	10499.6	10525.9	9756.4
11813.6	44388.7	9765.08	10253.2	18699.1	10455.3	15219.3	14843.2	9434.75	9434.84	9874.8	10648.8	10275	9979.33
11906.2	12959.7	9789.11	13989.8	10207.5	12250.2	14481	15747.1	9221.33	8917.12	9770.5	12597	10072	9753.3
11658.7	47032.8	9632.33	65535	9524.79	9969.19	16373	10844.6	10476.1	9041.95	9707.42	11027.4	10867.5	10244.3
14847.4	9184.5	9358.7	30203.4	10604.7	12403.8	17125.5	11695	9300.9	8843.5	10517	10242	11025.6	10429
12575.3	9561.5	9280.64	10759.6	9412.91	9662.74	10748.5	11723	9400.47	8966.3	10368.4	10809.1	9603.89	9370.89
9796.7	9421.38	9917.43	10410.2	9364.62	9542.69	12745.6	11128.8	11832.4	9018.6	9948.89	11138	9551.2	9267.9
9997.75	9318.25	9610.3	12227	9564.87	10093.2	12890.2	10868	9289.29	9200.84	9981.17	12213	9189.9	10284.8
10271.4	9944.9	9427.89	12217.7	10718.1	9759.85	10810.2	13667	10214.9	8940.67	10681	12402.3	9444.7	10760.6
9825.4	9877.25	10143.3	10558.9	9367.68	10104.1	10607.1	14785	10648.6	9102.15	10728	10217.5	9282.75	9319.9
11289	24081.3	9402.1	13140.5	10317	10750.4	10540	12393	9753.79	9367.28	10435.3	9754.58	9296.56	10424.2
10110.8	9630.6	9458.8	9778.92	9458.92	9616.92	12069.4	16151.6	10577.1	8932.24	10067	12947.9	9600	10238.6
9582.44	9358.83	9476.6	11495.7	10095.3	10648.5	12105.1	12380.1	9507.69	9038.28	10093.7	11445.4	9484.6	9848.08
9499	10573.6	9774.83	9917.12	9852.59	13261.5	12618.2	13967.8	9774.67	9278.7	9411	10831.1	9449.5	11157
10592	10859.8	9796.9	9842.72	12686.2	10053.5	10505.5	13823.8	9332.4	9141.22	10748	12395.3	9977.4	11216.6
9622.83	11216.6	9759	10131.3	10755	9616.2	11133.7	10325.9	9721.06	8965.5	10361.5	10452.2	9214.33	10462
9744.5	9687.2	9646	9998.48	11522.6	9829.8	14463.4	14699.3	10136.1	9164.59	10387.7	12266.4	9302.89	11397
9541.56	9454.17	9241	16231.8	9352.58	10178.8	11463.7	10220.7	9260.08	9561.61	10337.1	10282.2	9744.4	11248.3
9732.5	9137.3	10243.4	9975.75	10865.3	9508.12	10247.1	15046.6	10186.8	9224.47	10831.4	10727	9196.7	10737
9948.33	9285.7	9280.67	24305.4	11106	14586.8	10664.6	13442.6	9364.83	9242.4	10561	9928.78	9832.25	10394.6
9671.83	9351.3	10417.3	9542.85	12625.5	10702.6	10788.8	12208.4	9482.8	9239.11	10692	10928.2	9505.38	10376.3
9319.7	9525.2	9084.3	10463.8	14499.4	14947.5	10847.6	10809.2	10110.8	9629.95	10491.4	11102.7	10011	10661
10342	9592.11	9447.67	9867.04	11777.9	9496.88	10052	13234.6	9141.67	9476.88	10314.1	11085.8	9595.44	10448.3
10820.8	9231.8	10586.4	11103.8	12809.6	10052.9	11510.6	12417.8	9361.12	9747.89	10517.6	9946.73	10199.1	12163.5
11209.3	10534	9741.8	11604	11051.6	10411	10297.3	14034.9	9236.4	9406.11	10475.4	11340.7	9926.33	11100.5
10485.8	9530.44	9572.83	10176.7	9802.08	12220.4	9872.48	13414.4	10863.1	9318.11	11539.5	11348.8	9680.6	10540.1
10611.3	9419.33	10654.6	9732	11082.3	9430	9389.46	11989.5	16074.5	9783.94	10719.3	11366.5	9975.38	10045.8
9959.9	9230.44	9479.2	12665.9	9454.08	10353.7	9825.83	14049	39766.8	9541.39	10364	10729	9900.5	10665.2
10516.9	9307.22	9720.1	10973.3	10451.3	9551.17	9505.04	13320.8	9377.62	9852.89	11597	12581.5	10394	11524
12187.2	9866	9590.3	13183.1	10131.8	10233	10454.3	12718.8	9407.21	9670.84	10024.7	10512.9	9225.2	10282.6
10379.6	9561.14	9698.5	10306.4	10503.5	10735.3	14314.8	9968.75	9286.2	9670.83	11265.8	13914	9210.7	10111.6
11989.8	10037	9530.64	10159.1	10803	10424.7	10919.8	10307.7	9947.5	9553.12	10449.4	11964.6	9272.2	10180.4
11315.3	9676.86	9771.22	10679.8	11019.3	11663	9596.92	10036.4	9333.7	9974.06	11099.4	11246	9382.58	10293.9
11107.2	10241.8	9417.2	9892.12	10549.5	9933.58	9458.19	13103	10059.1	9503.33	10367.3	11047.1	9390.27	10217.4
10853.8	9379.17	9915.09	10304.4	9928.58	9847.58	10791.9	10031.7	9285.1	9652.32	11187.8	10060.8	9449.8	9791
11943.3	9454.22	9691.5	9835.48	10918.6	9872.44	10532	11671	9170.8	9459.28	10851.1	12875.2	9209.6	9940.3
10602.2	10628.5	9623	10495.8	9753.22	13203.4	11975.5	10682.6	9110.7	9417.32	10704	10626	9116.8	10152.7
11556.9	9466	9250.27	10488.6	10180.5	21620.7	9523.4	14161.7	9158.07	9143.28	10584.5	12615.3	9440.75	10121
10635	9916.38	9386.67	9839.62	9576.54	9676.48	9467	13670	9535.31	9525.67	10278.9	9626.22	9927.2	10482.4
10474.7	10130.8	9929	10303.3	12087	10452.6	9772.04	13014.8	9603.6	9921.5	10732.3	9739	9613.3	9896.33
10198.2	9498.4	9936	10098.8	14889.3	9724.37	9473.5	11646.5	9417.75	10592.9	10325.2	10083.4	9919.8	11095.1
11056	10465.3	10315.3	10135.8	11558.1	12904.9	10410.5	15315.5	11352.1	9527	10503.1	10140.7	10042.2	10202.5
10092.4	10518.1	9266.82	11404.5	11543.9	10460.6	9549.79	14121.7	9477.12	9536.06	10165.4	9394.11	9737.44	10201.3
10709.8	10275.4	9734.67	10267.2	13459.3	9573.17	9852.62	16605.3	9512	10036.6	10779.3	9637.25	9329.86	10672.9
10119.8	9395.67	9702.11	10424.7	11088.6	9798.92	9746.43	11854.6	9402.08	9287.22	9395.1	10201	10556.3	10537.4
10871	10207.7	9934.08	10523.1	11996.5	12002.5	9901.93	14590.6	9283.17	9249.94	9340.91	9818.4	9520.1	10512
11260.9	11671.4	9549.8	10437	11969.2	13669.1	9875.83	11449.3	10678.7	9378.6	9582.4	9356.6	9380.5	10420.3
9924.45	10104.5	9897.2	10321.3	10380	10252.7	10641.1	11164.3	9468.33	9655.11	10248.8	9472.4	9335.89	9355
9736.33	13914.3	9475.45	10591.7	11150.4	9966.31	10770	11783.1	9556.87	9139.4	9364.27	9692.67	9361.92	10169.9
10251.6	9906.67	9540.78	10481.1	9705.61	10095.4	12045.7	12288.3	9416.4	10194.1	9218.83	9247.11	9336	9954.33
9988.6	9322.2	9513.55	10732.7	9760.79	9815.08	9683.31	18151	9362.14	10037.4	9602.89	10457.4	9611.55	9664.7
11210.4	10590.5	9832.09	11653.7	10151.2	13757	10233.5	11110.7	9456.33	9921.94	9918.5	9682.89	9704.43	10584
9577.56	10339.6	9705.25	9660.81	10384.8	11748.8	9790.31	11433.4	9333.53	9507.58	9821.45	9443.6	9630.38	10339.6
10966.8	10031	9688.7	10644.5	10381	9806.92	9682.96	11566.1	9749.5	9286.53	9313.56	9671.2	10041	9447.25
10414.6	9668.7	10487	10364.8	10094.1	9836.27	9996.54	11425.4	9530	9314.35	9432.91	10211.4	10289.6	9315.88
9639.1	9882.29	9889.3	20485.8	9420.67	10240.4	13116.5	14336	9640.18	9920	9523.3	9289.9	10819.9	12239.1
10485.6	12440.2	9690.17	9518.71	9584.25	10448.4	10656.7	11262	10181.2	10002	9237.2	11516.7	10920	10258.6
10566.1	9672.44	9636.25	9911.08	13082.9	10150.6	10226.6	10704.7	9534.07	9902.83	9504.1	10265.7	9424.8	10531.8
10025.7	9574.88	9665.22	11487.7	9473.75	11207.2	10719.2	9683.2	9795.33	9595.59	9618.25	10522.8	9525.9	11754.2
11606.7	10321.3	9512.27	11765.8	9173.88	10674.2	10390	10347	9307.54	9706.75	9397.9	9741.6	9473.89	10250.4
10227.2	10414.3	9462.5	9908.92	10285.9	11074.4	10140.7	10702.6	10003.6	9888.42	9456	9566.9	10445.2	9843
11359.7	10269	9966.91	10170.4	9515.35	10198.6	11097.9	10390.4	9463.61	9338.65	9138	9871.5	9377	10003.8
14206.5	9494.8	10658	10187	9902.04	14451.1	10304.4	11429.1	9345.94	9005.04	9663.56	9945.33	9459.1	9438.55
9852.4	9595.73	11386.4	11793.9	10758.1	10650.7	11027.6	10441.8	10694.8	9673.93	9277.42	11474.1	9545	10148.7
11581.9	9700.2	9838.92	23672.3	10446.3	9217.88	10557.8	12690.3	9445.1	10555.5	10123.4	10450.7	10611.2	9932
12405.2	9696.2	10091.2	19038	10770.8	9661.5	11072.5	33564	9226.67	9127.6	9856	9830.8	9416.33	9669.67
12002.2	9697	10016.9	10340.8	9809.43	10067.8	10488.5	12025.9	9599.33	9618.37	9606.89	10393.5	9271.55	11967.7
11783.4	9853.7	9609.08	10045.5	10473	9537.31	10922	10647.4	9704	9470.5	10105.1	9694.89	9383	9432.57
10185	9559.58	9439.2	9870.23	9692.15	9666.42	12176.5	10452.4	9659.7	9520.81	9816.3	9458	10537.6	10311.6
13417.4	9225.5	9499.9	10221.8	10333	13125.6	11224.2	9702.56	11118.4	9413.33	9626.55	9605.75	9859.18	10142.2
10093.9	9515.8	9883	10385.2	9640.32	15749.2	10073.7	10260.6	10056.5	9733.17	10008	12955.5	10181.6	9618.67
11767.3	9950.67	9477	9696.3	11338.8	10666.6	10109.1	10554.5	10240	9985.56	9791.22	10503.9	10141.6	9528
11200.3	9524.8	9395.64	9995.31	12042	11953.6	10687.5	11111.4	9590	9933.72	9943.2	9438.56	9428	9462.56
10716.1	9182.73	9127	11185.9	11957.3	9871.58	10894.9	10847.9	10536.8	9713.75	9209.3	9902.7	11086.4	9517.33
10061.7	10670.5	9587.78	12326.8	9551.46	9237.13	10663.3	10733.8	9147.7	9862.17	9400.57	9827	9300.1	9281.89
10130.3	10197.3	10481	10239	9485.77	9925.29	10651.5	16148.3	10234.4	9925.56	9685.5	9994.9	11727.1	9686.83
9728.67	9704.2	9690.11	10258.9	9241.67	10176	10100	14216.3	9149	9612.1	10019.4	10587.9	10442	10800.1
9970.83	10233	9106.6	11019.3	21480.9	11369.4	12514.4	11183.1	9226.55	9945.17	10255.1	11064.3	9279.5	10261.9
10280.3	9690.33	11359.2	9972.81	9431.43	10543.6	10876.3	10512.5	9481.6	9382.71	10782	9692.67	9214.5	9283.4
10689.2	9752.8	9471.7	9984.88	9500.54	16394.7	9936.29	10047.7	9761.92	9959.65	10535.1	10147.8	9892.45	10375
9951.3	10759.2	10891.8	10585.3	13615.9	15165.6	11543.8	10796.3	9548.17	9594.44	9600.3	9528.11	9182.1	10057.1
10606.2	9660.14	9524	11425.2	9595.38	10609	12043.7	10130.8	9638.31	9722.05	9679.11	9392.55	9179.5	10107.7
10504.9	10085	10374.8	9615.77	11662.7	15023.1	11586.2	13187.4	10113.5	9474.94	9599.25	9364.1	9176.8	9753.83
9585.22	11092.3	9893.91	23069.5	11250.7	9379.88	11697	12154.4	9658.81	9503.65	9658.56	9943	9493.88	11682.7
9571.8	9655.9	9727.36	11783	9635.4	10491.5	13416.2	10546.9	10096.4	9545.44	10777.5	10045.4	9495.33	10382.1
9776.4	9757.5	9329.17	10125.4	9437.5	46642.4	12765.4	11367.9	11316.1	9384.45	9416.44	10799	9946.3	9699.22
9697.1	9397.3	9817.5	10291.8	12368.9	9590.15	11489	11169.3	11106.1	9589.41	9491.36	9685.2	9466.83	9861.62
9685	9371.29	10790.5	11173.3	10087.1	9384.08	12854.8	11310.8	10085.4	9732.63	9362.17	9959.2	9250.33	10712.5
9540.18	9633.86	9943.9	10062.7	9321.08	9662.67	12122.8	13496.9	10396.8	9505.88	9147.1	9967.67	10134.3	10043.4
10892.8	10241.9	9591.1	10316.1	12711.5	10097.7	13381	12193.7	10489.1	9744.17	9423	10499.3	10050.8	10164.5
9454.78	9388.56	9269.3	10961	10056.9	9835.21	14172.2	12175.4	10212	9584.06	9681.8	9612.33	9394.67	10272.9
9387.33	9745.43	9988	16025.6	12515.7	9596.6	14472.2	11360.4	9317.24	9543.83	9693.8	9693.5	9536.78	10834.8
10195.6	9620.5	9496.55	10584	9836.22	9445.33	11942.6	11477	9593.44	9695.95	10168.1	11969.6	9405.6	10621
9660.4	9357.3	9807.08	10017	11361.3	9472.5	11547.3	10816.2	10006.2	9747.18	9861.73	9593.7	9424.8	10539.6
10655.6	10057.4	9448.83	9988.69	10135	9668.79	9585.38	13707.3	9438.64	9627.88	9561.18	9705.2	9642.5	10578
9400.11	9703	9226.33	24092.5	11947.2	9341.92	9767.81	13393.6	9475.69	9924.95	9777.11	10331.2	9600.08	10046.4
11448	9595.88	11119.9	11863.4	9647.83	9090.72	9662.27	13285	9201.57	10194.1	9238.8	9578.25	9783.9	10766.4
9848.9	9363.75	9622.1	11457.6	9875.09	9806.62	10335.6	11126.4	9138.82	9343.5	9628.4	9837	9579.17	9462.75
10003.5	9588.2	9692.5	10360	65535	52214.1	12046.8	12986.2	9614.5	10190.3	10033.4	9969	9286.64	10098.2
9613.92	9386.7	9774.6	11187.5	11115.1	9685.89	11314.5	11460.3	9939.85	10128.7	9211.7	9775.44	9865.67	10870.7
9882	10376.7	9609.8	12097.2	9247.25	9125.29	11051.5	11173	12001.9	9468.05	9676.4	9753.75	9488.5	10090.1
10203	9494.83	9840.22	11327.3	12937.4	10049.3	11182.2	11273.4	11097	9885.72	9716.6	9596.44	9181.33	9540.9
11260.8	10859.2	9640.45	11489	10164.6	12990.5	11159.4	12045.8	10878.3	9579.56	10666	10182.7	9157.3	9424
9873	9893.42	9307.73	10956.5	11098.9	9477.76	10832.6	12194.6	9873.93	9393.22	9903.11	9945.6	9277.33	9400.44
10816	9478.1	9677.44	10447.9	9685.26	10328.4	9972.96	14712.7	10360	9514.33	9466	9435.75	9283.78	10806.4
10999	10426.1	9658.42	10436.5	9868	10681.5	9537.7	12801.6	9909.62	9341.44	11046.9	9964.2	9204.55	10587
10225	9530.3	9727.2	15000.3	9459.5	9359.42	9501.29	13311.7	10194.6	9761.44	9391	10212.4	9388.4	10686.1
10308	10102.2	11659.7	48294	9740.62	11375.2	9649.36	11880.1	10024.4	9866.06	10138.2	10199.8	9485	9916.78
15799	10311	10647.2	15632.3	10766.6	9491.32	10372.7	11437.2	12655.8	9570.78	9320.83	9388.2	9530.67	10586.1
9452	10059	9589.56	15094.6	11706.7	9618.25	11892.4	13633.2	10810	9528.18	9318.2	9419.22	9588	10854
10931.8	9544.2	9500.27	12883	10913.7	10591.8	10080.7	11598.5	10895.2	9838.94	9315.4	9324.33	9862.44	10990.6
9744	9630.27	9613.55	42255.6	12324.9	9939.48	12076.6	11375.4	10365.8	9446.5	10099	9999.5	10169.6	11389.5
11828.5	12662.8	9563.6	9683.37	10171.6	10913.5	12844.5	9795.14	10504.6	10415.9	9536.56	10147	10328.6	10649.3
9571.67	10686.8	9475.91	19259.1	12333.8	9286.65	11889.8	13457.3	10905.5	9736.06	9624.4	9750.7	10148.1	10296.3
10479	10388.2	9676.7	17770.7	17151	10611.1	12590.7	11238.7	12906.3	10178.1	9476.75	9436.12	10318.2	10224.1
10283.9	10413	9920.55	11230.4	10165.5	9084.48	12469.6	11498.4	10711.3	9831.82	9605.5	9842.33	10422.4	10432.2
10366.6	11977.6	11448.2	9919.81	10193.9	9899.74	12487.3	13733.7	9499.21	9975.18	9378	9667.5	10199	10293.9
10409.9	9264.9	10365.2	43479.2	9217.83	9145.86	12191.6	11309.3	9802.4	9386.45	9426.73	9248.11	9976.71	10148
10330	9600.5	9867.2		9817.61	10158.6	12987.4	12362.8	9742.36	9249.53	9762.83	9331.18	9688.4	10504.4
11278.9	10067.3	9470.14		9296.83	9223.85	12573.8	10639.7	9404.4	10643.1	10070	9433.25	9520.78	10323.6
10007	9999.17	9320.83		9489.07	9690.73	12819.8	10013.5	9517.21	9589.7	9679.78	10156.2	9397.56	10606.8
10834	11073.6	9439.83		9803.33	30751.1	11849.7	12996.6	9410.6	10139.7	9740.67	9588.2	9635.8	10524.8
10352.5	9350.3	10314.8		10366.3	10689	12056.9	11207.8	9493.73	10450.2	9741.75	9489.78	9613.33	10371.2
10078	9926.44	9433.14		9643	9792.23	11117.8	12026.4	9530.75	9808.94	9468.9	10627.3	9542.67	11332.8
11174.5	9702.78	10103		9392.42	9650.29	11874.1	12563.9	9934.31	10159.2	9525	9746.7	9450	10285.8
10422	11134.1	9322.1		9888.19	10411.8	11768.6	12440.1	9167.56	10361.4	9721.78	10563.1	10136.9	10279.5
11839.3	9520.56	9500.14		10278	10260.4	12435.9	13531.3	9366.06	9314.78	9587.2	11307.7	9655.86	10387
10715	11178.6	9691.82		10172	10527.9	12065.4	10529.3	9796	9350.33	9765.14	9204.6	9634.38	11635.2
10349.3	9789	9534.9		10126	10149.9	10843.6	11132.2	10154.7	9616.22	10326.9	9310.2	9761.82	9786.33
10149.6	9381.2	9554.67		10222.8	16245.4	11028.3	12238.6	10274.2	9536.15	9836.25	10237.2	10519.2	10994.5
11526.3	9498.92	10487		9930.88	10903	10946.1	13010.8	11180.8	9356.21	9878	9642.67	10938.7	9222.4
10584.7	11047	9925.33		10906.9	22129.5	13013.4	13354	9603.33	9863.76	11717	9441.22	10660.3	9399.75
10603.8	10834.9	9538.71		10060.3	10118.7	12660.1	12855.1	10185.6	10240.1	9456.1	9700.7	10533.6	9154.7
9878	9334.3	9456.2		10272.9	9873.96	9647.91	12784.8	10266.5	9524.88	10801.4	10002.4	10722.3	9100.78
10996.1	9385.64	9947		9688.48	9538.89	10103.7	11872.2	11601.2	9046.94	10115.6	11176.9	10281.7	9115.7
10037.8	10403.7	9924.44		10230	9545.71	10553.8	14017.2	10551.1	9123.78	10337.3	10530.9	10674.9	9872.45
10534.4	9568.22	9826.43		9950.05	9382.89	12512.6	11588.3	10392.1	9157.05	11616.4	11051	9731.67	11374.7
10129.1	9357.17	10287.9		10091	9261.64	12056.3	10728.2	10193.3	9449.39	10096.2	15927.6	9552.36	9658.88
10418.9	9746.64	9559.25		9875.94	11542.8	14512.5	10888.3	9983.75	9308.58	10262.8	9709	9777	9539.08
11392.3	11914.8	9817.5		10704.3	9562.52	13704.9	12534.1	10203.5	9305.76	9744.75	10264.1	10568.8	9797
9950.9	9388.12	9862.8		10851.5	9989.73	14885.4	14209.8	11516.6	9268.25	9873.82	9510.67	10646.4	9601.22
13086	10325	9701.22		10689.9	9338.54	12413	11438.2	9997.08	9548.88	9249.45	10582.6	10706	9406
9622.8	10778.4	10843.1		10953.6	10287.8	16108	11403.8	10055.6	9315.11	9754.08	10436.7	10695.6	9547.4
9741.38	9137.1	10123.8		11851.8	9396	10496.5	11510.6	9375.88	9098.94	9882.25	9247.4	10507.7	9371
12476.7	9638.67	9466		11111.1	10095.3	11373.8	14259.4	10300.7	9538.41	9702.9	9105.64	9090.9	9213.89
9989.11	9780.33	9831.18		11201	9190.04	10848.1	16320.2	9134.22	9190.67	36178.4	9583.75	9476.73	9551.25
9490.7	9768.27	10335.4		10704.6	9248.76	10764.8	12013.1	16222.4	9637.89	10891.8	9662	9861.11	9627.25
9710.33	9322.4	10053.5		10976.5	9253.92	14084.6	12221	10073.4	9560.39	10010	9771.2	9543.25	10408.8
10085.1	9601.5	9698		10075.1	12231	15360	12096.4	9345.58	9811.5	9870.83	9625.57	9298.44	9366.45
9837.5	10118.6	9484.2		11444.6	10314.4	15266.2	14652.7	9695.94	9695.37	10008.7	9592.71	10039.2	9723.44
10739.1	13562.1	9594.22		9660.44	9176.52	14879.5	15340.5	9349.25	9488.42	10007	9850.82	9381.5	10550.2
14542.1	9375	9741.25		9760.65	9356.62	10334.3	12232.5	9099	9089.61	10113.6	10132.2	10820.9	9735.42
11283	10096.3	9217.2		10377.7	9897.85	10484.2	14500.4	9324.67	9145.33	9749.25	9685.1	9253.45	10039.1
10464.5	9307.22	9836.89		11609.1	10545.3	10498.7	11396.6	9522.53	9563.41	9660.33	9662.18	9483	10066.4
9881.2	9889.55	9637		11192.5	9930.43	11492.5	13259	9670	9873.56	9826.58	9682.44	10948.5	9766.5
9634.4	9933.29	9649.62		10728.3	9946.39	11074	10905.2	10088.6	9266.17	9708.67	10995	10107	9651.56
10597.8	10012.5	9619.5		10345.3	10095	12793.4	16020	9325.1	9236.58	9804.75	9154.17	11018	9649
11265.2	10270.6	10325.1		9971.93	9665.62	13636.2	13054.3	9384.9	9436.63	9753.78	9504	10064.4	9682.82
10588.3	9734.1	9772.5		10668.8	65291.9	11386.1	12054.7	9377.7	9560.17	10454.7	11260.2	9699.5	12284.3
10933.1	10241.5	9600		10475.7	26394.5	9165.96	11242	9645.5	10372.4	9331.71	12612	11025.5	9869.92
10157.8	9236.44	9465.1		10566.9	10011.4	9418.72	11405.8	9516.1	11165.8	9608.4	12870.7	10782.6	10297.1
10339.2	11885	9326.44		10416.6	9468.63	9416.64	11925.5	9470.56	9032.41	12780.9	10201.6	10812	10249.8
10540	9564.4	9588.6		10748.5	12465	10554.2	12144.3	9699.8	9305.22	9404.91	9728.9	9952.6	10343.2
10115	9617.33	9418.8		9623.81	9328.19	11912.5	11364	9371.5	9557.21	10388.8	9484.78	10746.9	10275.8
10065.1	11587.1	10370.5		11270.3	11101.3	11255	11397.6	9433.5	9195.72	9797.89	10674.2	10481.3	10417.6
13473.2	9324.9	9667		12188	9228.42	9798.62	10791.1	9656.1	9409.22	11822.8	9574.88	9723.22	10746.5
10656.1	9174.73	10829.5		10309.5	12274.7	11480.3	15583.1	9839.2	9494.11	11867.2	10871.6	10310	10839.1
10502.3	10589.4	9897		12050.3	9266.52	9842.65	13482.8	9630.75	9459.61	10667.1	9886.25	11465	10517
10105.2	9226	9554.9		11635.4	34814.2	9895.24	11191.5	9423.31	9318.5	11818.7	10335.4	10850	10574.4
10263.5	9536.89	9516.7		13838.6	10061.8	10740.5	12028.9	9566.4	9236.47	11630.1	9673.29	10539.6	9648
11038	9319.88	9410.8		14186.2		10365	16052.7	9388.73	9951.67	10040.7	9832.78	10957.9	9619.73
10442.2	11469.3	9654.22		11588		10242.3	12122.6	10427.9	9949.47	11319.2	10315.2	10418.6	9666.22
11742	9493	11386		11040.1		10090.8	14848.4	10589.5	9665.94	12428.5	9261	11089.3	10648
11001.4	9441.4	9786.22		12664		10773.7	10747.6	9237.64	9503.11	10243.5	9281	10141.5	10232
10620.4	9161.2	9784.75		13132.8		12620	12226.7	21817.4	9169	11161.9	9516.55	10603.4	9920.3
10874.7	10442	9420.57		12015.8		11326	10932.2	10289.5	10148.6	10696	9532	10570.7	9684
12543.5	9264.17	9485.22		11044.4		11463.3	12463.6	9335.1	10364.2	11337	9904	11437	10523.1
10072.8	10529.7	9593.7		11142.6		10086	11715.4	9481.3	13572.9	10859.2	9826.67	10461.4	9379.14
9969.25	9289.3	10543.2		12657.2		10290.7	12054.1	9138.42	10161.3	11518	9720.75	11017.5	9511.33
9991.4	9680	10308.4		11658.5		9946	12426	9466.6	10046.9	11051.4	9614.64	11264.1	9256
9643.8	9913.83	10710.2		10800.2		10391.2	12504.8	9339.5	10194.8	11276	9984.5	10691.1	11180.8
11083.8	11192.3	9284.5		11705.7		11802	11253	9453.4	9165.44	11610.8	9971.43	11077.8	10866.1
9363.82	10850.7	51248.6		11013		10646.8	10971.2	10001.6	8978.33	10073.8	10331	10676.4	9851.6
12982.8	10200.1	9436.56		10873.5		10317.5	11180.8	9445.64	9161.89	10816.3	10972	11267.5	10440.6
11309.3	9711.4	9356.17		9861.79		10706.2	13341.9	9259	9241.11	11800.8	10100	10586.2	10041.7
10731.7	10067.5	9289.7		9787.73		11322.8	15400.7	9218.12	9108.12	11624	11358.4	10640.1	11065.3
9853.2	9810	9189.8		11213.6		12407.6	14202.6	9230.45	9069.59	10941.4	10332.4	10308	10648
11307	10418.9	9403.9		10699.6		10625.6	12636.8	9671.81	9404.72	11754.6	9805.9	10153.6	9566.11
9968	9807.86	9258.7		12482		10442.4	12663	9214.5	9235.39	10194.8	10014.6	10244.4	9498.8
11059.1	9451.44	9521.92		16346.2		12002	11287	11116.4	9150.35	11628.4	10654.6	10199.6	9681.58
10569.7	10911.6	9612.56		12847.8		9973.74	11640	9303.5	9056.84	10963.8	9587.7	10474.3	9458.3
10707.6	9614.86	10364.7		10456.1		10479.4	12263.6	9504.53	9251.11	10896.3	9930.62	10338.5	9671.88
10211.8	10054.8	9815.58		10802.3		10651.5	12156.7	9438.36	9150.29	9707.57	9975	9431.89	9901.3
10766.6	9392.33	9884.6		10726.9		14332.5	11463.3	9775.93	9035.11	11940.8	10002.6	9597.4	10572.6
10491.6	9662.38	11983.2		11951.6		12524.1	12850.6	12937.8	9153.68	10725.6	10012.5	9360	10280.1
13095.9	9682	9673.6		12334		11043	14630.8	9432.91	9165.5	10709	9801	10862.4	9794.5
10992.2	10808.4	10607.6		10841.9		10229	16374.2	9359.45	9169.59	10072.2	9421.73	10533.2	10513.2
10329.1	9334.44	9976.55		12227.9		10314.3	16093.2	9660.93	9457.71	11093.6	9623	10481.4	10050
10690.7	10155.4	9410.4		11122.3		10311.6	14566.8	10282.1	9454.16	10681.9	9480.73	11146.5	9988.36
10230.6	9606	9386.83		10657.9		10536.3	11921.5	9683.54	9371.28	10887	10641.8	10602.5	10327
11994.8	9526.55	9995.57		11013		9956.25	13219.4	11047.3	9768.41	12083.1	11358	11197.6	10054.2
9736.8	10953.3	9215.8		13271.7		10364.3	11148.2	9219.19	9577.4	11638.2	10991.4	11562	9746.75
10246.3	9644	12121		12831.7		10721.7	12534.1	9622.08	9390.33	11653	9954.78	9920.1	9893
10625.6	9586.33	10043.6		12060.7		9502.24	12223.4	11110	9538.88	11534.1	13901.5	9971.67	10819.2
10601.7	10678	9699.09		12185.8		10219.1	11745.8	10020.5	9796.39	10648.4	10303.7	12382	9874.67
13608.1	12205.6	11038.6		11573.5		9546.63	13975.9	10954.1	9579.33	10748.9	9595.9	12064.8	9740
11863.2	9381.12	9698.18		12644.3		9430.85	11553.4	10210.7	10227.2	11775.7	9649.5	9937.45	10594.3
9579	9468.45	12260.4		12109.5		9197.48	16852.8	10302.5	9220.58	9927.5	11646.9	10531.7	10657.9
12126.3	9654.33	9578.22		12379.3		9840.36	17709.8	10077.3	9706.26	10034.9	10788.9	10661.4	10195.9
12611.4	9359.5	10882.2		12283.9		9652.27	10681.9	10031.9	9988.78	10215.8	9865.75	11406.6	10994.3
11501.9	9406.43	12668.9		12114.7		10233	15278.7	11077.9	9243.6	10762.1	9502.4	10456.1	10252
9641	9331.29	10157.9		12564.2		9186.24	13632.2	9857.2	10276.8	10041.9	10049	11070	9714
9910.89	10103	11244.3		12292.1		9340.04	12691	9912.81	10378.7	10138.7	10139.5	10798.6	10667
10588.6	9388.3	13745.4		12241.9		9787.68	15530.1	10252.5	8943.94	11105.9	9890.64	10149.9	10689
9684.29	9794.5	10447.2		13384.7		10081.7	11899.7	9422.4	8874.28	10447	10018	11776.7	10168.4
9381.89	10259.4	9765.5		12153.8		9346	13490.8	9383.08	9244.18	11171.8	9751.75	11225	11771.9
10235.5	9571.5	10089.1		16198.4		9874.04	13762.2	9425.3	9180.7	11640.5	10574.2	10595	9746.4
10211.4	9511.67	10443.8		12502		10688.8	10852.9	9367.42	9736.83	10096.9	10300.7	10891.3	9580.22
11070.9	9832.83	9521.89		15011.2		9709.17	11115	9671.33	9025.5	10046.7	9991.2	10454.8	10184.8
10170	9474.33	10450.6		12102.1		10101.1	14489.4	10295.5	8987.4	10189.1	10147.6	11071.8	10214
9613.73	9740.12	9329.5		15642.9		9456.31	11468.7	9579.79	9161.28	10264.4	9484	10235.1	10167.8
10293.8	9989.4	12237.3		10857.2		9294.08	15490.6	9746.71	8925.35	9917.09	9852	10488.9	9665.42
9984.55	10365.6	9702.3		13307.8		9717.54	11624.5	9711.91	8978.53	10623.4	9746.4	10613.3	10120.5
10192.1	9633.1	11221.4		14450.8		10050.7	11762.2	9612.43	9259.79	10924.1	11394.7	11444.6	9833.88
10367.9	9444.33	9722.29		13762.3		9580.58	10724.2	9750.38	9318.63	12317.9	9367.75	9372.29	11667.6
9856.2	9865.5	9549.9		14132.5		9577.91	11418.9	10395.8		10508.1	9255.25	11272	9649.56
9877.6	10570.1	10842.3		12734.3		9660.75	11495.9	9785.92		10016.5	9299	11482.5	10055.6
13771.6	9698.8	9964.33		12283.7		9724.91	13709	10279.2		10463.8	9863.12	11143.4	9807.1
11145.9	11326.6	10413.4		13374.9		10017.2	12027.8	10526.6		10983.1	10086.7	10162	9896.78
11287.4	9589.4	10118.5		11510.1		11316.7	13589.2	10457.7		10649.8	9582.78	10504.1	10092.4
10428.4	9635.8	12100.9		12621.6		9908.65	15174.3	11328.9		10862.1	9519.11	10333	9764.33
10709.2	9505.12	11213.3		11472.3		11851.7	11562.9	9720.64		11265.4	9284.62	10296.2	10157
10731.2	10807.4	10156.4		11007.2		9885.54	12104	10032.2		10909.3	9232.71	11213	9555.3
10845.1	9709.4	9603.6		14112.4		9776.67	15042	11755.2		10798.1	9584	10132	10560.2
10781.6	9395.56	9927.6		13402.2		9617.42	12071	10575.3		12021	9725.67	10929.9	9842
11906.2	10276.3	9402.5		11165.9		10167.4	10933	10276.5		10621.7	9370.5	9783	9827.3
9956.14	10569	9507.5		11457.2		9492.38	11558.7	10457.2		11930.2	10679.9	10760.4	10195.7
10818.6	9523	9986.18		12422.2		9436.09	10863.5	10840.2		10425.6	9392.89	11621	10826.1
10119.5	11718.8	9618.22		11755		10268.5	11617.9	9853.06		10705.9	9758.1	10990.7	10546.3
9797	9737	9874.43		12500.1		9642.75	14623.7	10036.1		11431.4	10912.3	10768.8	10939.9
10049.4	12391.5	9276.73		11500.7		9668.83	10807	10342.1		10055.5	9204.83	11290	9828.44
10793.2	9338.1	9519.75		11528.8		11046.6	10839.3	10236.6		10100.4	9214.17	10116.5	10936.2
10264.1	9677.44	10921.7		15178.2		10529.8	11143.2	9992.36		11328.4	9368.6	10467.2	10709.2
9868.4	9682.38	10080.9		13562.4		10316.9	12251.8	10100.4		10822	9410.9	10226.5	11029
9910.3	11263.5	9762.7		12572.1		9964.39	10294.8	10040.8		10071.4	9174	10814	10691.3
11099.7	10051.4	9206.6		13946.7		9686.96	10628.1	9690.55		10225.6	9762	9692.8	10248
9991.55	9870.88	10181		11088.3		10394.6	10569.8	10116.1		11240.4	9362.83	9358.42	9887.1
10150.7	9941.33	10074.9		9757.08		11302.2	10349.4	10191.5		9983	9248.89	9154.09	12730
10897.1	9621.56	10458.2		12631.1		9390.44	10432.5	11040.1		11031	9253.1	9276.92	10950.8
9560	9605.5	9497		11127.3		10044.5	10308	10280.2		10527.4	9511.4	9360.9	10650.1
10160.5	9369.25	10188		10590.3		10898.3	11473.6	10448.6		12030	9707.78	10353.6	9473.67
9836.4	9623.89	9333.8		10707		10717	10607.1	10375.9		10948.9	9677.09	9206.56	9477.73
11834.8	9853.2	9425.09		11414.5		10381.1	10629.5	10814.8		11578.9	9315.22	9250.78	10043
9917.6	10648.3	10806.2		11020		11354.6	11380.5	10003.3		12318	9530.17	9483.67	10044.2
11223.8	10138.7	11621.3		11504.9		12710.6	14104.8	10266.9		11291.9	10989.4	9451.11	10177.6
9905.4	9414.43	9368.56		11663.9		11523.5	10832	10662.9		10856.8	9489.44	9438.22	9886.25
10449.3	10397.2	9647		13917.8		10021.9	12951.9	10029.4		11224	9657.5	9524	9350.8
9745.89	10660	9561.44		11900.9		10531	10545.8	9860.29		12397.4	9566.22	9315	9469
9625.4	9756	9915.6		11632.1		10489	10548.1	9609		12115	9548.29	9533	9045.3
9485.4	9530.11	9621.27		11738.2		11413.8	11447.5	9503		10540.8	9317.18	9620.25	10307.3
10777.5	9538.57	9708.9		9652.92		12014.9	10852.8	9534.73		10744.2	9951	9318.4	12968
10030.3	9422.4	9553.6		12011.2		10056.8	10051	10101.5		10446.4	9668.9	9514.4	11320
10966.2	10090.8	9391.2		9986.64		11752.8	9960	9768.42		11809.3	9601.33	9526.7	9965.33
10214.9	9664.3	9798.18		13317.5		11747.3	10843	9296.83		10246	9407.9	10031	10110.6
10745.6	10253.4	9661.22		12673		13334.4	15776	9308		10642.7	9597.09	9582.25	9614.38
10295.5	9134.7	10641.8		10253.6		10502	14541.2	9524.5		10454.9	9541.56	10343	9511
10093.9	9739.75	9815.11		9682.54		10142.8	13949.6	10539.9		11090.6	9661.25	9563.25	9257.7
10182.5	9326.56	10572.2		9916.31		10012.8	13573.2	9639.25		11103.5	9907.71	15297.7	10428.5
11489.9	9840.42	9784.5		13765.9		11613.4	11294.3	9662.8		11657.7	10574.9	9605.8	9551.36
12193	9389.44	9603.4		12254.8		9943.33	11166.3	10967.9		10645.8	9584.88	9359	10872.2
9940	9509.44	12638.5		10582.2		9855.27	11008.9	9520.14		10493.3	9811.7	9331.8	10693.7
10011.8	9758.9	9488.17		9849.92		9827	11172.1	9726.33		11333.2	9717	9497.2	11740.9
9872.5	11000.8	11262.5		9729.44		11464	11345.1	10908		11185.6	9285.5	9628.78	10319.9
10406.2	9109.82	10217.3		9692.58		10553.8	12075.2	9834.24		10808.5	9908.75	9852	9572.22
9975.7	9163.36	10245.5		12605.9		10649	13408.7	10470.7		11265.7	9331.14	9684.71	9861.6
9534.67	9881.6	10346		10379.3		10752.4	11864	9857.14		10945.8	9643.1	9653.11	11083
10085.6	9859.75	10750.2		13990.3		9903	13125.8	9943		10821	9584.56	10093.4	11317.4
9854.3	9140.8	9507.57		13681		10465.9	13664.7	9389.21		11227.7	10741.1	9770.44	10504.5
10062.1	11780.3	10642.9		10626		11287	11752.1	10427.1		11366	9642	9557.33	10709.1
10755.7	9438.44	10343		9957.15		11695.4	11212.3	10646.1		11042.4	10092	9597.75	9287.82
10969.7	9722.14	9583.89		10463.7		11923	11403.8	9519.56		10994.3	9668.7	9365.78	10919.2
10948.7	10295	11756		15644.1		11998.8	10801.4	10126.8		11042.4	11517.6	10250.4	10515.9
10745.3	9376.33	9903.67		11657.3		14243.3	10350.7	9338.86		10735	9487.9	9725.7	10549.6
10655.7	9388.89	11161		10970.9		11911.3	15968	9299.5		12080.1	9153.91	11054.4	11198
10952.8	9206.78	10105.8		12880.9		12182.7	16520.1	9442.88		11210	9798.9	9601.6	10401.9
10729.6	9484.1	9931.6		18603.4		14122.7	15290.8	10870.8		11925.2	9562	9857.4	9978.83
11431	9759.67	9988.8		15027.3		12981.6	13021.4	10142.2		10592.3	9487.86	9697	10759.4
10794.5	11087.2	11080		10365.2		12427.4	11582.8	10078.1		10781.3	9770.1	9224.22	10245.3
10923.4	9579.82	9838		11874.2		10408.4	10509.8	9456		11675.5	9283.78	9314.88	9270.64
11287	9704.78	9961.67		9751.96		9890.92	14687.7	10147.5		11814	9854.82	9242.08	10612.7
10819.1	9613.1	12367.4		9666.05		10379.3	12593.7	9312.13		11084.8	9209	9509.92	11819
10572.9	9793.75	11585.2		13629.7		11165.9	14636.9	9916.33		10384.1	9355.78	9549.92	9352.08
10882	9463.25	11097		9562.3		13347.8	12751.1	9584.91		11136.9	9501.33	9522.27	9700.5
10602.7	9499.2	9993.45		12399.6		10283.7	11946.7	10158.7		11433.6	9637.6	10053.9	10061
11552.1	9449.3	10727		10659.4		10911.2	11044.3	12263.7		10201.6	9366.33	9575.6	9420
10291.7	9519.1	9834.42		17184.5		11095.7	11254.8	9414.57		11724.4	9363.6	9467.18	9885.9
11181.9	9950.83	9977.7		15633.3		10389.5	11900.2	9500.7		11171.3	9469.4	9146.9	9070.56
9851.8	9492	11920.3		10224.9		10368.3	10877.8	11462		11116.7	11090.7	9421.3	9198.5
9627.11	10609.8	10096.4		9433.3		9866.92	11387.2	9569.27		10199.7	9581.22	9378.3	9621.71
9833.62	9722	10534.7		9539.52		10411.8	11002.6	9716.12		13026.3	9612.75	9341.55	9445.9
9679	9528.43	11746.4		9699.6		11310.6	13210.2	11620.9		10068.2	9391.7	9225.82	11333.8
10127.4	9411.5	9743.73		10607.4		10534.7	9851.3	9842.55		11781	9372.89	10140.3	12187
10347.8	9631	10978.5		9339.96		11883.6	10741.6	9679.27		10332.2	9972	9654.4	10783.8
12052.5	9317	10381.8		10074.7		11185	12207.3	9432.08		10378.1	9618.3	10089.8	10386
9958.22	9536.4	10585.6		9487.42		12260	10706.3	9881.56		12039.7	9446.88	9792.6	13676.2
10197.1	9394.56	10437.3		9597.96		10498.5	10930.9	9594.31		10038.2	9532	9699.11	11472.6
12819	9713.3	10597.6		10581.1		10886	10557.6	9311.43		10273.8	10520.8	10078.6	10670.6
12434.7	9904.29	10830.7		9915.27		11177	11302.6	9861.29		10863.6	9195	10422.3	11661.5
10531.5	9554.25	9974.33		11334		12096.5	11483	9532.27		11578.1	10103.2	9902.9	10947.3
10756.4	9635.9	9853.1		10433.3		11648.7	10767.9	10102.2		11010	9589.5	9889	11150.1
10985.5	9488.92	9526.22		10116.8		12087.8	13141.9	9611.18		11434.1	9695.75	10060.9	10389.2
9718.29	9697.33	10000.1		11241.5		11383	11214.9	10391.4		10331	10410	9637.3	10876.3
9992.55	9186.25	9560.78		12553		11132.1	12589.3	11413.3		9913.62	10167.8	9724.78	11160
9816.88	9925.22	10756.8		9870.08		10684.6	10250.6	9963.38		10389.9	9282.3	9666	10148.9
9549.3	10303.7	13202		10913.7		12363.3	11424.5	9717.73		10974	9855.78	9639.33	10911.3
11041.9	9425.22	13211.1		9468.42		11793.4	10554.4	9852.67		10362	9367.92	9614.6	10843.8
11208.3	9641.11	9989.14		10684.5		10488.1	10599.5	9952.83		9764	9556.29	9495	11279.6
10262	9866	9437.33		10363.7		10735.1	10084.9	10070.8		10162.3	10656.1	9453.2	10549.9
11217.3	9741.25	10147.2		9977		10974.2	9535.67	10082.1		9518.27	9591.1	10382.5	10717.1
11393.6	10335.4	10512.8		9891.19		11444.9	18975.1	11675.2		12362	11697.2	9395.5	10276
10550.3	9546	10108		9937.22		10959.4	10625.8	9535.33		11601.1	9602.42	9612.42	9763.6
10265.2	9170.22	9675		9869.46		11330.3	11369.1	10521		11236.6	10695.2	9681	11400.7
13012.2	9532.9	10447		9478.48		9864.04	10239.8	10603.2		10839.2	9848.18	9792.67	9636
10639	9579.7	12021.3		9894.38		12295.7	10740.2	9705.8		12010.7	9621	9761.2	11193
10217.3	9860.22	10077		10487		11694.6	10326.9	9500.07		10734.8	9552.56	9961.11	10540.9
11580.1	10426	12969.2		9863.56		10660	9659.67	9821.12		10726.8	9603.67	9767.22	10028.2
9985.5	9685.8	10157.4		11644.2		11283.5	12888.8	9944.57		10922	9551.5	10174	10221.7
10982.8	9863.1	9751.8		10363.3		13015.4	9969.67	9620.07		10700	10005.7	9430	9754.33
10509.1	9829	9833.92		10172.4		11562.5	11356.7	9318.21		10867.1	9620.11	10171.6	10804
10851.2	9418	9799		9787.7		9428.2	13909.5	9386.81		11213.2	9705.5	9686.78	9848.4
10854.6	9488.22	9620.92		10063.2		10751.2	9724.11	9605.4		11697.3	9243.33	9236.3	10615
11122.6	9933	10115.7		9424.78		10853	10123.7	9500.86		10814.7	9671.2	9760	10063.4
10664.6	9536.82	9866.08		9757.64		10585.8	13121	11961.4		11722.4	9726.2	9505.2	11494.8
11079.3	9170.27	10354.9		9810.24		9312.57	10831.8	9993.64		10714.4	9832.56	9728.8	10342.5
10875.9	9352.58	9555.78		10195.7		10861.7	13813.4	10515.4		12383.4	9786.2	9247	11230.4
10268.1	9691	9771.17		10617.4		13338.2	11074.9	10783.4		11681.1	10206.8	9348.9	11603.1
9704.86	9228.5	9568.8		12096.1		10789.2	13531.3	10679.5		10831.8	10528	9606	10646.8
10720.2	9817.88	10576		10078.7		10979	11069.2	10247		12045.5	9780	9370.2	11277.8
10562.4	9638.5	9477.42		10069.4		11467.3	10773.8	9845		11402.8	10902.8	9668.44	10898.6
11217	65535	10100.8		11262.5		10356.9	14384.5	9945.5		10537.2	9967.33	9506.5	11196.9
11660.4	9267.22	10115.4		9406.52		11897	12483.1	10245.5		11925.4	10543	10275.6	11822.4
10646.6	9678	10061.9		9325.86		10276.2	9956.75	10135		12210.9	9913	9585.38	11661.3
13047.7	9378.7	13378.2		9956.67		9783.67	11962.7	12614.1		12633.9	10569.5	10364.7	11272.7
13555.3	9800	12709.2		9616.56		9799.64	9911.12	10066.6		10810.4	10132.2	9600.67	10933.3
10135.4	9631.83	11456.6		10497.4		10752.7	10281.6	10171.9		11543.1	10790.7	10071.3	11605.5
10048.7	9945	10881.8		9396.08		10466.1	10812.6	9920.15		11996.3	10655.9	9239.6	12232.6
12865.6	9752.78	9901.42		11402		9973.46	10765.5	9488		12669.4	10116.7	9322.12	10522.3
10143.2	10011.6	10407.1		10509.5		10377.3	10438.4	9972.6		11084.2	10321.9	9261.1	10594.8
11627.5	9682.9	9485.67		11537		10858.8	10275.1	9120.5		11367	9470.5	9653.8	11109.5
10409.3	9752.67	9308.7		10208.4		10817.3	10021.2	9191.3		11662.2	9999.75	9569.91	10009.5
10140.6	9649.64	10361.6		11285.4		13467.6	9640.78	9209.17		11054	9871	9609.8	9568.64
9357.92	9843.73	10524		10401.6		11313.6	10640.1	9360		11083.7	10350	9246.91	9212.4
10256.2	9729.5	10612.9		9907.1		11530.1	10483.1	9262.9		10798.1	9255.62	9580.67	9925.6
9958.71	9531.22	9611		9879.06		10631.5	10074.6	9255.3		10329.7	9453.67	9579	9970
11636.3	10916.2	9526.73		11867.6		10463.6	11932.9	9896.9		10657	10090	10234.5	9366.4
10139	9708.22	11461.5		10544.5		11218.2	10363.7	9200.2		11065.1	9351.3	10228.8	10408.7
10220.8	9637.5	9794.82		9335.96		9649	12516.7	9470.3		11530.2	9661.29	10636.7	9868.42
10771.3	9632.7	9578.22		9927.12		11027.9	12839.5	9713.1		11728.4	9853	10217.2	10679.8
9834.89	10986.1	9982.18		10516.2		11357.1	12719.6	9476.8		12419.1	9406.78	10703.6	10017.4
10016.2	9876.4	10056.3		10322.6		10624.9	9819.7	9160.22		11099.4	9480.71	10640.4	10245.5
10515.4	9081.4	9430.5		11106		11753.2	10887.5	9170.7		12153.4	9314.78	10578.7	10226.7
9563	9363.6	9444		10267.5		11684.9	12136.6	10264.4		10365.2	9449.33	10957	10075.7
9588	9133.11	9343.3		9977.18		12623.1	10945.8	10872.4		11169.7	9204.78	10553.8	9367.8
9624.4	9139	10095.1		11753.6		10548.6	11753.2	10941.1		10329.4	9282.22	10819.1	9328.1
9663.56	9262.12	9943.58		10461.7		11188.5	10225.9	9171.17		11311.8	9400.38	10588.2	9778.36
10352.6	10060.2	9887.55		11049.6		11258.9	9798.56	9964.23		11291.1	9354.1	10301	9916.62
9767.71	9150.8	10154.1		10281.2		9963.77	11000	9188.91		11352.8	9591.1	10938.4	9395.6
9895.6	9350.6	10020.5		9199.88		10270.5	10747.7	9369.27		11020.4	9783	11082.2	10379.3
10212.9	9296.4	9927.73		11241.5		11234.5	11259.3	9403.53		10507	10282.1	11757	10218.8
10045.7	47161.7	9677.36		9256.58		10404.1	11607.9	10611.9		11618.7	10760.1	10226	9817.22
10323.7	61400.8	9398.67		9665.5		11758.3	50328.6	9297.43		10719.8	9744.8	10686.3	10366.7
11173.1	65535	10634.9		9679.54		13966.2	13724.9	9421.58		11985	10006.7	10841.1	9336.8
11296.4	9236.9	9231.1		9622.75		11461.5	11160.1	9631.64		11057.8	10688.5	11038.7	9317.89
10660.8	9715	10016.9		9182.88		11593.7	10385	9207.86		10614.1	9873.78	10933.8	9442.42
9957.7	9342.43	9685.45		9956.67		12246.6	12202.8	9710.33		11004	10383.3	10641.4	9694.5
9630.9	9190.08	9974.3		9267.74		11933.8	10363.9	9641		10999.4	9916.78	11223	9614.82
10383.7	46019.9	10047		11587		10832.4	11001.6	9732.07		11206.3	9772.33	12206.4	9735.8
9633.14	9186.22	9814.7		14757.4		9230.65	10655.2	9423		11538.9	10910.4	10632.5	11168.5
10589	10880.5	9567.55		10007.3		11330.3	10455.3	9298.38		11307.4	9428.82	10796.3	10391.3
9445.4	9381.9	9548		13076.6		10634.5	10214.8	9209.17		11274.2	9886	10614.3	10768.2
9560.88	9309.6	11043.8		12547.1		10497.8	10380.9	9465.08		10414.2	9222.88	11071	10117.1
9736.62	9663.75	9633.64		10059.4		10545.9	13596	9418		11240.2	10652	10533.8	10574.3
9971.25	9141.8	9829.82		10295.7		10448.9	44479	10328.4		11016.9	14703	10883.3	10213.9
9559.78	10566.6	9597.55		10222.3		10442.3	9621.75	9365.75		11567.3	13620	11463.8	10656.7
9686.3	9285.14	9384.64		10463.2		12195	9729	10191.5		11172.1	11352.2	9541.11	10678.8
12055.3	10678.1	9446.2		10340		10418.8	10149.9	9962.8		11738.3	9663.33	11124.6	10651
10569.4	10722.4	10769.7		9956.04		10850.1	9559.4	9456.53		10686.5	11592.4	11037.3	10519.6
10106.6	9478.67	9488.42		12399.5		10240.7	9910.44	9730.53		11815.5	10606	10846.4	10358.7
9680.57	10018.2	9506.5		14606		10725.3	11891.5	9398.5		10603.8	10844.6	10872.7	10177.9
10641.6	11489.4	9390		9538.79		11053.4	10624.5	9432.2		10547.8	9104.4	11061.6	10494.5
10831.1	9401.1	9357.7		10756.6		11717	9845.75	9759.54		12965.4	9064.25	10462.8	10930
9784.75	9490	9981.7		10333.5		12620.2	12763.5	9474.67		10580	9573	11066.5	10777.1
10367	9148.33	9320.7		10995.6		11420	9554.5	9503.79		11402.1	9041.4	10992	10374.9
9875.5	9956	10458.6		10155.8		10726.7	11085.6	9883.5		9924.4	10191.5	9669.56	10667.3
9903.75	9298.5	9903.36		10220.1		10128.6	10473.4	9478.42		10103.9	9210.4	10896.9	10864.4
11395.2	9280	9293.2		10223.3		9959.39	10942.3	9922.83		11126	9305.33	11160.7	10252.7
11179.8	9676.33	9458.73		10159.8		11992.3	9577.8	10256.3		10266.1	9834.11	11127.7	10350.3
12395.3	10515.9	9273.25		9340.33		10837.8	10253.8	9858.09		11041	9340.75	10758.6	10638.9
12652	9499.3	9200.8		9258.6		11179.3	9508.33	9601.86		10593.5	9076.67	10648.4	10001.7
11286.7	10998.3	9560.5		9434.13		9890.79	13041.4	9232		11064	9309.57	10490	9521.56
11780.4	9663.67	11148.8		9644.48		9593.76	9737	10696		12765.2	10438	10157.7	9532.25
11371.1	9495.33	9427.78		9524.38		10111.5	10338.3	10331.6		11338.3	9349.56	9448.6	10425.4
11301	9600.67	12542.5		10754.2		11333.9	11014.5	10396.5		11214.9	9674.78	10716.6	10709.9
12557.1	9341.1	10744		9703.87		11616.6	9899.12	9324.5		11645.4	10514	11340.2	10836.1
12012.8	10624.7	10240.2		9884.17		11268.4	10154.6	11575.8		11436.2	9161.27	10563	10435.2
11469	9477.44	10095		10518.9		9813.56	9824.75	10110.6		11321.3	9470.5	11087.4	10203.9
12842	10074.3	10234.8		9461.25		10935	10517.7	9618.1		11348.5	9436.5	10025.1	10301.3
13495.5	9640.58	10332		9555.79		13515.4	11335.8	10363		11145.9	10319.2	10993.9	11394
10224.5	10495.2	10736.1		9475.48		10687	10171	10268.5		11069	9458	11288.1	10177.1
12903.6	10855.8	10148.8		9554.04		10825.7	10225	10576.4		10912.2	9599	10656	11269.2
12285.6	9868	10179		9330.78		13208.8	9819.1	9940.42		10588.5	9149.91	10045.4	9770.4
11020.9	9899	10032.2		9872.64		11377	10509.1	10018.2		11557.6	9125	10765	9624.4
13163	12935	10859.4		9304.77		12554.3	12228.7	10112.8		11014.7	12344.9	11107.5	9931
11245.7	10393.7	9648.5		9603.35		13105.8	11580.3	10328.4		11161.2	9422.89	11103.6	9449.22
10482.9	9731	9614.4		9916.64		14970	12441.8	12233.2		10822.5	9744.64	12851.1	9665.9
9856.8	9477.89	12164.8		11863.7		9986	11899.9	10131.2		10910	9903	10436.1	9578.27
9679.8	9530.17	10004.9		11062.5		12890	12227.8	10476		12301.6	9437.78	11094.9	10214
9903.67	9659	10261.3		10498.1		11465.2	10395.6	10418.2		11129.1	10376	11112.8	9306.11
10259.2	10031.5	9810		10233.7		11849.2	15109.8	10268		10771.6	9840.27	10922.6	9815
10254.2	10740	10038.5		9569.76		11865.1	10327.1	10095.6		12030.6	9812.67	11137.4	9959.75
10082.1	9623.44	9418.67		9968.54		13336.1	9634.67	10029.4		10170	9938.6	10966.9	9821.22
10083.4	10048.3	9454.1		9975.05		12872.3	12033	10033.6		11074.7	9606.33	11445.6	9575.55
10165.3	9327.7	9248.67		9362.7		11727.4	10153.9	10136.7		12112.9	9738.6	11206.8	9353.43
10979.3	9478.89	9559.8		9481.12		13644.9	10044	9374.54		11832.6	9477.11	10585.6	10377.1
11638.2	10327.1	9460.83		10006.1		15881	10425.9	9461.92		11299.5	9501.08	11609	9905.12
11736.5	9622.2	9453.75		9854.88		16395.3	14747.1	9816.25		12186.7	9274.22	11285.4	9922.42
10792.3	9312.57	10564.4		10307		13839.4	15893.5	10124.2		11102.8	10040.9	11325.3	9973.62
10672.6	9938.67	10442.9		10030.2		13584.1	13108.7	9872.07		13572.5	9766.67	10855.1	9751.3
9820.6	9623.67	10419.4		9834.04		13594	11725.5	9863.46		11918.1	9482	10495.1	9815.62
10661.4	9713.8	9268.7		12621		11228.6	10460	10279.2		11863.5	9612.8	9983.5	10238.4
10541	9424.57	9415.18		10192.7		12517.5	9741	10339.4		10921.4	10151.9	9582	9885.83
11376.7	9512.12	9514		14220.8		13628.3	10040.6	10295.7		12142.1	9589.89	9916.2	10178
10982.7	9942.89	9737.11		9456.08		11554.2	10233.6	10371.7		11272.4	9695.25	11224.5	9936.33
10302.8	11562	9271.89		9416.91		11844	14231	10741.8		11812.5	9515.8	10549.6	10700.1
10112.2	9904	10158		10199.8		11652	10572.3	10653		13103.1	9348.42	10449.7	10068.1
10303.2	9461	10341.8		10186.2		10872.1	9960.8	9682		10250.3	10672.6	10419.2	9591.33
10782.1	9651.33	9742		12711.8		11594.9	10107.5	10540.6		10781.8	9418.33	10442.3	9364.12
10236.1	9511.43	11436.7		10320.8		12928.1	9919.6	10218.9		13290.2	10617	10412.8	9392.17
10627.1	9226.78	9893.43		11178.1		10723.7	10707.8	10100.9		11765.5	9725.33	10639.8	9741
10857.7	10175.2	9965.67		9718.96		12388.1	9692.44	11115.8		10439.1	9204.8	10646.6	9157.7
10407.4	9295.56	9862		10341.6		13202	9895.56	10096.6		11533.2	9746.14	9994	9143.56
10793.7	9282.29	9930.22		12658.2		12260.8	10294.1	10308.8		10543.7	9593.75	10709.1	9174.2
10184.7	9366.44	10060.9		12767.5		11181.8	10075.5	11130.4		11772.1	9592.67	10642.8	9139.8
10322.2	10170.8	9492.6		11739.3		10549.1	11434.2	10026.8		11531	10212.1	10944.8	10031
10601.6	9288.3	9843.33		12344.5		10568.7	9780	10153.8		12067.9	9685.33	10231	9763
13445.8	11768	9949.36		11631		10130.4	9410.36	10047.4		11601.2	10227.8	11052	9287.4
9650.92	9569.8	9951.22		11573.2		12655.1	9475.6	9977.33		11801.1	11068.8	11112.3	9269.33
10637.9	10649.8	11009.3		10218.2		15290.8	10746.1	9768		10225.2	10743.9	11893.6	9262.75
10648	9466.44	10411.3		9987.68		15728.7	10199.8	10230.8		12132.1	10200.8	11241.4	9188.4
10537.3	9990	9308.44		10145.5		12778.1	10726.7	9668.81		11398	9573.33	11116.6	9272.78
11431.2	9316	10335.5		10441.6		11068.3	18029	9946.56		11092	9964.33	10046.7	9364.58
11163.3	9407.22	10100.7		9471.79		11825	10229.5	10100.2		11110.6	9647.1	11091.1	9293.27
9947.67	9224.29	10660		11416.4		12132.2	10778.7	10413.7		12379.1	11444	11639	9342.5
10100	9227.22	9674.25		9771.4		12668.7	9504	10300.7		11999.5	10419.1	11598.6	9998
9688.12	10412.3	9674.4		9442.38		11224.6	11819.4	9866.71		10140.7	9819.75	11270.9	9645.17
10094	9941.9	10021.5		10268.8		12111.2	10341.9	9753.14		11513.5	9898.25	11052.5	9986.33
9769.9	9303.67	9674.75		10479.6		11919.2	10018.2	9225.9		11246.2	10076.3	10930.8	9764.56
11859.9	10408.1	11336.2		9989.13		12907	10009	9628.64		12832.5	9732.7	11359.6	9729
10215.1	11168.3	14443.5		9638.64		12795.4	11309	9114.09		12273.8	11624.1	10649.1	9565.9
10417.4	10364.6	10623.7		9807.86		11973.5	12197.9	10095.2		12181	9415	11875.8	9267.2
9842.33	9410.75	10439.7		11139		12752	10482.7	9332.4		10727.7	9585.5	10043.4	9600
10563.7	10168.2	10159.8		11016.5		11228	9915.44	9531.33		13020	9592.33	9159.3	9743.2
10122.9	10316.2	10372.6		9523.44		12531.4	10356.6	9288.78		9835	10057.6	9266.5	9766.83
10458	9448.89	10131.1		11349.5		17077.4	10345.6	11515.6		11135	9486.7	10077.7	9802.9
10269.4	9677	10739.5		9734.59		17868.5	11270.9	9485.8		11010.7	9860.33	9845.33	9568.27
10205.9	9606.82	10550.8		9747.84		12218	12114.7	9795.94		11814.2	9640.11	9491.7	9917.09
13725	10232.6	9569.5		10365.4		11566.7	10431	9561.06		10848	10190.9	9357.6	9692.5
10236.7	9777.5	9493.9		9404.29		11468.2	11761.2	9855		11815	9719.67	9682.33	9829.67
11000	9393.3	9963.8		11435.7		14283.1	10388.6	9182		10631.8	9902.1	11240.8	9561
9622.29	9292.12	9852.7		9769.08		9988	9536.4	10369.9		10312.6	9868.89	10249.1	10144.4
10237.8	9224.7	10227.4		10036.8		11282.9	12678.7	9439		10632.4	9657.75	9362.25	9509.2
11338.8	9456.44	10187		9682.04		12336.2	12746.7	9264.29		10204.3	11023	10185	9527.22
10909	9916.1	9372.33		9913.11		13659.5	10316.3	9571.27		10450.3	10104.5	9630.86	10314.5
10443.9	10164.6	9730.22		10948.8		10304	10222.8	9812.42		10015.2	9982.9	9660.4	10097.1
9592.2	14197	10065.3		11268		10877.2	14470.9	9610.44		10562.1	9904	9192.5	11860.9
9968.55	9711.75	10309.7		9607.43		10998	9984.62	10012.7		10165.8	11115.6	9262.71	9632.3
10055.8	10419.4	9414.14		11002.2		10926.3	9673.2	9523.15		9660.08	10862.1	11672.8	9558.78
9824.82	17244.1	10898.1		10068		12755.3	10370.5	10043.2		10096.3	9512.42	9551.5	9699.9
9802.5	50919.6	9490.64		10774.9		12485.9	11896.5	9451.88		10115	9615.25	9135.45	9288.78
10817.5	48950.3	9733.42		9860.96		11441.2	11416.4	9306.14		9832.5	10603.7	9303.2	9942
10531.6	9403.9	11367		10046.7		11652.5	11802.7	9308.79		10288.5	9325.89	9589.22	9417.2
10618.9	9784	10318.7		11153.7		12198.2	13437	9627.35		10134.6	9815	9530.57	9249
9508.67	9202.5	11074.1		9812.36		11771.8	22214.4	9646.33		11768.5	9164.1	9377.8	11503.6
11816.4	12822.8	9373.09		10306.8		14740	10172.1	9562.75		10621.6	9711	9698	9543.1
12056.2	40470	9578.6		9768.71		12239.3	10522.7	9331.75		10563.6	9268.8	9105.7	10096.2
11143.9	10476	9702.2		9883.5		12174.2	11306.8	9603.31		10920.5	9046.67	9698.75	11781.7
9599.86	14506	9576.89		11833		11035.8	11574.8	9968.91		10427.9	9503.78	9370.25	10302
12286.7	9554.75	10161.8		14275.8		9286.04	11160.8	9492.36		11968.8	9776.88	9836.91	10406
11899.9	34764.1	9423.5		11175.6		10175.9	10531	10243.4		10229.3	9129.1	9515.78	9708.9
11596.3	9397.82	9100.67		9647.4		9683.22	13337.2	10389.8		10068.7	9114.56	9401.4	9580.44
10404.7	9699.6	9743.75		9727.24		10441.3	11040.3	10209.5		10196.5	9184.22	9671.44	11467.6
10505.5	9325.78	9661.8		9383.39		11508.4	10215.7	10451.3		9832.5	9269.14	10232	9868.3
10704.2	9595	9969.86		15606.4		12573.3	11502	10590.8		10597.1	10303.5	10050.3	9498.83
11782.1	10207.2	10172.4		10488.1		12169.7	12274.8	10766.1		10605.3	10001	9412.29	9526.3
11261.7	9624.5	10963		10722.5		12155.5	10341.2	10410.5		10668.6	9259.1	9175.36	9498
10836.9	9355.92	10366.1		11462.5		12151.7	10701.6	10498.5		10611.7	10144.2	9235.64	9410.25
10902.5	10058.6	9189.3		10010.5		13131.5	10705.7	10631.1		10009.3	9678.2	9489.92	9594.38
11242.8	9509.89	9619.71		17229.7		10849.5	10545.6	9319		10141.7	9251.56	9253.78	9334.42
10789.6	9627.56	9650.9		14267.2		12701.6	10815.6	9780.62		11143	9622.08	9708.89	9353.6
11353.4	10043.2	9949.9		14030.8		12235.7	10388.8	10461		10141.5	9851.44	9554.1	9774.4
11633.3	10532.8	10347.5		12441.1		10303.5	10481.1	10671.4		10905.8	9994.5	9247	10132.2
10691.7	9878.17	9325.22		10766.2		11888.3	10907.4	9634.83		11040.5	9852.7	10077.7	9598
9488.6	9866.5	9278.75		10977.3		11824.5	13085.1	9468.08		10765.1	9401.25	9590.67	10007.7
11939.2	10243.3	9482		11369.9		12304.7	13516	9176.82		10798	9756.5	10048.8	9691.5
14905.5	10500.7	10555.6		13661.7		13300	13895	9296.88		10735.6	9913.82	9411.1	11909.7
11793.2	10215	9331.38		10120.6		12729.3	12718	9632.13		11291.8	10029.4	10167	9772.9
11362.3	10610.7	9312.11		10362.8		11950.5	11534	10417.6		10972.3	9746	9675.27	10570.9
10801.9	10411	9552.75		12607.4		12918.3	13500	9727.43		10494.4	10205.7	9865.29	10771
10738.5	10303.3	9693		13359.1		11692.9	11978.3	9127.29		10842.6	9360.67	9626.22	9803.67
11086.4	9458	9923		10371.5		13606.6	11339.5	9482.43		10658.8	9765.83	10066.9	10172.2
10984.7	10070.2	10163.2		10535.9		11802.2	14388.9	11498.2		10129.5	9674.2	9639.2	9446.83
12581.4	10789.6	11947.7		11611.6		11832.7	11903.7	9673.5		9819.56	9447.82	9895.1	10295.6
10503.5	10013.7	9580.9		15693		10930.2	12264.9	10681.7		11341.2	9464.6	10057.7	9245.78
11762.1	10133.9	10470		11382.8		10618.2	13017.3	10153.2		10755.2	9641.75	10210.5	9687.9
11019.2	9803.67	9742.3		16570.3		10077.1	14162	11429.3		9585.8	9577	10254.6	9309
10951.9	10333.8	9564.11		13971.7		12730.7	13542.4	9640.13		10985.5	9356.56	10256.2	9343.73
12008.5	10960.7	9760.12		15451.2		12716.5	12863.4	9529.08		11190.6	9382	10371	9492.17
10052.9	12270.3	9688.44		10198.9		12884.1	16004.4	10121		11330.5	9623.29	10304.8	9207
12307	10081	9716.6		11349.9		13587.1	12180.8	9445.92		9617.2	9526.44	10353.5	9188.92
10212.5	10522	9487.62		10208.5		14144.3	13469.8	9938.53		10923.4	9484.2	10068	9316.9
9871.12	10153.9	9392.4		9950.43		13949.3	14616.3	9859.67		10437	10135.7	10428.4	9174.1
10196.7	9601.9	9611.9		10132.2		13716.9	17142.2	10378.6		11217.3	9795.56	10158.7	9776.44
9400	9734	9839.89		11178		14878	12228	9248.4		11495.3	10475.2	10323.9	9353.33
14148.4	10016.8	10632.2		12443.4		12454.5	12456.6	9547.87		10384.3	9396.1	10192.7	9495.1
11335.9	9951.25	9568.3		9648.06		14152.2	13407.1	10017.8		10348.4	10230	10262	9519.4
11469.2	10012.9	9484.09		9839.78		13366.3	12333.9	9949.57		9591.2	10016.8	10350.4	9263.22
10788.4	10222.2	9416.44		9470.77		12898.8	10470.5	9716.55		10809.2	10116.4	9236.82	9438.11
11500	9541.5	11140.8		9494.25		13132.7	12696.3	10802.1		9930	9545.9	9371.18	9223.73
10311.4	9456.45	9493.9		10381.9		12549.9	11766.1	10576.3		11067.3	9296.89	9253	9230.11
11622.1	9651.5	10021.6		10318.6		13924.2	12648.1	9657.14		10200	9822.64	9456.91	9849
10475.4	9337.56	9542		9557.92		12364.3	12284.9	9109.35		11159.1	9556.55	9510.36	10307.4
11871.9	9404.89	9780.1		9708.36		12124.3	11534.2	9494		11018.3	9552.33	9435.1	11438.6
10340.8	10024.7	10033.2		9262.27		14361.7	15746	9601.92		11138	9356.5	9580.7	9938.2
11074	10443.7	9325.5		10185.5		13963.6	14338.6	9247.92		10932.6	9699.29	9450.42	10089.9
9312.78	9870.5	10039		9618.46		13711.1	13192.2	10012.9		10618.3	9553.75	9261.33	9708.57
9974.14	9951	9735.56		9854.28		14468.6	12557.6	9975.4		10765	9738.67	9147	9973.82
9664.55	9775.42	9460.6		11611.1		12126.7	11649.2	11020.9		11542.5	9884.6	9313	10342.2
9579.78	9994.2	9447		14256.4		14898.9	14092.2	9771.86		10144.4	9929.6	9990.62	9812
9979.3	10576.6	9561		10263.9		12590.7	12466.2	10928.9		14582.6	9104	9608	10514
10034.1	10368.6	9716		12114.3		11434.7	15275.9	10313.4		10179.1	9851.73	9864.67	9413.2
11764	9465.5	10827.9		11927.6		10333.1	14017.3	10481.9		10742.9	10208.4	9648.33	10539.7
9723.12	10527.9	9786.91		11311.1		10441.5	11483.2	9776.5		10051.1	11146.9	10504	10010.2
10461	9933.71	9724.9		13077		11282.2	16009.8	10491.2		11310	9819.6	11881	9887.11
13709	10453.9	10100.2		11005.4		14234	13539.9	10180.6		11404.6	9886.56	10397	9543.67
60274.2	9964.75	9505.9		11306		11801.3	14476	9830.17		9840.7	9381.18	9466.27	10014
10903.4	10404.8	9433.55		10419.7		12123.3	12500.9	9221.81		11672.4	9854.6	9735.67	10146.7
10088.5	10248.3	9902.8		13314.1		12338.9	14545.3	9213.45		10201	9539.56	9232.2	9693.3
9771.7	9967.55	9205.82		12802.6		12905.3	14717.2	9573.9		11571.1	10472.6	9549.22	10425
9375	9398.89	9680.1		13057.2		13079.9	16765.8	9677.19		10126	9804.8	10319.7	10433.4
10102.8	10331.8	9806.44		11865.4		13902.8	12679.6	9839.21		10570.6	10214.6	9488.11	9561.44
10185.6	10600.3	9782.6		10157.1		12236.6	21801.2	10283		10049.2	9621.14	9347.4	10415.2
9846.8	10893	9954.11		10905.2		12330.8	13296.7	9828.42		9801.78	9165	9348.33	10854.6
10314.3	10780	9723		10135		12475	15496	9856.75		10585.6	9126.4	9344.78	11173.2
10607.9	9439.11	9975.67		10090		10542.8	17617.8	9184		9798	9571.43	9522.44	10280
10443.4	10227	9743.7		10152.8		12279.8	10339	9266.62		10858.7	9420.5	9842.7	12590.7
10495.4	10378.5	10432.5		10275		11880.9	13944	9716.91		11086.9	9253.1	9889.11	10541.2
11480.1	10432.4	9691.73		9744.36		11993.8	16919.7	9843.93		11846	9254.9	10924.5	11128.8
10052.2	10056	9531.91		9708.95		11183.9	12080.6	9535.44		10529.8	9340.25	9715.89	10679.6
9891	10655.8	9253.6		17704.9		11231.7	19139.4	9730.53		10781.1	9261.78	11025.4	10201.6
10141.3	9268.1	10496.5		10228.3		12097.2	13821.1	9469.56		10368.5	9154.33	9897.91	10201.8
11398.2	13719.5	9758.17		9527.42		10633	14458.9	9688.1		11364.3	9497.5	9447	10545.4
11188.1	65535	9740.45		11277.7		12035.7	14647.7	9642.4		11358.9	9610.75	9883.42	10207.9
9487.3	9599.4	10481.7		9543.14		12015.9	12611.6	10068.8		10403.3	11592.9	9321.2	10078
10637	9708	9660.78		9488.54		10455.7	12455	11000.2		11502.6	9853.7	10614.2	10010.4
10826.7	9950.5	9668.5		18196		10436	17828	9883.21		10326.1	9257.33	10738.4	10079.7
10985.4	12179.8	9718		9836.86		10491.5	15638.2	9622.06		10756	9613.89	11451.3	10024.6
12471.3	16777.1	9703.1		9294.65		12765.5	17248.6	9563.92		10642.8	9659.5	11165.4	9874.67
10190.5	9279	9726.89		9199.61		15341.8	16993.8	10083.1		10418	9425.89	11351.6	9990.9
12753.3	9186.3	9400.11		9593.88		13585.2	17536.8	9629.15		10469.4	10238.2	10044.8	9591.62
11666	9237.67	9457.3		10663.3		14002.1	15752.8	9279.08		10968.3	9953.7	9395.5	9962.67
9521.44	10109.5	9719.18		11278.1		14674.8	17263.2	9767.81		10704.6	9401.56	10101.3	9826.67
10411.1	9606.6	9761.1		10005.9		14939.5	11848.7	9786.31		10441.1	9898	9604.17	9954.44
10297.6	9822.64	9563.5		10825.5		11384	18485.8	9772.5		10852	9884	9815.75	11519.9
9838.27	9925.4	9462.2		9863		13717.5	10438.9	9736.14		10206.3	9901	9480.9	10091.6
9557.89	10137.1	9347.3		9617.46		15911.4	17843.2	9830.73		11604.9	9459.75	9497.42	11370
9500.67	10527	11086.3		10075.3		11568.1	17920.4	9637.73		11193.8	9467.3	9519.7	9719.2
10128.1	10763.4	9423.22		9616.8		17247	13656.2	9102.2		11694.9	9259.11	9473.1	9563.22
10872.9	9245.89	10180		9814.09		13255.5	18288.3	9160.19		10972.8	12229.2	9750.2	9769.33
9709.89	10020.3	9186.17		10014.9		11157.1	17652.9	9602.33		10247.2	10428.5	9620.4	10401.6
9542.7	49436.2	10327.2		9326		13968.1	17285.5	9201.62		10558.8	9653.8	9481.7	9675.89
9830.33	12859.2	11904.9		10878		13657	19759	9232.71		11057.1	9998.7	9954.82	10082.1
36853.2	10629.8	9746.91		10445.7		13821.8	17560.2	9270.57		11080.2	9194.4	9543.4	10126.4
10693.4	9915.9	12074.2		10102.4		14238.9	11606.2	10653		11662.8	11080.1	10219.5	9638.75
12397.4	9645.18	9589.75		9324.85		13775.5	17392.2	10234.8		11701.3	10125.4	9726.33	10487.4
12238.5	11282.3	11222.9		9749.36		14192.8	18321.5	10309.8		10430	9403.58	9802.9	9767.7
10278.4	9842.4	10157.5		9676.42		13064	14185.2	11516.2		9795.18	9793.78	9617.92	10353.4
12851.6	9869.8	15115		9498.58		13705.9	16252.4	10740.9		9717.2	10214.7	9499.44	10136.3
11693.3	10135.9	9922.29		9921.76		13932	9600.67	11508.5		11167.9	9398	9383.7	10496.6
11632.1	10914.7	9359.33		9631.72		13225.2	16267.9	11871.9		10147	9274	10846.4	10556.6
11135.2	10148.9	10753.1		9462.37		11900.9	10191	11621.2		10351.1	9413	9961.91	10585.2
10553.9	11056.3	10131		9569.64		10765.4	16242.5	11249.3		10431	9108.83	9428.5	11321
10062.6	10757.3	9626.2		9748.04		10554.9	10385.5	10846.9		10267	9764	9480.27	11219
11459.1	10850.9	9718.33		9430.1		11800	16529.4	10586.1		10715	10226.8	10117.6	10176
11390.3	9619.4	9724.09		10956.1		9622.7	16664.1	11146.2		10492	10148.9	9675.18	11703.3
10091.4	10186.9	11024		9273		10843.7	16621	11191.5		10565.8	9656.56	9894.5	11606.4
10969.5	10017.9	10257.3		9378.08		10771.6	11991.4	10396.2		10717.2	9164.78	9756.11	11152.4
10127.2	9862.27	9857		9266.25		10102.7	15067.2	11151.3		9765.38	9366.6	9372.89	10991.9
12237.6	9814.7	10772.4		9483.81		9502.12	12404.9	11232		10855.9	9310	10264.9	10643.3
10932.8	9860.8	10008.4		9433.95		10264.2	16683.4	10816.4		10042.7	10154	10200.5	10448.4
12326.8	9794.58	10164.3		11955		9541	15455.2	10842		10939	11199.2	10612.1	10943.7
15104.9	11110	9234.1		9335.8		10226.2	10823.9	11100.7		11394.4	10523	10303.2	10239.2
10365	10321.7	11177		9333.2		9933.08	15549.2	11504.5		10343.4	9659.56	10420.5	10644.8
10836.9	9786.1	11646.7		10480		9741.46	17399.7	11175		10488.8	9701.89	12301.4	10746.3
9739	9324.4	9741.33		9450.58		9586.33	15175.7	11107		10788.4	10245.3	10317.9	10581.2
11763.2	9683.08	9499.78		10076.1		9271.81	11573.4	11343.9		10304.9	9443.67	10501.8	10022.1
9633.4	9693.89	9805.6		9840.86		9906.18	10156.4	11030.2		10558.6	10980.5	10842.7	10314.2
10922.2	10542.6	9933		10896.8		9658.38	10495	11162.3		10237.3	9230.78	10950.2	10316
9656.44	9666.9	10654		9777.72		9833.58	9822.4	11461.7		10144.2	10457.2	10276.2	11065
10137.7	10540.6	10699.2		10078.1		9600.12	10759	12093.6		12263.8	9423.92	10217.5	11472.9
9657.4	9695.5	9952		9809.67		9531.62	10423.2	11078.7		11050.1	9402.2	9432.36	10551
9766	10681.5	9486		9638.75		9805.5	10498.8	11163.5		9906.2	9525.89	9546.2	10449.7
9765	9669.83	11535		9712.75		9374	10449.4	11963.8		10679.8	9465.67	9546.73	10619.1
10105.6	9644.9	10110		9299.31		9827.3	10484.2	12712.5		10295	9615.6	9673.2	10481.4
9430.91	10483.2	10019.2		9973.67		10277.5	10579.8	11881.9		11462.8	9144.9	10059.1	10527.3
9720.6	9169.1	10972.9		9800.65		11385.5	11823.5	11158		10487	9628	9490.83	10264.1
11417.2	9611.11	9741.38		9970.06		10318.1	10686.6	10711.8		10810.8	10084.3	9369.9	10497.5
10462.8	9435.3	9758.14		9707.46		10661.8	10508	10346.4		10388	9415	9401	10173
10610.5	9414	9747.78		10619.8		11701.9	11554.8	10071.6		11130.4	9554.7	12584.2	10314
9665.4	9314.82	10634.8		9965.96		11543.4	11319.7	10807.3		9456.9	10294.7	9898.9	10303.3
9629.71	9288.9	10182.4		9695.76		11495.3	16453	11516.5		10657.8	9246	9601.91	9972.75
12569.4	9689.18	9985.38		9563.73		11413.6	13789.2	11394.2		11192.7	10120.3	10849.4	9766.8
9549	10650.1	9773.3		9503.19		9918.42	11980.4	11218.9		11264	9922.78	9831.64	10320
13775.1	10333	10712.9		60983.1		10476.9	13723	10206.4		10489.8	9676.9	9269.18	9873.25
9958.67	9906.92	9906.33		9469.68		10566	13634.8	10568.4		10567	9464.73	9433.7	10759.6
10368.8	10347.5	10562.3		9198.72		10908.5	13664.8	10466.6		10189.9	10164.2	9310	9961.82
9456.3	10272.8	9445.89		9509.04		11254	11813.4	10574.8		10844.3	11111.6	10123.2	10227.1
9356.5	9476.9	9945.78		10128.5		10965	13203.2	10815.6		9981.8	9550.22	9818.91	10304.5
11473.2	9490.1	9959.8		9699.58		10229	13578.1	10513.5		10500.8	9538.33	9603.18	10112
9615	9950	9752.8		9270.41		11031.6	12664	10849.5		10086.2	9488.3	9422.27	10215.5
9944.17	9468.82	10609.6		9965.22		10971.7	13424.6	10450.2		10974.7	9973.75	9428.4	9966.1
10501.8	9597.6	9774.5		11530		10731.9	14118	11112.7		9651	9225.22	9919.45	10441.5
9805.7	12217.8	9408.18		11346.8		12654.8	12257.6	10327.7		10818.9	10250.8	9981.55	10460.6
10649.7	10594	9641.73		10539.5		12983.8	13273.1	10900.6		10217	9507.25	9301.9	10569.4
11419.8	10123.2	9461.6		9312.45		10560.2	14581.7	11250.2		10882	9260	10042.7	9923.7
11369.4	9882.8	9880.75		9845.12		10275.7	12715.1	10628.5		10547.8	9425.33	9790.73	10090.4
10589.7	10751.4	11791.9		10734		9901.86	14802.3	11535.8		10209	9603.44	9901.6	10294.3
9827.33	9573.9	12318.7		9450.29		10057.2	11772.5	10176.5		10049.3	9260	10032	12220.2
10879.2	9759.7	9686.9		9359.79		9804.96	15268	12053.7		10764.7	10580.4	10032.6	17419.4
10317	9763	11156.4		9639.2		10023	12030.7	11230.7		9801.44	9795	10555.6	9714.58
10165.9	10531.6	9562.75		10021.2		9892.32	16934	10567.9		9755.4	9038.78	10657.7	10311.9
9989.33	10107.6	9503.5		10210		9842.69	13476.2	11512		9970.9	9174.25	10395.2	10051.2
10812.6	9899.5	12535.3		12945.9		10103.1	12232.6	11054.9		9808.89	9108.78	10827.6	12183.3
10239.9	10209.6	12278.6		9777		9869.67	14711	10845.4		10074.3	9189.4	9949.09	11155
9859.5	9789.22	10554.4		10423.5		10577.4	12993.8	11117.6		9854.11	9227.71	10241.2	10719.8
10925.9	10099.8	9749.78		10415		9953.92	13676.2	11590.2		9439.25	9211.89	9798.7	11045.9
10449	9395.4	9801		11399		9750.88	13105	11388.5		9771.78	9470.7	9847.4	10903.8
11000.5	9524.3	9358.22		9921.52		9783.08	14432.7	10088.2		9877.67	9390.5	10380	10617.2
10907.2	9701.36	10244.8		11365.4		9881.5	11946.6	11099.7		9681.42	10222.8	10978.5	10526.3
10654.2	11781.3	9572.5		10652.6		12589.3	12903	11249.3		9560.12	9466.9	9667.1	10508.3
10067.9	9690.7	9375.44		9819.95		9987.38	13107	10488.2		10799.3	9253.44	10550.2	10897.3
9715.67	9539	9582		10468.1		10702	12796	10591.6		10867.9	10102.2	9733.8	11097
9648.5	11026.9	9564.89		11021.3		11888.6	14265.3	11080.6		10091.8	9562.83	10063.5	10466.4
9963.5	10303.1	10420.3		9839.5		9723	11797.9	10828.6		10877.2	9066.33	11286.3	10095
10722.4	11004.2	9684.38		9472.91		9949.71	14267.6	10934.8		10862.3	9279.4	9485.2	9947.5
10397.8	10099.7	10382.3		17243.1		10723.2	12972.8	10824.9		11016	10410.6	9532.3	10849.7
9464	10719	10360.7		14277.8		10201.4	10050.6	9879.93		12324.7	10314.6	9841.78	11265.1
10406.2	9880.67	10794.9		11055.2		10270.7	10867.7	10401.7		9646	9430.2	9562.5	10805.7
10023.1	10072.7	9600.75		10265		10742.5	12601.8	10387.2		10590.6	9444.92	10059.3	10408.8
10451.2	9373	10233.9		12708.4		11378.5	13589	10373.9		11312.9	9230.18	9451.56	11224
13098.8	12936.8	10411.8		11428.2		10976	12802	10340.6		10834.2	9940.1	10127.4	10372.6
10460.7	9596.08	9741.4		10974.5		9962.5	12538.3	10454.1		9872.56	9725.33	9502.3	9942.56
12234.4	9475.67	9887		10354.2		10636.9	16217.6	9726.06		11359.2	10138.4	10378.4	10447.8
9923.2	9936.1	11449.4		9701.5		10314.3	14205.5	10120.7		10886.1	9444.64	9905.91	10413.8
10639	9675.3	9659.55		9618.5		9462.81	15145.6	12989.9		11181.1	9340	9912.33	9827.78
10198.9	9653.82	10548.8		9518.5		10643.7	16943.2	10280.3		11179.2	9578.27	9859.9	10725.4
10259.4	10883.2	65019.7		12165.5		11727.8	15647.2	10856.9		10960.3	9260.4	10267.8	10787.3
9752.2	9451.3	9589.78		12593.8		10861.7	13511.8	10474.6		10330.5	10298.4	10291.9	9958.38
9860.12	9517.56	9462.9		12998		10516.3	15162.1	10421.4		9903.8	10494.2	11353.2	10220.4
11141	9839.1	11723.5		11087.2		10287.5	14643.8	10717.4		10103.8	10033.8	11380	10012.6
10953.6	9470.1	10095.4		10252.1		10837.5	10320.4	9705.5		9732.4	9983.67	12377.6	10086.7
11688.8	9612.3	9600.1		10138.4		9857.36	10837	9427.27		10243.4	9096.45	11097.5	9265.2
12118.9	10051.4	9302.78		9474.31		10120	10170.8	9710.42		9830.44	9419.36	11386.6	9240
9840.44	9788.18	9312.3		10332.8		9623.92	10346.3	9861.38		12089.6	9245.2	10909.3	9387
9422.55	10016.3	9309.45		11460.5		10062.5	11007.8	10139.8		11743.6	11135.8	10343	9633.8
10146.7	9671.4	9418.7		10374.4		10054.7	10572.6	9960.93		11974	10066	10990.3	9714.8
10561.5	9511.09	9455.7		10060.2		11132.9	10927.5	9677.77		11950.5	9436.88	10751.8	9191.3
9438.2	9733.4	9558.11		10006.7		10959	10706.5	9940.73		11368.6	10419.9	10960.2	9272.56
11579.6	10659.9	9686.9		11301		10897.1	11954.7	10167.9		11096.4	10123.5	9644.7	10577
9864.56	10092.8	10076.8		9875.5		11181.6	10021.2	10148.2		11757.6	10309.2	9537.5	9584.91
9432.7	10251.2	9517.18		9506.1		10219.7	10507.1	10451.9		11664.7	9577	9401.7	9239.1
9785.6	9416.2	9284		11412.5		9945.5	10475.3	10434.3		11688.3	9627.58	9630.67	9952.78
9630.2	10216.9	10146.1		10439.3		10863.5	11743.4	10778.7		10182.9	9363.5	9888.8	9448.5
10359.1	11083.8	10474.2		9711.33		10553.2	10808.8	10473.9		11802.9	9394	9839.1	9695.75
11729	9792.9	10254.9		9847.2		10028.9	9959.9	10273.7		10964.5	9401.5	9306.7	9628.33
9723.67	9426.33	9894		10626		10785.7	12558.9	10279.7		10484.2	10141.6		9608.8
9550.9	9870.83	10465.5		10227.9		11946.4	13585.1	10379.9		11222	9173.5		9502.2
10011.7	10006.1	9599.67		9889.16		10476	11996.8	10394.2		11455.2	9281.78		9182.29
10373	10491.8	10531.8		10183		11170.5	13336.5	10289.6		9502.33	10075.1		9477.38
10797.9	11153.1	9845.3		10213.4		10556.2	11048	10654.2		11283.7	9098.36		10171
11121.5	11017.6	10007.2		11393.7		13092.7	9977.11	10933.6		10529.7	9532		9495
9575	9455.44	9251.78		11531.2		11776.3	10581.1	10539.2		11608.8	9256.11		10170.9
10083.2	9925.9	10238.7		9728.46		12513.3	10227.5	10826.7		10416.8	9125.6		10002
11917.9	9209.9	11558.9		10722.7		11616.5	11096	10196.8		11671.7	9105.78		9809.43
11343.4	9715.1	11789.5		11090.3		11203.6	15855.6	10221.9		10998.3	9273.1		10336.1
11278.3	9902.67	10775.1		9785.77		9776	10573.1	10407.1		10109.2	10837.7		10914.8
10856.3	9792.5	11020.6		10279.8		9609.24	13404.5	10801.1		10808.7	10596.3		10539.1
10237.8	10638.7	9639.78		10343.6		10075.4	14386.5	10309.3		11889.1	11089.2		11322.2
10461.6	10647.3	15021.5		10645.9		10338.5	11427.7	10476.7		11143.8	9380.08		11379.1
10518.9	9962.9	9664		11174.5		11140.7	12995.3	10308.9		9782.88	9122.6		11422.7
9739.18	9579.4	9701.5		12997.6		10120.9	11674.7	11116.2		10664.3	11018.1		10890.9
10153.5	9363.75	9673.44		12439.5		9372.12	10378.8	10864.8		10781.7	10980.4		11314.3
10892.2	9497.1	9529.22		13260.5		9633.24	12567.5	10570.9		11825.2	11658.1		10888.9
11068.1	9633.2	9499.44		11019.5		9559.5	13312.6	10429.8		11344.3	11290		10954.2
10581.2	10571.1	10087.2		12024.7		9769.58	12795.2	10521.3		10623.1	10190.7		10438.1
10411.3	9766.5	9339.78		10241.8		9475.84	16740.4	11411.2		10423	9265.55		10921.8
11450.9	9778.9	9641.33		10817.6		9513.83	13428.8	10468.9		11091.4	9376.29		10938.5
10943.9	10692.4	9396.25		10323.2		9280.62	10708.2	10825.8		10570.3	9058		9659.2
9581.89	9983.55	12724.6		9921.08		9450.85	10639.1	10837.1		11537.4	11048.2		10737.9
10495.1	9646.2	9504.56		10181		9262	11899.8	10835.5		11205.4	9143		11009.2
9511.22	9313.6	10893.5		12298.1		9438.54	11009.4	10280.2		10696.9	10779		10060.5
10570.9	12261.7	12345.6		10917.6		9300.81	11720.7	10116.4		10576.2	11030.9		10881.4
10036.9	9593.78	10671.2		12603.1		10003.8	11691.6	10566.9		10848.2	10291.1		10634.1
9870.8	9397.4	11942.4		10495.5		9704.39	12258.2	10638.4		12285.1	10010.4		10346.5
10536.5	9964.5	9760.67		10656.2		9902.64	12480	10237.1		13200.9	11833.8		10435.6
10632.6	9575.55	11239.2		10824.4		10120.6	11140.6	9827.2		10701.8	10019.2		10825
11873.3	9761.6	9587		10434.6		11148.2	12601	10547.4		11015.8	9766.78		10244.2
11123.6	10447	10142.7		13307.8		11298.3	12473.4	10347		10084.5	10541.6		10160.8
10325.7	9904.09	9515.89		10586.4		9494.38	10292.9	10420		11369.3	9521.83		10070.5
10019.2	9704.33	10485.6		9810.35		9802.75	11984.6	9378.18		11463.5	9747.67		9406.7
9843.7	9626.6	10251.6		10770.2		12011.7	12234.8	9969.8		11810.2	9491.5		9855.56
10277.3	9358.78	11427.4		11043.4		10059.8	11048	9349.08		10180.3	9462.7		11830
10385	9376.4	11957.2		10714.5		10394.1	10508.2	9777.9		10892.8	11593.9		9513.5
10790.5	10222.1	10816.9		10087.1		10313.1	12831.8	9188.5		9720.5	9385.75		10311
10488.2	9528.5	10441.3		10177.2		9245	11850.5	10414.4		11232.8	12219.9		9975.38
9933.56	9379.8	12260.6		11278.3		9126.88	11118.2	9764.5		9988.11	9536		10215.6
10375.4	10117.2	9740.45		9909.46		13319.2	13162.9	10639.9		11500.7	9595.62		9872.56
11586.7	10337.8	9802.82		10445.7		9242.65	10883.5	10997.7		10416	10170.1		12961.7
10250.2	9397.3	9344.1		10424.6		9516.4	11800.1	10410.9		10935.5	10027		10628.2
10294.7	9807.08	10372.6		9494.17		10329.9	10451.2	10267.1		10731.9	21389.9		11309
10053.8	9395	10158		13550.2		9871.42	13326.6	10858.2		11975.5	9861.67		9881
9635.7	10002.8	9114.09		9635.78		11474.6	12460.3	11256.4		9794.89	9660.22		10577
9791.92	10267.6	9731.9		10030.6		10268.8	12397.1	12541.1		11373.1	9600.67		10270.4
9510.44	9477.42	9768.5		10309.9		9619.7	10632.9	11460.5		11468.1	9445.6		11155
9949	10237.5	14003.2		9807.56		11656.5	10391.6	11186.8		9985.67	9705.09		11573.2
9636	9377.27	9390.6		11702.2		10196.6	16072.9	11137.2		10587.5	9010.4		10807.8
9637.1	10558.5	9464		10044.5		9697.4	13266.6	11230.2		11500	9375.5		10296
9682.89	9477.5	9686.64		10010.3		9350.5	15940.9	10900.5		10385.6	10913.7		10749.7
10052	9446.3	9737.78		9925.73		10131.9	15583.6	10958.8		10009.6	9309.3		10643.1
9774.64	9876.8	9282.64		10398.8		9501.92	16616.7	10198.8		10396.5	9823.73		10164.2
10464.8	10061.6	9656.64		10017.2		9282.07	16660	10628.6		10585.9	11599.4		10661.3
11343.3	10025.1	9466.2		11380.5		9553.96	11092.8	10343.6		11612.4	9610.6		10830.5
9414.9	10260.4	9946.7		10256.5		9420.19	13937	10469.6		10409.2	10105.9		10730.2
10888.7	10223.6	9108.5		10827.4		10078.1	13115.4	12115.4		10807.6	10269.5		10349.9
9713.11	10254.4	9581.18		12266.3		9092.88	15372.9	9931.36		11983.5	9685.5		11079.9
10260	10301.8	9630.3		10364.9		9471.2	12944.4	10024		10438.2	10371.4		10056.4
10277.2	10091.8	10119.5		10683.7		9281.22	12536.6	10474.3		9888.5	10795		11746
65535	10315.2	9959.4		11675.5		9199	15978.5	10452.8		10253.5	10639.2		10701.7
28920.4	9754.64	9931.78		10052.6		10026.6	12051.4	10649.6		10568.6	9286.4		10523.8
65535	11256.5	9409.55		10948.5		10645.6	11158.8	11950.8		10450.7	10551		10223
9691	10973.7	9654		10122.9		12881.6	10257.6	10642.5		11647	10455		10567.9
11147.6	10039.3	9545.5		10135.9		9728.25	11350.7	10531.2		10713.5	11515.3		9452.5
9866.62	11202.4	9383.5		9983.67		13528.5	14250.5	10323.4		10945.4	10815		10443
9644.11	11208.6	9566.56		10209.9		9246.83	15126.7	10178.5		10952.3	10880.1		10677
9639.4	10352.7	9841.11		9769.71		9847.36	13543.3	11883.1		10111.7	9710		9256.9
9200.45	10752.7	9464.7		10838		12128.8	12240.3	10610		11169.8	10242.1		9531.44
10225.9	10343.9	9431.3		11346.9		14149.7	12512.6	10735.4		11512.6	10234		10330.5
9233.9	9740.2	10393.9		14114		9974.58	11726.5	10414.2		10803.2	9827.7		10339.3
28717.2	9791	9969.67		10122.1		9617.81	10792	9895.31		10066.5	11753		10211.2
9810.33	10019.5	13194.7		9679.89		10629	15230.4	10802.1		10285.3	9748.78		9294.5
9703.33	10076.5	9447.29		10360.7		10454.4	13410.8	10389.2		9953.8	9804.56		10302.4
9855.43	10409.6	10191.1		12021.8		10419	10615.6	9774.4		9964	10149.8		9366.6
9956.7	9969.78	9700.11		13185.8		10206.4	16661.2	10744		9732.3	10208		10804.1
10618	10296.9	9404.7		9833.1		9690.81	10660.4	10220.9		10350.1	9829.78		9518.5
10130	10370.9	9787		9872.91		11462.7	10479.7	9602.8		10404.1	9765.4		10287.1
11118	10806.9	9388.89		10537.4		10226.2	9984.6	10592.1		10352.7	9837.6		10766.2
10497.6	9884.6	10642.8		9969.33		10846	10401.9	11873.2		10074.8	9578.6		9781.83
9570.4	9387.9	9791.83		10523.8		11262.6	11756.4	9689.64		10228	9661		9795.73
9500.91	10299.1	9492.3		10346.2		12737.6	12013.3	10570.4		10261.4	10498.5		9533.4
9656.8	10404.4	10455		9824.23		10198.9	11963.6	10259.1		12216.5	10737.7		9312.3
9323.5	10179.1	9388.5		11013.8		10529	10715.2	9750.86		10045.4	10812.1		10416.6
9471.22	9389.5	9661		10366.7		10408	10266.3	9967.27		10285	10078		9545.1
9518.5	10601	10205.2		10137.5		10116.7	10495	10060.8		10104.8	9109.3		10063.4
10664.6	9426.55	9555.67		10695.9		11303.8	10449.9	9934.73		9534.3	9873		10699.5
9825.12	9559.9	9788.56		11465.9		11454.7	10057.1	10381.3		9662.73	9852.2		11053.5
10381.8	9484.1	9605.33		9979		12308.5	10725	10482.5		10026.2	9674.44		10620.6
10730.5	9691.5	9535.3		10164.7		10566.9	9713	10474.7		9537.2	9604.5		10934.6
10194.2	9436.8	10125.8		10604.4		10290.1	13640	9865.62		9331.14	10029.9		10792.7
9969.5	9669.9	11533.4		11165.7		10156.1	9855.4	10233		10208.2	9615.89		11044.4
9630.56	9674	10292.5		10422.2		9460.83	11188	9788.93		10046.6	10148		11421.2
9385.8	10596.2	9581.8		12130		13072.3	10390.3	9967.6		10351.4	10786.6		11307
9444.11	10293	9548.36		12141.5		11973.8	11762	10627.2		10710.2	10243.2		10117.1
9586.5	9317	10984.7		11049.3		15696	10903.8	10558		10268.9	10989.7		9795.5
10075.7	10810.7	10190.2		9899.48		10298.1	12240	10669.3		10449.3	10639.3		10147.4
9766.38	9928.45	9756.89		10772.5		9395.35	14159.6	10048.3		10274.6	9407.7		10663.6
9930	9456.8	9779.22		9694.46		9751.69	10477.7	10050.6		10254.8	10234.7		10767.8
9920.42	9820.36	11033.9		10298.6		9858.31	15606	10192.3		10310.5	10002.2		10906.1
11764.2	9541	9412.58		10331.7		10819.8	10538.6	9970.73		12162.7	13510.4		10804
9481.56	9523.89	9421.5		10507.7		11005.9	11138.4	10922.7		9501.89	9655		10453.4
13442.7		9430.33		10030.5		10344.2	11027.3	10484.1		10106.7	9629.75		10791.3
20532.6		9754.67		10367.6		12277.7	10050.2	10287.4		10240.2	9483.8		10959.8
62903.4		9414		10465.3		10454.7	12385.7	10356.3		10212.5	9956.56		10270.2
65535		9829.89		11002.7		10041.1	10653.4	10057.6		10071	9990.5		10357.1
65535		9538.92		11499.1		13186.3	9974.1	10304.6		11159.4	9722.5		10948.3
65535		9256		9786.71		10102.9	9834.6	12012.4		10153.6	9750.33		11135.8
9755.25		9511.3		11181.5		11261.7	9527.9	11393.6		10035.2	10777.4		10296.9
21133		9416.7		9976.2		9758.25	9872.08	10073.5		9773.55	9747.78		10128.4
18875.3		10405.3		10177.3		10001.1	12009.2	10370.6		9757.36	10810.3		17488
11126.1		9381.1		10835		10020.1	11402.4	10043.7		9726.8	9633.9		9480.75
9953.33		10873.4		14980.4		9893.52	10861.3	10759.7		9520.33	10445.7		9492.78
10330		10985.7		10322.8		9219.42	9946.92	10301.4		9722.7	9885.1		10428.6
9840.1		10683.4		9870.38		9560.46	10269.1	10312.2		9790.3	9583.29		10753.2
10141.9		9640.38		9770		9923.6	9600.8	11057.5		9690	9609		10744.4
9900		9266.33		10220		9399.61	10376.6	10235.9		9390.25	9589.9		10947.9
10141.3		9766.58		10483		10083.3	10974.1	10337		9549.5	9962.4		10252.3
9284.36		10468.4		12065.8		10003.9	10432.3	11264.4		10049.8	9776		10673.1
41747.2		9644.5		9670.48		10327	12571.1	10202.4		9360.12	10190.6		10812.7
25023.3		9153.3		9565.43		10816.9	10446.4	11089.8		10003.5	9376.6		10565.7
36826.2		10152.3		11065		10087	13475.2	11206.3		10115.7	10337.4		10226.8
13305		9641.14		10198.4		10009.7	10551	10557.2		10322.8	9635.25		10452.3
10140.1		9385.7		10171.7		11640.2	12730.9	11619.2		9919.2	9790		10108.4
10280.7		10124.3		11073		10673.2	10972.3	10601.3		10078.9	9679.11		11222.2
11304.9		9570.3		9846.12		10015	10498.3	10237.3		9968.78	9874.4		10389
10509		9771		12008.2		11275	11184	10573		9527.67	9873.22		9481.78
10846.1		9545.56		10531.8		9726.48	11055.4	10234.8		10411.3	9404.6		12868.4
10721.7		9582.62		10732.2		10552	10390.6	10068.7		9690	9405.33		10535
12013.5		9864.6		11119.4		10273	11212.9	12208.7		9763.78	9726.55		10710.9
10333		10189		10178.3		9946.22	10715.8	10510.1		9841	9212.4		9998.9
10131.6		9647.3		9382.62		9611.57	10576.2	10582.2		10023.1	10005.8		10671.1
11470.5		9338.67		10166.7		11156.8	11167.6	10719.3		9621.38	9980.9		9951
10413.9		9951.4		9617.8		11674	11859.6	10399.2		9908	9103		11189.9
15474.1		10045.9		9640.25		10718.5	12228.7	10852.7		9818.5	9480		10905.9
11934		9158.91		12488.1		9518.69	11815.8	11000.6		9887.25	9438		10645.3
10668.9		10056.7		10274.6		11353.8	11834.3	10413		9666.1	9550.89		10175.9
11047.5		9421.9		10191		12563	10649.1	10609		9592.9	9726.4		10950.3
9989.38		9223.4		9994.32		9883.32	11729	10790.4		10208.7	9679.2		9679.1
10052.1		9694.8		15232.4		9953.08	17889.6	10687.1		10244.4	9770.1		9767.9
12492		9404.09		10967.6		9984.33	10466.8	10601.8		9579.5	9445.56		9966.2
10316		9431.44		9509.21		10739.9	11419.1	10735.2		9879.33	9343.75		9915
11525.1		10168.2		9774.65		10427.9	15806.5	10506		9430.56	10862.2		9696.2
10355.1		9577.6		10540.5		10128.4	10719.1	10722.2		9428.38	9191.75		9688.11
10152.3		9385.8		9871.75		9981	10639.1	11003.7		9769.67	9815.5		12401.2
9941.5		9511.9		9884.43		11308	10273.3	10587.7		9695.67	9804.22		9440
11356.4		9649.2		10197.3		9998.31	11180.9	10687.6		10386	9241.7		10354.7
10173.3		9291		11133.6		10484.5	10537.6	10564.8		9581.89	9439.09		9604.56
10144.4		9216.5		10936.1		10232.9	10390.2	10559.8		9582.1	10049.9		10918.3
9940.7		9423.83		10607.1		9433.96	11289.9	10376.3		9445	9844.4		9326.5
11360		9859.89		9511.57		10067.2	10747.3	10374		9310.22	11229.9		9810
10420.4		9613.89		10198.5		13437.6	10290.9	10412.9		10011.6	9648.67		10380.7
13126.7		9897.33		10420.1		11578.7	10392.5	10455.1		10258.5	9480.67		9747.18
14195.1		9356		11930		10491.7	12323.4	10301.4		10750.9	10215		9810.1
12247.6		9509.33		30598.4		10301.7	10824.1	10707		9859.67	9280.78		10020.8
11135.5		9388.1		10367.1		10065.7	10483.4	10439.9		9852.7	9228.4		10061
12385.1		9237.58		9761.67		9744.21	10357.9	10004.5		10492.2	9797.1		9939.7
10550.2		9422.55		11778.3		16818	9515.09	9481.1		9925.5	9841.78		9289.25
13407.9		10244.3		10816.9		9586.62	11507.6	9644.08		9570.29	9449		9681.67
10298.1		9251.7		9426.83		9457.95	10331.7	10377.8		10023	9758.89		10042.3
10367.1		9552.1		9920.33		12640.6	9916.14	10359.2		10533	9806.1		10202.2
10281.9		9533.78		15319.5		10279.7	10921.6	10006.6		10632	9581.2		9718.92
12379.3		10220.2		10090		10074.2	10836.2	10440.9		10529.6	10268.4		9794.5
10379.2		9839.4		9906.61		10281.5	62803	10501.9		10218	9124.22		10156.5
10385.3		9361		10178.8		11653	45591.8	10195		10181.5	9673.38		10336
10514		12339.1		10161.3		10856.3	9613.33	10722.3		9979.43	9505		9630.36
9589		9314.89		9623.23		9776.62	9897	9823.25		10049	9480.25		10618.1
10476.2		10923.8		24723.6		10827.9	10038.7	10096.7		9797.12	9337.5		11704
10047.8		9694.56		9637.44		10768.8	9612.75	9926.93		10753.3	9275.09		9972.62
9623.5		10262.2		10789		10619.4	15561.2	11268.5		10232.5	9740.44		9963.62
9942.9		9723		9864.88		10575.6	13356.2	11141.1		9835.75	9842.67		9561
9576.9		10019.8		9853.64		10540.2	9738.38	11096.2		10194.2	9333.29		9476.73
9900.7		9399.1		9738.96		10295.1	12049	11627		10643.3	9978.44		9348.1
10103.3		9541.3		9982		12278.1	11341.3	12075.6		9614	9312		9248.27
9825.91		10652.3		9712.59		12159.6	11502	10711		10151.9	9975		10027.2
9833.33		10108		10201.1		9605.92	12378.2	11390		10291.1	10038.7		10193.8
11120.1		9774.67		10136.7		14555.2	11089.3	10895.1		10396.2	9871.33		10085.3
9746.14		9482.22		10143.6		10855.8	10992.9	11142.9		10349.8	9322.71		10566.5
10068.1		9127.78		9995		11525.9	9908.22	10517.9		10399.6	9426		10407.3
11162.1		9667.4		21570		12881.4	11123.7	10845.4		9907	10134.2		10553.1
11830.6		9562.1		10518		10821.1	10900.7	10095.8		9585.25	10260		10165.2
10077.7		9620.64		9643.14		10988	10736	10440.8		9658.33	10024.6		9860.5
9799.67		10511.5		10772.3		12930.7	9990.44	9881.81		9468.8	9826.67		10752.8
11359.6		9440.3		9673.17		9991.82	13370.7	10296.2		9558.5	10289.1		10462
9933.8		9409.89		9722.68		10405.2	12248.8	10388.4		9497.33	9908.86		10657.9
10045.5		9369.6		10407.9		10696.1	10826	10099.9		9310.4	9972.1		10538.8
10188.4		10262		11508.7		11225.1	11242.6	10090		9906.8	9912		10095.8
9890.09		9651.67		13955.5		9967.38	11219.6	10675.3		10156.9	9627.43		10418.8
10069.6		10427.8		12621.4		10345.7	12652.6	10276.3		9775.44	9871.6		9614.7
11323.6		9551.5		10845.4		10220.6	10808.5	10097.2		9796.89	9429.78		10838.6
12617		9715.3		9804.39		13294.3	9880.67	10856.1		9673	9732		9600.08
10107		9662.2		12207.8		11347	13264.1	10339.1		9866.9	9805		10812.3
10717.6		9500.83		9370.08		10977.3	10416	11442.1		10335.8	9813.67		10132.7
9736.33		9423.5		10643		10984.2	11048.8	11992.7		10127.4	9386		10592.1
11381.6		9836.5		9666.09		12319.1	10999	10882.2		9669	9492.43		9847.3
9864		9645.17		9845.09		11005.4	11227	11847.5		9656.88	10073		10297.2
9762.89		9683.82		10280.5		10478	11489.9	11087		9315.4	11464.6		10276.7
11299.2		9270.6		9868.06		12539.3	13783	11325.3		9305.2	10365		10575.6
10959.5		9857.5		10555.7		63621.3	9974.55	12174.8		9780.11	12220.4		10936.1
10015.9		9762.2		11712.6		16480	13414	12172.2		9814.22	11571.4		13011.2
14776		9407.5		10095.5		10781.5	10824	11553.6		9681.4	9868.36		10076.5
10395.2		9446.8		10568.3		9463.88	10909.4	11312.6		9586.33	9281.3		10275.3
10005.1		9326.5		10929.7		10277	9892.44	11391.8		9909.08	10283.2		10309.3
12882.3		9543.3		9994.96		9678.88	12120	11460.7		9427.89	10724.1		10366.4
10387.8		10435.1		9486.65		11338.9	12457	9676.7		10120.2	9852		10421.8
10678.9		9895.7		11016.4		10066	10726	11648.4		9186.42	10004		10280.3
11490.6		9452.45		12476.7		9779.38	11497	10929.8		9436.62	10056.6		9975
10675.3		9473.8		9335.55		9676.62	12493.8	10707.8		9458.5	9642		10887.9
9911.8		9718.89		11600.4		10199.5	10812.1	10715.2		9093.64	9539.2		10718.6
11787		9600.09		10094.9		9863.2	13782.3	11054.2		9137.44	9921		10865.9
9848.67		9323.44		9399.86		10400.7	10498.1	10770.5		9211.6	9569.36		9448
9578.7		10101.1		27981.2		9966.68	12242.7	11592.9		9694.09	10067		11145.6
9416.3		9864.2		10074.7		11737.9	10435	12714.6		10089.9	9608		10040.9
9937.83		9876.1		9775.35		10813.5	13480.7	11503.2		10192.2	9697.89		10876.2
9484.4		9751.67		9478.54		11283.8	10738.9	11967.6		9607.6	10852		10903.1
12246.1		9735.09		9923.42		10926.6	10990.9	10802.2		9801.33	9987.5		10510.8
11225.9		9695.9		13637		10505.2	10595.8	10944.5		9657.45	9825.5		10636.9
9961		9484		10764.2		11149.2	10155.6	9879.33		9837.2	10416.5		10695.5
11160.5		10198.4		18824.6		9726.96	12140.4	10068.7		10192.7	9761.6		9670.42
10146.5		9362.73		14542.7		9786.08	11525.1	10713.8		9822.9	9460.7		10744.8
9637.3		9119.08		10739.4		9823.92	9533.11	10936.6		10638.3	9864		10861.1
10018.2		10052.5		9487		9809.71	12104.5	10776		10073.7	9377.33		10054.7
10090.5		9339.36		9429.08		10146.2	10741.3	10348.8		10249.7	9870.88		10539.6
10262.8		9470.36		9894.04		9453.08	11161.4	11399		9730.6	9937.64		10384
9659.1		9445.2		9541.96			10511.1	10934.5		9794.33	9925.25		10473.1
10651.9		9092.6		9633.46			12639.2	10634.5		10771.2	9565.44		10982.9
9726.58		9131.17		19906.4			12106.3	9706.1		9798.89	9523		10181.3
10340.7		9202.5		14792			10443.4	9750.64		10444.5	10308.5		9995.2
10549.6		10229.4		9599.96			10573.4	11257.3		10592.3	10135		10264.5
10905		9364.17		31666.1			11154.8	9603.2		9450.91	10337.8		10236.5
9583.22		10065.6		10649			11221.1	11105.6		9380.11	10182.8		10586.5
9641		9611.2		9691.42			14417.4	11080.3		11572.4	9403.8		10100.2
10105.4		9546.12		11203			11579.7	10723.9		9729.7	9996.3		10769
9661.82		9367.33		12622.5			12489.1	10458.2		9758.7	9749.3		10386
10187.1		9497.2		13318.2			14599.6	10468		9359.22	9776.82		10431.2
10439.1		9813.22		12904.7			13405.1	10466.8		9343.09	9833		10175.2
9762.14		11832.6		9493.92			14500	9470.47		9216	9498.12		10527.6
10290.6		9839.67		13889.6			14736.7	9707.17		9271.1	9365.2		10247.8
9865.75		9238.6		12718			15591.3	9701.85		9384	9614.89		10824.4
10233.6		9642.57		20118.2			16870.7	9747.22		9767.44	9689.67		10369.1
9516.56		10104.2		28760			14774.6	10045.1		14317.9	9420.3		10643.8
9796		9323		9918.04			15450.8	9739.33		9478.91	9365.8		10492.7
10097.6		10838		10320.6			16553	9762.44		9917.4	9498.4		10731.1
10800.9		9676.6		16135.8			15624.1	10117.4		10150.1	9438.56		11302.7
10437		9459.67		12652.8			16440.2	10127.3		10475.5	10294.9		10815.7
9615.6		10065		12137.4			18846.2	9324.27		9773.8	9493.5		10018
9650.7		10650.7		11797.7			19116.2	10152.5		9879.9	9425.67		10845.7
9916.7		9760.6		9512.42			18298.7	11030.1		11485.6	9471.12		10118.2
9632.33		9473.44		25934.4			20774	10663.7		9314.1	10225.9		9570.56
9555.6		9738.38		11639.3			17774	10488.3		9608.33	9423.5		10595.4
9474.4		10472.3		11700.9			19051	10212.8		9654.8	9486.91		10885.4
10040.8		9684.56		11086.2			12595.6	10254.2		9759.11	9610.43		12746
9817.5		9748		11552.1			18348	10543.7		9489	9506		10323.8
11666.9		9840.27		10428			17977.6	10839.1		9792.36	9342.11		12172.7
14263.8		10686.2		10978.4			19388	10680.6		10082	9719.78		10175.3
10048.6		10041.2		10478.7			19390.9	11012.7		9937.6	9486.89		10596
12562.4		9314.33		12043.9			15557.8	10259		10479.4	9075		9936
10940.7		9626.18		9876.84			19387.9	10184.4		9995.56	9874		10579.9
11056.3		10352.2		9357.48			17939.8	10737.2		9890.11	9506.92		10588.3
13380.6		9668.9		10768.2			22339	9872.22		9840.11	9498.7		10774.2
13934.3		9699.44		11255.5			18440	9942.11		9845.5	9678.44		10251.6
10253.1		9318.5		25678.4			26411	10179.5		10146.7	9702.56		10407
10479.5		9931.67		10372			18654	10032.9		11497.3	9332.9		18351.8
9879		9871.44		10895.3			21071.9	10220.3		9795.62	9335.75		10112.7
10522		9514		11628			18615.7	10070.5		10600.1	9103.44		10118.6
9553.56		9950.44		9892.78			11508.2	10419.6		10319.3	9365.3		10784.6
10602		10625.1		9910			12872.6	10508.5		9354.2	9385.91		10062.8
11165.6		10267		9711.56			13491	9488.2		9655.4	9407.11		10360.2
10891		9778.6		16027			19085.5	9504.73		10507.4	9197.9		10348.8
11302.4		9464.82		9389.84			15721	10185.6		10066.5	9385.86		10248.3
9850.5		9457.89		10784.5			12248.4	9651.5		9853.22	9482.75		10473.8
12872		9670.2		10351.7			12373.6	9577.83		9524.5	9682.09		9271.1
11219.1		9631.09		9497.25			15474	9825.22		9547.3	9532.78		9425.6
9599.78		10789.9		9611.89			18496.4	9375.2		10054.5	9678.89		9253.5
10865.9		10239.2		9571.8			20361.7	9425.33		10078	9504.17		9338.1
11866		9183.8		9765.5			21613.1	9829		9786.8	9839.2		9079.3
16190		9368.92		13273.9			22017.9	11417.1		9601.56	9477		9354.44
9860.38		10382.1		11754.7			18444.3	10791.8		9465.17	9742.3		10200.5
9758.56		10251.8		16039.5			12294.7	10516		9560.14	9651.33		9942.91
12713.3		9927.5		10372			17756.7	11044.3		9976.8	9573.4		9972.8
11537		10741		9855.19			12446	10410.5		9733.45	9788.6		10159.8
10194.3		9859.5		10773.5			12356	9842.7		9469.5	9516.44		10120.5
10637.7		10080.8		11508.9			12560	9255.08		9486.7	9727.5		10262.8
11325.1		9760.62		12741.2			12976.1	12174.2		9693.9	9635.67		10605.2
13165		9626.89		11119.9			13163.2	12521.5		9778.33	9656		10293.1
10254.5		9589.12		11606			10830.6	12823		9656.33	9632		10450.7
13669.4		9757.56		10908.2			10978.6	11960.3		9490.8	10013.8		11260.3
13799.7		9420.2		10953			11420.4	11636.4		9717.89	9907.75		9630.7
9539.64		10016.4		10729.1			13698	10715.7		9891.89	9744.09		10327.6
12522.5		10647.9		9937.69			10953.5	11839.1		10356.6	9281.2		10917.2
10117.4		9892		10756.8			10513.3	11296.7		9697.7	9802.1		9970.8
15367.8		10086.8		9579.69			13370.6	11324.6		9618.18	10151.3		10030
10002.7		10218.6		10199.7			17590	11480		10205.1	10576.9		9730.7
13377.7		10072.8		9582.86			13124.1	10787.5		9774.7	9613		9848.7
10226.3		10263.8		10043			10329.9	10623.9		10862.7	9713.38		9701.8
10101.6		10297.7		9544.81			11749.4	10610.7		9466.88	9589.33		9636.8
11492.7		9875.1		9417.58			13726.3	10308.4		9920.36	9721.29		9795.09
11091		9753		10257			11611.1	10660.9		9780.78	9804.12		9506.8
12157.8		10040.9		10982.7			10037.2	11432		9904	9811		9747.7
10294.7		9733.22		9627.26			11503	11712.8		9628.33	11057		9859.5
10953.5		9470.7		10204.5			11575	10322.1		10171.2	9441.44		9820.3
9702.89		10145.3		10094			10611.6	11011.8		9827.2	9929.25		9478.4
10998.4		9815.8		9678.27			10125	9996.33		9767.11	10267.3		9559.8
11040.1		12220.2		9567.14			11516.9	10108.7		10049.3	9577		9848.5
10220.3		9410.38		11083.9			10436.2	9506.5		10082.4	9909		9582.11
16101.5		9552.42		9684.59			11110.8	9605.58		9972.33	10894.4		9621.9
10188.9		32600.1		9795.5			10760.1	9522.7		10258	10015.3		9774.2
11578.6		10337.3		10352.4			12165	9304.5		10145.1	9474.5		9203.9
10042.9		9436.17		11969.4			13248.1	15603.3		11534.5	9571.1		9686.4
9853.11		11535.8		9813.69			10700.8	9998.06		10445.4	10106.8		9677.3
9518.78		9737.83		11098.7			14407	9652.4		10101.8	30451.7		9847.36
9647.67		9658.89		11844.6			11491.8	9375.36		11378	10158.9		9715.8
9906.29		10336		10009.9			10277.3	10102.6		10254.4	9931.3		10390.6
10155		9463.89		10055.1			10991.6	10108.9		11326.1	10024.9		10173.7
9955.1		9333.73		10773.6			12556.4	10627.4		9933.42	10350.8		10578.7
10540.6		9896.08		11724.9			12432.8	9767.22		10014.1	10110.4		10462
10070.2		10488		9738.65			11819.7	9851.7		11747.9	10576.3		9797.9
10214.5		10168.9		11043.1			10534.2	10294.4		10734.6	10328		10427.2
10465.3		14000.8		10964.2			11495.3	10127.7		11558.3	9594.18		10112
10437.6		9675.3		10620.6			10999.2	10789.2		10260.9	10299.1		9882.56
10274.7		9390		13889.6			12316	10098.4		10333.8	10190.5		9825.2
10417.6		9857.1		11999.9			11573.5	9326.6		11126.6	10383.3		10126.5
10163		9415.89		13491.2			11470.2	10237.3		9911.89	9676		9840.9
10384		9314.2		11283.8			9899	9148.5		10668.6	9601.5		9812.9
11242.3		9993.83		10871.4			10797.9	9630.1		12224.8	9601.67		9850.5
10344.6		9759		9887.31			9998.3	9979.6		10154.9	9239.25		10892.7
9976.6		9992		11180.5			9866.11	9255.4		9784.89	10628.5		10538.3
10573.2		9519.5		13217.7			10010.7	10147.4		9911.9	9906.5		10731.1
10575.4		9260.9		10925.4			12287.8	10769.3		10259.2	9976		10637.9
10742.9		9328.11		9721.88			16066.9	10094.3		9611.44	10271		11558.7
11245.5		11350.1		9847.12			15298.5	9316.3		9888.88	9606.67		10256.7
10053.1		9370.56		10880			17323.2	9432.9		9590.44	11494.5		9542.08
10232.9		10662.5		9760.59			17354.1	9262.6		9751	10289.9		10322
12590.9		9882.14		9305.8			17207.5	10340.8		9469.25	9940		10216.6
11060.8		10348.1		10854.7			17982.6	9645.56		10993.7	10007.3		10420.1
9970.3		12556		10815.5			20472.2	9380.07		10232.1	12219		10737.2
10837.3		12066.8		11336.4			20228	9780.17		9731.33	10190.2		10258.8
10597.6		12548.3		10928.3			22171.3	9190.25		9523	9969.83		9655.6
11100.7		15836.9		12339.7			23833	9532.21		9959.3	10362.4		9781.64
9764		9810.67		10435.7			22990.6	9453.9		9882.5	9917.57		9549
10258		9722.7		12519.1			23064	10025.6		9835.2	9290.4		9974.9
10537.6		10459.3		13089.6			22774	9279.33		9808.2	9897.56		9489.67
11517.4		9840.58		11075.7			21731	9528.54		10068.1	9363.8		9676.2
10622.1		9678.5		11159.1			21245	10387.2		9712	8965.4		10605.9
10708.2		13646.5		10248.7			23333.8	9621.21		9873.08	9439.25		10412.8
13093		11543		12797.8			21904.5	10247.7		9893.25	9289.5		11289.6
11701.2		9631.1		10582.1			22632	9352.75		9763.75	9769		11301.2
9922.4		12487		11699.7			21277.8	9431.5		10084.4	9484		11698.9
10502.1		13869.3		10871.1			22495.5	10434.3		10442.7	9247		11039.2
10175.6		10719.7		12781.1			20718.2	9543		10357.4	9691.8		10550.6
13100.7		9882.5		11564.2			23432.5	10167.8		10096.4	10488.7		10781.2
13535		10926.6		11514.8			20285.7	9570.42		9879.9	9462		11286.5
10337		9973.8		12127.8			19535.8	9303.9		10183.2	9604.22		11080.1
13636.8		10074.9		11522.5			17200.3	9459.55		9488.5	9732.22		10909.3
11052.2		10595		12736.8			26394	9415.1		9913.44	9214.22		10262.1
11228.3		10035.9		13152.5			19329.3	9597.67		9808.12	9306.18		10918
10304.2		9271		11725			14387	9610.45		9896.6	9714.89		10793.7
11062.9		12422.8		10513.2			11734.2	9702.67		10228.2	10153.4		10183.3
10223.4		9686.33		10287.6			14328.6	10691.1		9990.78	9187.75		9984.17
13578		11095		10373.5			11862	12488.4		9333.2	10013.1		10131.7
11179.8		9688.33		10005.1			10529.9	10613.6		10111.7	9498.2		9494.3
10827.7		10760		9775.52			14001.9	13653.4		10833.7	9313.73		10213.2
10765.7		10322.2		9690.54			10227	11405.9		11234.3	9309.5		9402.5
19369.4		11056.4		9511.52			10867.5	10298.9		9628.56	9085.2		10849.4
14260		9353.9		9615.79			12862.5	10679.6		13858.1	9520		10195.4
10975.2		10719.1		9938.79			11494	11123.5		10057.6	9359.56		10361.6
10793.9		9470.08		24045			10753	11772.9		9426.5	9247.08		9771.1
10101.6		11739.7		10077.7			11547.6	9990.79		9597.5	9715.5		10124.4
12856.9		10813.9		10001.6			11512.5	9302.93		9579.78	9600.67		10438.4
10226.2		9680.5		10504.4			10308.3	9260.92		9327.5	10257.9		11135.3
10673.9		11473.1		13055.6			10559.8	10565.3		9731.9	10212.2		10903.5
10041.8		10275.8		11478.4			10948.2	9199.31		9549.25	10465.7		10029.4
20161.5		9476.78		9960			10520	10268.5		9898.3	11232.7		10232.5
10353.5		11135.7		11141.6			11658.2	10772.3		9641.5	10012.8		10177.1
12221		10352.6		10122.2			10431.2	10384.4		9301.64	9164.17		9623.9
10365.9		9626.08		10468.3			10248.2	10592.3		9291.09	13930.2		9526.17
10311		14486.9		13602.7			12896.5	10180.8		9385.25	10030.1		11291.8
14287.5		10073		11703.3			11895.8	11245.8		9345	10494.9		11068.3
10814.6		10880		11751.2			11879.8	10233.3		10288.5	10261.8		12214.7
10586.9		9709.56		16129			9677.8	10240.4		9382.89	10200.6		10485.2
10795.4		10363.9		9727.8			11027.3	10364.6		9574.1	10021.2		10862.3
9844.9		14536.6		10040.9			12535.1	11030.9		10045.4	10530		13753.6
11061		12160.5		9931.29			13909.7	10196.8		9701.8	9595		11636.7
10509.9		9932.1		10097.4			11841.6	11729.5		9968.4	10172.2		12148.3
10219.2		10581.9		9388.07			14624.1	10615		9915	9859.5		11464.1
10260.8		9662.8		10452.3			14871.2	10096.7		10092.4	10108.6		11277.2
10509.7		10248.3		11228.9			14643.9	10385.3		10959	10849.3		11086.9
10508		15091.7		9548.11			9802.36	10438.5		10194.4	11278		10341
10803.4		9648.5		11423.2			9817.7	10667.4		10454.5	10495		11285.8
10198		9513.67		10655			10614.3	10098.8		10408.7	11048.3		11419.9
10458.3		10521.1		13001.5			10165.3	10409.6		9906.08	10828.3		10557.6
10025.6		9485		10037.4			14428.6	9780.7		10440.1	13868		11397.9
11345.1		10578.6		10222.2			12287.5	11259.2		10621.7	9946.75		10773.2
11141.2		9588.08		10860.8			9855.58	10811.4		11065.9	10236.2		11725.4
14613.6		10567		9949.5			13265.8	9558.56		10080	10382.2		10199.1
10825		9704.9		10821.9			10434.7	9777.78		10144.9	10206.1		9356.7
10643.5		10113.8		12856.5			12733	10601.7		10426.1	9575.3		9479.9
13231		9551.7		11328.2			11022.9	9662.25		9995	11052.2		9818.5
10192.1		9985.57		65535			14601.3	9336		10767.7	10191.1		9662.11
12335.3		10267.9		10150.8			12649.4	21845.4		9835.5	10231		9707.1
10286.3		9936.11		10038.5			12340.9	9223.71		10235.4	10489.4		9718.3
9831.75		13283		10200.8			12684.2	9823.71		9513	10194.2		10363.9
9922.2		9578.67		10638.3			11968.8	10081.1		10623	9647.3		9968.36
11410.6		10569.6		11276.7			11646.6	9981.56		9850.62	10175.3		10763.6
10207.7		9470.2		10973			12876.4	10431.5		9250.89	10204.2		10924.7
10048		10674.8		9903.17			12372.8	9948.2		9677.86	9940		10102.4
9881.6		9821.6		10029			11763.1	10421.8		10202.7	10151.7		10547.8
9937.78		11643.3		10528			11222	10127.7		9868.11	9652.4		10584.9
9859.89		10222		9573.3			15965.5	10648.8		9453.6	10843		11073.6
10334.1		10277.2		9723.41			12971.9	10434.6		9837.3	10213.6		9735.33
11296.5		11539		9467.44			11727.4	9962.83		9530.11	9704.44		11204.3
11624.4		9561.83		11906			10985.5	10574.3		9580.78	9117.8		9798.1
11330.2		9840.4		9864.45			9641.22	10661.9		10599.8	10494.8		9648.45
11061.5		10665.8		9890.7			10276	10154.7		10276.9	10023.5		9813.9
10787.2		10117.7		30079.8			9690.3	10574.5		9416.3	9963.67		9573.9
9856.83		16910.3		10503.3			12967.1	10260.6		9551.7	10343.5		10615
10531.7		11257.9		9284.83			12656	9943.56		10050.7	10272.7		9845.33
10783.4		11484		9870.64			12995.9	10215.4		10076.9	9540.7		10117.8
11592.1		10946.1		13812.5			13264.7	10112.3		10096.2	9180		10480.3
10345.5		9910.78		9748.45			16189.4	10196.4		9988.5	9526		9964
11419.4		9981.67		9460.24			15581.8	9905.25		9819	9367		10129.4
10785.5		9853.22		11191.7			18064.3	10168.3		10222.3	9614.33		9659.17
10166.4		9483.3		9681.91			15263.9	10025.3		9531.75	9322		9367.3
11746.3		9342		10295.3			13306.1	10069.4		9622.88	9282.2		9225.6
10602.2		9130.09		9975.76			16227	10141.8		9659	9443.64		9611.91
10448.3		9340.2		16032			13332.8	11209.4		9746.36	9282.55		9784.27
10851.2		10186.7		10304.4			13911.2	9899.92		9264.9	9457.1		9966.91
10141.3		9553.8		9687.32			14387.2	9976		10161.2	9900.4		9604.11
9918.1		9296		9992.62			21084.1	10489.7		10052	10431		11496
11513.6		9482.11		10427			16800.8	9519.8		10004.3	10610.8		10608.8
10415.5		9259.6		10215.3			20789.4	10366.3		9596	10645.4		9913.1
10204.8		9337.6		10180			13796.2	10503.1		13369.8	10636.6		10147.5
9964.45		9405		9951.04			14490.2	10123.8		9399.5	9851.2		10270.7
11831.7		9515		22762.1			19643.1	10070.9		9633.14	10392.5		9994.33
9814.3		9418.8		9684.24			16057.2	9954.33		12152.2	11042		10067.7
10166.8		9279.11		9441.96			13911.2	10013.4		9454.4	10192.3		11043.9
10049.1		9468.22		9568.33			18517.6	10115.8		9487.22	10843.3		10212
10206.5		9501.2		10086.3			17506.6	10482.3		9602	11307.1		10498.7
9848.09		10729.7		9574.72			21164	10643.8		9531.5	10928		10049.8
10402.9		10899		9596.88			16229.2	10072.2		10418.4	10125.6		10276.9
14035.3		9715.6		13057.2			18113.9	10345		9965.75	11377.2		9796.5
9667.7		11472.8		9879.09			12149.1	10998.4		9760.78	11494.3		10154.2
10334.7		12412.8		9507.27			14524.5	10170.4		10077.8	10179.5		10043.3
9788.64		9982.8		9917.68			18214.9	10067.5		9984.88	12882.4		10705.6
9789.56		10692.4		9595.31			17825.9	10795.9		10836.5	10432.5		9987.8
9586.8		10242.8		10813.3			17347.5	9984.93		10916.2	11621.5		10664.5
10084.1		9583.44		12424			17831.2	9993		10345.1	14840.5		11961.1
11444.5		9737.7		15725.4			11320.6	11118.7		10140.4	10095		10941.7
9757.78		9609.6		9574.38			11880.9	10552.9		9806	10824.1		11014.5
10077.6		11882.8		9985.44			15446.3	10160.1		10330.5	11086.3		11969.6
10088.4		10240.1		11752.3			17935.8	10830.4		9925.4	10869.4		11556.9
9938.1		9812.11		9998.78			14145.1	10784.4		10563.5	10839.5		10319.8
10311.2		10532		9840.39			11573.4	10460		9749.09	10925.6		10340.9
9577		9229.56		9965.38			12457	12665.1		10306.5	11996.2		10148.5
10261.5		9590.64		9786.92			20060.1	10240		9745.5	11394.8		9885.22
9620.9		10663.6		9748.68			14934.1	9826.82		10552.1	11203.8		9769.4
9647		9167.78		9819.52			13470.1	10139		10320	10351.6		10316
9311.67		9141.92		10508			12143.1	10059.3		9982.1	11381.7		9653.2
10314.4		9800.25		9697.83			12546.3	10482.6		9723.86	9830		10179.8
9486.56		9812.67		9547.94			10347.4	10178.4		9800.78	11401.5		10147.1
9851.75		9840.2		9659.04			14810.3	10208.9		9719.3	10351.6		9904.9
9798.08		9791.4		10172			18259.7	10710.9		9998.45	12117.5		10713.9
11494.6		10214.7		10706.6			10923	9936.18		10605.8	11236.8		10116.3
10222.3		9664.92		10476.7			13209.2	10441.4		9290.4	10624.2		10108.4
9735.38		9878.33		9595.88			10369.3	10050.9		9839	12189		9999.11
10214.3		10701.4		9535.38			10536.5	9644.85		9791.8	11565		10413.3
9862.25		10873.4		14365.6			11177.1	9759.33		10643.8	11770.5		11152.5
11577.2		9428		9631.38			12155.4	9333		10998.1	9812.44		9948
9579		9750		9498			12527	9289.7		10670.4	11218.4		9930.5
9967.1		12263.6		9511.65			13792.7	9506.45		10326	9883.4		9750.6
9872.55		10718.3		9421.71			13722.4	10117.2		10179.9	9565.2		10437.4
9462.89		10108		10127.7			14443.4	10497		10597.2	10849		9859.27
10153		10538.7		11760.4			15019.9	9660		10551.5	10363.8
10114.3		9498		9774.22			17385.6	9519.3		9625.4	10563
10346		9885.44		50157.9			18392.4	9632.1		10301.8	10113.6
10210.8		18464.7		10423			19241	9930		9944.1	10085.2
10052.7		13038.3		10180.9			16790.4	10722.4		9831.75	9896.62
9755.8		9599.33		22946.4			17482.8	9744.7		10531.5	9900
9613.56		9404.42		9723.83			18005	9837.67		9940.18	9916.2
9418.9		10669.1		12082			17169.4	9880.89		10011.4	9873.5
9762.33		9377.22		28977.1			18165	9959		9995.8	10039.8
9651		9608.44		10372.6			19327	9721.5		9863.25	11361
10927.2		9574.22		9744.86			16800.7	10496.5		10339.6	10201
9805.67		9636		10557.8			16187.6	10373.4		10245.7	10845
10231.5		11163.9		12637.2			17860.4	9769.25		9910.78	11513
9592.2		9511.4		10500.8			16450	9776.5		9747.33	11272.2
10642.6		9651.9		12616			20002.7	9850.17		9767.33	11578.5
9726		9533.83		19862.8			12053.7	10156.2		9297.6	10939.9
10286.3		9245.1		11247.3			11970.3	11062.7		10389	12322
9844.5		9793.3		33043.7			12277.7	10243.5		9874.62	11657
9487.11		9298.9		10350.2			12315.7	9608.67		11621.4	12011.7
9832.9		10618.8		10754.3			12782.5	9725.36		9945.7	10354.7
9536.25		11257.3		10242.9			11435.2	10673.4		10246.8	11410.3
9664.73		9624.7		10390.4			10236.7	9981.9		10462.5	11606.9
9965.11		10077.5		11862.7			9913.78	10477.9		10642.1	11274.5
10011.6		65535		11878			10129.9	9776.8		10847.3	12255.9
9901.56		9313.1		11346.8			10599.6	9761.2		10466.5	12257.8
9968.29		9688		9807			15491.4	10167.5		10964.1	15077
13511.9		10521.1		9504.46			16080.9	10224.9		10507.6	11707.9
10722.5		9307.44		12842.2			12905.3	10972.3		10270.4	12494.2
10630		9091.6		10187.2			14937.1	10372.2		10592.8	11930.3
10641.3		11339.1		9853.36			15399.5	10689.7		10279.1	10101.2
10745.4		10583.8		9885.61			14842.6	10002.9		10982.2	10421.2
10930.5		10084.6		10576.2			14727.5	10304.2		9761.12	10507.5
10281.3		11092.2		12528.4			10267.1	9865.87		9119.6	12138.5
11241.8		9855.67		10601.1			11338.2	9806.5		9603	10350.1
11798.1		9800.12		20949.3			11592.4	11249.6		9221.4	11593.3
12051		10511		10296			11345	10548.9		9422.89	11246.2
10223.6		10058.5		9697.43			11211.7	10663.1		9627.4	10194.9
12044		9803.3		9704.41			11025.4	10358.6		9501.67	9827.89
10976.8		10394.4		10371.4			11769.1	10211.3		9483.27	12043.9
14698.4		10003.6		9701.31			10486.1	9765		9183.18	9263.11
[truncated: 2,995 more rows]

## Sheet: Intensity Mean Lysotracker_24h
1°_ROI 1	1°_ROI 2	1°_ROI 3	2°_ROI 1	2°_ROI 2	2°_ROI 3	2°_ROI 4	PI_ROI 1	PI_ROI 2	PI_ROI 3	UI_ROI 1	UI_ROI 2	UI_ROI 3
1094.43	1425.38	993.96	3107.79	437.16	2762.83	982.07	473.77	3387.69	5220.18	806.74	5133.12	3387.69
990.89	1088.26	488.11	4010.96	1922.85	749.18	1526.91	757.5	883.09	553.19	2003.96	5238.68	883.09
800.96	5335.81	1681.74	5049.12	1490.25	1633	883.96	1026.52	1136.52	5491.88	472.58	6153.88	2875.5
798.96	4063.11	787.84	5017.96	1319.65	682.85	2621.57	2377.5	734.6	1029.96	586.79	5227.62	3968.43
581.46	4748.2	5066.31	2689.44	2462.07	2321	1310.42	681.92	2703.3	2743.08	959	8369	1815.46
904.25	1765.65	879.46	2985.12	1944.58	1671.12	2125.58	1114	1684.09	596.89	2306.42	2757.23	1136.52
760.04	2187.92	3429.04	1927.16	1182	2373	3435.65	1711.9	1177.92	4302.33	609	9460.67	2458.96
450.73	2505.73	1833.56	2767.13	867	1344.88	1085.48	605.91	3071.2	1501.57	1618.42	6542.36	4074.52
816	2949.12	2455.92	3725.88	842.57	3182.59	2331.38	721.59	1478.62	4184.39	400.14	3398.19	2815.89
308.5	1297.54	2070.11	3315.56	1100.44	1927.67	1014.5	1866.09	2174.68	432.63	980.83	2493.19	734.6
1155.25	1574.54	7210.58	6456.91	277	656.4	2369.25	2498.12	817.46	3595.04	1689.33	5566.25	3636.74
677.9	1583.56	1342.38	3207.26	1130.57	2968.94	1957.55	2164.79	1358.73	1192.42	1855.76	3477.08	3858.57
974.84	3619.12	1310.16	3478.31	527.87	855.29	7409.32	1699.31	1949.04	1691	1916.12	1352.67	2864.38
715.64	2023.65	2757.92	4692.47	688.58	5462.5	13019.3	2204.91	2054.8	637.96	382.14	3764	2703.3
628.52	4890.41	1162.69	3501.63	534.04	3978.24	2854.75	1667.19	1497.92	3928.42	2532.42	3709	3981.65
536.68	1330.31	1212.29	2449.58	320.86	1981	3581	906.4	1012.17	2219.74	1686.09	4722.12	2449.35
840.62	3086.96	3204.38	1279.7	732.18	2555.67	2110	1939.32	1509	1504.19	1338.33	2468.77	2867.46
556.7	5768.12	2691.29	2150.54	740.58	5511.78	2627	553.76	2347.41	1503	1331.41	4132	1684.09
397.48	2195.35	1235.96	6015.25	977.75	2837.39	2439.58	1900.76	2394.08	2760.85	1395.78	3854.81	3597.15
893.04	3343.71	3324.71	2991.41	705.52	876.65	977.5	3711.23	2449.8	1331.54	1604.43	7343.64	3828.5
861.5	4628.58	6278	3696.04	380.89	2092.5	2108.4	499.31	1815.46	2490.4	2744.28	1812.46	2548.37
432.19	1916.54	4898.79	1599.08	942.92	4689.07	7388.38	2116.5	2786.65	1879.24	1667.54	1805.85	1177.92
445.29	3188.09	1288.42	3762.92	1912.54	2350.71	570	2258.44	1647.71	2546.93	2550.52	7204.62	2533.68
431.79	4082.08	3117.62	3502.15	1834.43	6968.72	2296.04	2365.33	1450.62	923.78	1634.26	5031.69	2327.22
399.95	2080.81	1335.08	2059.62	2715.46	4193.17	7250.08	1249.73	2187.65	2593.26	2762.73	4276.96	1209.19
850.92	2098.65	1107.18	2342.32	1995.96	4497.12	2639	937.91	1043.42	1386.65	2746.7	2667.08	3071.2
317.41	5270.93	1836.62	2035.32	1240.48	5507.7	3419.57	1398	1705.04	3510.54	1626.91	7645.48	3686.08
955.23	5500	2986.38	3258.96	3890.07	2716.81	1462.54	2085.48	602.96	1371.92	1564	5858.27	3675.08
536.33	2312.31	3402.12	4992.46	3929.29	2817.04	2836.6	500.81	1030.19	2570.89	3296.08	4235.52	2829.5
362.76	1362.08	1848.1	6080.52	4004.88	3162.09	6590.23	1134.23	2815.89	1392.65	2225.74	1413	1478.62
760.61	2063.4	6203.1	2500.43	2527.85	2850.22	3322.04	614.17	1027.48	3088.74	795.13	4189.54	2242.25
982.82	1645.73	3392.04	3838.77	3766.19	2347.71	2489.56	434.95	939.25	1009.96	571.96	3774.04	3307.17
356.33	1891.04	3023.92	2108.84	404.24	2072.83	1005.65	291.13	1026.27	3846.25	1034.75	3620.12	2462.92
790.31	3879.24	2704.75	3548.04	263	3582.29	1194.31	1764.58	1647.08	2209.88	1666.89	1111.74	2174.68
535.8	2293.54	939.23	2846.38	322	1327.86	1596.45	834.09	1114.12	4093.2	898.69	7655.95	2479.62
1016.79	2226.88	1493.86	2413.12	542.48	3386.77	958.35	319.2	2864.38	1142.96	644.36	5407.04	2135
1333.24	2287.62	2339.67	2389.31	1135.21	1195.86	2581.4	448.93	2076.52	3435.56	2087.42	7794.67	1378.28
673.77	844.85	2836.1	1635.39	1602.86	5474.27	1167.17	526.75	2867.46	1817.46	841.96	1499.67	817.46
991.27	937.37	2127.71	4922.86	1163.88	4737.46	3718.91	608	1549.04	3523.88	864.21	9578.46	2776.35
770.58	2458.78	2269.04	1849.3	3895.47	4904.65	977.37	1927.85	2548.37	1067.22	1964.88	4331.23	2661.62
1530.58	1459.39	2599.38	1953.74	2049.36	880.32	968.23	465.63	1341.35	2776.33	1236.64	5767.62	2305
2079.54	671.8	1840.64	1481.44	3586.35	3966	967.89	1202.67	711	2033.4	795.3	705.64	1358.73
1049.54	3879.75	793.16	2551.57	806	741.76	1724.69	1680.65	1209.19	3944.67	2854	7353.08	3399.71
624.8	2396.94	3565.46	1129.46	2593.59	2077	2886.56	2253.96	1024.3	2205.96	908.39	3639.73	2590.81
2032.59	2698	1864.64	1857.58	3356.56	1420.48	2034.08	2630.5	1945.85	2935.96	3230.17	5391.29	6806.9
1264.54	4672.31	5073.47	1407.04	4895.55	1213.82	2125.56	1789.9	375.73	2859.04	3217.59	2886.88	1949.04
1035.75	2805.24	1030.19	1598.26	3009.12	2269.1	1715.93	1763.88	2829.5	3347.42	1768.75	6662.09	6634.77
718.28	2385.25	1709.46	2207.5	4356.86	4650.2	934.73	1822.73	1439.62	2683.12	1311.47	3734.27	3916.84
2153.4	4751.57	1781	2117.78	964.56	1461.79	2463.27	1356.17	1197.92	4843.65	788.04	4163.62	4111.21
655.82	3056	3488.29	2264	6311.41	3318.73	2964.96	874.04	1087.77	1654.65	1404.5	2041.58	2054.8
2213.36	2641.53	3460.3	2010.7	5630.64	1201.05	3002.42	2128.75	818	3855.56	512.5	5586.27	4706.86
3168.95	3053.27	3527.75	5432.76	915.32	5089.92	6083.04	3921	671.08	2904.38	678.33	6500.08	2524.35
3068.42	3846.85	3563.75	2389.81	2028.42	3333.54	1183.35	2206	858.92	2129.04	1048.94	3260	3339.96
1131.24	5322.37	5142.5	2645.83	2024.86	4542.32	5347.32	4685	592	2218.04	903.28	3730.77	1497.92
1846.62	4194.13	3548.42	2304.8	2214.21	3414.3	4197.83	871.26	2462.92	4781.85	1120.84	5113.42	3090.3
829.33	3740.81	4020.04	3338.37	2713	3501.88	2333.65	346.17	1378.28	3421.54	1091.79	3695.72	3473.78
2295.78	4636.67	5976.69	4638.71	2853.05	2300.5	4577.19	414.46	934.8	4183	227.25	5231.92	3616.3
2316.17	782.77	3466.29	1532.04	3066.58	3336.18	5501.04	459.46	1638.12	2001.38	308.33	1983.28	1012.17
2993.57	5655.7	3190.08	4673.6	4031.62	3601.86	3881.84	1672.93	1063.46	7449.59	418.56	5262.56	9863
1960.73	1590.22	4146.91	7652.43	4593.21	1309.88	3523.92	588.61	1912.62	2641.7	915.07	3905.35	3108.43
881.8	1950.7	5298.08	4613	4930.83	3031.6	1335.28	1678	865.48	3583.43	2145.15	7677	3805.05
3020	3130.83	2751.12	2797.6	4096.47	3054.96	6443.33	1110.67	842.35	2254.31	1351.55	4277	1509
1785.1	1260.88	6500.92	2365.48	6784.52	1785.95	3266.88	1847	1778.96	4202.48	773.67	16352	4463.24
2756.04	1226.7	7457.12	1820.96	6308.67	4633.39	5153.63	1017.88	983.58	2069.83	416.7	2920.88	1550.92
1094.27	5840.4	3552.33	6823	1720.79	3310.24	2464.5	1061.28	723	2947.93	1023.18	8544.12	1381.18
6013.61	3032	8388.46	2296.73	5814.04	2874.67	6425.54	967.88	1806.54	2120.04	1465.84	5097.71	2347.41
2319.04	1990.25	5215.61	4800.29	4776.25	1803.71	2326.25	334.53	1566.52	3602.57	1118.21	5410.25	3722.35
1854.06	3781.21	11359.2	2037.36	3495.15	1261.28	2220.62	583.46	2305	2544.54	431.35	5899.19	3953.89
2319.4	5823.73	7040.65	2214.04	4086.88	3698.77	3017.96	591.04	1282.79	1982.86	1303.08	4216.27	1687.31
2455.14	4165.16	8397.33	2688.69	8310.85	1615.33	2001.77	732.84	1631.48	2051.38	3035.43	1163.15	2394.08
1927.45	1406.29	2208.46	1384.19	7199.5	1235.12	3420	870.33	6806.9	3320.96	3804.71	5399.85	4402.73
1101.5	2037.67	1932.25	1848.36	5577.26	2916.22	1490.61	274	1583.88	988.77	841.41	5401.88	2657.96
1016.88	1587.18	4292.79	1083.29	5671.74	3053.17	3316.62	479.61	1114.48	2975.38	1547.46	6371.62	2399.78
900.6	2116.93	4973	2011.08	4302	2004.77	4986.14	3990.79	4111.21	1216.04	1467.04	4034.45	2449.8
1121.25	1205.14	4016.67	1257.96	5280.44	885.04	5937.36	4645.61	2360.04	4754.83	1575.33	8028.07	3651.54
3209.59	1386.92	8789.58	1370.79	4872.04	2286.56	3595.64	472.48	2976.45	1921.48	612.32	4253.88	2824.05
2701.7	2061.04	5251.5	1230.36	893.84	6184.75	4404.29	605.11	1424.46	1619.21	928.92	5100.6	4725.73
1543.12	7839.04	3230.06	3124.33	1034.71	3686.27	2044	919.96	3339.96	2190.15	2184.18	4996.88	2786.65
2833.88	4163.92	2543.17	3802.21	2444.76	2704.19	3238.5	607.46	984.23	4372.08	479.85	8914.81	2627.3
707.62	5624	5250.12	3297.27	2063.52	3219.92	2656.5	781.17	648.94	3336.62	847.42	7302.87	2578.65
1705.04	8356.07	3858.04	3567.04	1660.07	5767.73	2642.88	455.77	2212.14	2484.72	2690.04	5783.5	3519.19
1910.92	1739	2381	2869.27	1774.18	4326.71	221	674.88	2742.39	488.33	992.67	3647.42	1647.71
2535.09	2687.46	4131	3668.22	1983.17	3335.38	1996.38	470.22	1421.78	3662.82	456.13	5811.26	3474.07
2959.5	1436.17	3348	5813.72	921.87	2944	3598.76	2762.38	3616.3	1165.22	2473.71	5113.69	2865.65
1456.32	1323.6	6550.25	3238.17	1020.7	3464.29	3045.96	772.26	1572.38	4429.75	1306.45	5281.7	3550.81
1841.67	3635.08	4167.46	3513.35	1599.43	2913.23	1671.76	150	1447.57	627.96	1129.04	6027.25	1450.62
1283.29	1039.54	7657.39	4357.33	1107.05	4654.96	4560	635.04	3805.05	3303.57	2416.96	9952.82	3217.21
2887.74	1391.14	2551.44	1839.12	1590.35	745.94	4563.5	543.28	2808.5	1620.3	717.88	2646.27	2233.62
2909.08	2104.86	2421.31	2346.39	3407.27	4840.48	2739.29	1392.75	2756.84	3317.82	1664.87	9935.36	1750.54
1722.64	1502.64	2756	3206.09	2831	3196.79	5005	1846.29	1199.17	785.32	2234.5	3918.4	2187.65
4991.31	2877.52	4167.62	4439.38	3668.74	4468.96	6642.17	1529.5	1196	3056.96	2603.35	6634.9	2495.21
2161.67	1066.81	5402.95	2793.5	4093.29	2822.85	3306.19	784	1234.88	2766.72	2589.5	3377.79	5040.86
1977.06	1433.52	5256.57	2490.41	1491.69	1928.96	7085	674	1111.67	2105	2958	4550.18	3772.38
3101.67	2245.92	5642.5	4041	3351	4033	10467.3	766.36	1906.35	1683.33	1433.59	4733.25	1043.42
955.25	1170.65	5152.21	1885.56	2099.96	1006.75	3568.15	523.48	1339.67	3711.96	789.87	6521	4605.33
1858.82	2447	3373.5	1866.56	3503.73	4616.07	2130	875.8	1372	2213.73	981.65	5975.96	3931.31
2165.92	1572.14	6545.43	2952.46	973.61	3475.85	4262	782.63	1099.33	5305	1295.17	4949.83	1716.71
2832.08	1951.25	15919.5	1610.83	1167.96	720.83	1845.36	653.2	923.17	1767.38	1889.65	5983	1705.04
2718.73	3726.7	2600.08	1306	1107.71	1155.81	2220.93	459.73	1381.18	2857.14	1377.35	8206.62	4736.07
2506.67	1946.75	2114.56	2648.19	1457.17	2759.92	2409.69	1019.85	1040.44	2605.52	2235.88	6608.52	1565.7
1988.29	3470.08	3701.81	1753.69	1263.12	4636.11	2494.58	808	1687.31	2953.35	568.09	3716.61	3196.58
2037	2410.59	2819.35	1675.62	1604.08	2202.18	3672.64	1054.95	857.35	3693	1878.15	2433.79	602.96
364.46	2453	2756.35	3528.88	1879.04	2228.94	7941.79	472.96	1315.91	5425.61	2965.72	8472.54	3523.09
505.67	4431.67	3406.12	4977.14	3672.37	5023.05	3596.25	882.23	1154.29	2055.3	412.04	7028.68	2474.96
1188.62	3009.09	5009.54	3600.67	3448.92	3525.67	2992.93	890.28	1961.73	2139.71	270.78	4912.1	3282.65
678.96	4826.58	5924.25	4254.88	537.26	5092.69	3173.96	650.71	2399.78	2289.48	257.46	1180.33	1030.19
723.47	2185.2	3916.65	5053.33	2158	2170.17	5459.27	934.46	1507.32	3990.84	638.52	7270.14	3715.62
1120.79	2550.71	8470.75	4489.44	1608.81	2357.32	5028.64	710	2191.22	3488.12	344.61	5649.13	1878.46
575.96	3306.04	1617	4164.67	2588.52	1829.17	3376.86	609.18	1383.44	3391	366.65	7512.33	3035.39
1187.25	3121.86	5020.2	3177.29	593.57	2357.25	4941.5	1970.15	1878.85	1777.77	532.35	1250.14	1027.48
1055.39	1619.7	4015	3431.96	4570.92	5486	1955.33	1050	1746.32	4546.42	569.76	11239.6	3451.74
1400.57	3542.33	3169.78	2275.65	3408.85	1706	8769	2323	1803.32	2861.79	939.18	5651.46	4295.25
2280	2833.43	5706.62	4271.73	1789.17	5980.6	4721.7	1381.96	1710.33	3372.89	394.96	7319.25	2213.92
506.75	3237.96	4612.1	2347.08	1415.68	2183.4	2569.41	658.75	1419.83	1658.77	409.04	2112.38	939.25
722.13	2536.77	4829	8480.41	2164.33	1455.88	4173.81	867.24	884.5	3625.17	345.29	5863.23	4102.48
1320.39	2037.41	7127.1	2692.79	2828.62	2057.64	2603	922.38	2806.15	3146.04	377.74	6369.16	1604
716.78	2717.06	5648.88	2762.12	789.42	3033.26	2283.52	525.83	1431.77	2935.8	671.27	5238.07	1900.17
2032.81	1949.42	2910	3066.48	3459.41	3762.29	799.96	3237.75	1019.88	3336.43	330.77	1402.57	1026.27
1368.71	1922.82	5499.62	2215.31	1162.62	6486.75	1310.96	275.96	3009.35	3130.25	685.83	6263.08	2561.12
809.21	1192.86	2333.5	11102.8	3371.38	6170.85	2467.57	863.09	660.35	917.61	423.54	6679.17	2822.06
613.08	1593.86	1836.3	2078.36	2597.79	3308.38	2393.08	364.21	1276	3140.96	526.8	8324.55	1507
1726	1919.67	4484	1599.07	1462.22	5230.46	2083.15	561.52	2497.79	3369.74	460.27	2170.43	1647.08
2949	519.58	2539.79	3590.81	2186.54	2527.96	2251.21	634.88	4399.88	2832.04	396.11	8176.4	4224.46
1345	771.78	1864.28	902.07	1822	2226.46	4615.08	580.42	1594.38	3871.27	611.79	5671.15	3133.48
668.85	465.4	4353.65	2104.46	3641.21	1993.29	3997.15	496.08	4725.73	1622	355.14	3802	1204.38
1872.24	684	4549.55	1763.61	4256.5	2482.7	5689.19	290.82	3986.38	655.26	547.88	2390.95	1114.12
940.61	2421.24	5211.38	3444	1249.31	2397.5	5382.2	529.64	2893.08	3691.5	280.75	6826.25	5364.04
430.15	2229.7	7567.88	1880.5	3066.41	1361.28	6479.19	3102.06	1222.62	3800.54	793.19	3060	3470.33
373.89	8288.38	5483.83	7171.27	2271.11	3862.61	6387.26	1706.58	1366.07	2636.07	614.79	4118.13	1301.3
1279.96	2226.25	5319.17	2574.29	1532.23	2193.88	3403.54	641.65	1770.65	400.5	631.38	3701	2076.52
1225.35	2573.42	2746.46	2170.04	3398	1955.93	707.11	160	3519.19	3354.05	1019.85	5271.28	2902.12
1628.42	1212.61	3758.12	2593.04	1348.04	1629.75	2160.12	5502.25	2424.81	3694.17	696.84	5201.27	3799.44
1753.43	1647.81	5271.96	4396.79	5211.33	843.67	2086.08	2580.89	2851.3	4886.57	363.04	5386.5	1004.91
1324.48	2076	4075.28	1299.28	5818.43	2344.67	2909.96	3120.12	1445.83	1988	421.63	3353.96	1549.04
1255.15	2560.52	1374.5	5017.73	1783.78	2503.67	687.67	2136.43	549	4388.26	592.83	7686.08	2821.71
1525.58	1186.15	1234.11	2147.08	4348.87	4983.78	3664.82	7659.1	3129.3	3987.96	1174.19	5007.07	2317.92
1137	3413.46	1009.36	4383.62	1315.17	2747	2000	1524.76	2143.3	2138	695.69	6630	1590.29
1219.56	1392.64	675.28	2815.46	1631.43	2770.76	7767.2	3316.3	1949.83	2554.58	309.08	4456.95	1341.35
1016.87	3227.19	575.35	3633.92	2884	1956	1673	2057.65	1660.23	4171.79	825.64	8621.73	2583.81
1452.56	2296.35	943.65	5158.7	1028.44	3511.5	5740	2995.29	2822.08	3140.79	1144.88	7073	3218.52
492.11	2932.81	1134.12	3779.29	3171.64	4161.29	1854	1862.28	1657.43	2435.05	554.54	8319.56	759.56
514.75	2426.29	958.73	4503.56	5489.41	6057.57	5164.31	2272.06	3550.81	2842.3	992.04	5578	711
366.23	1491.5	699.52	5251.85	5447.71	3433.12	2900.25	3915.75	2276.83	3375.75	1213.42	7823.64	2968.31
913.96	1184.52	1782.29	1960.29	2375	3694.5	2577.95	6021.5	1750.54	2979.13	1459.88	6460.5	4029.5
800.08	2084.65	1745.65	3357.77	1994.55	8453	1265.25	536.54	1714.39	7001.69	2044.85	6132.5	486.3
1238.7	2088.77	1165.37	1811.8	3161.5	2777.5	4322.58	1031.08	917.46	2269.92	961.24	3886.8	1024.3
876.32	1150.23	1155.15	2437.29	2079.82	2642.19	3986.27	865.35	2175.77	4269.65	788.74	7272.73	2606.38
506.96	835.75	1898.92	3283.08	3950.95	907.77	10465.9	1198.91	2139.88	2987.54	2659.27	3126.96	3378.71
1780.48	897.04	3114.58	4442.58	7446.83	1155	4578	605.33	1266.35	2683	2220.77	4175.74	585.79
735.91	1147.38	3573.32	3724.36	2282.19	1736	1575.43	506.83	1051.96	1807.42	1067.73	3804.64	1945.85
988.54	1938.35	1967.92	7686.79	3304.88	2721.69	2788.87	482.27	3772.38	7857.83	2108.75	5552.11	3596.58
2004.55	2218	2620.08	6874.46	1917.59	1493.25	1604.25	705.96	1716.71	3511.96	1553	4445.92	2581.3
598.58	1844.04	1452.12	4909.65	4386.04	3065.35	3415	471.14	788.88	3532.04	692	8115.36	1399.8
1786.52	3334.83	2072.24	3618.62	4249.83	2620.88	4569.95	637.96	1671.42	1903.38	1598.07	2540.92	375.73
2290.56	1179.57	2376.09	3403.04	2536.04	3024.43	4138.06	1224.7	1537	2921.79	1941.17	6747.71	1787.96
1677.25	1858.29	2263.81	2351.74	3362.08	1833.52	4832.42	2551.14	3196.58	3469.12	1477.83	6753.83	1430.43
583.46	2185.4	3800.5	3101.46	5202.54	3406	3425.08	3169.21	1184.85	6863.62	1283.75	4180.82	1674.65
1869.33	2433.2	5399	2817.32	3198.5	2008	6490	4021.95	1301.63	1821.82	1722.96	2966.43	1439.62
1360.83	2128.67	1711.74	4999.3	2416	4097.6	1912.27	3054.81	1308.78	4369.14	884.58	5698.23	1399.78
1920.22	1057.65	2409.67	2056.96	3849.78	4164.77	4014.19	4551.32	1525	3784.89	1419.42	6063.09	1616
1067.4	380	4882.42	2143.83	11325	7149.08	2433	5998.04	1489.07	3928.35	1924.42	3749.95	1304.21
2058	4630.2	2083	2655.33	1133.62	3001.04	5039.83	3021.33	3282.65	3277.73	1245.04	5204.46	1197.92
1158.15	1234.1	5147.19	3290.67	1403.15	16125.5	2464.5	7006.62	974	5103.44	1608.54	7496.15	1512.04
1192.17	3503.81	4047.46	2002.48	4650.15	4316.81	2196.62	1363.31	3035.39	3440.33	1815.62	5065.92	1568.54
849.67	1074.68	2735.04	1326.07	4704.42	2761.58	1271.57	2423.88	803.19	1838.68	967.88	4496.37	2478.38
1356.17	893	3063.83	4027.93	5407.48	2245.11	6196	5453.18	2213.92	2272.37	1061.67	4599.21	1087.77
1378.91	1088.1	2327.19	4245.89	8954.36	2957.72	6845.67	5064.41	2150.28	5793.83	2091.54	8575.04	1950.85
1021.95	1211	4349.46	1632.35	4348.17	2570	5375.57	8947.58	2122.31	3366.23	1854.68	3002.52	1598.61
795.41	1154.5	914	4198.5	1704.21	7537.95	5363.5	307	1752.5	1873.56	983.76	6460.48	502.72
1177.73	906.4	4403.75	3391.73	864.48	3016.5	6318.36	2349	1262.33	1622.46	563.33	2521.42	818
704.81	866.36	2629.58	1220.5	4332.6	2297.64	4092.36	3775.84	1273.73	7032.92	744.08	6630.35	1935.87
1060.38	2760.11	5298.63	889.82	13325.3	5910.57	7269.82	2034.32	808.36	2787.65	350.81	4471.21	2796.46
1965.58	1403.21	4828.36	4829.12	4707.33	2995.04	1885.12	3619.7	867.04	2828.6	619.04	3106.67	857.75
793.67	2194	5618.04	1213.54	4358	2889.43	1946.85	1647.92	783.88	1906.17	874.12	5392.95	671.08
307	933.36	9741.21	1229.69	4893.5	3350.92	2087.62	2676.77	1642.31	7505	749	6413.04	2168.12
3480.81	2789.23	2448.62	1802.48	1060.92	3835.27	2666.88	1209.85	1344.46	2932.52	1357.71	7345.58	1362.83
976.85	1142.33	5040.15	1554.08	2186.29	1968.11	4130.35	3681.19	788.42	2141.58	694.36	7778.6	1012.04
2315.26	1970.36	7413.23	1755.96	8211.04	4854.04	7525.96	4364.88	1900.17	2904.58	1985.05	5051.04	858.92
1535	3321.5	3959.38	1696.77	5127.91	2329.73	3499.58	2603	2086.5	2742	1875.83	9002.69	2697.5
2952.65	2560.75	6744.32	1541.17	5428.04	3879.36	5120.88	6190.09	790.09	2746.88	662.04	6318.83	2846.25
1931	7996.12	5533	2356.48	4358.26	1985.96	1771.93	5173.7	639.89	3066.54	1691	2417.88	1264.75
3380.91	613.47	1907.22	1264.46	2946.31	4606.96	6674.42	3123	530.88	1375.42	2057.58	2596	592
2552.58	1975.06	5385.58	1556.72	4050	3324.85	7733.23	4323.48	373.27	2562.29	2826.35	6966.58	1669.04
2860.23	2083.5	4041.57	1439.65	4538.57	6011.67	5466.3	2477.18	356.56	2821.19	743	8123.25	2671.26
2404.3	1210.4	3624.13	1928.33	10395.1	2159.42	4105.62	6679	605.96	8752.87	640.41	4141.38	1064.35
1631.41	1536.19	5922.04	3929.85	4344.13	8364.6	1122.04	3061.17	612.69	2602.23	1217.67	1143.42	934.8
1736.32	833.57	3285.21	2367.5	20264.1	1039.08	7514.83	3238.85	898.85	2702	754.85	7983.64	2017.21
1585.08	1642.1	4518.76	2107.33	4237.48	3036.79	4947.19	4865.88	785.15	3272.85	975.09	8723.96	3448.96
1892.5	938.52	2745.24	2477.23	2684.77	1860.17	5318.12	2749	773.89	3856.54	1477.92	18706	1638.65
495.9	874.8	4284	2302.7	4375.17	7162.3	11625.4	2356.13	682.35	1993.75	1945.88	3101.29	1638.12
1051.67	1129	1530.31	4086.59	1948.36	1313.41	4981.61	4852.09	588.26	3244.7	2329.5	4094.29	2867.58
1366.17	1304.85	3149.04	3280.58	3659.12	756.59	2518.48	2437.55	797.41	4258.38	1051.19	6972.38	2846.23
915.72	1364	6280.56	2736.9	2863.78	1210.35	7494.75	3947.65	735.68	4583.76	2715.6	9509.31	1137.17
1461.5	1363.2	4919.77	5451.23	2615.72	997.7	3710.67	6115.09	1095.28	2394.15	532.16	2568.81	1063.46
440.81	801.77	1637.5	2695.96	4511.91	1516.62	4667.62	1194.17	422.92	2488.15	836.25	4359.92	1843.87
849	1674.73	4264.62	4562.53	3052.96	6812.08	1993.23	1449.79	693.68	3136.52	448.25	6589.88	1350.72
1160.69	1659.33	5497.62	4374.8	1502.78	3046.42	2521.44	2554.16	753.04	4295.58	808.09	11199.6	473.81
1921.33	1119.75	12123.7	5451.6	4803.67	2293.6	5056.17	851.71	714.5	2683.69	353.85	4080.31	1912.62
2036.96	3963.18	4504	5815.42	3209.38	13086.2	7843.96	4803.11	972.08	2941.85	969.32	18667.7	2128.39
1408.95	1696.78	2885.61	5702.67	6332.06	5980	5905.92	690.96	1096.88	3223.69	958.37	7471.62	1924.21
1578.77	1630.27	2811.92	8098.71	3367.89	2888	3469.82	721.21	984.5	4822.36	997.75	8910.78	3422
2078.15	1665.22	5860.62	1961.63	4562.17	10367.5	3647.76	675.96	538.83	2051.35	2386.26	4716.92	865.48
1588.21	861	7751.92	3529.83	4537.17	5820.92	2829.32	3391	1378	9004.27	1535.88	9434.42	2288.04
1823.52	1398.12	5960.23	4683.25	6566.63	4967.14	4597.32	402.65	1631.3	2125.78	2120.54	7955.78	1550.08
2240.6	2096.96	6479.76	2216.33	1115.64	4613.13	6027.5	510.63	484.44	3204.25	1551.18	15640	2522.67
2419.78	1204.07	1547.12	12926.3	3735	8858	5306.96	449.77	908.08	675.46	1770.16	5482	842.35
1663.85	1013.38	4086.88	3018.25	5673.12	10912.3	4476.6	683.96	863.44	4281.15	1632.12	12018.4	1684.16
1401.36	2075.96	5864.23	4381.86	1682.27	2984.72	5918.5	2238.29	636.85	2183.08	2404.48	7962.76	2259.96
5989	3327	6030.04	3910	10299	2515.67	792.38	682.29	1463.21	3274.12	2810.1	19430.7	1587.73
1884.86	1694.31	1870.44	4747	5901.19	3580.52	7613.26	495.04	615.04	2153.5	3041.82	6182.1	1778.96
2642.52	1496.19	1571.35	3468.58	6918.48	2236.58	3250.96	2102	1043.88	3988.73	2467.62	8964.43	1504.78
2301.67	1962	985.25	2284.71	3979.12	5930.29	4967.38	2778.33	1082.46	2694.64	2018.04	8419.73	2634.3
1024.81	1688.04	1321.46	3527.23	4762.17	1575.67	1594.96	575.53	1576.44	10960.9	1406.89	7207.17	2318.73
1916	2025.79	2839.29	5418.05	3589.5	1387.14	4001.17	3839.48	1132.12	498.39	2388.2	2162.36	983.58
411.79	2766.42	2346.24	7861	3146	1364.93	3044.08	2186.78	1103.77	4890.26	1464.79	8038.27	2164.96
497.82	1750.25	3587.15	9437.5	2820.28	1967.62	4847.19	1980.58	1483.27	4162.44	2603.27	6445.65	2030.67
724	2126.71	3179.82	3340	6298.3	4257.96	8881.4	2188.38	1078.04	2656.96	1985.12	10801.4	1437.5
585.61	1128.4	2561.43	2875.57	4358.72	3579.15	8865	2260.23	1507	2421.38	1911.43	962.13	723
397.16	1315.63	2217.73	9732.07	7736.59	1481.67	5644.54	1842.88	1204.38	5210.63	1571.75	16029.8	3239.41
543.31	2200.88	3192	4109.83	3387.62	5406.29	2174	2480.62	955.67	2042.22	2340.13	7093.04	2112.33
1397.04	2419.96	2214.55	3508	3054.45	2846.43	6390.21	4160.52	1556.84	5457.9	2464.77	8052.75	5501.15
600.63	2048.04	4826.17	6996.5	6339.08	1666	5123.62	965.54	1425.58	379.33	2830.32	3475.63	1806.54
2775.86	2200.71	4752.44	4555.18	6088	983.35	3769	2278.53	1373.54	3700.96	2618.6	15229.3	3155.65
673	1048	8945.62	4753.67	5440.35	270	5961.48	469.88	1301.3	2898.14	1889.5	5957.92	2562.52
1224.23	2097.19	3099.48	3306.14	4356	912	6315.05	2209.72	1358.17	6690.42	1624.16	9726.27	2593.08
1926.27	1114.37	8570.82	2398.76	8438.17	828.84	6761.12	523.25	728.61	1164.12	1463.71	4402.35	1566.52
749.71	1708.8	4298.35	1485.92	5851.79	1010.43	10807	1425.12	1508.58	4197.86	1915.92	19553.7	2444.5
2898.69	1245.75	6940.94	2597.17	4444.88	1164.62	2935	5229.14	512.25	2692.92	1773.08	6979.73	1451.04
676.65	2054.58	5205.12	3138.07	2672.73	2098.84	892.21	2664.25	1020.11	8676.92	1206.92	7850.15	4888.54
2302.21	2490.62	4245.08	2967.96	5404.96	2113.64	4812.78	437.61	760.33	2304.16	1585.05	773.61	1282.79
1586.21	3891.92	4054.53	2099	2871.64	3538.38	8480.3	3159.96	615.12	3447.91	1758.33	9372.35	2490.35
1115.41	1399.15	4085.44	3239.2	7061	1345	1173.62	4034.27	714.77	3094	2615.04	6597.14	1778.17
2206.81	1341.58	6219.81	3544.6	5756.12	4403.24	1826.25	3911.43	613.87	5032.67	2430.62	14042.2	3924.07
1999.5	1749.19	3392.62	3651.59	1805.59	4084.19	7162.71	2570.32	725.54	797.96	1297.92	2236.12	1631.48
1660.04	1021.04	5083.04	1045.5	2988.3	5184.86	12910.4	701.93	547.91	13329.6	2203	12480	7165.92
2522.54	3843.07	8019.1	2719.64	3935.09	3946.04	6357.17	2831.79	610.93	3338.24	1496.22	7281.96	2252.13
2000.22	3932.64	5376.57	7039.62	6000.56	4617.08	2339.8	1088.21	1107.17	1765.44	602.67	9897	2988.28
1835.13	1380.07	3853.64	7950.62	3820.12	1949.95	4145.19	1539.68	776.32	1204.5	1491.73	2272.42	1583.88
2640.29	2065.33	4559.75	6125.26	4854.4	9706.27	3975.35	1967.55	857.81	3087.7	1860.21	10027.5	2433.91
2826.5	952.04	6540.09	2728.38	3831.45	5129.25	7646.46	838.63	857.35	3493.18	1568.83	7583.19	3474.53
2138.92	2834.08	3452.25	5112.31	3898.86	1909.5	7192.42	357.37	785.39	2313.19	2553.38	6098.38	3608.17
1532.47	1019.29	2042.88	3808	3591.08	3776.75	8680.27	270	1002.59	1298.04	4138.58	3373.96	1114.48
705.2	1208.24	1459.93	2233.4	2976.86	11529.7	2610.68	270	808.83	3517.71	2305.96	30604.9	5161.46
3049.04	1827.08	1779.58	5036.07	2482.38	5815	10111.7	1114.14	300.67	2482.27	3177.74	8815.5	2156.5
3028.88	1617.68	3352.04	6073.85	5295.65	2172.71	9526.23	1594.06	1349.56	3626.85	1189	7135.04	408.81
2855.35	2641.71	1560.5	2912.56	5870.61	3332.08	6654.9	690.07	1586.3	2647	1968.58	2849.11	2360.04
3008	2421.73	3878.35	2670.16	3681.04	14846.6	5604.25	2552	770.79	6045.12	3098.92	10431	3503.87
3235.58	1677.43	10442.7	4387.21	4430.3	8715.17	4214	4688.59	536.08	3053.18	2197.21	5782.52	1712.13
1742.89	1704.57	6482.32	3218.88	5395.59	17553	3102.96	2167.85	737.59	3456.19	2977.64	23697.5	4284.64
2830.05	3288	11889	3503.08	4095.24	8288.32	1204	3007.19	659	2753	2141.14	2889.58	2976.45
1500.76	1715.25	5250.45	2949.88	2640.95	10601.8	3067	4182.88	2040.65	6201.19	2781.73	15174.4	4212.83
1970.4	1737.56	4012.62	4361.24	6287.42	9731.35	2896.92	1278.86	667.08	3207.62	3100.79	5962.81	1453.35
2140.57	1959	7968.22	5765.52	3775.75	16202	4201.14	1048.18	1004.91	4621	2363.73	12254.8	5018.96
268	2310.6	5790	5718.75	5098.88	7799.54	6272.65	3302.59	1093.5	2105	2329.25	2720.22	1424.46
1374.47	1908.14	4917.88	4384.54	8370.4	9027.52	5086.09	3385.1	1219.14	10929.3	1256.16	6583.83	1550.71
1594.67	2064.91	8497.88	6551.25	6916.76	5674	4769.23	3141.35	1697.23	3818.11	2355.94	5812.59	1789.87
1235.78	1601.36	7425.38	5960.71	6695.24	4241	7474.25	2178.05	1161	2861	1027.07	15753.9	2791.76
1168.33	2640.94	6429.71	4982.48	6685.33	4532.73	3791.29	1535.33	1473.38	1119.93	1840.62	7863.38	984.23
2689	2401.41	1493.62	5387.29	6859.41	4309.57	4447.37	3310.65	2545.33	5360.53	719.04	7149.92	4359.35
4417.58	2119.69	997.86	3975.04	6457.29	1760.1	3613.41	1049	289	3256.31	1184.19	4605.42	3141.04
4402.64	2640	2826.55	4373.73	5655	9944.5	7013.38	1217.65	1670.76	2565.2	474.54	3305.52	3486.74
1710.58	1513.85	2482.83	3963.26	6931.83	1440.05	4175.05	2684.83	1764.04	2216.54	368.48	8332.12	648.94
2707.05	3069.46	4197.33	6530.54	5321	3219.76	2697.67	4522.8	1505.57	5020.12	346.92	22901.2	5375.42
1652.32	1414.52	3520.8	2897.85	6347.81	5712.19	4240.57	2947.04	404.72	3300.38	908.15	3852.52	2976.5
2461.28	1128.1	1399	1375.32	6817.85	7275.72	5605.57	1300.5	616.11	5020.42	618.61	4388.33	4442.54
4032.8	260	3964.61	4070.43	10343	3805.67	9670.57	1243.78	688.35	2130.06	668	5842.19	2212.14
2662.6	1407.38	4710.12	4955.73	8120.73	2242.82	2280.21	1175.27	643.92	3515.23	1141.11	20169.3	3509.19
2798.75	1349.22	1979.48	6634.21	10038.6	1247.46	3944	2347.08	1073.22	2986.4	1551.74	5306.54	2218.89
2851.13	1962.1	3204.42	4413.88	6587.12	1758.38	3242.69	3095.42	870.52	4399.85	519.35	4626	2846.61
3029.56	1090.57	3642.12	4308.92	3689.32	5165.71	6618.55	1153.64	990.85	2985.1	591.76	1926.8	2742.39
5588.18	881.46	5096.16	7851.96	7144.65	4239.2	3101.3	1783.32	728.14	2471.57	1363.42	21900.3	4445.5
2598.5	3833	6702.17	3742.85	4269.12	5751	5898.79	2747.64	729.58	3837.04	1054.04	10812.6	2540.04
1997.38	1522.94	5346.13	4135.46	6888	3304.25	4196.5	3690.12	1391.65	9337.15	2240.09	3859.4	3236.38
2448.76	1158.95	9124.68	4702.79	6567.09	2506.27	6537.72	1229.86	803.31	3043.08	1935.77	2994.92	1421.78
2059.88	1250.65	4235	2306.13	14286.5	5910.27	7424.33	3050.57	802.48	4427.32	919.96	10517.6	6247.65
2804	1086.92	5407.35	3227.85	4309	5767.5	4834.29	4251.77	548.92	2377.77	2573.11	8595	2135.44
1948.42	1640.17	7852.25	5715.88	7738.65	3917.83	4488.37	495.83	1590.29	4330.29	717.46	6663	2355.17
1677.85	2068.21	6689.92	2510.81	5460.29	3037.1	6988.5	3478	759.56	3062.7	993.08	6272.18	1572.38
4163.78	2875.22	1737.27	2600.19	7920	4412.39	9425.38	3741.29	430.42	3258.62	257.33	13180.9	3601.23
4502.81	726.25	1819.46	3683.09	5375.93	5795.14	3330.38	2751.39	486.3	3286.81	1029.35	7456.05	2367.56
2768.12	2398.83	1610.96	1305.43	3928.25	10224.5	17248	3365.85	676.96	2912.73	986.43	6013.12	3197.32
2836.67	1211.93	1176.27	2839.37	3323.86	5124.12	4343.69	4125.38	1986.78	2705.5	450	6151.35	1447.57
3178.22	3005.96	2655.15	2352.96	3620.36	7192.04	5529.92	5298.14	1222.5	5008.54	474.25	4726.96	3848
3719.22	1881.41	1894	2045.83	2640.67	3345.96	5296.38	1099.31	1176.81	2244.88	1096.19	6174.96	2382.71
5520.5	2036.07	2477.5	2403	3054.58	13880.8	3877.64	620.37	1548	1948.42	1498.33	11951.1	1279.41
3957.05	3611.37	2643.42	3602.27	8959.56	13885.4	6547.78	1433.27	1497.78	2167.12	395.43	6166.15	2808.5
2927	1476.14	2198.36	4815.85	7269.21	16425.9	7467.96	1869.42	2034.08	3011.87	425.78	5266.91	2502.23
3558.65	1931.43	4513.7	5923.21	6811.58	11402.3	14720	2280.75	1470.15	3679.92	921.91	5643.5	2448.04
3473.88	1830.96	3220.22	2207.69	4714.26	7470.2	10688	1568.96	1633.84	1974.38	764.35	14492.4	3323.5
3940.17	938.56	2484.54	6552.46	9654	4794.9	6292.22	792.78	1088.12	2977.94	1259.14	4047.31	2756.84
382.04	1451.39	2636.74	6570.12	3866.52	8007.17	8268.19	744.86	1365.8	4935.96	570.61	7442.6	2665.62
534.63	1789.75	2894.89	3025	6073.96	11790.2	5346.19	951.04	942.84	3001.77	384.96	8166.5	1875.74
574.08	1029.74	3717.42	5405.88	5907.12	7214.25	6445.54	399.65	1955.3	2668.26	993.92	9501	3571.79
819.33	2075.04	4314.67	3647.33	7328.74	6578.28	7971.15	364.67	2501.67	1390.96	242	8320.81	1199.17
969.81	3074.05	2959.96	3438.64	7562.2	5610.62	8715.04	535.43	1626.83	5146.48	562.87	11173.2	2732.52
660.67	2182.31	2998.72	5694.81	7731.92	4163.41	6868.96	622.86	981.79	3249.69	659.31	6952.79	1980.74
906.83	2632.12	2168.77	7127.82	11025	16282	9819.19	1999.92	2888.17	2992.68	551.48	9038.3	3183.38
3238.48	2405.91	3202.08	4800.46	10109.2	5544.31	7928.61	2716.67	2038.5	2152	773.5	6200.35	1196
767.4	2169.17	1980.25	1537.83	7968.58	5647.17	4475	2104	1699.54	4458.25	2476.96	11297.2	4687
1343.86	2283.78	1944.92	1432.31	7022.58	3753.3	6864.23	2476.78	970.57	2469.5	477.78	6140.6	1348.3
1501.77	1162.78	4330.72	2006	7429.04	6194.91	7092.23	801.93	372.53	2054.6	918.41	5768	1725.96
735.78	1719.24	2498.42	2975.69	9370.81	3648.65	3023.19	607.85	467.64	3358	758.04	3679.36	1234.88
552.27	1899.15	2494.5	2470.54	9278.63	5414.46	4762.04	1715.21	890.27	5032.04	1334.6	7543.3	3995.27
1186.46	2261.5	1139.5	2252.21	8094.38	6470.23	5305.07	1692.38	461.57	3481.89	357.96	7404.57	1698.46
616.25	1398.16	3108.38	1486.92	7976.6	3715.47	2953.08	2281.36	467	2760	1258.54	20932.9	5913.77
1439.83	2490.68	8260.75	6655.54	11559.9	3748.96	5821.68	1328.73	408.35	607.42	2509.79	4725.48	1111.67
1478.67	1202.38	3328.23	6252.59	3976.69	4454.06	9240.79	267	315.11	10118.9	563.71	8425.73	3457.2
1211.04	325	3401.29	6870.86	11579.1	4107.75	4242.88	1470.24	619.64	3504.6	3303.48	7012.27	1881.91
2423	1292.85	4165.48	5147	10355.2	6386.84	5057.72	3231.22	843.79	3653.33	2131.36	12919.5	5567.14
1594.92	1806.76	1538.5	6606.95	3273.28	7297	2605.28	2848.17	622.08	7507	1313.59	3669.48	1906.35
1595.17	2372.69	1978.71	4028.61	3840.52	5343.3	4540.12	4595.46	585.58	4393.78	1293.92	9539.43	5374.95
2606.11	656.96	1110.85	2920.58	4619.96	5799.81	7377.04	3851.88	493.13	3420.94	1727.73	5125.29	1441.21
999.09	3149.83	2139.91	3581.86	7558.57	6510.5	12575.8	6724.81	531.42	2431.69	1142.96	10238.5	6592.89
988.58	924.63	2762.39	4932.94	4646.46	4044.29	7417.24	2350.75	771.78	516.25	2506.54	2752.27	1339.67
454.72	1471.96	4053.31	3222.67	4700.93	4429.92	8613.45	6147	444.16	5176.71	385.68	12769.8	6419.92
1525.57	1278.08	1734	3739.96	6058.3	4997	13818.6	1834.04	526.11	2945.36	1380.52	9091.11	2568
688.36	2021.96	1070.24	3669	7752.7	6860.41	6235.09	1433.76	1125.69	1583.26	2585.12	31055.3	3508.67
2022.28	3260.79	2092.69	6864.26	6855.08	2773.72	7581.61	2099.44	652.75	338.71	539.46	2786.85	1372
433.48	1309.44	1638.44	5597.56	1881.83	4185.26	5682	4025.46	585.79	3212	2173.08	11525.4	5267.81
784.5	1753.12	5023.75	3238.27	3396.22	547.39	9440.44	2175.67	368.63	3313.16	2497.57	3709.43	1995.38
1152.19	1733.81	1691.29	3651.29	2750.19	1945.25	5532.77	1971.87	695	2793	1851	12302.5	1755.05
484.64	2393.35	1152.15	3880.82	1067.83	1559.17	4099.77	1851	1115.21	674.23	1524.5	2712.7	1099.33
472.21	1539.32	2987.45	3643.08	2918.71	1281.17	5589.5	3584.95	1359.04	2064.75	5140.68	23374.6	4398.32
553.04	1433.09	2787.21	6052.04	975.07	1403.88	5004.55	2698.96	616.04	3877.25	2000.08	3747.29	2921.5
529.63	1695.15	5370.43	5404.67	817.04	523.33	7185.82	1888.91	1000.12	3084.08	797.48	12690.5	4073.29
298.94	2618.86	1680.33	7317	2072.65	395.04	7339.33	3877.77	1338.88	1925.86	2434.21	1525.21	923.17
847.04	2849.95	1160.81	3726.93	4037.85	3801.09	6611.81	1024.09	1395.84	3074.78	2287.5	8159.95	4983.83
344.16	2003.42	1808.44	4616.12	1761	4260.12	2325.67	1635.33	643.2	2468.78	1312.15	2760.21	2121.54
383.24	1596.71	2457.48	4670.33	7001.59	4579	6663.5	253	1208.5	3515.71	861.19	6049.54	2408.7
830.59	2254.88	242	2735.16	5795.59	2346.27	559.61	2154.84	1386.35	2027.2	263.04	16656.1	1040.44
1470.67	2505.4	4463.54	4265.54	2971.46	984.92	14047.2	736.96	931.09	3829.88	325.54	19655.4	2854.78
1276.38	1755.46	3422.75	3813.2	4625.11	1996.7	8135.72	717.35	2000.17	3330.61	1501.96	4234.33	3144.35
431.65	1939.09	4191.18	3064.58	3784.26	4436	9367.8	743.92	1197.43	3535	371.48	19153.6	2575.15
785.96	1183.29	1919.62	3455.75	5625.17	1724.93	16117.4	689.38	1140.54	2168.87	387.22	3962.29	857.35
1918.5	767.65	1238	2838.75	2597.62	4146.3	20118.5	1512.96	1459.74	6183.61	721.73	12305.3	3237.3
873	2368.12	2863.82	3339.54	2123.8	3407.62	7247.73	4198.73	1971.12	1633.65	886.77	4545.83	2632.8
312.04	2094.42	3246.76	3526.35	4145.83	2570	3476.96	3481.59	2025.88	3575	1214.59	40747.2	3319.5
688.5	748.22	8046.8	1880.08	2420.33	1493.33	4567.62	2382.81	1085.6	2569.75	1420.22	8752.81	1315.91
664.09	2261.28	1948.5	818.04	5595.7	454.83	8263.19	4297.42	1223.88	4075.96	620.43	24877.2	3415.85
[truncated: 10,073 more rows]

## Sheet: Intensity Mean LAMP1_24h
1°_ROI 1	1°_ROI 2	1°_ROI 3	2°_ROI 1	2°_ROI 2	2°_ROI 3	2°_ROI 4	PI_ROI 1	PI_ROI 2	PI_ROI 3	UI_ROI 1	UI_ROI 2	UI_ROI 3
[truncated: 10,412 more rows]
