# Supplementary material for: Epithelial cells maintain memory of prior infection with Streptococcus pneumoniae through di-methylation of histone H3
Source: Nat Commun. 2024 Jul 2;15:5545. doi: 10.1038/s41467-024-49347-1 (PMC11219877; doi:10.1038/s41467-024-49347-1)
Supplement: Supplementary file 4 — Source Data [file 41467_2024_49347_MOESM4_ESM.zip › Source Data/Figure S3/Fig S3.xlsx]

## Sheet: Fig S3.A_Multiplex ELISA
Software Version	3.03.14
Plate Number	Plate 1
Reader Type:	Cytation5
Reader Serial Number:	170626D
Reading Type	Reader
Procedure Details
Plate Type	96 WELL PLATE
Eject plate on completion
Read	Absorbance Endpoint
	Full Plate
	Wavelengths: 450, 655
	Read Speed: Normal, Delay: 100 msec, Measurements/Data Point: 8
Layout
		1	2	3	4	5	6	7	8	9	10	11	12
	A	CTL1	BLK	H3K4 me2	H3K9 me1	H3K9 me3	H3K27 me2	H3K36 me1	H3K36 me3	H3K79 me2	H3K9 ac	H3K18 ac	H3ser10P		CI2 3h =1°
		5		UI 3h	UI 3h	UI 3h	UI 3h	UI 3h	UI 3h	UI 3h	UI 3h	UI 3h	UI 3h
	B	CTL1	BLK	H3K4 me2	H3K9 me1	H3K9 me3	H3K27 me2	H3K36 me1	H3K36 me3	H3K79 me2	H3K9 ac	H3K18 ac	H3ser10P		CI2 7 days=PI
		5		CI2 3h	CI2 3h	CI2 3h	CI2 3h	CI2 3h	CI2 3h	CI2 3h	CI2 3h	CI2 3h	CI2 3h
	C	CTL2	BLK	H3K4 me2	H3K9 me1	H3K9 me3	H3K27 me2	H3K36 me1	H3K36 me3	H3K79 me2	H3K9 ac	H3K18 ac	H3ser10P
		25		UI 7 days	UI 7 days	UI 7 days	UI 7 days	UI 7 days	UI 7 days	UI 7 days	UI 7 days	UI 7 days	UI 7 days
	D	CTL2	BLK	H3K4 me2	H3K9 me1	H3K9 me3	H3K27 me2	H3K36 me1	H3K36 me3	H3K79 me2	H3K9 ac	H3K18 ac	H3ser10P
		25		CI2 7 days	CI2 7 days	CI2 7 days	CI2 7 days	CI2 7 days	CI2 7 days	CI2 7 days	CI2 7 days	CI2 7 days	CI2 7 days
	E	Total H3	H3K4 me1	H3K4 me3	H3K9 me2	H3K27 me1	H3K27 me3	H3K36 me2	H3K79 me1	H3K79 me3	H3K14 ac	H3K56 ac	H3ser28P
		UI 3h	UI 3h	UI 3h	UI 3h	UI 3h	UI 3h	UI 3h	UI 3h	UI 3h	UI 3h	UI 3h	UI 3h
	F	Total H3	H3K4 me1	H3K4 me3	H3K9 me2	H3K27 me1	H3K27 me3	H3K36 me2	H3K79 me1	H3K79 me3	H3K14 ac	H3K56 ac	H3ser28P
		CI2 3h	CI2 3h	CI2 3h	CI2 3h	CI2 3h	CI2 3h	CI2 3h	CI2 3h	CI2 3h	CI2 3h	CI2 3h	CI2 3h
	G	Total H3	H3K4 me1	H3K4 me3	H3K9 me2	H3K27 me1	H3K27 me3	H3K36 me2	H3K79 me1	H3K79 me3	H3K14 ac	H3K56 ac	H3ser28P
		UI 7 days	UI 7 days	UI 7 days	UI 7 days	UI 7 days	UI 7 days	UI 7 days	UI 7 days	UI 7 days	UI 7 days	UI 7 days	UI 7 days
	H	Total H3	H3K4 me1	H3K4 me3	H3K9 me2	H3K27 me1	H3K27 me3	H3K36 me2	H3K79 me1	H3K79 me3	H3K14 ac	H3K56 ac	H3ser28P
		CI2 7 days	CI2 7 days	CI2 7 days	CI2 7 days	CI2 7 days	CI2 7 days	CI2 7 days	CI2 7 days	CI2 7 days	CI2 7 days	CI2 7 days	CI2 7 days
Results
Actual Temperature:	22.4																UI 3h		CI2 3h		CI2/UI 3h		UI 7 jrs		CI2 7jrs		CI2/UI 7 jrs				PI	1°
Actual Temperature:	22.4																formule1	formule2	formule1	formule2	Formule3		formule1	formule2	formule1	formule2	Formule3				CI2/UI 7 jrs	CI2/UI 3h
																	modif H3(ng/microg protein)	H3 modif %	modif H3(ng/microg protein)	H3 modif %	Relative change %		modif H3(ng/microg protein)	H3 modif %	modif H3(ng/microg protein)	H3 modif %	Relative change %				Formule3	Formule3
		1	2	3	4	5	6	7	8	9	10	11	12			Total H3	367.31		249.095				359.469		369.723						Relative change %	Relative change %
	A	0.202	0.049	0.577	0.562	0.519	0.705	0.63	0.669	0.673	0.633	0.625	0.618	450		H3K4me1	309.409	84.2365	220.748	88.6199	105.204		354.644	98.6577	387.214	104.731	106.156			H3K4me1	106.156	105.204
		0.038	0.038	0.038	0.048	0.039	0.038	0.039	0.038	0.04	0.039	0.039	0.038	655		H3K4me2	317.853	86.5353	15.6815	6.2954	7.27495		223.764	62.2483	433.655	117.292	188.426			H3K4me2	188.426	7.27495
		0.153	0	0.527	0.513	0.469	0.656	0.58	0.619	0.624	0.584	0.575	0.569	Blank 450		H3K4me3	306.393	83.4154	225.573	90.5569	108.561		369.723	102.852	360.072	97.3899	94.689			H3K4me3	94.689	108.561
		0	0	0	0.01	0.001	0	0	0	0.001	0.001	0	0	Blank 655		H3K9me1	309.409	84.2365	249.698	100.242	119.001		416.164	115.772	452.352	122.349	105.681			H3K9me1	105.681	119.001
	B	0.172	0.049	0.075	0.463	0.257	0.404	0.477	0.497	0.468	0.399	0.408	0.461	450		H3K9me2	323.281	88.0131	177.322	71.1864	80.8816		354.644	98.6577	336.55	91.0277	92.2662			H3K9me2	92.2662	80.8816
		0.04	0.038	0.039	0.045	0.038	0.041	0.038	0.031	0.041	0.032	0.048	0.042	655		H3K9me3	282.871	77.0115	125.452	50.3632	65.397		449.94	125.168	291.918	78.956	63.0801			H3K9me3	63.0801	65.397
		0.123	0	0.026	0.414	0.208	0.354	0.428	0.447	0.419	0.349	0.359	0.411	Blank 450		H3K27me1	323.884	88.1773	221.351	88.862	100.776		377.563	105.034	334.741	90.5383	86.1994			H3K27me1	86.1994	100.776
		0.001	0	0.001	0.006	0	0.003	0	-0.007	0.003	-0.006	0.009	0.004	Blank 655		H3K27me2	395.657	107.718	213.51	85.7143	79.5732		483.112	134.396	494.572	133.768	99.533			H3K27me2	99.533	79.5732
	C	0.855	0.049	0.42	0.74	0.795	0.85	0.842	0.888	0.93	0.852	0.821	0.859	450		H3K27me3	298.552	81.2808	223.764	99.1979	122.043		382.992	106.544	344.391	93.1485	87.4275			H3K27me3	87.4275	122.043
		0.038	0.038	0.038	0.038	0.038	0.04	0.048	0.045	0.04	0.039	0.04	0.041	655		H3K36me1	349.819	95.2381	258.142	103.632	108.814		478.287	133.054	432.449	116.966	87.9087			H3K36me1	87.9087	108.814
		0.805	0	0.371	0.69	0.746	0.801	0.793	0.839	0.88	0.803	0.771	0.809	Blank 450		H3K36me2	303.378	82.5944	218.335	87.6513	106.123		382.388	106.376	376.96	101.958	95.8466			H3K36me2	95.8466	106.123
		0	0	0	0	0	0.001	0.01	0.007	0.002	0.001	0.001	0.003	Blank 655		H3K36me3	373.341	101.642	269.602	108.232	106.484		506.031	140.772	464.415	125.612	89.2308			H3K36me3	89.2308	106.484
	D	0.902	0.05	0.768	0.799	0.534	0.87	0.766	0.82	0.726	0.767	0.773	0.812	450		H3K79me1	336.55	91.6256	218.335	87.6513	95.6625		394.451	109.732	379.976	102.773	93.6588			H3K79me1	93.6588	95.6625
		0.039	0.039	0.038	0.039	0.039	0.039	0.039	0.04	0.043	0.039	0.039	0.04	655		H3K79me2	376.357	102.463	252.714	101.453	99.014		530.76	147.651	407.72	110.277	74.6878			H3K79me2	74.6878	99.014
		0.853	0.001	0.719	0.75	0.484	0.82	0.717	0.77	0.676	0.718	0.724	0.762	Blank 450		H3K79me3	324.487	88.3415	206.273	82.8087	93.737		387.214	107.718	337.756	91.354	84.8084			H3K79me3	84.8084	93.737
		0.001	0.001	0	0	0.001	0.001	0	0.002	0.004	0	0	0.002	Blank 655		H3K9ac	352.232	95.8949	210.495	84.5036	88.1211		484.318	134.732	433.052	117.129	86.935			H3K9ac	86.935	88.1211
	E	0.659	0.563	0.557	0.586	0.586	0.545	0.553	0.607	0.587	0.558	0.545	0.492	450		H3K14ac	306.393	83.4154	200.241	80.3874	96.3699		349.216	97.1477	333.534	90.2121	92.8608			H3K14ac	92.8608	96.3699
		0.039	0.039	0.039	0.039	0.037	0.053	0.039	0.041	0.039	0.039	0.038	0.038	655		H3K18ac	346.803	94.4171	216.526	86.9249	92.0648		465.018	129.362	436.671	118.108	91.2998			H3K18ac	91.2998	92.0648
		0.609	0.513	0.508	0.536	0.537	0.495	0.503	0.558	0.538	0.508	0.496	0.443	Blank 450		H3K56ac	299.156	81.445	208.082	83.5351	102.566		368.516	102.517	370.326	100.163	97.7041			H3K56ac	97.7041	102.566
		0.001	0.001	0	0	-0.001	0.015	0	0.003	0.001	0.001	0	0	Blank 655		H3ser10P	343.185	93.4319	247.889	99.5157	106.512		487.937	135.738	459.59	124.307	91.5782			H3ser10P	91.5782	106.512
	F	0.462	0.415	0.424	0.344	0.417	0.42	0.411	0.412	0.391	0.382	0.395	0.282	450		H3ser28P	267.189	72.7422	139.928	56.1743	77.2239		364.897	101.51	319.662	86.46	85.1739			H3ser28P	85.1739	77.2239
		0.039	0.039	0.037	0.041	0.04	0.042	0.038	0.039	0.04	0.042	0.041	0.038	655
		0.413	0.366	0.374	0.294	0.367	0.371	0.362	0.362	0.342	0.332	0.345	0.232	Blank 450
		0	0	-0.001	0.002	0.002	0.004	0	0.001	0.002	0.003	0.002	0	Blank 655		Total H3	441.304		299.275				0
	G	0.646	0.638	0.663	0.638	0.676	0.685	0.683	0.703	0.692	0.628	0.66	0.655	450		H3K4me1	371.739	84.2365	265.217	88.6199	105.204		0
		0.039	0.04	0.042	0.039	0.038	0.039	0.04	0.039	0.041	0.039	0.038	0.039	655		H3K4me2	381.884	86.5353	18.8406	6.2954	7.27495		0
		0.596	0.588	0.613	0.588	0.626	0.635	0.634	0.654	0.642	0.579	0.611	0.605	Blank 450
		0	0.002	0.004	0.001	0	0	0.001	0	0.002	0.001	0	0	Blank 655
	H	0.663	0.691	0.647	0.608	0.605	0.62	0.674	0.68	0.609	0.603	0.664	0.58	450
		0.048	0.039	0.039	0.039	0.039	0.039	0.038	0.038	0.038	0.038	0.039	0.039	655
		0.613	0.642	0.597	0.558	0.555	0.571	0.625	0.63	0.56	0.553	0.614	0.53	Blank 450
		0.01	0.001	0	0.001	0	0	0	0	0	0	0.001	0	Blank 655

## Sheet: Fig S3.B_Immunoblot_H3K4me2
	Immunoblot H3K4me2
		Gel H3K4me2_b-actin						Gel H3K4me2_b-actin-Ladder
	Gel N°3:
	b-actin :
	H3K4me2 :
	1st band= UI
	2nd band= 1°
	3rd band=PI

## Sheet: Fig S3.B_Immunoblot_H3K4me3
		Immunoblot H3K4me3
			Gel H3K4me3_b-actin						Gel_Ladder
Gel1: H3K4me3= 3rd part on the right (UI, 1°, PI)
	b-actin (1) :
	H3K4me3 (1C):

## Sheet: Fig S3.B_Immunoblot_H3S10ph
	Immunoblot H3S10ph
		Gel H3S10ph_b-actin						Gel H3S10ph_b-actin-Ladder
						Gel2: H3S10ph
						10th band= UI
						11th band= 1°
						12th band=PI
