# Supplementary material for: Epithelial cells maintain memory of prior infection with Streptococcus pneumoniae through di-methylation of histone H3
Source: Nat Commun. 2024 Jul 2;15:5545. doi: 10.1038/s41467-024-49347-1 (PMC11219877; doi:10.1038/s41467-024-49347-1)
Supplement: Supplementary file 4 — Source Data [file 41467_2024_49347_MOESM4_ESM.zip › Source Data/Figure S4/Fig S4.xlsx]

## Sheet: Fig S4.B_IF_H3K4me2_
		Mean fluorescence intensity of H3K4me2/exp :
			LIVE		INACTVED		LIVE
		UI	1°	PI	1°	PI	2°
	Exp 1	26668	30754		26344
	Exp 2	8869	11889		10585
	Exp 3	17810	22880	22979	16519	17573	22276
	Exp 4	7363	11408		8732
	Exp 5	4557	7617	7539	5010	4046	6387
	Exp 6	5074	9191	7468	5928	5832	6804
	Exp 7	5124	8374	6948			7537
	Mean fluorescence intensity of H3K4me2/ nuclei for each exp :
	Exp 1				Exp 2				Exp 3							Exp 4				Exp 5							Exp 6							Exp 6
		LIVE	INACTVED			LIVE	INACTVED			LIVE		INACTVED		LIVE			LIVE	INACTVED			LIVE		INACTVED		LIVE			LIVE		INACTVED		LIVE			LIVE
	UI	1°	1°		UI	1°	1°		UI	1°	PI	1°	PI	2°		UI	1°	1°		UI	1°	PI	1°	PI	2°		UI	1°	PI	1°	PI	2°		UI	1°	PI	2°
	24648.9	26190.7	24122.9		7582.97	8686.17	10388.2		12214.7	17743.2	26007.7	18084.1	15549.1	19332.3		8373.15	11441.9	7081.21		3651.61	7515.39	7371	6262.64	4072.85	6302.58		3634.44	6956.22	5606.85	5604.69	4490.13	6369.41		3570.55	6606.21	10734.3	9382.56
	26084	32497.4	27310.3		6133.51	7553.46	10908.4		13522.1	20522.1	22076.4	13051.1	19534.5	19293.2		8866.15	10107.2	7638.54		4332.22	9091.34	10216.6	5449.9	2540.5	5457.37		2827.73	7656.02	6636.14	6793.76	3734.16	6439		5276.16	9756.09	6189.43	7290.34
	27397	25699.4	25181.9		7296.03	9251.99	9234.29		16400.7	23173.7	21803	16899.3	20226.7	24372.8		6810.34	7668.01	7437.72		4721.01	5713.02	6356.83	5634.75	4746.55	7122.05		5257.66	8290.41	9930.83	6793.56	5356.92	5927.65		6561.77	9443.86	7779.09	5701.12
	24381.4	31109.1	16364		8876.54	10667.3	9292.01		15835.4	17570.9	13142.9	17806.7	20352.7	17121.5		7079.22	10122.1	7032.64		4908.28	7993.16	6063.03	5506.57	3000.5	3943.47		4649.67	6398.57	7646.06	6981.68	4003.76	7481.08		6100.5	9481.95	7207.36	7871.24
	20437.7	27872.3	20091		7738.34	9127.52	7565.04		15193.5	21475.5	19996.9	15948.8	12936.6	19082.5		7361.23	10163.6	10930		6016.44	7429.7	10282.5	6548.04	4972.75	6142.71		4903.84	7120.38	5546.94	6241.27	5677.52	6229.77		4911.45	7148.82	10467	5578.36
	28104.7	25771.5	21966.5		7779.31	10218.9	8823.34		18598.5	20667.7	24669	13643.3	12743	15047.8		6923.15	7712.43	8666.18		4803.89	8432.47	6361.44	5504.19	5166.58	6059.88		5003.56	8082.03	4817.9	6775.35	7078.69	6152.3		4917.46	11402.8	6362.42	9699.5
	25226	30166.6	23194.6		9429.95	9193.88	8685.2		15266.8	23959.4	22336	19634.5	22867.4	20650.6		8431.33	10374.6	9897.74		3687.38	5114.03	8080.83	4803.41	3137.31	8283.56		3611.76	9026.69	7141.1	6622.55	6969.81	6427.22		5868.58	8194.62	6173.45	7565.4
	24375.3	7540.52	26225.4		9742.98	10336.4	9421.56		17467.1	22104.4	21248.6	16337	11819.2	11936.4		6157.65	11299.6	6352.28		5036.6	8510.75	8997.78	5553.22	4521.83	5374.22		4623.97	11417.8	5152.79	7482.19	6563.39	7302.19		6287.45	8526.92	10565.8	7282.7
	25668.4	23056.5	28763.7		6660.02	13733.5	10507.5		18091.5	24013.8	23091.1	18724.7	19832.7	22502.2		6750.07	9909.89	10728.5		5619.84	7010.55	5402.45	5795.13	4501.15	6577.65		5305.92	10377.5	5213.13	6572.18	6224	5359.12		6555.1	8395	6967.08	6447.44
	22673.8	25306.1	19959.6		8789.75	9703.48	12602.4		14534.2	23055.6	24888	16640.7	15205.7	24049.2		6476.22	9134.55	5909.41		3709.44	8942.73	7105.99	5855.79	4206.52	6933.11		2079.32	8835.76	5930.23	5894.13	1976.41	5991.32		5900.44	9776.42	10849.4	7425.95
	28179.1	18572.9	20926.9		7706.83	9170.4	9932.07		14558.6	20894.3	23942.5	17966.3	16454	23180.8		4655.35	8822	9241.99		2646.72	7869.87	7383.65	5955.38	3305.97	6150.2		5445.72	11352.5	6973.61	6454.18	4467.23	6375.78		4874.73	5697.16	7514.22	6746.86
	23109.5	13525.8	19810.9		6072.32	11396.3	12562.1		16211.8	24493.1	24354.6	18675	20881.3	24002.9		8106.45	7136.1	8222.69		4533.79	6813.01	5874.01	5753.34	3018.86	5804.13		5720.22	9925.21	7176.24	7899.69	5514.73	7953.84		5765.22	5587.73	6321.29	6827.65
	25733.9	23013.9	26138.6		6917.39	11616.4	8741.57		14204	23076.7	22901.5	16673.7	14829.6	20933.3		6125.23	10627	8581.85		4708.67	6423.24	7331.15	5258.66	2515.6	4400.45		5871.83	10639.1	7218.06	6046.15	5178.49	7965.37		5401.77	5849.09	6872.71	6096.09
	27843.3	29689.6	28160.7		6423.76	12358.8	8099.43		14480.8	18626	23556	16842.9	11013.5	23037.4		7031.05	11389.6	4104.92		4287.22	7961.66	8711.11	4333.05	5284.64	7282.27		5812.32	9099.55	7364.74	6964.11	6264.5	7795.97		6254.88	7338.31	7827.55	5648.07
	19155.9	24253.8	27054.1		8191.73	12517.3	10204.4		11285	24295.3	25106.5	15640.4	15807.7	21989.1		6128.58	13609.1	9326.46		2806.19	6040.04	10111	4942.46	4765.47	5916.15		3618.3	7810.93	7246.52	5890.86	7812.89	6630.54		5159.03	6482.58	6034.75	6084.56
	28489.9	24329.6	26584.7		9980.97	10190.2	8516.99		13205.6	15658.4	20087	19814.8	20142.8	20639.6		5309.36	10556	9243.79		6009.05	7874.33	7820.23	5748.83	2797.16	5111.71		5339.01	9947.88	7973.13	4614.3	5760.67	6477.36		1888.46	6441.93	6418.1	8259.62
	27831.9	27741.3	19421.7		7528.88	9157.2	9465.04		15385.8	18443.1	20198.4	14836	15158	21620.8		6345.28	12936.1	7175.05		5192.19	8416.37	9290.74	4183.78	4282.54	5125.55		5265.64	8205.45	8428.1	7640.85	6547.26	6280.1		5269.71	9935.8	6730.25	6689.77
	23885	34670.5	27546.1		7030.2	10331.5	7248.98		15123	17313.2	23461.2	15321	18477	15754.1		6958.87	11250.7	9961.1		5190.62	7852.28	7828.99	5214.69	4614.33	6492.38		2534.25	8989.47	6892.69	4775.27	4935.65	7451.46		5778.02	7911.49	5849.85	5675.72
	24543.7	18164.7	26290.2		10156.6	9950	10876		19479.1	22896.1	19746.5	16853.7	18517.8	26168.7		8490.25	7606.26	9382.22		5546.58	6892.05	6696.81	6374.2	4626.26	7177.78		3006.81	7932.2	10725	8746.5	6994.9	5346.29		5538.68	7186.62	5581.88	6211.51
	27875.8	27391.3	26592.5		8874.03	13631.3	9871.19		14030.9	25430.1	21746.1	12793	18847.7	25070.7		5639.89	10840.9	8772.42		4064.75	6372.49	8665.6	5915.22	3676.78	5388.82		5862.52	6239.9	7835.9	6214.83	5262.84	7906.83		5512.09	6308.7	7792.39	6359.07
	25006.4	33426	26187.8		9297.2	10214	8377.21		17984.8	26203.2	20461.1	17792.6	17990.4	18876.9		7518.21	11143.3	10831.2		4642.9	8967.85	7777.62	5002.59	3958.92	6129.9		4158.41	7036.65	8578.36	4759.67	7176.19	8000.23		4776.86	7673.95	6656.61	7338.95
	29362.7	25323.6	26755.4		8528.12	10711.6	12966.6		15068.3	25817.1	22642.7	13072.1	19105.1	22409.9		7821.82	13070.7	11275.3		4901.02	7158.13	6343.3	7014.97	2634.81	5307.75		4437.82	7755.73	10251.7	6184.07	3189.2	8433.73		6179.79	1798.17	7315.61	6608.51
	28161.1	28388.9	26199.2		8102.69	13323.9	10909		17351.3	25453	20922.5	16828.9	14958.9	20793.8		8941.02	11882.6	9446.01		4849.73	7467.56	6172.17	6507.37	4260.48	5246.88		6117.75	4273.75	9452.4	4488.33	4464.7	6305.77		4381.56	9482.36	7177.36	7313.01
	27669.5	27747.2	28221.5		8051.22	11138.4	10548.4		19173.8	23063.7	22167.8	20050.5	20389.4	24511.1		9017.79	8994.33	9679.16		5319.01	6631.97	9005.35	4519.26	3703.4	6205.44		4282.69	8140.07	6875.93	9162.79	5360.91	7196.57		5395.07	10867.1	5948.42	7131.22
	26058.9	27691.2	28477.8		6093.13	8887.75	9412.47		16389.6	22621.9	20841.7	19999.3	19206.9	21162.6		8439.22	9596.68	8476		4563.16	8362.8	7212.36	5494.61	4210.4	7065.41		4384.58	6711.84	6808.53	6631.92	5149.49	8056.3		6019.25	8338.49	6693.69	6139.59
	24809.5	27481	24229.3		9379.86	9443.78	9656.02		15701.3	23490.9	24312.8	19920.9	15180.6	25625		7989.36	12120.1	8485.69		3893.29	7469.41	7823.74	5749.41	3955.66	6302.56		6310.37	4922.56	8464.03	7505.35	5438.34	6950.15		5142.1	6136.53	12139.4	8000.3
	22032.7	26241	26618.6		7815.64	9175.11	9905.11		16784	27155.4	19332.3	17881.5	16042.3	24208.2		9105.89	11688.6	8525.3		5058.97	7687.64	7352.82	7928.39	2069.31	3872.94		2516.85	7228.93	8156.29	7376.3	5503.39	8813.93		4584.22	7376.27	5643.38	5704.94
	24573.1	30220.4	29481.6		7647.42	9700.05	9736.99		17706.8	23387.2	18188.6	18842.9	17875.3	24767.7		6881.65	8281.61	8110.96		3403.06	6224.62	6581.5	5399.43	3799.52	5404.65		2677.72	5635.04	8158.48	5556.2	5131.91	8087.09		5676.84	6451.75	8281.91	6168.63
	26134.3	28892.9	27069.7		8863.45	10883.1	11626.5		18038.4	26895.6	21360.5	16550.9	20537.1	27250.8		8413.78	12914.6	8248.24		4163.01	7360.56	6207.08	4388.8	3035.65	4699.34		5899.75	9069.41	8132.69	5573.85	5902.52	6968.5		5392.6	7530.61	6453.24	7285.98
	27500.3	27214.6	26350.2		7041.88	9135.32	9934.12		14302.5	20550.8	16195.7	14471.6	16798.2	23605.6		6797.43	9850.7	9749.97		4924.9	6069.24	7903.81	5825.08	4174.46	6093.9		4171.95	10666.1	8706.12	6418.55	4965.67	7506.9		3491.95	6244.14	6444.65	6584.89
	24567.5	33945.7	23527.4		6302.38	9807.69	11067.8		15957.7	25583.3	21629.5	16614.2	19730.6	19789.3		7989.05	11247.1	10140.5		2405.7	9270.43	8269.51	4703.25	5331.16	5615.5		6043.13	6794.56	8480.9	8776.28	5161.92	7688.66		3726.85	7245.55	5393.22	7431.59
	38049.4	28725.7	33995.1		10076.9	11166.3	11341		16010.4	26282.4	21669.7	15314.1	19969.8	23212.9		6547.77	12639	8510.91		5013.74	6846.36	6905.32	4788.28	4556.49	2907.26		5427.83	8895.83	9583.02	6066.79	5672.09	8455.38		3364.9	6778.51	7268.17	5487.3
	24625.6	19469.4	27328.2		10434.2	9210.98	9121.64		15278.1	24763.7	17185	14452.1	12498.9	25159.1		6647.9	10354.3	10452.7		5452.66	6886.8	6881.27	6108.94	3340.87	6034.9		7116.95	9426.13	5991.21	7726.93	4468.35	4515.84		3461.04	6817.33	7758.54	6112.03
	23977.7	27415.8	21943.5		10168.3	9124.97	9507.06		15353.3	27632.5	17630.5	15480.3	19706.2	27293.9		6903.43	11363.7	8914.66		5537.08	8631.19	8487.57	5561.94	5441.12	7103.82		3125.41	7449.67	8488.68	7118.72	3505.38	8670.37		5475.72	6698.32	7409.09	8528.83
	31018.3	27458.5	27032.4		6440.76	8613.4	7881.14		17943.3	28006.9	25072.1	16317.4	18014	22394.8		10581.3	15703.5	8904.76		2589.16	7161.49	7281.18	5259.93	2658.66	3058.22		4203.49	4780.06	7095.85	4872.68	5667.02	8598.32		4462.45	6563.54	9652.28	5900.17
	19118.8	29939.8	30717.7		11325.3	14609.2	11119.5		16068.7	30881.6	20576.1	20412.2	17347.9	20973.5		8229.94	12040.1	9778.96		5690.73	6778.31	7905.29	5409.96	4930.55	5975.97		5667.85	7304.75	7977.56	7908.15	4015.84	9622.62		3921.89	6729.94	6448.78	7557.99
	33874.3	29227.5	31780.6		8833.24	13714.5	10122.3		15563.9	25097.9	22376.4	18123	12868.5	20506.3		7264.53	10477.9	9867.63		4591.56	8568.89	8017.43	5363.34	3147.91	6589.89		5339.58	7452.02	8627.48	3817.37	5163.59	5002.3		4756.79	5914.49	9903.85	7716.98
	25943.9	23362.3	20861		8133.57	9368.6	12091		16778.5	13095.9	24060	15941.6	14881	21987.4		7210.28	11572.8	9626.84		5201.64	7176.8	8598.62	4852.61	4798.1	5602.12		6534.48	6628.95	6336.34	4125.1	4264.04	9197.07		5726.91	6540.7	6587.64	8016.38
	25951.6	26945.1	22592.4		7866.86	12924.7	11023.6		18216.7	28644.4	21581.5	17033.6	16151.4	21627.3		9186.95	11801.6	8730.86		4488	7011.71	6440.84	5782.08	2954	6051.76		5077.72	8320.79	8912.1	7076.85	4884.17	7997.07		5075.42	6785.06	7819.86	4556.4
	26728.3	29991	23185.2		9493.39	9324.77	11661.3		15352.2	19067	17912.9	18864.6	16635.6	27955.5		7773.33	11059.4	9514.78		5687.4	8620.82	6422.65	5614.93	3628.93	6121.26		2615.51	7259.97	7537.36	7319.75	5470.14	8752.11		5349.91	5813.83	6505.5	7380.6
	24510.4	31867.6	22744		8202.06	10532.9	9006.64		18999.6	23640.1	23818.8	14435.1	19362.8	26245.4		8240.47	12253.7	9238.39		1824.88	8207.4	5675.2	4205.48	4771.38	6282.31		4339.02	4446.84	8001.48	4623.15	4707.55	8055.56		5426.08	7029.36	8524.75	9036.27
	26987	23046.3	23300.6		9721.96	13823.4	11293.7		18046.8	21832.7	23428.1	13643.6	18313.3	23831.5		5686.58	10579.3	9381.79		1592.47	7703.08	5714.31	5592.69	2208.73	5592.05		4658.09	7347.89	8916.61	8600.38	5054.75	8485.44		5146.32	7697.05	6580.21	5157.77
	27930.2	37647.8	27372.7		9574.39	9350.79	10582.3		13686.4	25771.4	21616.7	17243.4	20468.7	20204.4		7217.56	10580.7	7570.71		4839.81	7213.23	5915.92	5883.8	3371.85	5559.36		5632.36	6108.11	7604.19	7802.11	3440.5	8148.77		5227.29	6496.97	7549.79	5833.51
	26347.8	34967.7	26372.3		11046.4	15198.1	9036.03		14615.3	19033.3	25608.6	13552	15122.5	25035.6		8337.68	10771.8	8484.14		5910.78	8894.7	9259.73	5905.17	3187.68	3714.78		4689.99	8403.59	7682.24	5245.64	5294.12	7413.42		5464.59	6947.17	8745.44	7024.76
	22729.3	36119.6	23226.2		7371.44	13652.2	9440.12		15925.3	22191.3	19904.2	13697	19636.7	25694.1		7536.34	11362.5	8978.41		3324.95	6246.73	6550.68	5492.29	2754.24	7464.33		7218.38	9824.35	6092.44	8441.24	6899.2	3662.59		5712.56	6916.8	7080.52	4966.28
	23474.1	31923.4	33395.8		7818.43	12049.5	11247.1		17093.4	27080.4	23244.3	16407.8	15448.5	22023.8		7357.75	11931.3	7915.39		2464.81	7460.85	10239.4	6162.95	3886.83	5567.08		5695.97	8278.77	5765.35	4772.39	5225.11	8912.49		6104.03	8774.24	7550.16	7091.19
	22953	36775.7	23806.4		7051.34	10741.6	12239.1		18618.9	20522.7	19896.8	15341.9	16692.1	22148.7		6455.35	10339.4	7413.57		5225.87	6669.62	6927.65	2493.38	2870.57	7521.04		5544.32	8933.34	8530.1	7022.87	6681.61	6482.88		5387.82	5368.48	7350.9	8330.9
	30895.6	30513.2	25323.4		8078.91	10197.4	11385.3		15666.1	24526.1	23114.5	12773	16126.3	25716.9		9410.01	8718.57	8890.51		4389.27	8167.1	8114.12	6314.16	1157.91	7691.76		5601.74	6753.45	7474.65	6244.17	5258.43	7459.21		4964.15	6302.81	5840.58	8276.87
	23834.3	35416.7	32799.6		8632.64	13276.6	9243.52		16790	28135.7	21974.7	18341.1	20146.3	23562.9		11191.4	11627.4	7524.08		4614.06	9512.93	7550.05	4939.02	3254.09	6106.03		5540.76	9237.83	7110.16	4325.22	4630.58	7505.51		4737.1	6262.46	7705.34	6867.25
	24000.8	10367.4	21394.4		9820.27	14344.7	10724.4		17714.4	22772.2	21133.7	18877.5	22209.9	23361.7		8134.38	10467.7	9802.35		4887.63	5741.69	7464.88	4733.59	4854.81	5846.36		4604.19	6403.95	8235.26	7584.26	5559.39	7355.66		4676.64	6108.15	6657.03	8294.75
	19627.2	27572.9	23406.3		9263.24	11414.8	11067.5		13499	29763.4	20721.4	16060	17270.9	23425.8		8523.56	10163.3	9211.64		3346.42	6151.37	7556.02	5413.88	4314.35	5859.76		3786.18	7831.41	8339.15	4194.16	3738.11	7107.93		3755.18	5769.92	1725.56	8868.09
	25031	17492.1	27277.9		7218.8	12018.8	9687.72		19364.2	23674.1	20389.8	15098.8	16786	23582.7		8238.86	10408.6	9225.16		4284.16	7754.59	10385.9	4547.25	4220.64	4723.72		7397.32	7992.08	8662.43	4787.08	5948.17	6534.92		3938.33	8065.49	9854.62	7329.44
	22940.2	35902.1	18688.2		7042.91	13680	12509.5		17406	31382	18961.6	15790.6	22680.6	21397.4		7561.72	12097.7	6996.9		3540.7	8813.03	6462.7	4425.15	3299.05	6627.6		4893.55	7588.76	6574.84	5903.48	6379.69	7421.55		5166.66	7308.18	6778.09	8749.35
	29175.8	19045	24790.4		10920.1	17182.8	10956.6		11875.8	20601.1	22665.7	17718.3	18266	24692.1		8064.81	9061.09	9046.63		4681.65	7432.88	10079.1	5667.26	3685.92	6011.77		3040.34	7544.35	10476.6	8606.01	3792.59	7206.61		4567.11	7681.69	7125.67	8054.91
	29414.9	25206.2	23841.7		10270.3	12459.4	10331.2		14890.3	27307.8	28833.2	15146.1	23271.6	26948.9		6222.39	14078.5	9553.84		5571.82	9256.48	7713.58	5818.78	4675.81	5240.66		5787.23	9103.8	8130.8	6455.72	6897.96	6668.34		5145.01	6016	7872.17	6444.81
	24277.4	28308.6	20914.1		9774.51	11815.2	12390.7		15701	30014	22684.8	18376.7	23527.5	24218.7		8954.68	9046.21	9368.47		3793.09	8443.6	7485.2	5528.73	4035.86	5447.93		5572.5	5993.85	8284.79	4880.4	6572.74	7448.8		4853.81	6583.11	7175.44	8663.17
	31589.8	31535.6	23306		10209.8	11817.8	9654.32		20112.9	27308.6	25206.8	13918.8	22455.3	22748.4		10272.9	10404.8	5568.88		3311.6	8366.38	6339.92	4339.27	4369.04	4762.11		4853.9	10259.1	7597.96	7685.72	6195.09	6495.71		5079	5912.14	10273.8	5891.91
	14598.9	23474.7	28138.2		11988.7	12199.1	10021.6		15694.3	24194.4	24284.2	16611.6	18100.5	13347.4		7859.08	9297.41	8358.38		4625.7	7958.38	7954.71	4905.11	4364.1	4318.91		5917.07	7786.7	5370.19	6555.76	5229.29	7814.71		4943.69	7443.29	7796.62	7498.59
	23492.7	31449.1	21652.2		10355.3	10574.9	8397.03		11861.3	24440.1	22168.4	16844.5	21207.2	21095.1		7459.58	9853.21	9627.03		4202.01	8162.59	7293.91	4446.12	4607.12	7026.51		6301.01	9132.34	9617.27	6376.13	6495.28	6152.14		5151.94	5808.13	6958.04	7691.62
	24844.6	29294.4	27549.3		10560.9	11699.7	10693.5		14927.9	15519.7	20292	17009.2	18837.7	22438.3		8075.76	9134.79	9734.85		4765.91	7479.71	7223.84	4942.53	5199.91	5104.53		5786.44	7981.6	7313.23	6516.84	5772.89	5941.69		4560.28	5471.72	9562.28	7593.29
	20615.9	30681.4	18391		6621.45	10105.9	9657.14		18330.2	27130.6	22855.5	14552.7	12552.3	19777.5		8787.3	10602.3	9066.4		6665.2	6297.66	9101.34	5476.66	5304.73	6949.08		2250.15	8230.78	8204.71	4545.37	6253.37	5953.37		5557.98	8780.49	7122.15	6516.62
	16549.7	31479.2	26586.6		7285.81	12503.1	10575.9		20179.9	25571.3	24942.8	11754.8	18680.2	24104.2		8918.86	11568.4	9335.64		4435.84	7431.78	7502.72	6126.28	3703.22	6193.68		7925.99	9138.43	5998	7783.6	3046.95	5456.87		4520.46	7674.38	7064.48	7135.39
	20746.1	27467.3	17789.2		9208.53	8872.11	12126.6		15728.2	28368.9	24862.6	18851.4	22964.4	24377		8933.24	10241.2	9712.09		5449.47	7280.18	6613.55	5779.02	2328.34	6728.63		2524.9	7290.93	6915.51	4671.13	5566.96	4226.73		4553.15	8521.75	7699.22	5839.04
	19268.8	29108.8	27458.2		4551.6	10416.1	10455.9		18540.2	27821.1	24871.1	20019.3	18691.8	18907.4		10199.4	10873.6	8721.46		4856.09	5467.29	6209.59	3957.42	5082.64	5100.6		7690.93	5697.49	8203.08	7253.24	6586.52	6804.64		4693.74	6673.13	8069.26	7118.64
	19738.6	29311.6	22452.2		9357.88	10502.4	9385.41		14926.3	32556.3	25160.2	17082.1	14130.4	22267.7		6960.01	10713	9079.17		6257.45	6784.95	6846.31	6751.2	4603.43	6240.02		6062.65	10568	7202.85	7767.35	4416.69	7492.75		5376.97	8098.58	6728.15	5119.58
	22508.4	32987.8	24177.8		11998.7	9685.4	8918.64		19847.5	26597.4	21551.6	14593.5	20424	25829.8		6839.77	9395.8	9478.33		4866.22	6640.71	7485.61	5013.11	5371.08	6797.8		6679.1	8061.89	9478.88	5644	6525.92	5898.7		4901.88	8249.14	7483.01	6366.54
	22809.2	35950.7	25699.1		9202.71	9832.44	10167.2		12060.2	32526.2	25745.3	16533.7	19227.3	22712.2		8105.93	10249.4	7361.98		5221.6	7596.34	6213.6	5296.05	3887.52	6911.15		3882.04	10257.7	8497.14	4529.58	4307.6	7493.9		4387.18	9380.01	6574.37	6197.96
	21845	26662.4	28090		6764.92	12358.3	11736.7		15012.6	20827.1	25490.5	18084.1	19416.8	22106.4		9463.16	9541.89	8782.11		5349.02	4994.02	8074.94	5738.85	4858.28	6157.6		4854.81	9070.34	4756.04	7094.47	4838.28	6935.29		5626.9	5687.88	8463.38	7078.92
	19828.9	27836.5	26915.2		10209.5	10650.6	11376.5		16547.5	14876.9	21226.1	13678.1	21339.6	20105.7		8674.02	11277.3	8677.99		7729.95	9764.43	6357.43	5597.91	3881.12	6642.8		5067.66	9134.36	7436.37	7203.51	2716.91	7826.08		5135.86	4016.2	9497.56	6842.38
	22762.5	27622.2	19094.5		7490.74	10889.8	11328.5		14802.4	25129.8	26042.4	15683	19909.2	23731.4		7859.9	8612.37	6437.07		6007.44	8018.96	5080.26	6364.17	4248.11	6935.19		5482.41	9227.45	7968.21	7408.22	5311.9	8231.42		5417.49	6464.92	6221.23	5452.22
	21637.2	26119.2	20884		7818.04	7912.32	12458.8		13711.4	21407.5	18574.5	14843.3	19773.2	26019.8		9491.74	9367.91	8472.69		4239.02	6979.71	5530.55	6131.15	4230.4	8622		4322.57	11001.6	6581.99	6415.44	5001.96	6920.41		4250.99	7111.01	8370.95	6176.84
	25624.8	29289.8	18821.8		8004.5	9938.8	11249		21359.6	14854.6	22204.2	14802.2	21114.8	18883.5		9849.37	9063.03	7768.95		5074.14	8060.46	5794.97	4789.61	4230.96	6247.05		5160.33	9393.46	8508.75	4615.48	3817.12	6989.75		5352.38	6054.14	9074.02	6636.2
	21834.2	30797.3	37972		6147.31	12114	11043.8		20400.9	24806.2	19825.4	17222.1	17961	20836.7		7664.77	7539.63	7965.91		3671.07	7683.01	6592.76	6621.61	5443.93	7449.96		2781.64	9018.85	8759.22	7546.77	4955.48	7738.54		4812.8	7089.87	6834.69	7092.49
	25876.7	24794.5	24928.8		10240.3	8173.02	8774.18		16049.3	20731.7	22261.9	16627.4	16181.1	22046		9241.57	10540.5	6300.5		3146.8	7202.64	6046.97	7787.46	4676.76	6316.18		5617.98	7933.1	8649.04	7204.32	5959.74	7958.6		5146.62	5707.36	11207	6435.79
	18829.5	30726.2	29107.7		9399.85	9126.12	8944.26		15776.8	17292.9	27555.4	16867.5	20646.3	19479.4		8183.25	9633.29	6815.4		4428.32	6851.86	6790.48	5999.47	3954.22	8350.81		4166.56	8444.74	5572.86	3662.61	6303.02	7093.12		5645.36	4498.55	5333.71	7076.35
	24110.3	28498.2	22336.1		7278.09	8971.3	10995		11100.2	21362.2	24788.4	18862.3	14511.2	13051.5		7961.44	9145.1	6702.12		3896.56	7478.4	6410.97	5442.45	5317.69	6397.43		4118.37	6833.65	7713.7	6318.81	5799.74	7304.66		3510.88	6205.06	8624.47	6854.27
	23842.4	36053.8	29150.6		12310.9	13490.3	9748.83		13791.4	17470.4	22319.8	16615.2	17594.4	21180		8464.5	8991.96	8305.03		4620.52	9519.04	7162.13	5055.02	4726.92	5534		4293.5	10027.5	8105.06	8699.27	5338.41	8230.69		4826.12	7652.46	8357.46	6767.16
	28693.1	30632.9	20537.2		7526.61	14004.6	10404.4		18646.8	21495.3	25404.6	14100.3	19325.1	18744.7		9237.92	11958.6	7220.01		5459.4	7868.58	6240	6437.05	5078.58	5512.54		5055.49	8052.71	7046.53	8050.77	4143.01	6664.16		5356.31	9912.12	8177.86	6261.94
	21715.9	23584	18580.1		11913.8	11161.8	9939.98		18410.1	14067.9	22182.4	17546.5	21081.3	18997.2		7601.51	12029.6	6438.81		4200.16	6360.99	6916.34	4486.83	4038.11	7585.45		3287.21	9273.03	6794.64	4787.37	6892.68	7509.84		4931.67	5080.03	6362.01	7217.4
	26191	27956.2	22230.3		8415.14	10827.3	11138.7		17651.2	24832.2	20373.4	17514.4	20310	24551.7		6911.64	10230.8	7545.02		4953.31	6971.96	5985.03	5637.46	3906.3	6716.56		5566.18	7751.15	5912.45	7386.36	4995.23	6832.05		4982.43	5003.48	7427.55	8401.75
	26873.6	30988.6	19902.6		7852.35	9998.19	12437.2		15556.5	24277.7	22227	14076.9	15447.2	25239.7		6589.16	11451.1	9665.78		2591.99	7137.05	7302.27	5922.31	4839.87	7607.97		4954.13	9812.87	7072.37	7644.53	6712.14	8393.95		4765	9158.44	8520.04	5912.71
	23635.2	29763.6	23827		6488.93	9918.81	9975.38		18103.5	21221.5	18315.1	15966.8	16206.8	26312.2		9567.47	8402.86	8942.71		5175.83	7300.22	7422.49	5474.95	3985.82	5978.31		4913.1	10234.4	8520.27	7533.38	7410.92	7791.93		5051.25	7220.95	7939.21	7064.8
	23383.9	24115.9	20260.3		8627.65	10968	10711.3		18684.7	15344.4	18812.9	19080.5	17114.6	24407.8		7148.01	10564.7	8240.86		4978.3	6087.4	7168.07	7347.39	4753.56	6654		4376.9	10554.5	6528.5	6339.45	6897.29	6586.66		4646.03	10658.1	7149.97	7047.93
	25956.4	28303.7	24465.7		8181.49	10021.6	10545.9		18249.4	23711.7	23741.3	17213.1	19629.1	28600.5		7523.74	9812.16	7927.8		3620.34	8131.65	5342.37	6371.53	4574.32	6566.33		3531.71	10558.2	6485.1	6112.09	5467.42	7215.24		4493.85	9116.72	10274.1	8780.13
	27382.8	35599.2	27658.8		5562.8	12389.7	9091.92		19131.9	17142.5	23025.4	17837	17705.2	25095.5		7332.72	13113.8	8492.43		5209.5	9494.11	7783.32	4951.73	3984.54	6534.23		6399.27	8131.74	9482.05	5217.21	6045.83	7216.03		4920.38	5887.58	5270.58	5338.5
	23926.7	25185.6	26424.4		7689.67	10118.4	12122.2		20828.9	23750.4	19635.5	13880.1	15421.4	23240.8		8802.39	8995.82	8442.57		4162.69	7688.73	12063.2	2713.22	4726.02	8481.4		5221.15	10039.6	8441.47	8017.89	6359.9	5333.52		4823.45	5450.34	8928.8	5839.4
	21897	27822.8	21922.3		11473.5	7081.01	13521.9		21730	17150.7	23164.2	11796.2	19481.6	27942		8477.13	8551.94	8375.22		5136.26	9123.79	8667.79	5315.96	4049.95	4674.65		5446.04	9355.5	7114.3	6802.11	5157.83	7126.86		5319.29	6558.49	9362.39	7274.27
	27690.1	33274.1	23582.5		8043.3	12093.7	12260.7		17497.4	20320.7	24243	14057.3	16913.4	26106.3		8912.68	9410.53	8457.25		5719.56	5877.76	5148.38	5788.86	5209.34	4773.71		5211.6	8585.94	8938.31	8806.32	6565.72	7553.6		5294.24	9412.28	8579.91	5869.64
	13051.8	31240.9	25302.5		7874.57	12409.5	12704.1		16712.3	20674.8	24928.9	15926	12971.4	26061.9		8460.56	10170.2	8668.62		634.177	8119.49	7266.59	6041.05	2760.8	1620.92		5416.31	8834.68	6252.61	8953.77	4973.88	7875.42		4062.08	5368.31	12412.3	6236.13
	19242.5	32098.7	24908.8		13806.2	11610.6	10832.4		17877	24535.6	22645.8	14526.4	18220.8	26285.8		8928.31	9482.8	8361.38		4891.12	6368.5	8235.38	2058.24	3273.15	7819.95		3503.1	7297.59	6903.27	6208.21	6373.1	6917.73		6262.6	6633.78	8565.78	6552.62
	22640.8	33785	23661.7		11213.4	9351.26	6876.42		17791.8	23860.8	22456.4	19454.7	20573.8	25736.8		9648.7	12384.8	7050.1		4269.77	7228.7	9114.16	5035.27	2659.76	7583.34		5674.34	10456.6	6204.12	8879.95	5527.56	7535.57		5584.91	9354.94	6475.86	7147.83
	21320.6	29896.4	20769.3		7896.53	14371.1	10991.5		18891.2	22273.8	21381.1	17371.7	14187	24979.4		7863.22	10247.7	7714.47		4065.04	8440.99	7421.76	5058.53	3634.74	6434.81		3810.6	7921.05	9676.49	8225.04	5753.28	6839.44		4471.66	9038.75	8326.3	7927.5
	24380.2	23446.6	25751.2		6669.14	12309.9	13024.2		16298.8	23635.3	17828.6	19147.1	15157.7	27758.6		10039	9396.09	8364.45		4324.73	10721.5	7680.51	7073.09	3895.67	6523.23		5157.62	10696	6720.22	6581.6	6802.71	7900.44		5776.06	10306.2	6210.51	5773.57
	25443.3	32786.6	26968.1		6933.91	10997.8	10656.3		18400.7	25794.7	23151.8	17547.2	19919.2	25961.9		9419.54	8843.22	6594.38		5398.27	6497.88	7592.87	6066.38	4471.69	7676.71		5817.54	9284.14	5549.39	9224.98	5837.82	6303.06		4866.6	9215.67	9039.3	6496.38
	23620.9	34720.4	24148.4		14234.1	12280.4	11000.3		20170.5	23648	24798.7	13028	18019.6	22751.5		9392.33	12636.2	9119.27		3795.8	7180.95	8243.32	4306.59	2272.2	7276.29		5228.02	11302.1	9850.46	5576.12	6100.3	6779.14		3267.78	10320.9	9653.1	5870.26
	26814.1	26745.2	14157.2		7456.36	10623	9692.49		20249.3	19558.4	22918.9	16668.7	20165.8	26187.9		7733	9549.7	9050.81		4175.76	6766.31	5123.48	5187.23	4984.12	4638.8		5680.48	8219.76	7820.79	8945.92	6867.03	6918.54		4719.37	1066.89	8325.51	6962.12
	27157	31875.2	27842.2		7008.32	12040.8	12743.6		11916.3	28136.5	24670.3	15796.4	18883.8	25368.6		8522.95	9119.18	7584.33		6479.87	8674.34	10906.7	5485.76	4528.34	8137.74		5170.77	10067.5	8456.53	5448.96	4441.54	7299.4		4485.32	8994.03	8831.83	7420.17
	22260	31877.6	22104.9		8894.29	9283.58	10803.8		19335.8	18236	23875.1	14219.8	17187.4	25105.6		8521.84	11269.9	7435.91		4801.03	6820.44	7379.35	5054.98	3388.25	8093.19		5443.38	7322.98	7152.44	9069.56	5055.12	7126.69		3899.4	9982.33	8098.95	7277.73
	27722	31040.8	27173.2		6625.58	12927	12275		16581.3	14486.1	22145.4	17353.3	16282.4	23527.6		9026.17	12204.7	9824.16		6024.55	10086.9	5406.56	5316.86	3418.58	9367.65		4709.52	8928.35	7601.61	5446.58	3708.44	7421.73		5553.05	10146.8	9120.61	4258.63
	24003	35477.6	31382.7		6530.91	11945.9	12554.3		18776.3	18647	25588.7	16535.8	20980.4	22974.3		4923.4	10179.4	8712.39		5128.08	7549.28	7383.76	4300.86	3547.27	9213.18		5289.03	10233.3	6333.1	5554.9	6499.82	5276.11		5186.12	9401.34	8697.58	7079.31
	28076.5	34826	33579.4		7997.38	13035.4	10783.5		15852.3	18483.4	25073.3	17485.6	18982.2	25095.4		8205.02	9604.91	9041.82		4245.61	7255.07	7836.68	7108.78	4408.96	7274.85		4358.48	9214.93	7612.31	6696.57	5534.2	7657.78		4731.66	10420.4	7024.87	6388.27
	20718.6	31790.6	27411.1		7872.03	12618.5	9373.5		17525.3	15039.7	24112	15953.5	16972.3	25872		8095.34	9432.2	8607.55		4459.14	8563.07	9185.85	5825.87	4089.09	7559.98		3898.74	8551.22	8541.41	8806.81	6671.39	4658.54		3764.11	9388.85	6281.94	6882.57
	26038.7	26667.8	33869		5532.23	10454.1	8379.71		21995.2	16944.8	23705.6	15653.9	20211.1	25033.4		9653.14	9764.93	9890.3		4350.81	3348.31	6719.99	4553.34	4311	5536.05		3543.63	7699.15	9671.18	7323.41	5373.86	6907.83		4468.99	9698.5	9849.12	5501.73
	26883.1	30989.8	24975.8		11629.5	12361.4	11109.8		15889.1	13298.8	28078.6	14239.5	20192.4	25227.1		7222.73	10404.5	8505.46		5075.27	6327.06	9216.56	4158.5	4082.39	8210.69		5699.19	7627.26	9648.29	8377.88	5609.22	5851.7		3867.32	6547.79	8971.4	5391.59
	24580.9	31471.2	24579		9391.93	13121.2	11058.3		14684.3	15282.1	25087.8	16882.4	14656.7	26484.1		4994.05	10426.5	9993.87		4007.64	6951.38	6827.89	6322.05	5299.16	6770.46		5723.04	8954.01	7438.28	7564.95	5284.16	6781.54		5229.93	9103.12	6193.98	8191.33
	19922.3	31492.2	17030.7		9323.39	16598.7	11031.5		21086.9	17525.6	25934.7	13472.7	12706.2	23599.3		8613.92	12952.1	7563.71		4268.71	6952.08	8658.65	6522.12	4804.54	6058.31		5437.02	10902.3	8467.13	5897.81	4616.68	6941.98		4287.33	9666.2	7019.02	5209.1
	24862.1	27763.5	36386.3		6275.59	7090.46	13200.9		13032.6	13113.2	27980.9	17247.5	18516.3	26021.3		8100.88	10842.1	7177.97		4668.28	8879.17	6925.24	6961.43	3963.32	7930.8		5507.44	8234.39	6862.62	7573.05	7515.29	4911.96		5782.91	8763.95	6520.38	7431.72
	23779.8	34928.6	26305.4		7529.7	11562.4	13353.6		17837.3	22129.7	25444.4	14164.1	13240.9	23994.7		7946.88	9498.29	7999.95		4871.26	5804.05	10650.8	4928.04	4214.23	8271.45		5320.7	7068.54	8461.78	6168.78	6586.28	5675.36		5182.33	8585.12	6881.39	6208.85
	24041.9	33005.3	24019.4		9220.5	10307.5	11489.8		16325.8	16675.9	27173.8	11675.6	20356.8	22630.2		7795.28	12938.4	9616.34		3741.63	4505.88	7482.08	5499.25	4405.09	7892.45		5620.01	9076.01	7805.76	5313.61	4870.02	6984.91		4956.53	6291.02	6597.06	7670.56
	22402	31160.1	31697.1		8305.62	14149.8	8861.96		19046.6	21606.7	25568	15423.3	17628.5	25266.5		10699.9	9938.56	7054.13		5487.73	7945.8	7750.25	7515.23	4546.71	8703.68		5216.8	10600.9	4887.4	5934.5	4217.04	5505.44		4719.37	8279.93	9402.8	7818.78
	19972.2	31563.1	22495.5		13196.3	12481.1	9365.62		17216	18441	26910.5	13382.6	14796.9	28378		9634.34	11558.3	10793.9		3829.91	4731.5	11265.8	5820.5	3128.97	7109.16		4354.01	9363.32	5620.17	7595.46	4283.82	5922.93		4667.77	8573.72	9324.5	5511.03
	25239.9	30394.4	27110.2		10937.8	19594.1	12826.7		17101.5	18391.2	29324.3	13803.7	16654.2	27143.9		8597.04	8734.93	9629.55		3516.3	6672.88	6485.3	1942.86	4581.41	6933.27		5542.22	10000.5	10327.8	6939.62	5818.49	4657.33		3956.45	9256.85	6480.3	7821.33
	24153.4	37922.1	32621.5		7893.3	12701	9034.93		15501.7	21646.1	25268.6	15308.2	16420	28683.3		6548.16	12049.9	9900.98		4641.18	7083.73	8740	4004.87	3241.17	5977.42		4769.08	8972.43	5826.49	6271.64	7065.34	6019.36		4175.99	8387.86	6734.39	7286.29
	26008.8	27577.7	26276.6		11363	11123.7	9209.14		16066.1	22930.5	26237.2	17971.1	14723.9	25365		10231.9	11335.1	9332.24		4149.44	9163.58	4909.67	3757.58	4338.59	6295.49		5567.95	8501.25	6970.83	6191.85	6425.57	6235.83		4850.67	8499.38	8128.68	8177.51
	25975.5	29087	23385.3		9104.68	11939.4	9779.65		19090.6	24344	18450.4	16951.3	17724.1	24318.3		7121.18	12190.4	8789.03		4448.29	6544.77	6166.88	5440.37	3374.46	7944.42		4682.31	9922.06	8924.99	6748.1	7096.55	5621.18		5596.32	6915.27	6147.99	6530.91
	26915.3	30255.1	28307		5826.98	13701.6	13161		18270.4	24197.5	21040.6	14657.1	15636.9	23074.9		8242.36	10543.1	9538.28		4543.7	7842.06	7568.2	5449.66	4878.15	7817.95		5403.74	8592.88	8188.47	6074.09	5453.67	4783.85		3238.14	9554.71	7134.57	6751.92
	24163.7	29255.6	22214.3		7750.87	12402.5	7090.31		20234.7	19739.7	23538.5	14471.6	11113.9	26804		8133.8	10062.7	8312.68		4724.78	5816.24	9326.23	4563.86	3684.97	7460.13		5549.08	10486.3	7266.3	4238.31	6006.15	5739.83		5070.48	9204.43	8061.13	6693.23
	29176.3	31311.3	27084.5		10665.4	11807.3	12386.1		19359.9	25669.8	24385.1	16837.4	15107.6	27877		6608.12	9246.29	9258.03		5205.38	7434.75	6386.66	3078.24	3793.96	8071.41		4801.84	9874.44	7208.4	8908.11	7680.07	5546.39		5724.24	8279.97	9571.01	7570.92
	26852.5	31494.1	28852.8		10462.8	9871.33	10216		22156.8	21685.6	25791.1	14256.6	12943.3	26178.3		9518.91	11541.4	9687.67		4634.45	7018.8	8931.14	3238.71	2695.85	8087.78		5680.92	8048.33	5859.7	6418.93	4661.94	6551.49		4922.52	8914.31	5411.82	5537.21
	24992.1	30436.2	24115.7		6387.69	14037.7	9688.16		19437.8	19148.1	25801.4	18346.1	11200.9	31154.1		8435.37	9446.37	8757.98		3676.3	8621.15	8222.32	4383.61	3284.05	6776.04		5795.66	11132	5606.81	8634.24	4314.83	5427.99		4113.16	6714.33	5587.51	7406.87
	26085.7	32036.4	30278.3		8366.53	14570.7	10150.2		20562.8	22551.1	28575.3	15277	12571.1	26156.4		9034.35	10114.8	8994.27		4129.76	7893.69	6518.86	5122.46	3375.23	7425.9		5672.47	9590.86	7218.71	8158.12	5362.83	5502.45		4574.05	8797.48	5886.72	5366.53
	26692.8	27520.2	30677.1		6734.19	12733.9	11770.2		13315.6	25061.3	24651.4	11526.9	16837.6	27657.4		8812.49	14616.8	8596.15		5650.48	6705.34	3462.76	4877.18	4641.58	6377.7		5287.46	9393.83	6694.97	5076.65	5460.49	5242.83		5184.84	8745.23	6394.19	7317.65
	24712.7	24931.5	27996.8		9061.51	12706.3	10068.1		20195.3	17558.8	23159.9	13795	19417	16517.6		7959.05	10307.9	10210.3		5469.11	9530.68	7006.09	3251.19	3338.19	8995.04		4703.7	3062.23	10098.7	3336.42	7730.61	6298.92		4404.54	8939.06	9314.92	5965
	27322.4	26766	22852.7		7294.12	12876	18273.8		15794.3	21087.4	22204.7	13643	20635.8	22822.8		6461.37	13918.5	7608.76		3455.11	7078.43	9420.79	6587.62	3800.87	8710.63		4066.2	8060.42	5526.01	3692.44	5285.26	4529.7		4047.94	8374.56	7855.21	5850.83
	27939.4	33792.4	29240.5		7473.94	11627.7	9759.55		16565.5	19925.4	24602.7	13383	18195.6	19702.8		7096.2	13317.8	10373.5		4015.61	7024.93	8729.07	5841.65	3306.91	7940.79		5841.55	10235.4	7783.65	6927.33	5752.73	5079.62		4413.58	8167.59	6906.15	6551.41
	20652.3	29591.8	27774.7		7608.3	10828.9	10575.5		21847.6	23026.8	18359.7	12850.4	17242.9	15914.9		8102.09	9291.46	10080.6		4465.78	9072.21	6715.3	5466.78	6107.21	7514.64		5689.13	9838.6	7600.53	5712.38	5644.94	6376.64		5479.04	7783.35	7586.86	5497.52
	23553.4	30595.3	30826.6		10071.7	12005.9	11744.7		13581	18139.2	28497.5	16792.1	16489.1	22239.1		6708.86	14190.1	9354.25		3734.79	8656.56	7322.91	2223.74	3889.37	5929.84		5563.86	8480.3	6504.51	2239.13	4528.68	6911.36		5333.62	6562.42	7900.83	7984.95
	26635.3	27673.6	33229		6415.35	15398.1	10401.5		14141.3	18218.4	26173.5	12370.4	18833.9	17707.9		8724.92	12225.4	10965.5		4904.97	7580.39	5269.62	5371.72	4642.86	6579.5		4031.22	10033.2	6473.65	7160.54	6975.4	4868.3		5439.31	8067.62	7604.57	6803.12
	30877.8	35735.5	29711.6		8068.99	11970.4	10236		21405.6	23973.2	25477.4	14515.1	13374.2	20351.9		8133.31	12402.4	9548.61		3751.41	7396.69	5108.69	5624.9	3029.46	10061.9		5927.96	10157.9	6274.49	6328.85	7495.43	5637.8		5383.39	8641.77	6496.86	6924.48
	11791.7	28111.6	23662.5		8500.06	10504.6	6208.36		20948.5	24013.3	17773.1	18066.7	17644.4	18750.3		8975.34	12070.8	9752.6		7320.96	7975.75	6360.69	4579.46	3687.55	3347.2		5908.11	8912.08	6089.72	6424.44	4109.97	6017.73		4965.66	7783	8109.19	8210.22
	28878.9	31267.3	28103.2		9837.13	10551.4	9610.14		18915.1	25828.2	24823.7	12028.5	15216.6	15421.9		5684.61	12545.8	9960.81		3469.97	9206.78	5487.49	6217.99	3193.97	7008.87		6008.62	9245.96	6743.69	7120.72	7289.32	6966.73		4216.59	5977.22	7635.07	5516.24
	30989	30760.4	26213.1		11555.2	14623.2	11611.5		12032.9	19804.1	24421.6	16647.5	18643.5	15143.9		6576.67	11476.4	9109.99		4817.46	7658.41	4890.88	4320.47	4172.72	3682.22		5654.44	8351.83	8798.23	5473.88	6990.55	6221.55		4131.52	8835.43	7727.91	7040.09
	26251.8	33177.9	25169.9		9129.3	11585.8	13535.4		20173.8	22489.9	24683.9	15013.9	20973.6	17427.5		7221.44	14058.5	10184.8		3965.81	7079.24	9447.92	4727.93	1560.08	8702.95		3943.52	9223.1	6141.03	7901.41	7342.48	6342.4		5740.97	6481.67	7353.29	6499.98
	3618.73	30261.3	27838		8296.4	9103.36	13963.5		16756.2	21949.5	12657.1	13595.3	18834	17817.4		5826.57	10238.1	10618.4		3593.07	6984.27	7302.44	4865.52	4113.85	9628.21		3277.88	8417.85	6071.98	6872.19	4466.4	4138.51		4375.52	6765.84	7395.01	5811.72
	24827.6	29599.9	28456.8		8742.57	15804.7	11771.2		21662.6	25847.6	26480.1	17826.1	17910.9	23011.1		6112.69	13701.3	8156.73		4232.67	8451.94	6382.12	6108.04	4949.54	5627.87		5936.63	10777.1	6511.4	5988.05	4687.58	6728.58		5451.02	8618.3	8646.06	6165.96
	20768.4	32916.6	23111.2		7682.57	13418.8	10733		17248.6	21469.4	24992.3	12235.7	19764.4	10595.7		6833.54	12046.6	9916.58		5105.87	6106.21	8691.51	3926.16	5808.52	5335.9		5971.73	9236.34	7335.68	5793.15	3726.05	6161.78		4850.11	9463.51	7076.26	7085.43
	26602.8	24970.2	27080.7		8212.37	10459.3	11818.8		19581.6	20000	22424.8	16156.5	11397	16140.6		5944.91	12003	9346.74		4153.96	7250.9	8881.43	4344.3	4661.83	6883.79		5897.99	10157.2	5977.66	2670.87	6259.9	6141.88		5409.76	11375.1	7404.02	8601.12
	29133.8	27949.3	24787.2		11074	13328.4	8654.5		18462.5	22585.9	22782	17572	18188.4	17603.7		5004.98	12228.2	10489.3		5387.69	7149.64	6381.43	5670.28	3387.06	5575.45		6314.34	8939.65	4954.43	2744.59	5164.29	8036.67		5136.39	6728.88	6908.69	8719.35
	25564	28624.3	27220.4		10761.1	10383.8	11565.5		14269.9	25433.3	23620.7	16139.3	18731.1	19789.1		7215.31	11839.8	10031.8		6150.8	9529.18	5339.35	5023.63	3143.51	5571.79		4770.9	10078.6	7858.68	6207.27	5381.48	5814.4		5175.65	7802.75	7338.25	6472.99
	25086.9	26301.3	32705.7		9097.16	14186.7	12439.3		12116.1	22457.5	25488.2	15626.8	18094.7	16785.2		5754.75	11417.3	10957.2		4006.01	8945.77	4958.61	4249.03	4255.68	5863.08		4264.99	7837.45	5484.89	5130.74	6338.48	7223.51		4974.39	6246.74	6090.66	7016.57
	22157	29678.6	19414.1		11344.2	11038.9	10879.9		22549.4	23888.6	25570.5	17733.3	23188.4	16942.7		6993.69	10729.5	10632.4		4983.67	7773.29	7296.98	4944.25	3246.22	7389.67		5441.15	9857.74	7238.04	5636.2	6438.38	6225.5		5701.1	10046.1	11379.6	6225.06
	25090.5	28973.2	29111.8		10714.8	11831.7	10018.5		13256.6	18633.1	22605.6	15360.6	15369.7	22605		5267.34	13422	10572.5		4443.45	9879.22	7590.6	4865.89	5043.7	2661.24		4301.72	4819.71	7623.79	5925.85	6152.2	5578.47		4465.59	10196.8	8860.61	6288.5
	26230.1	27843	24835.7		6704.97	11401.5	12227.6		21612.8	23801	22673.2	15968	18899.2	23761.2		6289.4	12765	10729.9		4494.01	5974.23	6382.65	4768.02	4393.49	5042.91		2320.87	9992.25	5666.24	5426.84	6260.18	4609.7		4396.73	7076.93	5901.57	5496.61
	26662.2	34765	18056.8		7789.57	12618.4	8265.51		20956.4	24046.9	21760.5	16537.7	20977.5	21527.5		7301.36	11665.2	10068.8		2357.07	7893.13	9108.53	5178.99	4044.76	6886.3		4447.07	10162.7	6296.07	4693.43	6174.08	5820.72		4155.99	7625.29	7704.38	9105.5
	25561	30379.8	21225.7		9191.78	13023.1	12393.1		22576.7	26701.3	22649.4	19867.6	16925.6	13960		6491.6	10337.8	8518.01		3818.2	8233.86	10247.9	5201.52	3657.59	5410.56		5729.36	7658.1	5933.48	3479.78	7198.31	4874.56		6191.48	11874.3	6946.27	7676.88
	19001.4	28381.5	22498.7		10226.7	12380.5	9925.92		17502.3	22868.3	21213.2	12427.1	18214.9	19275.6		6458.73	8872.2	6940.43		5725.82	8368.42	10144.1	4662.15	3067.58	6027.13		4514.25	10662.9	8626.84	4449.42	5808.09	7506.79		4056.31	7155.28	6188.7	6006.56
	17176.3	31263.6	31036.5		10014.9	12319.9	11045.7		17147.1	23594.9	28936.2	12147.2	17401	22617.7		5437.57	11652.7	8301.55		3457.08	6492.74	7723.53	4426.24	4104.31	4704.96		5158.21	7357.66	8101.66	4193.73	6988.28	6207.33		4279.23	13617.6	6313.41	4816.57
	28028.5	28851.6	29108.5		10649.4	11618.3	9860.17		21929.5	25769.5	24154.7	16369.2	20123.2	17611.9		5225.4	12123.6	9626.52		2911.72	9298.23	5615.04	4149.63	4210.37	5518.6		4749.43	10387.5	7713.32	4785.02	6173.58	7328.83		4089.64	8943.1	6693.29	6454.3
	25857.1	33867.7	18900.8		8428.18	12564.3	9557.18		14885.8	27062.9	22333.5	12406	16562.9	23325.2		7314.39	13569.4	6174.08		4844.49	6857.4	9686.33	3967.83	2806.38	5909.85		5178.42	6290.32	7979.74	4244.81	7018.75	5590.23		3973.24	7226.54	8835.83	7285.86
	26564	35423.6	22214.6		7087.17	14051.4	9696.42		14040.6	26400.6	19241.5	13768.8	15564.7	17450.9		5416.1	11126.6	9574.09		4820.94	7346.08	8216.06	5408.57	4899.37	7562.18		5748.24	10207.8	13726.7	4628.05	6110.68	6066.6		4371.77	8497.16	8356.48	4597.53
	17080	35614.9	28995.7		9155.99	13651.9	8840.31		18601.5	32808.2	19745.5	18861.7	16088.7	21794.6		6046.49	9028.77	9210.1		3345.18	8683.43	5473.57	3442.57	3729.78	6846.98		5956.19	10286.7	7967.95	5402.63	4512.78	6939.83		4461.87	7510.35	7427.47	7464.72
	24892.3	31121.1	20219.3		11066.6	11586.9	9758.38		19125.7	24592.7	25008	15017.9	17303.5	16572.7		6247.88	12764.4	8361.5		2214.14	7176.27	6391.85	4494.19	4160.16	5153.96		5260.29	9723.34	6237.92	5791.51	5526.74	5992.22		5082.69	7885.54	6910.58	8991.73
	22515.6	28337.7	13819		9812.5	10544.8	6582.52		17365.9	27294	27516.3	16856.1	11455.5	21398.4		5923.76	13903.3	8951.22		3420.66	8981.48	7125.65	6280.52	3789.24	6892.95		5889.13	6153.67	6894.04	5585.92	5903.21	6094.7		4505.88	10485.4	7128.17	6557.76
	20133.5	28040.5	29001.8		9808.63	10565	10172.4		21591.2	22815.4	22849.3	13021.5	14791.9	22872.9		7067.98	9667.21	8544.85		5314.94	6259.2	6321.48	6019.11	4062.21	8621.42		6516.49	8886.02	6308.57	5161.59	6264.16	6374.87		1731.07	9660.39	6361	8184.46
	25503.8	28502.9	29651.7		1139.19	10275.5	7641.31		22333.9	16478.7	18573.7	18171.8	17220.8	21274.3		6276.21	10007.9	8799.24		2921.33	9580.76	7795.53	5047.93	5018.98	4314.38		6188.84	6678.67	6420.74	8109.38	4408.18	8591.52		5110.99	11101.8	7435.05	5922.48
	25772.7	29465.1	31714.6		9484.52	16689.1	11820.3		12922.5	20095.1	25361.9	17959.6	18914.3	19349.4		6782.63	13074.7	9789.15		4205.26	5003.5	8891.36	3382.95	5323.77	4826.2		6581.44	10285	8122.55	4744.6	5026.44	8738.12		3706.11	7839.12	6275.02	7426.95
	24529.8	26106	32583.3		5562.79	11655.1	10127.8		21084.1	31226.2	21446.5	15389.2	17989.7	18755.1		5818.69	9685.14	9295.46		4180.86	8414.21	8187.74	5010.66	3884.13	7248.13		5645.29	8073.41	7356.61	6109.54	6423.95	6875.92		4997.3	12019.8	8055.78	7002.11
	21226.4	26194.3	25080.3		11147.8	13872.2	10813.2		22831.1	28139.5	17569.5	15257.6	18282.1	22034		7566.84	12352.2	8763.32		5913.82	7820.94	6012.06	5439.02	4931.87	6897.62		6555.26	6982.84	8091.86	7256.99	5177.18	7963.06		5851.1	14052	8948.71	9252.71
	25542.7	25863.3	22814.8		6250.56	15358.6	10084		20458.8	27176.9	24279.6	16513.7	15352.1	20973.1		7661.1	12460	8584.4		2585.09	7344.04	9245.6	5068.44	3949.29	5400.65		5825.05	7152.15	6985.08	7191.21	7259.61	6359.86		6410.01	11842.4	10423.4	6658.44
	26781	30733.3	26442.2		7517.14	15185.2	9131.85		19473.1	23987.7	26627.3	16475.5	16873.4	24826.8		6233.35	13122.5	6564.38		3338.62	8901.64	7791.04	5619.77	4566.22	6788.38		3928.33	8618.67	5831.06	5228.65	5907.41	7690.23		5142.06	9902.69	8614.81	5140.66
	26799.2	22125.3	26221.2		7838.03	7871.76	10107.4		21762.6	29292.2	20370.2	18271.9	17773.6	21181.6		6825.45	11610.2	9396.18		4080.68	7728.52	8486.78	2322.68	4126.22	7850.31		3400.32	10660.6	6952.42	7077.17	5164.4	6983.17		5160.67	11088	7966.2	7844.65
	28764.8	29049.3	28730.1		8557.3	13714.2	10069.8		16180.7	22551	25991.5	19816.5	18757.7	22038		6231.33	13561.3	8757.89		5405.59	7054.47	9367.59	5243.19	4345.53	7915.88		5813.66	8270.75	7109.5	4671.58	4925.76	6993.27		2832.46	11290.4	9727.84	8697.03
	32107	31945.1	28800.5		6568.69	9773.44	10400.9		21757	22781.4	16400.1	12597.1	16188.5	21810.4		4470.18	13672	9736.41		2846.7	9388.11	9228.07	5551.1	4477.64	4422.31		2923.18	9833.95	6596.54	6222.87	5391.64	6995.09		6024.09	10276.2	7487.43	7629.27
	25392.7	30612.4	19246.8		8599.01	10488.2	10311.5		22652	21148.9	23630.7	19506.8	19351.3	21995.6		6011.5	15342.1	9353.48		5130.59	6341.55	10663.2	3571.4	5920.93	4862.91		6280.43	5782.64	7590.01	4276.62	6272.72	6602.55		5156.4	10005.8	9060.34	5646.62
	29126.7	32124.5	26686.6		7809.58	13227.4	12957.9		9327.22	30094.6	19835.5	14181.6	16292.7	20935		5694.11	12348.9	9806.3		3009.42	6964.18	8770.53	3258.37	4809.65	5709.46		4995.23	9344.87	7858.71	5238.4	6556.17	7158.07		5544.92	9855.52	6493.63	7557.73
	30236.8	25130.7	30550.5		10381.6	12627.9	11335.4		15658.5	23714.6	16031.1	17997.7	18558.3	24239.9		5704.28	13734.4	6238.5		3398.4	6444.89	8786.82	4891.15	5362.9	5821.88		6516.38	8273.07	7852.48	6168.34	6646.47	5079.78		4753.87	7978.23	7634.09	5738.96
	23841.2	31574.5	29250.9		5181.99	13789	12405.6		17646.4	24604.8	21716.1	17210.2	17316.7	16000.5		4451.97	14138.8	9649.28		3468.47	8046.4	6463.19	3967.56	5437.12	7250.85		4354.09	8316.23	8072.75	3673.2	6116.11	8815.05		3787.19	12761	7073.39	6320.81
	32458.1	31327.5	27793.8		7676	9814.52	11133.8		17754.6	25796.7	19470.7	18922.5	17954.7	17423.8		6786.36	14526.6	8690.81		4116.1	6873.66	6665.68	3982.12	3100.57	5217.5		4150.49	9152.64	8714.09	5739.02	7611.96	7589.41		5567.05	11593.2	8868.05	7946.1
	35864.2	42973.6	29884.1		9809.8	10248.4	8323.69		17232.1	29766.1	19256.4	17036.6	16181	22950.8		5054.19	15180.1	7655.11		3971.56	6534.08	4940.57	3968.11	4201.68	6277.73		1744.63	9362	6777.43	4724.27	5412.33	8121.23		6501.74	6993.53	6551.61	8059.04
	21609.9	39339.7	25405.1		5715.22	10980.3	10430.3		22630	24307.7	18800.7	15290.3	19832	17203.8		5542.59	10994.6	9571.17		4664.08	7783.6	9681.07	4362.91	3661.08	5547.4		5899.5	9622.7	8266.1	5914.74	5999.53	4782.72		5446.74	8397.87	8726.03	8525.74
	30035.7	28490.6	23082		11238.2	14959	9870.75		13603.7	25373.2	25023.2	15083.2	16933.2	21076.6		6299.07	11685.1	8520.82		3238.35	9520.67	6346.2	4768.91	4359.19	5055.24		4985.87	8961.26	5701.44	5618.85	5829.37	6375.51		6989.51	11965.6	8820.52	7859.65
	28491.5	31931.2	27129.8		7635.99	15978.1	9765.02		17773.9	27223.3	27598	16823.6	16484.6	18386.3		4981.24	9639.87	9729.98		3028.52	8969.9	8497.03	3345.52	4116.03	6645.11		4261.3	10380.8	7645	5134.76	3752.39	4144.4		5758.24	11064.5	6111.35	7560.08
	31916.3	34686.9	27651.7		10712.5	13434.6	12754.4		18322.5	24652.7	19742.1	19288.5	18042.4	27267.9		8036.86	13148.3	9071.17		3538.38	7223.31	10417.1	6918.13	4183.37	5030.33		4207.34	6932.8	5560.89	5044.96	7060.83	7170.84		3405.11	11483.6	5142.17	9896.45
	28736.1	37251.2	29282.7		7098.81	13687	10802.9		18630.8	24171.8	19703.9	19674.5	18610.9	19139.4		5144.52	15224.5	10150.1		3641.32	9014.38	5738.91	4837.16	4350.07	6864.83		4492.22	11005.1	8807.22	5018.23	7246.35	7375.34		2756.57	9728.36	7624.81	7632.77
	32037.5	25557.2	24060		7794.3	13185.2	7781.19		22159.8	24749.4	24723.4	16350.5	18558.7	23801.2		6447.24	12766.3	8991.6		5063.13	9471.27	6577.48	3758.36	4424.06	6327.99		4701.25	11283.4	8729.24	5718.94	5812.05	5373.64		5054.81	11622.4	6166.72	7665.75
	32607.2	36354	33999		8160.17	12541.4	9653.82		21756.3	22336.6	20659	16474.6	16579.3	21662.9		6676.01	11756.2	8754.7		4197.16	8431.89	7738.2	6278.55	5013.59	5587.6		6125.92	12504.7	6158.65	4080.89	5808.82	7185.71		4088.36	8165.18	6122.74	7214.31
	29758.6	33175.6	28914		9416.22	14614.8	8392.63		18991.3	22426.6	26621.4	20740.3	14162	10158.6		7636.61	13339.7	9366.89		5012.4	7529.58	9022.6	5047.25	4513.77	4838.04		6507.32	11567.1	5293.58	5806.82	6300.1	6293.92		4969.07	7291.4	8222.28	8604.13
	27847.1	36114.9	30350.6		7325.74	9633.62	10736.7		14706.6	28184.5	14949.9	12013.1	16295.5	25842.4		6461.81	10198.3	7887.68		3323.44	7702.35	8432.18	3609.41	6251.66	5652.11		5068.06	11021.9	5376.56	5333.89	6156.54	7143.32		4732.29	10289.4	8527.9	8068.65
	20585.4	30607.3	30943.1		8509.48	9461.31	10874.6		25675.8	25285.9	16758.9	15843.9	19600.9	24244.2		7167.49	12125.4	9034.92		3904.7	7750.77	8752.39	3866.76	4366.01	6135.08		4107.76	9344.71	7017.98	5227.92	6480.25	6921.73		7075.71	8873.67	8498.62	7283.23
	31528.7	26496.5	32093.3		6280.62	11003.5	18654.8		7895.27	19884.8	19995.7	18229.9	16699.5	25742		6044.57	14428.4	8534.58		3775.37	8325.01	8739.13	6110.12	2424.69	5531.63		5933.49	9280.86	6375.31	5751.09	6502.37	7341.52		3469.24	10927.2	6374.04	6694.97
	30499.1	28928.3	25450.3		8037.25	9883.35	12026.8		12228.2		26161.3	16714.9	19566.7	21292.4		6277.5	14758.1	6495.19		5122.92	6757.39	7018.45	6397.23	4483.84	6094.49		5293.59	9529.49	8706.52	3814.18	6492.15	8259.07		3947.33	13682.2	6750.32	9748.64
	28681.4	32006.5	23409		8776.15	12313.5	11759.4		23506.5		21869.4	19503.4	20132.4	19972.3		8487.89	12113.6	9702.91		3798.01	8331.6	5196.19	5763.7	4152.02	6566.63		5184.51	9904.52	9512.34	6180.6	7778.19	6241.48		7433.54	12065.6	6284.47	5318.59
	41887	34222.1	31667.7		9220.58	13687.1	9517.96		21762		19650	15953.6	13240	26729.3		5507.9	12979.8	7637.62		3156.43	8695.58	8039.67	6251.22	2785.77	6802.9		6381.4	11064.2	7372.81	7121.89	7411.73	5832.42		6645.11	12052	6315.4	7489.28
	35468.2	36193.4	28245.2		8132.35	12850.8	10175.2		24803.9		25267.2	13671.2	21481.6	23990.3		4619.85	14639.3	8718.66		4198.89	8348.83	6415.14	3503.47	4790.34	5433.36		5470.8	8660.52	7837.13	4278.52	6839.44	8235.26		5587.67	11915	10023	8495.81
	32011.3	40324.4	32021.3		9000.78	11564.6	13437.6		20428.6		20953.1	17659	18981.6			8042.97	11879.3	8818.63		5021.57	5836.42	4916.88	4963.4	4683.07	6512.11		4101.63	10134.2	6452.31	4921.44	6103.38	5640.19		5281.11	12986.6	6733.59	7105.78
	30171	22195	23155.3		8810.75	12907.8	11185.3		17801.8		21715.4	19431.6	11493.2			4685.3	12105.4	8820.75		2928.96	6008.48	8382.44	4740.26	5471	6951.27		4276.09	10419.4	7095.22	5881.09	7848.01	6850.79		5013.2	12409.2	7801.95	8181.64
	26996.2	32238.2	24954		11290.2	13801	11692.8		21416.2		26381.2	17988.2	13252.6			5525.56	14323.1	9335.52		4768.98	6318.86	7158.68	5809.21	3945.78	6438.81		4977.79	8985.71	6629.32	5892.67	7503.98	7465.56		4119.45	5777.05	8464.35	7122.67
	25045	32846.9	27596.5		11346.9	11688.8	11827.2		20079.1		27121.2	19382.7	18039.3			7169.49	10227.2	8586.97		3818.67	7052.01	9638.63	4599.65	4165.96	6987.57		4210.46	9642.02	7386.19	4944.16	5158.73	6437.81		6685.59	10011.8	7380.14	7974.99
	28360.6	27674.9	23035		8866.68	11278.2	11762		18291.6		22693.3	18185.5	19420.6			6977.63	12647.9	8680.97		3094.23	7801.82	6125.93	4897.53	4496.69	8314.53		4619.18	10817.2	7171.73	4767.7	7634.29	5327.51		4853.55	11787.7	7030.18	6285.72
	31999.1	33496.2	29936.5		8419.13	11090.8	12234.4		20856.7		26787.5	13630.4				3853.96	12499.8	6733.39		3825.37	8660.08	11841.8	6699.48	4520.3	6888.6		3608.37	9835.43	5342.41	3984.62	6277.21	7602.2		3670.03	10521.9	6341.06	7678.8
	30179	31917	31193.7		7768.21	13314.1	10397.5		18345.6		24178.7	17915.9				6879.64	15539.3	8090.17		4089.07	8003.65	9512.9	1519.99	3926.48	5967.12		5015.89	11835.5	8430.59	5517.77	5467.53	5991.07		4876.35	10274.8	7852.53	7276.75
	27088.8	33031.4	29100.6		10603.2	12798.1	9457.66		19054.8		20045.6	19749				4668.51	12507.7	7087.71		4481.02	8970.9	8359.77	5639.18	5665.1	5189.71		4713.69	10010.6	7806.69	5688.34	4109.43	6440.65		4407.47	6799.4	5978.44	7976.57
	25340.8	32034.7	31376.2		6887.87	10064.1	12572.8		15483.9		21947.8	19132				6316.48	12068.7	8243.64		4673.07	6069.5	7556.89	3999.35	5687.51	6057.61		5319.33	9390.94	6497.88	5421.08	7047.64	6179.48		4634.37	8812.79	7481.46	8985.33
	40360.9	33990.7	29119.5		9948.52	11029.3	8973.25		17267.2		23220.5	16217.3				5975.59	11198.1	9888.56		5134.05	6680.88	8154	5213.32	3436.13	3655.18		5589.52	11119.8	7084.36	5489.33	5224.39	7608.58		5171.97	11621	6265.27	6021.71
	30065.9	31399.4	23005.1		8159.48	11257.4	11884.7		16123.8		20804.1	17953				8658.63	12841.9	7934.71		2429.25	8450.98	9457.25	5151.16	2053.8	6026.76		5504.8	10137.3	7129.26	4754.41	6696.64	6020.75		4752.06	11598	7934.3	7440.16
	31158.2	29607.6	32521.6		9859.15	14178.9	9715.46		20082.8		22646.4	20245				7530.89	14403.3	10041.6		2782.98	9380.51	8564.87	1815.55	5908.23	6223.63		5496.2	8909.87	6480.7	4084.37	7267.49	8917.96		4829.32	4223.44	8547.47	8201.12
	35360.5	34998	29034.4		10748.7	8986.5	10958.4		18565		21689.4	11634.2				6129.95	12729.2	7414.34		4129.26	7098.6	7585.3	5990.16	5040.5	8759.45		3768.03	11657.6	9126.35	4183.73	6951.64	5328.68		5186.83	5907.15	6291.56	6693.95
	27588.3	33594.5	31142.6		8824.09	13058	10962.3		22387.1		25658.6	18346.4				6126.53	13363.7	9580.06		4706.74	7854.43	8130.05	3960.81	3299.86	7313.65		5680.48	8851.19	6698.5	5436.58	5098.01	7080.63		4156.07	15632.8	5412.39	9981.72
	30226.2	33000.9	30631.6		7393.94	13902.9	10747.4		20572.5		20896.7	15587				7701.41	13054.8	10037.3		4665.33	8731.86	5231.62	4595.42	2828.83	7565.9		5170.77	10287	6979.11	4420.11	6203.07	4479.06		5139.88	5723.38	6034.06	7654.8
	30261.5	32362.4	25600.7		9836.36	11659.3	10932.9		20504.4		28382.5	13497				6563.06	12737.3	10624.9		3815.04	5929.88	5820.27	5265.37	4551.75	6228.68		5443.38	7596.77	6419.64	3331.84	7307.8	5285.49		5028.01	11514.8	6389.95	8154.45
	41399.2	27933.2	29473		8639.63	13520.6	8938.46		18818.2		28063.7	16190				7506.06	11364.3	9404.25		7106.17	9582.24	6130.38	5185.96	3960.9	4781.93		6579.43	11989.9	7812.71	6838.87	7693.66	7236.28		3951.34	9455.49	7148.19	10583.3
	31048.2	30186.1	28178.7		6934.49	13412.3	13389		16742.7		19656.8	14599.8				6106.12	12236.3	9212.98		5487.27	8935.75	7832.69	3517.77	4485.44	6540.53		4709.52	8696.42	7594.73	5572.6	6904.98	5371.32		5279.07	12159.5	6202.99	8313.97
	27878.3	26546.8	29744.3		5924.18	13107.1	12202.8		23393.5		26204.5	16784.8				9909.56	11111.7	9856.6		3393.93	6640.66	7860.44	4861.1	4351.86	5004.06		6592.9	6827.1	6209.53	5829.41	7645.81	5475.44		5382.84	12078.5	6110.29	10492
	32160.1	32949.5	30033.9		7664.45	11387.3	12571.1		18753.6		25404.4	18804.6				7431.11	14143.8	8555.53		3560.61	5846.76	6075.51	5954.85	4103.47	6216.59		5289.03	8770.13	6132.67	6643.2	6956.05	8037.56		4298.63	12504.2	5430.86	10951.4
	39162.8	31940.1	29739.2		8433.31	10113	13370.1		17087.2		28887.9	17855				6801.21	11949.1	9066.89		5694.85	6961.72	9892.96	6246.4	2801.58	5930.62		4358.48	9897.39	4523.68	2622.81	7171.75	7637.49		3891.26	7619.73	7780.76	10047
	35084.5	25902.7	28049.4		13525.8	13291.1	9816.55		21831.9		27204.5	20771.4				8337.05	9392.55	6470.12		6254.51	7916.04	7515.94	5980.55	5583.05	5747.43		3898.74	11694.3	6595.59	3345.33	7299.87	6285.56		5367.93	9900.43	6284.46	10130.8
	32787.4	33394.4	24006.9		7351.07	13389.8	8420.11		15281.9		18558.3	13321.1				8521.99	10963.9	10380.9		4650.16	7017.64	5297.81	3805.33	4997.93	6238.7		3543.63	9383.43	7062.77	4906.51	7125.76	5584.88		4503.18	8094.7	6318.64	8512.72
	28981	32356.7	28187.5		9376.65	13065.6	10269.1		18629.3		16054.8	17894.5				8654.9	11984.3	10137.9		4609.05	8464.8	9765.28	4840.75	2740.51	6017.55		5699.19	6384.79	8816.13	5486.66	6913.32	6229.87		3829.52	12322.9	5469.96	9871.28
	31779	33728.7	30658.1		14297.3	10845.4	13157.9		20079.3		28671.1	23285.2				5254.01	13174.7	8498.93		4051.79	5349	6939.37	4701.76	4712.57	5634.18		5723.04	3451.09	7823.34	7064.34	6482.58	5903.13		4233.84	9930.09	5838.08	10022.7
	36131.7	28764.8	29039.6		7107.7	13637.2	12647.6		18105.4		22650.8	16448.9				6857.62	13447	11438.6		4082.52	6337.22	7825.25	5460.71	2944.27	5524.79		5437.02	13653.1	6587.05	6690.29	7062.86	7127.8		4353.14	11858.2	7030.7	8010.31
	34655.8	37068.1	30097.5		8368.22	10323.2	12104		19259.1		28946.2	17049.9				4238.71	8250.78	10311.2		2691.96	8093.24	5130.97	5138.11	4444.84	6077.29		5507.44	11439.7	6474.99	7649.86	7027.74	5723.78		4604.29	6954.53	7067.95	8864.23
	29572.3	33114.2	31177.6		8615.45	12632.9	11650.4		18292.2		21764.9	19082.6				4311.69	10707.3	9989.3		5988.66	7672.82	8168.38	5468.51	3845.48	6482.25		6025.55	11655	7690.12	7153.46	4479.85	6199.08		4269.24	9326.54	6886.94	9695.02
	34403.4	34336.8	27088.2		12070	14957.1	13185.6		24753.3		21289.6	19680.1				7735.63	14494.8	8679.59		4758.87	8478.9	7431.37	4679.23	5125.57	6658.86		5320.7	14822	6137.26	6126.89	8508.31	7675.49		4136.33	12465.7	5244.97	7383.82
	33276.1	26128.4	30260.9		8729.58	9589.9	11095.4		18136.3		21153.5	14861.8				6830.38	11208.2	9463.55		4314.62	7968.31	7551.9	4656.98	4650.91	6554.75		6466.96	12568.7	6057.83	6680.39	6504.34	5985.48		5143.25	5618.81	5927.06	6979.97
	31896.8	36513.7	33568.3		10948.2	9252.53	8766.02		18392.3		30123.9	19502.5				4529.61	12684.4	10138.7		5689.25	8503.63	8521.97	4747.28	2881	6408.91		5929.08	11953.6	9831	4515.32	5885.25	7482.33		3698.92	9528.3	6393.13	10481.4
	29941	36065.1	26991.9		15007.5	10058.2	13461		16827.5		15913.1	14042.7				8605.17	11144.7	6459.64		4708.03	7840.53	5589.49	5994.91	5290.18	6160.69		5708.31	11768.2	7639.61	4128.47	5248.75	5520.21		4662.66	10295.8	6539.68	11020.2
	28610.3	31110.1	22082.8		6411.27	13192.4	10317		14693.1		24067.8	15827				6334.98	14513.5	7149.5		5459.49	8687.95	7184.95	4990.25	3661.86	6894.82		5620.01	13164.7	7337.94	7051.08	5137.41	6972.15		4587.09	7986.8	5852.08	8980.03
	33267	31963.9	27937.4		6076.1	10943.1	11327.1		20878.7		19908.4	17201.5				6961.77	11006.9	9024.11		5492.3	9412.99	6237.04	5164.04	4091.01	6220.71		5216.8	12182.7	7207.55	5739.88	7116.3	5996.15		4072.43	9281.68	7131.14	9553.14
	36499.9	30881.9	17050.3		8722.35	9909.58	12203.1		20397		23684.3	18569.8				5030.34	10700.4	8550.36		4970.09	9284.26	7501.73	5106.57	3323.46	4400.4		4354.01	10342.3	8732.1	7237.15	6517.26	6277.31		5212.59	8432.43	6461.29	9932.46
	30754.2	27970.4	30393.8		12073.2	14243.6	11271.8		20378.7		23597.6	13902.7				6506.3	12951.6	8739.42		4955.6	7819.42	6313	7062.95	3464.68	6741.5		5542.22	7336.01	6242.41	5194.69	5706.85	5604.43		5836.51	8297.39	7340.14	8939.55
	32325	27522.8	32538.1		9856.07	12928.1	11805.3		17739.3		24086.9	17238.8				7453.3	13399.4	9146.34		2263.7	8616.95	11375.3	4184.11	4429.47	4595.93		4769.08	10057.1	7573.77	5592.21	6013.19	4131.6		4503.79	9085.22	7611.94	4186.95
	32909.6	32252.9	27264.8		7828.11	12198.5	10664.3		15882.2		29058.5	17579.8				7252.03	13839.3	7507.13		4661.72	6731.06	7796.47	4397.33	4286.03	7677.79		5981.54	10444.3	6564.14	4552.15	7035.61	5867.33		5054.62	7612.37	7431.42	6640.66
	30946.3	30587.2	29280.9		4802.56	10979.9	11654.2		23833.8		27693.7	17859.6				3896.72	10871	7754.42		3988.49	10255.3	8555.37	4651.17	3309.34	6272.14		5567.95	12591.3	7103.32	7579.03	5818.26	7396.4		5551.07	11180.5	6614.96	9494.71
	36609.5	28665.6	28891.7		6675.58	12012.1	10733.4		18738.7		25573.2	15498.2				7862.78	12201.2	8555.52		5765.43	10402.4	5108.58	4149.28	4135.36	5064.62		4682.31	11887	5896.98	7430.65	6855.24	4553.9		5287.58	8623.03	5598.41	9274.66
	22092.5	34598.3	28160.1		10553.4	16969.9	12244.1		21489.2		23733.2	14292.4				6158.78	12064.8	8649.92		4396.44	9123.85	8906.13	5851.02	4810.14	6918.8		5403.74	6149.3	6152.06	4689.9	7116.59	5651.35		4327.15	7522.27	7476.53	11252
	36230.3	27869.2	31081.3		13508	15346.6	9838.66		19370.6		24149.8	16461				8367.83	8646.9	7250.62		2168.39	8277.1	7342.4	5050.17	4960.96	5377.79		5549.08	9427.01	8172.76	7189.92	6252.45	5965.58		5753.76	7795.41	6464.12	9644.49
	32785	28428.4	26986.9		5424.28	9685.25	10830.1		18701.7		24935.3	16292.2				6883.64	11728.7	8963.84		5816.92	8792.36	9374.97	5312.54	3872.55	6454.25		4801.84	7018.23	9886.39	5573.49	6502.82	4212.04		4019.16	9522.09	5415.66	7692.45
	26834.5	31347.2	27542.8		12710.8	12725.4	10766.6		20208.4		29691.9	13458.2				6649.88	11043.4	8988.33		5435.1	7924.81	7673.85	6543.5	5051.51	4342.59		5680.92	10722.2	6533.09	5296.63	6425.17	4427.61		4318.1	9156.6	7665.78	6420.21
	26310.1	30958	28400.9		10207.1	11643.3	11316.4		15677.7		24106.1	16376.7				6120.19	9558.46	8838.82		3011.11	5679.09	6842.65	4081.73	3343.79	4515.41		5795.66	7463.31	7783.91	5585.04	4715.08	7514.9		5640.17	9817.26	7129.39	10454.1
	29779.4	29636.5	28336.7		10155.4	15334.9	11840.4		18631.2		20545.1	16489.2				8878.67	12629.5	7917.61		3090.22	4224.79	8103.36	7947.22	4395.65	6095.06		5672.47	10920.1	6252.07	5635.96	6500.97	3794.14		5152.6	9331.25	6942.73	8678.95
	36653.2	28866.1	26066.3		8257.06	11038.3	12479.6		24072.2		22659.6	19454.4				7547.93	10322.7	8558.48		2686.28	7494.66	13496	4064.05	3426.04	7014.51		5810.54	11599.5	5920.1	2292.34	5633.09	5361.5		6174.4	7854.2	6918.04	10591.7
	38791.1	29345.7	25886.9		10126.8	15637.5	10325.4		20205.2		27616.1	18296				6496.49	12652	7974.06		3797.02	7498.52	5153.14	5057.26	3591.02	4786.98		5842.15	10983.6	7405.42	4668.54	6478.39	6647.16		4908.46	10263.6	6244.02	9584.33
	31812.6	26313.4	30158.6		12270.7	12493.7	10112.9		19749		23077.3	19004.2				6991.37	14493.4	8562.08		3993.53	6672.31	7901.47	3839.16	3923.72	5464.58		6278.45	7254.05	8054.33	5876.68	6289.67	7752.57		4781.7	9560.1	7125.36	11534.5
	34779.6	30713.9	30265.1		10670.7	12041.6	9933.68		22603.1		24901.1	17690.7				6588.43	10625	8511.41		4948.05	7693.93	9374.58	7169.15	4265.72	6952		5287.46	10123.1	7768.67	3871.36	7184.45	5664.58		5366.83	10456.7	6432.53	8633.18
	24583.7	30982.2	27794.6		7240.32	12838.4	10311.5		21856.2		24650.5	19266.1				9318.17	10053.6	8156.11		4906.52	6481.04	8398.96	4495.49	4323.41	6303.2		4703.7	10423.1	8105.3	6084.23	4023.61	7423.79		3875.89	7039.77	5561.12	10746.1
	32580.8	28912.2	28813.7		6772.69	14970.4	10112.8		24002.1		25562.3	19327.8				7293.05	8620.95	7558.17		4605.22	8142.78	7839.04	5190.27	5353.97	6578.44		5789.89	11279.7	10046.3	4886.27	7515.33	7006.5		5372.44	9030.92	7755.49	10738.7
	25301.3	32279.2	26527		11151.8	14481.3	6661.88		20175.9		21823.2	17177.4				6100.1	12849.2	9565.01		5610.14	8507.08	6714.2	4729.99	4341.03	6382.48		5796.23	9165.57	6848.46	5063.35	4945.64	6605.27		5252.17	9975.52	3617.45	9010.19
	33407	30188.9	25307.7		13537	11698.5	12495.8		19693.9			14809				6031.27	11576.7	8149.72		5472.22	9511.67	10288.8	5824.91	3192.8	4937.43		6050.64	10122.7	8680.87	6297.86	7370.73	7429.47		5574.39	6856.95	7431.64	8397.97
	21377	33097	27964		14302.1	13858.2	11223.6					18394.2				5351.69	15372.8	9135.91		6773.18	8879.81	6782.92	4816.65	3424.28	6196.6		4066.2	7952.48	7426.34	5471.36	5481.73	7390.45		6613.48	9889.35	5599.29	9364.36
	34089.7	26574.8	27047.1		8433.05	13855.3	9976.36					16032.5				7957.6	9810.84	6562.9		6616.96	7945.61	3830.67	3809.82	3704.4	7044.01		5841.55	10779.7	10319.5	5695.72	5789.71	5864.43		5089.87	8913.13	8466.03	8882.94
	33253.3	35521.2	25748.8		14471.1	10525.2	5687.27					14569.3				7151.1	9804.12	8578.62		4015.61	7035.07	9022.48	4766.53	3633.98	5738.54		6006.31	11724.2	5931.12	5180.14	4840.13	6210.65		5442.02	9134.42	6356.25	8712.4
	30306.2	23117.4	22747		7068.21	12210.5	9516.23					20921.6				6648.22	10584.8	8082.18		5888.86	7123.99	8511.55	4831.67	4331.79	6686.09		5689.13	10081	8811.61	6421.52	6281.77	8062.04		5547.64	7629.44	5181.73	9501.71
	15470.7	33512.5	28683.1		7682.2	12776.5	10635					17324.1				6965.03	11247.3	8161.95		3936.33	6810.62	9699.96	4882.5	3503.61	6008.4		5563.86	9485.66	7512.98	5662.6	6644.58	8097.27		4645.38	8280.88	5992.57	5074.1
	29552.3	30282.6	24287.7		8999.5	15056	5320.15					18748.5				5722.63	12111.7	7812.11		3421.96	8214.43	10095.8	5574.73	3685.42	5638.38		4031.22	8755.73	7193.43	3734.98	5228.64	8156.07		4978.65	8927.87	1538.83	9793.64
	29778.1	31002.4	27557.2		5594.77	10214	14214.4					15447.3				5421.55	9979.22	9850.99		4706.5	7386.76	7619.93	5145.67	4136.83	6240.23		5927.96	9165.08	6060.97	5145.78	7287.31	6125.05		5891.55	8305.27	5149.57	9797.64
	30266.3	38817.2	28057		6102.95	11482.7	10453.2					16402.7				7425.8	11106.4	8023.6		3996.21	8287.97	8700.8	5271.92	3281.67	6562.37		5908.11	9641.02	7430.21	6642.31	6211.63	5262.08		4030.66	6114.41	5203.55	9711.16
	37048.8	30420.3	28517.8		6667.79	15371.3	9026.29					16653.9				6506.95	9286.74	8351.57		4374.22	7333.02	4527.3	5417.73	4284.19	7496.18		6008.62	9800.47	5879.14	4570.14	3513.66	6291.01		4483.19	8844.9	6934.3	7461.6
	27330	28752.3	29756.2		6870.52	17806.2	10353.3					17841.2				4612.96	7419.32	9275.81		5196.37	8010.87	10769.3	5952.48	3033.75	4952.64		5654.44	8932.89	9125.5	5489.79	5497.33	7155.12		4805.98	8946.29	6702.74	8717.37
	31638.1	33058.6	26892.6		9063.46	13077.6	11530.9					18816.1				6048.33	11966.2	8585.89		2409.07	7753.42	9380.94	6366.84	3976.22	6200.62		3943.52	9261.11	7952.17	6782.07	6831.04	8651.2		6210.14	12515	6282.67	9342.33
	32965.5	26902.1	30019.4		12184.5	14788.9	11891.8					18140.7				8208.08	9134.13	7451.7		7090.13	7119.07	7163.35	5279.91	4039.62	6919.09		3277.88	8455.94	5785.15	3992.23	7382.8	6413.56		6360.32	9056.98	6962.66	8004.49
	31439	34446.6	29197.1		10228.5	11960.2	13010.7					18079.2				6865.21	9953.8	7788.18		5583.27	7723.76	10154.2	5644.54	4022.44	5805.9		5936.63	10236.1	7992.55	4458.36	4464.5	9281.78		4883.32	13377	6088.87	10078.1
	33323.4	37845.8	28184.9		5734.22	11950.6	12509					19080.8				6318.84	12831.6	7729.78		4855.02	7004.35	7716.46	2593.58	5073.2	6301.92		5971.73	9045.85	6079.63	5659.22	5415.85	8537.82		5103.76	12463	5837.37	9527.01
	31266.7	40108.5	24682.7		6510.74	9310.77	10349.4					16518.6				7444.01	10794.3	9040.19		4366.12	6745.42	8299.19	3672.91	4370.17	5323.26		5897.99	9411.18	8680.86	5059.62	7096.45	6555.74		5812.16	9916.12	6681.15	7802.74
	30852.5	30505.2	26806.9		5017.16	14192.5	11985.2					16734.5				5575.5	10547.8	7757.91		4808.48	8472.48	5209.45	5477.19	4458.35	7052.23		4770.9	11116.3	8136.75	8102.67	6035.24	8520.38		4862.65	14651.9	5897.8	7610.38
	33186.8	35568.3	31622.3		12348.3	14920.9	12580.6					19670.4				5130.15	11131.5	8402.86		6245.54	7666.07	9552.55	4895.54	4351.54	6022.46		4264.99	10104.7	7674.51	5125	6523.96	9016.7		5172.65	10638.8	5859.81	8605.24
	30602.4	36415.4	28690.9		5560.6	15328.7	8987.16					17729.1				8115.62	11110.3	9144.85		5066.94	7796.85	6289.51	4919.64	4112.15	6572.79		5441.15	4668.8	7022.11	6784.17	6087.89	7562.83		4741.64	6154.72	9097.74	11561.4
	34332.7	34371.5	27317.9		9362.44	8870.69	9876.97					17677.8				8771.4	11202.5	8513.78		5509.27	6785.48	8723.26	4868.31	6401.38	5964.53		4301.72	10201	6185.97	5853.64	5833.37	7245.67		6099.97	7571.97	8126.5	8974.68
	33383.3	39094.1	29422.2		8094.81	13046.6	10285.8					20365.2				5808.94	11157.4	6608.55		5383.73	7113.68	5921.51	3469.48	4681.54	5192.62		2320.87	10405	6861.29	6415.89	6421.12	5019.94		5834.54	7402.73	6378.49	7745.57
	34414.9	33219.4	24916.9		7571.74	11983.4	10869.5					19792.4				6517.78	9629.22	6524.07		5252.35	7888.89	9164	3041.05	4026.65	6030.15		4447.07	10039.5	6592.24	5565.49	5998.81	7255.33		6021.64	9851.83	5921	9070.19
	30050.8	35051.5	29160.5		10532.8	11682	9845.61					13559.3				5969.81	11136.8	8010.87		4273.26	7529.34	8646.44	4704.52	4056.66	5983.43		5729.36	8255.33	5678.89	6486.81	6177.28	8646.99		4833.54	8331.91	7521.83	9288.84
	32465.4	34877.7	25194.9		7094.12	14308.7	7945.87					12896.4				5526.23	10979.6	9724.31		5335.3	6584.92	7918.69	9825.9	4044.31	7583.3		4514.25	8711.57	7309.92	6531.55	6190.15	5966.87		5702.72	8720.66	6547.88	9305.37
	29734	31484.7	27797.1		8569.55	14684	9583.23					13949.5				4366.88	14003.7	6881.91		5472.44	5509.69	8730.02	4600.14	3452.83	5213.22		5158.21	9116.95	8108.07	4513.89	5909.77	6689.4		5017.42	6770.59	5753.73	8447.18
	31036.2	30674.5	28520		11336.5	16000.8	10590.1					13886.3				5944.52	13669.3	7151.72		4699.19	5560.56	5901.13	4844.39	2380.09	3400.4		4749.43	5469.7	6377.62	4097.02	6821.11	7035.52		4254.24	6256.21	6114.57	6540.97
	30579.3	35148.3	22871.1		6791.56	12929.2	10457.2					19931.5				6540.33	10875.1	10624		5090.92	9474.88	9009.76	6249.25	2612.18	2732.58		5178.42	8948.86	5507.09	8084.62	5252.06	5749.55		5436.31	7983	6383.97	8894.8
	30467.4	27754.4	25945.9		6299.68	14450.6	10977.2					17680.9				6302.93	10521.3	7267.62		4494.65	9382.93	8010.27	4890.93	3462.98	1437.2		5748.24	7915.84	6670.51	4646.94	6997.54	9825.64		5414.1	6408.5	6540.43	7325.06
	28162.2	27973	20136.7		12715	12475.7	8376.78					16812				5100.44	10766.9	9295.49		5316.71	8148.77	9716.03	4575.64	2674.14	7498.18		5956.19	6702.97	5992.77	5314.4	4368.51	6608.6		5570.58	7495.38	7319.97	9060.35
	31583	30283.4	29463		8985.06	12133.8	9316.39					14198.1				5082.47	10637	9101.73		4502.67	8621.53	8788.8	4476.53	3182.33	5870.88		5260.29	10685.8	7782.9	2727.9	4643.99	4146.66		5385.13	8315.03	7574.27	8957.96
	34668.1	27560.5	27087.4		12695.3	15832.3	9526.54					16374.3				5272.62	11898.4	9145.94		5781.63	7489.91	9569.2	5349.7	5447.28	6387.65		5889.13	9015.33	6657.48	6073.91	5377.22	5696.81		4590.08	11437.1	6936.45	8384.34
	23894.9	33125.2	26753		5707.8	15586	11802.6					18544.6				7571.34	10450.6	7804.81		4811.22	7198.17	7794.11	4294.02	2162.4	4434.93		5645.29	10161.3	8196.44	6233.13	7295.49	4333.73		4553.99	8558.32	6228.54	9189.82
	34622.9	26524	27363.9		10599.4	12812.9	10288.2					17117.8				8094.24	13015.8	9162.73		4838.34	8350.94	11945.6	4425.02	3704.38	5634.79		5825.05	9504	7620.62	6266.37	3893.6	7921.54		5429.36	6868.54	7308.69	7509.1
	16756.9	26114.8	22307.8		14269.5	13845	9570.84					12415.5				5457.11	9650.85	7343.46		5049.11	9922.23	7823.29	4704.9	3838.26	6443.3		3928.33	9172.11	7999.47	7107.74	4648.81	6526.65		4686.95	7230.75	6396.93	11311.6
	30065.2	29165	29704.1		13568.5	12158.4	11110.2					14281.8				6086.1	11626.4	7894.17		4086.5	9991.51	7815.26	3682.46	3406.32	6595.59		3400.32	9001.18	6285.68	6202.35	7972.3	8865.39		6715.34	8809.55	6284.76	8927.78
	35377.5	29389.7	29105		8538.06	14171.1	11513.3					17329.3				7721.06	12026.3	9191.16		4378.91	5045.53	7290.35	4119.24	3737.5	5622.97		5813.66	9275.93	7124.12	5896.32	5722.9	8649.21		5209.4	7845.15	5943.67	6886.64
	32149.8	35296.2	31287.6		5410.53	13225	11424.8					20561.7				6209.28	10640.3	8123.52		6534.29	8768.33	8992.31	3399.7	2963.72	6735.84		2923.18	10542.2	5831.73	5419.35	4322.59	7037.02		5946.75	7182.44	6734.74	8649.07
	25179	28615.6	29884.4		12566.1	11483.7	10960.1					17857.2				7415.22	11668.5	9023.83		4129.44	6328.09	8523.44	6467.02	3772.67	4941.92		4995.23	6625.11	8193.76	5887.07	6759.25	5564.2		6113.31	7281.82	7800.46	9082.14
	29825.5	36575.9	27194.7		8875.61	10877.5	9174.1					11742.9				7444.35	8974.32	8886.97		5144.88	8579.57	8838.48	3154.63	4758.82	5319.22		4354.09	9815.75	6387.06	4942.64	5475.58	6950.49		5157.78	6187.65	7365.77	8866.15
	15763.6	32521	22339.4		7073.16	14943.8	10890.7					19705				6093.74	10669	6179.45		4789.87	9453.4	6321.7	4763.19	3834.98	7262.3		4150.49	8925.97	8027.62	3185.46	5863.62	8449.53		5564.9	5485.52	6263.19	9033.42
	17889.1	35718.9	25004.3		13298.5	13322.6	7137.39					17139.7				6867.35	11320.9	10466.2		5125.26	9745.49	8735.93	3538.14	4577.18	6759.69		5899.5	7906.82	7283.2	5328.96	3765.46	8447.06		5593.99	7557.29	7552.87	8670.78
	27811.3	28781.7	22104.1		6972.85	13093.9	9285.26					18266.3				6163.84	10862.7	9601.12		3601.87	7589.84	8462.87	4766.1	3066.81	5176.36		4985.87	9302.32	7074.71	5058.74	3123.91	6302.59		3614.78	7440.72	9162.9	9482.05
	23742	31238.8	23876.7		11740.2	11649.4	11105.4					19810.5				6198.85	13436	7850.47		5200.25	7635.76	5340.82	3853.72	4001.95	6200.99		4261.3	6625.09	6242.56	6127.15	2664.51	6857.03		4649.5	2874.14	6429.35	7267.36
	30550.3	25170.8	21529		13245.9	14222	7283.86					16509.6				7964.4	9590.43	9307.53		4275.68	6514.43	10395.3	4594.98	3186.51	5577.05		4207.34	9138.31	8814.22	5792.1	3963.52	8922.6		5545.65	7994.81	5896.59	8250.46
	27069.6	32541.5	24526.5		7428.1	11520.8	11204					16985.9				7927.47	11648.8	7408.75		4965.31	9118.56	7613.82	5882.67	3246.44	6826.78		6619.29	7675.71	6659.2	7175.66	3741.47	6543.81		5555.64	5254.55	6599.4	8560.13
	29795.5	27672.7	21187.2		19443.7	12130.5	8601.19					14679.2				6978.05	12943.7	7491.78		3549.33	8397.69	9519.73	5008.03	4505.08	6055.73		4492.22	9605.91	7314.31	3430.59	4507.91	5409.77		5291.98	8869.4	7224.02	9651.57
	25092.4	32780.2	21544.4		12273.2	14519.9	7331.75					13998.8				5616.91	10347.9	9916.82		3105.53	9182.58	8153.97	5350.24	3739.45	7085.12		4701.25	10976.7	7353.61	5716.86	5736.64	7381.42		4631.24	6692.17	7513.5	9351.58
	31350.5	29393.9	21843.9		6971.01	12121.4	10493.8					18818				7458.83	10910.5	7033.57		5499.31	7586.64	8610.26	5449.53	2975.2	6452.49		5068.06	7662.82	8381.3	6303.16	5141.2	8141.43		4744.93	9056.94	7872.84	6430.81
	23238	35560.9	26457.1		6225.29	10024.5	11757.8					16143				9002.72	11231.9	6751.38		4316.23	10168.3	8175.74	5053.74	3236.92	6959.72		4107.76	10609.6	7883.09	5737.41	2978.92	7788.16		4933.52	9876.68	6932.4	6287.72
	30820.5	27819.2	28600.2		9953.36	14107.9	11085					17297.2				7822.63	13385.7	6478.16		3728.52	8912.49	7297.06	4477.26	4504.87	5131.07		5933.49	10567.6	6851.68	6196.56	4027.81	7868.53		5126.53	7089.25	7397.38	6434.71
	25915.9	19893.8	19870.7		7833.62	11339.3	8680.25					18209.8				9796.72	11653.4	9449.46		4274.4	8342.12	7285.64	4376.45	3457.02	6341.92		5293.59	6440.96	8578.26	4564.99	5342.08	8303.23		4819.5	7961.71	4967.75	6850.77
	27883	34551.7	20741.5		4880.68	11404.5	8431.63					16455.8				6557.64	12721.2	8768.59		4863.64	9239.47	9025.34	4092	3398.32	6102.87		5184.51	9849.12	8376.3	4850.77	5683.4	6123.91		5444.32	8781.72	5952.3	2553.37
	15339.5	37028.9	30396.3		11891.2	11578.4	8826.87					19086.2				6357.67	9533.59	10572.8		4597.85	10881.5	8613.7	3770.31	3401.77	9121.71		6381.4	5841.49	8618.38	5397.35	6537.1	5119.15		5312.48	8285.01	8231.07	9564.16
	24328.3	37464.3	23838.1		15712.4	12207.8	8280.13					17500.5				9690.99	11289.3	8913.04		3573.55	8999.99	8949.21	3866.9	4030.22	6588.19		5470.8	6185.5	6692.23	4329.03	2423.25	8182.39		4222.88	8978.58	6101.45	9138.37
	19302.7	37534.1	22391.9		12039.4	12180	10473.9					18274.2				5704.46	14471.8	7086.86		4793.19	7577.72	7377.46	5810.47	4659.08	6970.95		4101.63	7944.47	6927.09	5157.17	5993.86	8729.26		5116.66	8797.96	8024.02	10770
	27110.8	28255.5	24771.5		12204.1	4114.02	11239.1					18915.4				7504.26	9084.07	7921.75		4226.55	9268.66	8493.62	5452.63	5012.04	6423.25		4276.09	7044.79	7016.61	3386.95	4404.11	6577.55		4595.63	6279.49	7398.58	7016.17
	22752.4	33682.6	26410.2		10965.3	10053.3	10662.7					15482.4				8331.58	12306.3	8494.03		4517.69	8970.27	8661.91	4602.86	3796.77	9081.18		4977.79	6729.07	7155.58	6005.79	5372.78	4749.35		5625.9	6730.02	7346.49	4883.37
	19289.5	34079.6	21034.6		6827.02	14030.2	8757.99					19917.4				5541.45	10437.9	8998.19		3762.99	7817.96	9558.94	4619.81	3657.91	5967.62		4210.46	9158.12	6767.85	5327.85	6385.75	7297.81		5399.86	7041.61	7108.34	9347.35
	27499.3	37351.6	22194.1		8918.25	10962.1	9336.13									6123.73	12229.9	6529.78		1906.62	8454.38	8889.23	5170.2	3836.43	6620.34		4619.18	7687.37	6604.1	6309.22	5238.98	7691.47		5681.17	8819.47	7499.43	8490.61
	27949.7	25074.6	21873.5		5471.91	13396.7	10973.4									7047.82	12225.2	10454.6		5174.68	8840.96	5887.7	5336.36	3227.1	7174.41		3608.37	10219.7	6815.85	5308.12	4530.37	7567.66		5032.86	8728.62	5756.69	8375.07
	26184.5	32958.7	22257		11471.5	12386.1	7359.72									7101.9	12290.2	8442.24		2314.57	7597.13	4955.91	5599.37	2515.53	4584.16		5015.89	6749.08	6259.78	5507.75	6466.91	5789.6		6359.59	8861.85	5784.39	7169.49
	23709.9	36108.9	21466		7384.01	15127.5	12196.5									7275.2	11973.5	8441.05		3856.69	6687.44	8525	5232.78	2206.49	5473.84		4713.69	10187.8	7969.11	6182.12	2843.22	5300.65		5048.14	5229.59	6971.68	9429.12
	19640.6	23775.7	24876.5		5337.71	15603	10470									9212.51	11706.1	8222.62		2095.01	7486.01	8253.11	5217.67	3836.11	7163.11		6316.13	6464.81	6600.74	6202.63	5597.57	5765.9		4968.09	7739.26	5132.53	10112.1
	18964.7	25647.9	23459.8		7016.54	11268.4	9119									4083.46	11757.8	8886.28		5149.98	8259.98	6414.02	6411.37	3305.33	4422.33		5319.33	9362.81	7481.81	4979.96	4381.94	5830.43		5425.27	5463.78	6780.27	10963.1
	24317.3	36136.8	23067.1		6940.34	11943.3	9570.28									5878.65	10632.6	7897.31		4504.43	7997.72	8249.21	5564.81	3714.4	6997.01		5589.52	6592.59	7125.1	7566.32	5273.34	4984.7		4744.99	7612.6	7944.12	7552.87
	25027.3	25582.9	21144.5		5997.08	11905.3	8866.73									6064.85	11222.3	9026.49		1612.23	8397.6	6730.35	6310.97	4653.32	6072.85		5504.8	7782.81	7089.44	5003.22	5814.51	8911.6		3811.99	7147.78	7574.59	7993.84
	27048.1	28288.6	28526.4		15526.2	12396.6	9259.23									7545.84	12367.2	9718.56		4409.2	7281.92	9201.04	7065.23	2371.12	5738.2		5496.2	9825.36	6211.42	4968.21	4723.94	5047.51		5420.61	6446.72	4301.13	10019.1
	26788.5	31847.6	20382.6		7324.14	16671.5	8119.89									5816.71	8651.59	8517.66		4773.59	8949	6163.04	4489.46	4417.46	5648.77		3768.03	9747.74	6061.97	4532.55	7480.27	6599.76		4196.23	6749.49	6162.7	10193.6
	20138.9	36770.4	20495.9		10988.1	12338.9	8003.38									5733.03	12749.1	9404.25		3914.63	6701.31	8633.85	4651.85	4043.45	7211.78		3740.13	8928.36	6023.89	7307.67	5962.27	2917.15		6243.36	6478.99	8974.65	9383.76
	28468.1	42040.6	28023		8775.82	16082.4	10972.6									6539.1	15132.2	9698.21		3811.77	6987.67	7993.48	4564.22	4078.27	6716.1		3586.47	9575.1	7294.93	3469.92	3789.04	5671.34		3314.19	7659.07	9999.86	9097.42
	18695.9	29413.9	16820.7		14001.3	13166.9	10743.7									3292.25	11748.8	8829.92		6012.7	8829.57	7028.56	4855.55	3288.51	6130.9		4532.3	7968.13	6771.24	6988.88	7393.91	7739.71		4457.8	7700.82	5785.25	10284.6
	22201.9	37978.7	17553.1		11018.8	18119.2	10446.4									5851.69	9888.45	8844.56		6423.79	7529.75	8188.49	4798.95	3587.3	6539.07		3793.16	9394.08	7088.85	4318.78	7832.45	8737.41		4883.97	7302.36	5453.41	9025.89
	26330.4	33428.7	22161.4		7678.22	11856.1	9759.79									7709.2	11761.3	7807.35		2920.33	7760.06	9221.6	4849.78	4028.72	5402.63		4117.03	8788.51	7740.16	3246.41	2572.14	4959.93		3080.19	6313.16	7936.17	9736.29
	28443.3	27556	16593.9		11536.8	13942.4	11417.5									6692.67	12766.4	9178.28		4538.7	9049.25	8328.11	5748.06	3156.73	6617.54		5793.16	9317.5	7154.79	7907.89	4559.03	5680.28		6243.26	9074.06	5070	8786.96
	30838.7	36948.2	22970.2		9224.97	11695	8070.56									5645.84	12117.8	9922.19		4517.71	7383.15	8533.68	3461.68	3502.18	4686.81		3541.05	9786.7	6963.81	5523.93	8062.91	9222.99		5334.78	8065.97	7899.29	8348.53
	27708.2	27809.4	21366.5		8706.94	13089.1	12341.3									7431.04	11442.5	7798.56		4078.32	6673.49	9082.26	5383.35	3184.48	7277.65		4079.43	11796.4	6694.61	4277.17	7722.69	5454.8		4811.16	3856.14	8147.94	10329.1
	25986.1	27558.9	25654.1		8638.8	12479	12415.4									7113.74	12816.2	5319.61		2483.27	7027.79	6599.42	5416.65	3689.02	6266.42		4642.57	8655.33	8025.19	6477.9	5207.41	5473.83		4444.37	6061.94	6712.96	7884.92
	30399	36653.9	25006		12200.1	12029.9	12922									6568.86	9961.53	8909.85		4380.96	7883	10261.9	5187.38	2543.05	6161.53		5336.41	7592.81	7252.18	6348.47	6220.19	5399.36		3486.82	7919.97	7483.75	6902.9
	28307.4	31272.7	24138		7859.66	14975.8	8255.55									7128.48	10048.2	6340.19		5194.64	9556.5	7339.92	3994.61	3911.08	6339.96		5647.59	10021.8	7202.27	4287.2	4426.53	5470.22		5950.56	6935.98	5967.39	8430.21
	23978.8	37668.2	22245.4		9287.18	15358.3	11185.9									5971.85	10415.2	7888.62		3537.88	8898.66	8138.8	5122.99	3847.07	7636.02		2803.85	8947.53	6082.76	5407.69	3929.33	6726.89		3360.98	9979.89	6397.95	5270.97
	25900.2	33495.3	22179.4		5847.54	11996.9	10072.1									8208.55	11679.4	7365.84		4769.41	5827.77	8689.15	5310.02	3320.79	5282.71		5494.61	12910.2	7948.25	6446.73	7214.97	6315.5		5986.91	7670.21	6060.86	7493.19
	19395.6	29210.9	24644.8		11607.1	12500.2	9429.56									8871.48	13258.4	7606.25		5910.12	6814.02	5290.4	3753.47	4948.75	7091.95		4819.12	12313.1	6904.26	5558.08	5279.54	6204.61		4698.28	6987.6	6699.34	6913.48
	32420.3	29025.4	27920.7		8449.44	14998.3	9956.92									6238.91	12570.7	6423.14		5250.67	7588.99	4195.07	4729.03	4321.74	6544.04		3736.25	7001.4	5054.2	6977.14	5095.43	6214.21		4578.27	8738.12	2577.49	6870.43
	27675.7	29868.1	29181.2		6770.8	12755.5	9523.86									3141.31	11830.4	8519.29		3992	8184.15	7540.01	4899.2	2195.68	7173.57		5519.93	10008.1	6736.67	5654.68	5265.32	7997.94		5312.19	8766.62	5903.01	6405.48
	28563.5	27607.4	23467.5		11575.1	12622.5	12151.8									5056.57	14377.2	9065.99		3761.39	6941.99	8278.9	4411.56	3918.72	3977.21		3232.53	10784.2	5859.69	6182.79	4432.54	8180.12		4117.83	6720.14	7576.89	5827.42
	28567	35290.1	28617.8		14589.4	13371.3	10397									5443.59	11245.3	7352.12		5553.21	6433.67	8971.63	4797.91	3096.08	4902.92		4882.24	11206.4	5882.54	2661.23	6988.75	8519.17		5441.44	7370.41	7433.26	6497.31
	26779.5	35102	25027.2		8213.43	12406.3	10851.4									5666.44	12157.4	8185.19		3494.89	8177.36	7700.37	5707.14	3401.94	7539.72		5455.07	9215.58	10939.6	7542.03	5456.1	2950.64		5564.41	3885.68	5488.93	6200.37
	23863.4	29270.4	26743.2		9128.09	7860.13	13273.5									6374.32	10131.9	7822.5		5100.4	8938.1	7429.94	5401.9	3352.22	6693.16		6423.01	11570.7	7945.86	5898.89	3925.47	6798.67		5548.86	8268.72	6778.85	7314.74
	14151.1	26958.8	24542.5		10435.7	12296.4	10661.6									5645.96	6959.05	7614.8		7597.19	7863.42	6450.82	4966.77	1680.2	6740.72		5745.53	10274.9	8047.43	3177.26	6300.34	5994.21		5242.88	8608.18	8113.05	7372.34
	26701.8	31420.8	25747.2		10479.5	10838.9	12934.3									6404.05	11412.7	7954.21		4647.25	9840.44	5132.68	4205.35	3481.55	7111.45		6097.79	11151.9	7257.47	6505.23	6776.51	7906.93		5429.35	8866.82	7157.16	9384.68
	30572.6	28468.7	25782.8		9415.36	10981.3	13800.7									6713.67	11214.7	7978.95		4522.9	9190.92	9617.96	5013.12	4101.44	5636.33		4366.77	8621.23	6247.15	5531.89	5806.96	8259.15		7575.43	9210.54	5998.08	5697.8
	28226.1	29212.2	29427.7		9385.8	14209.6	10079.1									8825.61	12667.9	7807.51		4750.4	9050.85	6353.28	5112.12	1901.97	5431.97		6011.7	7196.52	5683.27	6005.91	4807.74	7053.09		5258.91	9228	5819.67	6645.85
	19210.1	25863.2	21789.2		8860.5	11460	13299.7									5834.59	10683.6	7312.66		3845.95	6468.54	7305.25	5317.74	3807.68	6988.16		5812.23	7480.84	6262.95	595.104	7013.57	2730.54		5035.24	9505.37	5815.77	7731.29
	30467.6	32528.6	17258.9		8708.22	10528.7	10760.6									5746.81	8277.05	8250.55		3679.82	9094.07	5560.74	3823.22	3829.25	6606.43		3646.71	9029.01	8061.09	5633.43	6220.62	6352.08		5954.24	8082.74	5837.91	4968.07
	26020.4	28728.4	23332.6		6144.88	12017.1	9878.14									8372.24	12214.3	7465.61		5788.23	11691.3	7529.02	5319.01	4586.03	7230.87		5073.2	12097.3	7880.33	4806.57	7382.98	8476.84		4092.76	9171.29	5096	7375.62
	25886.6	28721.5	24954.3		12243.7	7034.76	11359.1									3823.65	10137.5	7678.38		5395.29	6822.76	7473.46	5070.8	4400.29	5605		5308.08	9383.05	7147.62	5881.64	5172.15	7744.52		6161.76	8802.22	8625.12	7662.24
	26617	29154.6	25359.9		6982.44	10645.6	6278.9									6444.05	12126.9	6691.54		4691.44	7878.88	9700.81	3693.67	1505.4	6150.84		4803.07	7306.65	7545.67	5376.02	5854.22	6718.74		6365.04	7881.54	9013.66	7107.5
	28417.2	34445.7	25674.7		13628.8	11270.3	10275.8									3905.78	6388.65	8290.98		5484.18	8814.74	9410.45	5817.48	2302.53	6954.1		5662.88	7705.12	6344.82	6743.22	5155.49	7618.75		4821.59	5610.82	9025.41	6135.52
	28393.6	29422.6	26954.3		11057.3	12808.8	11469									4974.88	10545	8330.67		3681.37	7531.19	7729.58	5318.97	4610.26	5128.29		4045.87	10839.7	6117.91	6890.42	7236.97	7344.68		5571.17	8792.06	7259.95	6366.62
	27294.8	30409.8	32360.7		6878.06	13741.8	8215.25									5984.67	9349.33	7951.5		5269.45	7695.56	7073.56	6464.62	4252.58	5549.88		5440.07	10218.3	7580.04	3157.3	8009.31	7727.36		4942.68	9830.79	7447.53	5300.24
	24246	31269.1	22094		7957.64	12545.4	12708.4									6530.72	13198.4	8037.92		3960.19	9078.28	5777.76	5216.01	2650.01	5144.06		7467.84	11260.9	7189.02	6500.9	6104.66	6633		4914.36	8503.67	8686.19	6422.84
	25485.6	34262.9	22828.6		7522.52	12587.4	9508.72									5676.69	14772.4	11022.6		2131.88	7088.38	6980.36	5784.34	3995.61	6744.05		5320.94	9866.9	6471.13	5893.51	5560.28	3675.84		4889.32	12397.1	6163.67	7552.45
	27822.5	31884	24424.3		10351.6	13741.3	11371.7									8318.64	12076.8	9375.59		4379.12	8594.26	7201.66	4206.57	3341.77	5149.09		4445.69	10276.7	6836.27	4873.89	7309.15	6607.63		5119.59	5831.09	8251.53	6831.9
	27795.8	36608.3	26886		10525.2	11181.8	9563.39									6763.26	8764.48	8494.83		3926.5	7633.47	7792.06	6464.66	3536.04	6117.71		4352.38	14156.7	6830.31	5929.56	6478.5	7539.09		3052.66	6247.92	7131.04	6902.1
	26059.6	35831.9	23710.2		10236.8	11005.9	11089.1									5407.72	7849.77	7545.15		4473.4	7559.44	6693.12	3920.79	3184.6	7163.57		4690.98	9502.8	7503.43	5027.92	7142.85	6466.58		5874.01	9292.06	8091.86	6939.53
	27425.9	29379.8	23298.4		11757.3	13601.4	13513.7									10276.7	12733	10469.3		5770.16	7274.08	7631.26	4949.4	2921.89	4896.48		4859.25	11997.3	6987.39	5886.11	6238.68	8396.32		5344.32	8076.64	2150.52	5798.35
	26012.6	31977	22401.2		8033.81	12195	11552.6									6165.75	9300.64	5062.41		5051.68	8446.3	9368.79	4768.12	4134.93	6359.85		5193.19	10617.5	7081.15	6419.35	4942.12	5440.8		4814.34	7082.89	8663.97	6855.19
	29228.6	31904.1	18000.1		6902.38	8977.22	14059.3									7685.28	11802.7	9540.92		5048.61	8911.17	8448.06	4940.56	3298.55	5024.2		4998.2	7492.6	5698.41	4135.27	6248.83	7547.62		5820.21	8789.57	7277.23	6955.56
	25383.6	31789.2	21396.4		6318.71	12622.3	15085.7									6691.31	14274.6	9057.43		4485.59	10068.7	6927.64	5414.36	4465.38	6941.27		5547.77	8090.49	8419.16	5414.84	7002.18	3464.94		6442.33	8442.27	4863.21	6053.51
	31103.2	42092.6	21845.3		10117.2	14093.5	9129.74									7343.11	13233.1	4759.53		3260.59	6661.76	5835.82	5375.6	3379.72	8108.81		5012.39	8470.65	7518.26	5720.62	6765.1	6467.41		5065.52	7044.58	8098.58	10528.6
	30588.4	34694.9	24674.4		7543.99	10659.6	9697.05									7178.73	9881.27	8036.05		4775.93	10083.9	6387.89	5712.1	2592.37	5661.52		5035.54	6271.98	5804.31	5611.89	8114.6	5924.4		4647.97	8056.82	6758.08	7155.35
	22821	33286.9	19996		14440.3	14371.6	11267.5									5291.41	12221.2	10179.1		5163.46	9308.06	7916.03	5664.01	4160.15	5583.69		3588.61	10250.1	8728.94	5600.86	6640.76	2649.54		4503.48	6853.94	6746.94	4937.04
	27088.9	37652.4	21009.4		11603.9	12842.6	8130.89									5745.33	9916.12	7184.22		3384.26	5654.19	4604.41	6435.25	4579.19	5157.65		3805.55	9504.12	5302.22	3895.94	3743.72	8091.51		5213.23	8491.22	5944.45	5818.1
	27141.5	34852.3	26452.1		5030.11	10080.4	12462.7									8017.69	12196.9	8801.24		2895.85	6893.22	8392.91	6078.11	4694.71	9142.67		4629.95	8639.11	7712.3	7015.44	6046.59	8976.56		4699.52	10171.4	6176.74	5158.49
	25051.6	36963.9	29261		8576.44	14507.5	11459.6									4799.44	11102.6	7906.67		4617.15	7916.81	8162.45	4319.35	3641.49	6704.81		5345.85	9577.41	5109.85	5922.7	4413.51	6856.45		5137.44	6648.5	7413.11	5156.76
	21016	34673.7	26440.6		9563.55	12720.1	11538.9									4436.3	10726.2	8071.47		5001.08	5767.59	6525.62	6020.54	4206.24	7062.55		3474.05	9634.24	5885.54	5663.18	6837.43	7974.93		4293.74	7025.41	6813.31	8631.23
	21389.2	34637.4	33507.5		9579.93	28990.5	11179.1									5777.77	9629.2	8988.14		4237.25	9062.73	8416.84	5542.64	3628.64	5235.07		5304.15	10368.8	8129.17	5656.34	6646.52	7159.4		4193.92	8495.59	7023.04	6633.21
	24319.6	36188.1	31739.9		12783.6	10390.7	8776.71									6576.74	13049.6	5831.88		2926.52	9214.02	6822.73	5827.99	3468.12	8137.19		3765.82	8261.22	10454.1	7117	6473.7	7349.24		4543.76	7658.2	6548.24	5114.7
	28050.4	35302.9	26198.2		6649.62	13162.3	13563.2									3858.33	8805.33	10529.8		3819.66	9854.07	7407.28	5939.25	2898.67	6274.69		6152.94	10514.5	5592.98	5356.71	5995.64	9343.82		5268.49	7871.06	1806.24	5541.61
	23393.4	38433.7	28716.2		7140.29	12221	12164.2									6506.89	11378.9	8638.8		3749.1	6894.06	6143.06	3884.38	4000.32	4487.55		5229.91	8770.31	10689.4	7639.55	6053.27	7601.26		5361.59	8267.31	8624.53	5773.38
	26786.4	34589.7	26053.9		6456.03	14476.9	9376.17									6603.44	9315.14	8899.43		4990.34	7917.78	7393.56	5134.09	2729.19	3838.01		6032.93	10257.9	6791.06	4573.12	7115.42	7263.99		4906.44	8503.09	6870.88	5901.98
	21231.2	34108.8	24107.5		10588.5	11000.4	10862.7									5529.23	13422.9	9884.22		4181	10000.5	5466.9	3487.83	3125.77	5482.14		5824.4	9659.52	8860.86	6184.89	7158.94	7226.9		6093.73	7990.94	8731.52	6955.6
	24904.5	31131.2	41219		4868.31	14545.3	11477.4									6970.98	10148.4	10337		2998.15	11056.8	7502.08	3709.35	2731.07	2380.61		4167.13	9899.61	10523.8	4882.37	5705.58	8857.45		4372.03	10561.8	6431.38	7425.51
	27294.6	35143.5	31919.9		8008.93	13946.1	12208									6540.31	11315.8	7501.66		3857.09	6463.27	7980.46	5015.64	2978.03	7029.69		4534.69	9763.01	6318.79	5746.48	6736.68	8903.66		4127.78	5897.25	10245	6974.45
	23470	33377.8	34269.7		6590.68	11294.4	13638.3									6514.94	12142.8	9054.36		4536.23	8070.92	7304.66	4756.84	3995.77	7482.06		3009.57	6018.18	6681.57	4444.55	5545.87	5312.73		3645.06	6608.47	6134.62	6646.61
	28754	29647	25208.8		9659.62	12428.3	11517.7									5557.01	9976.73	7647.16		3813.38	6582.62	6161.5	4602.57	3207.46	5938.19		4470.42	5642.48	9825.89	8773.12	4799.87	7230.02		6094.36	7002.64	6327.11	6245.91
	30188	33870.8	28274.4		12244.7	12916.2	13712.8									8749.64	12893.9	7527.96		4454.97	8265.38	5753.56	5321.06	2410.75	5648.78		4545.31	9276.04	5392.04	3454.33	3009.71	6093.8		4364.88	4255.07	9322.27	8388.69
	28311.7	30766.9	22764.2		5612.2	13004.9	11931									6448.81	13124.5	6646.25		4306.22	6749.27	6495.24	3631.08	3539.11	5411.77		5061.94	7535.31	10507.9	7430.33	5302.78	7350.18		5747.99	7869.36	6604.06	7078.43
	32749.4	33250.8	29372.9		12480.2	10856.4	10491.6									5168.41	13635.9	8313.56		2292.3	8388.72	7011.98	5530.22	2609	6989.86		5524.45	6425.77	7083.9	5912.94	3185.38	5262.63		3764.59	8542.96	6670.22	5823.14
	27197.3	35771.6	28897		9321.18	6726.78	12763.1									5679.15	11839.9	8740.5		2971.97	7195.84	6223.15	3939.92	3253.02	5027.45		3634	5877.05	8060.14	5933.76	5696.87	7309.28		3256.38	8490.03	6263.22	4273.22
	21464.2	29332.3	24442.7		6149.77	12738	13728.3									8409.63	9943.25	8896.04		4763.3	8617.11	7786.92	3383.12	3468.87	6018.66		3315.65	8781.56	7380.11	5161.23	3208.82	5800.15		3762.18	7643.25	6581.42	5796.85
	27231.9	30900	26902		8185.16	13188.7	11956.8									7735.49	10395.6	8938.36		4783.09	6144.31	7339.6	5009.96	3499.75	4554.18		3818.01	11491.3	9721.69	5134.48	5498.63	8722.98		4686.72	7532.48	6883.47	16918.4
	29410.3	33003.2	29257.6		5100.08	12824.4	10868.1									8407.21	12516.8	8790.75		5754.6	11070.4	7436.27	5251.45	3372.69	4946.75		3803.66	9845.15	7274.57	7445.69	3770.81	5767.15		5438.33	9296.86	5944.95	8132.55
	25400.5	25566.6	38006.1		7617.9	13073.5	9861.84									6314.29	16602.8	9428.1		3652.58	7399.81	8504.99	2788.22	3905.47	8314.26		5312.11	7444.8	6669.25	6618.41	3479.43	7555.98		5274.79	7981.93	6976.35	7950.5
	33337.3	25084.6	28429.7		7740.39	10034.3	9424.18									5488.97	10580.2	9639.61		6051.95	6795.79	6940.71	5668.4	3090.26	6284.58		5025.05	6805.99	10084.9	5871.08	4483.27	9826.25		4822.59	10941.1	5477.29	7162.65
	23813.4	36907.7	30477.7		13578.2	9859.04	8573.02									8414.43	10795.9	7864.65		2956.89	9525.59	5496.42	4559.28	3361.84	5202.48		5279.56	6660.41	11506.8	5283.14	3824.42	7234.11		4306.81	8785.63	5449.98	5827.52
	22959.7	37963.3	24836.3		8533.29	14137.8	25226.5									6380.72	9394.23	8915.76		4766.59	5949.1	7275.1	4579.74	2693.8	4937.65		3649.35	7551.38	8349.24	5615.24	4049.2	6513.43		4738.74	9001.9	8073.43	7877.58
	32409.5	29326.8	35428.1		7213.88	10016.5	12408.6									6983.85	13616.5	8139.12		3742.89	6767.07	6216.81	4667.78	3612.19	5361.27		5057.35	9678.4	8831.5	6204.92	5512.22	5607.73		5982.96	2763.96	6096.54	7423.32
	28237.1	34494.7	24377.7		10150.5	9836.42	11854.6									8915.62	9306.24	9235.44		4286.74	8701.34	6167.11	3222.8	4952.61	5427.46		5841.95	7385.36	9083.98	6093.35	5885.14	7054.66		5298.27	7458.11	6420.43	6228.33
	26772.9	29502.4	29873.3		6421	12488.5	10564.6									8610.64	9540.72	6185.87		3435.97	6118.61	8286.5	5118.1	3548.4	4924.47		6074.26	9801.35	9568.48	6921.15	6422.44	8951.84		4894.81	8095.97	6337.66	4570.96
	26195.8	32254	32465.2		12424.4	10327.9	12469.1									7144.75	13213.3	6493.19		6681.1	6707.82	6627.43	4798.74	3514.83	4902.17		4431.59	8580.86	8231.38	5725.53	5610.72	4524.9		4867.56	8451.05	5959.73	6635.51
	27353.2	29007.5	26474.3		12557.3	12178.4	11554.7									9248.43	9243.9	8268.2		3366.63	7142.83	7230.73	5272.04	5448.81	6844.91		4889.61	10491.7	5066.2	3743.26	6302.44	6548.37		6566.2	8384.37	6730.58	8810.89
	31129.9	32849.5	33740.2		11599.6	20810.6	14794.9									8394.96	13272.7	7758.7		6478.68	5574.18	6680.22	4687.86	5377.46	6702.79		6010.45	9600.95	9149.63	5255.56	4870.54	6844.5		5268.64	10213.7	9173.41	8443.4
	29942.8	30466.6	26635.9		11655.4	11236.1	11083.1									8937.35	9727.17	7847.12		3881.72	7674.03	9521.45	2660.42	5041.49	6833.23		5140.59	11932.4	8625.44	6548.54	4311.37	6697.81		4691.74	8031.18	6945.73	7090.22
	18651.9	33928.2	25681		13536.1	12709.7	10729.5									7104.52	12474	7767.82		4532.18	8556.32	8011.03	3792.05	5868.27	9588.46		4559.97	8431.49	11431.5	6439.72	5093.74	6420.79		4550.5	8338.83	9401.96	8590.59
	29272.8	31710.1	33859.4		11907.1	6321.36	11511.8									8996.1	10397.7	9597.4		5674.02	7346.64	6493.68	3877.32	4149.84	5888.23		5214.38	12927.6	7293.8	3653.22	5987.3	9162.74		6097.97	8874.65	5921.93	8771.5
	22364.9	26503.7	25433.6		5745.22	6367.07	10404.4									7231.82	12299.4	9626.62		3551.79	11187.5	8101.58	4724.93	5190.47	4075.68		5841.04	8923.57	9016.76	7379.31	5094.83	10925.7		4602.64	7908.62	5199	7892.13
	24604.1	37289.4	23895.1		10529.9	10263.7	12033.1									3826.46	11323.2	8782.92		3441.41	6533.48	7910.96	3414.97	2623.4	6910.46		4648.15	11143.2	8023.8	7564.5	6848.31	5807.3		5429.93	7059.06	8159.19	7533.62
	23332.3	31542.8	28829		11691.4	11012.2	11698.3									7434.17	11034.1	8702.14		3958.57	6443.69	6602.69	4839.48	4614.45	6562.81		5394.27	9352.5	5666.01	7249.98	5847.93	9604.71		5955.15	10367.5	6497.72	7740.62
	24660.4	38504.4	30464.4		4348.63	10572.4	14217.8									8601.68	13936.6	9609.31		3055.1	10668.6	9113.39	4874.86	2514.26	6701.97		3968.98	10844.7	6215.44	5240.54	6187.34	8006.47		5530.99	8001.25	5364.97	6374.4
	27647.4	32583.9	24191.3		10123	11884.9	11370.4									7929.75	12268.4	8687.56		3031.82	7611.13	8327.2	5265.05	7554.93	5673.93		4933.17	8752.51	6090.7	7207.66	5840.28	8529.67		6738.22	7263.56	6752.03	7691.42
	27054.1	28134.8	25131.5		4250.41	9643.26	26269.7									8353.84	11126	9618.03		4572.29	9060.04	6710.66	3610.71	6339.65	5637.02		3799.57	10284.4	9603.97	7491.87	5124.69	7475.41		4818.35	11953.8	6076.29	7761.98
	21726.1	28090.1	22502.5		5650.18	14171	12237.8									9509.3	11367.6	6954.38		3089.22	5949.86	6112.91	6167.94	7282.57	5821.84		6518.76	12876.3	6809.38	7244.9	5115.53	7297.39		5745.39	11206.2	6245.32	6946.67
	15968.3	27600.6	29967.3		4950.12	13128.9	10557.4									8445.79	11676.5	8652.95		3267.87	9671.54	7754.48	5006.78	4209.85	5082.29		5592.91	12191.9	7238.21	6824.79	5746.46	7969.48		4822.26	6685.07	5774.4	6264.29
	22061	35795.7	21182.9		12322.9	10514.6	10049.8									9097.93	13854.1	7886.81		4327.07	7748.8	8838.6	3531.91	7239.83	6762.36		5477.21	8856.64	6911.59	5702.79	6582.86	7454.22		4829.24	6749.6	6243.06	6035.21
	28008.5	35892.3	33158.9		8602.88	11891.8	12702.1									7957.61	13469.1	7735.26		4976.33	10284.3	5587.89	5428.03	2949.22	5350.6		5561.72	10391.7	10666.3	6623.94	5064.05	6273.74		3904.09	7858.45	6785.53	7457.54
	25263.3	37527.3	34911.5		10681.1	7763.97	11559.4									9346.48	10036	9445.36		4795.67	7251.56	8202.5	5702.8	4297.22	5886.09		5408.88	8372.36	7159.17	5673.34	5981.37	9292.86		5565.29	9222.56	8403.62	7272.01
	25817.3		24320.6		10917.3	7832.36	9990.49									7601	11352.6	11449.6		4393.95	8597.65	6836.74	4732.18	4431.19	7552.52		3672.82	13940.4	8400.08	7221.28	5671.42	8026.39		4920.5	9333.59	6155.62	6597.92
	26339.9		25614.7		11711.2	9843.56	11978									8507.06	13597.7	9390.31		4078.72	9000.71	8723.1	6506.31	2925.08	6335.68		5724.54	9828.54	9570.28	7262.89	6047.12	4705.09		4885.48	14783.2	6502.37	7636.3
	24265.3		24494.9		10720.3	8678.97	11187.5									8728.78	12874.6	9015.72		5033.27	10558.5	7864.54	4368.63	2422.37	5361.43		5768.11	10570.5	7352.74	4433.5	5135.69	8056.38		5016.31	8740.75	7206.49	9560.95
	24601.4		23559.9		4049.04	12696.5	11536.2									8901.39	11812.9	9547.17		3600.95	5788.61	8025.53	5655.37	4941.24	6449.97		5455.93	4611.03	10951	4982.5	6239.13	6463.11		5448.57	6891.15	6485.94	8435.52
	22528.4		24591.2		4701.94	10144	15051.5									7975.14	9689.39	11046.9		3683.48	7900.28	7615.39	6096.7	4319.48	5500.23		5152.44	7534.49	7653.63	6423.86	6151.17	3968.89		3671.7	12250.8	5436.76	7486.77
	24884.7		39869.3		9569.75	10949.4	11273.5									8774.31	11739.9	8855.01		5576.59	6752.16	7652.74	6963.03	4876.61	6667.1		5647.22	9357.95	6393.76	5930.03	6004.49	5959.93		5534.06	8070.9	5571.93	5664.65
	19507.4		27250.7		7894.81	9572.77	11927									8544.46	11720.8	9998.63		4716.05	7500.71	9297.62	5593.14	4098.38	7210.54		5420.54	7619.98	3955.4	4433.44	4231.34	5886.19		4579.68	8279.52	6618.96	7609.24
	25702.2		26445		8879.07	14202.9	9143.85									9221.91	10415.4	8991.98		4760.07	6342.02	5708.64	5856.01	2619.89	5834.68		5782.36	5863.76	8277.92	6994.03	6773.65	3659.96		5474.99	10302	7918.53	8005.05
	27667.8		30230.1		7372.32	8653.95	11982.3									10351.1	10967.6	7848.73		5987.52	10870.8	7903.73	5552.69	4447.15	8379.01		5465.66	9549.98	7758.74	3944.65	5638.12	9781.59		5280.1	10362.3	6283.8	6337.18
	31117.9		22705.2		9376.99	15168.1	10143.8									9247.28	13714.8	8560.39		4835.98	8303.98	9298.19	6541.02	4862.95	5440.23		5549.1	11328.4	5984.65	4412.23	6103.12	7169.39		5473.81	6154.72	5450.99	6817.26
	26196.4		34121.8		11710.5	10029.9	12086.1									8420.07	11631.8	8632.17		3165.7	4467.42	6741.95	5947.77	2409.63	5459.49		5476.86	8337.6	10045.7	6310.02	5431.5	6942.29		5351.04	7571.97	7031.33	8551.24
	27880.7		26249.4		12418.8	9467.48	10084.6									8730.27	15036.5	9859.46		6279.4	6683.31	8306.14	4498.38	2978.77	8433.93		4286.72	8735.89	6496.76	6394.4	6994.65	4664.46		5748.53	7402.73	6147.16	6889.55
	23810.6		22200.4		11510.7	11810	11541.3									8529.74	12954.5	8883.85		4221.32	8321.06	6405.75	4816.59	4838.25	5877.44		4360.4	9277.82	8766.97	6554.74	6806.69	6018.02		5837.53	9851.83	8103.19	6103.81
	26406		18522.1		6110.47	12559.3	10386.5									8696.39	11155.2	8857.78		5416.59	9182.18	10082.8	7482.42	5343.7	6031.59		5882.67	11058.4	7782.46	4892.84	5751.7	8429.59		5173.1	8331.91	5762.56	6754.77
	23033.8		29179.2		9594.4	12945.1	12573.6									9690.58	11365.9	9311.38		3214.14	9816.22	6106.92	5020.78	4439.36	7638.26		5226.89	10419.5	7862.41	5149.38	4601.14	7825.42		5852.52	8720.66	6431.34	5027.27
	19611.8		24108.6		3499.47	15263.5	12748.2									8810.19	14470.8	10568.3		5422.23	9080.08	7263.04	5134.59	3186.43	8450.49		5124.67	10697	8742.6	4985.36	6599.23	7453.03		7506.13	6770.59	4826.78	9014.29
			23431.2		6801.19	8838.97	10628.7									9308.65	12013.3	9174.86		4773.04	7409.72	9382.89	6584.9	4554.03	6821.36		4677.14	11854.4	6620.66	6556.41	5297.14	6283.52		5418.95	9916.93	4557.33	7702.36
			22204.6		9350.88	11533	10635.7									8398.37	11721.1	9297.97		4958.1	6941.44	7754.75	6026.84	4702.94	5303.7		5243.8	10225	13011.8	7118.4	7205.81	4988.95		6750.04	7163.57	6558.95	6703.09
			28164.7		7457.72	10267.6	4715.09									9130.9	11359.6	11291.1		4508.58	8720.52	7368.03	5466.51	3925.15	6536.66		6437.42	10203.8	3852.78	7940.63	6581.63	7750.41		4159.48	6256.21	5393.77	6901.44
			25839.4		6766.36	14803.9	11063.9									8654.41	11675.9	11047.1		4114.11	8535.29	6037.67	5412.42	5096.57	9200.65		4700.31	8505.11	6331.74	5251.37	4712.45	6843.87		5417.94	7983	6293.06	6624.15
			23720.3		5997.07	10466.3	12493.6									9017.6	11261	8891.47		5579.88	7356.01	6548.81	4707.13	3998.45	7090.7		6211.32	12399.6	8363.33	6557.5	6220.13	5742.73		5171.87	6408.5	5777.01	9941.38
			24271.7		6458.93	13675.5	12723.2									9261.29	13726.1	11435.8		4271.8	7435.35	7617.44	5014.93	5310.65	5437.1		5478.41	9472.17	6687.32	6667.44	6354.12	6889.34		6209.09	7495.38	5862.98	4083.9
			19615.2		8727.11	10994	8945.89									7517.59	13630	11184.7		3591.84	7916.32	7227.62	3169.3	4181.44	7693.93		5558.01	11474	7003.32	4882.72	6884.6	6575.26		5812.46	8315.03	4476.59	6272.15
			26382.9		11837.5	13026.7	10750									9923.04	15450.6	9649.52		4893.89	8857.12	6804.69	7020.25	4603.26	7906.15		4818.48	8598.27	8487	5686.96	6473.12	4687.18		4920.98	11437.1	6587.38	6181.82
			24698.9		6185.6	14339	12881.9									6990.03	9178.32	7422.06		4837.15	8892.66	9096.94	4614.87	4110.38	8384.81		4945.27	9213.34	11934	4189.47	6638.41	8013.68		4634.94	8558.32	7638.29	7201.2
			28089.7		6612.59	16533.4	11518.8									9394.61	12230.1	8215.24		4926.15	7066.09	6282.83	4333.07	4744.4	7427.28		5345.28	8587.57	7481.4	7549.52	4908.66	6883.56		5202.14	6868.54	5460.09	8242.32
			22483.1		7068.39	9272.56	11722									7613.94	13964.2	7188.47		4412.77	5941.86	7099.58	3519.87	4021.19	7424.89		5724.35	11001.7	9117.83	7201.99	6967.69	4671.01		5495.98	7230.75	6209.34	9300.56
			24598.9		5569.16	15902.2	13230.7									7801.88	12274.9	11731.1		4057.45	5443.94	8979.15	7260.1	3159.21	8326.36		4358.09	7651.02	6824.85	3554.11	4380.71	6699.37		5311.84	8809.55	5091.24	5858.55
			28955.7		7556.06	13594.9	12234.4									9388.39	12630.9	9411.13		4867.23	5941.28	7255.49	5574.1	3177.2	7822.15		3996.55	9325.4	8100.21	8173.19	6778.9	8028.1		5916.69	7845.15	7177.15	7649.61
			28197.3		6340.14	12063.9	11518.2									8930.16	11803.5	10009.6		3832.8	8032.43	5796.93	5937.59	3617	5689.43		5224.49	10257.6	6113.97	7664.63	5517.9	8454.48		4548.14	7182.44	7342.35	7975.73
			20711.3		8022.65	9735.84	10638									8639.12	9323.77	9239.28		5526.2	8726.51	8672.4	3360.42	4108.72	7261.66		5760.2	8455.24	9007.06	6761.33	4175.8	4025.48		4303.97	7281.82	5325.13	4864.57
			34201.9		10035.4	12707.1	10957.2									9948.73	10915.8	8464.62		5676.15	9462.12	6545.03	7209.61	4214.04	5697.93		5168.22	10327.5	7763.11	7866.44	6219.29	8183.73		5060.47	6187.65	4339.51	6930.93
			20633.7		6698.78	15294.4	8875.17									5492.72	10203.6	11316.4		5038.68	7278.07	7080.75	4959.18	7593.56	8920.5		5516.4	11820.1	6709.24	6997.89	5909.59	8768.4		5292.32	5485.52	5046.38	8374.48
			28458.6		7249.31	9391.11	14080.5									7544.23	11492.3	8563.98		5421.36	4888.46	5713.3	1442.79	2872.45	7446.45		3726.36	10254.8	6089.72	7809.9	4567.62	7596.09		5703.28	7557.29	7298.25	6711.15
			27008.8		6519.33	11915.8	10575.7									8799.68	13923.9	10647.2		6266.28	7293.42	7573.01	6159.57	4240.97	8348.8		4633.8	7909	6330.13	5089.92	4809.73	7865.54		5301.81	7440.72	5205.1	7972.96
			19820		8532.54	8277.9	13572.8									10465.1	10274.7	9097.31		4703.06	8335.1	8829.29	5618.82	4881.17	8209.52		5943.75	6966.68	6640.56	7662.01	6383.56	6707.46		5274.93	2874.14	5524.6	5661.11
			24277.4		6046.72	9000.02	9809.59									8050.97	11291.7	9074.72		4200.78	7868.09	10081.8	3731.51	4021.13	7029.02		4707.25	9523.16	10347.7	8134.62	4541.78	6332.91		5023.6	7994.81	5035.88	6452.29
			24922.7		11431.3	16159.7	7158.2									9686.03	12794.5	7624.18		4459.81	7400.91	7420.52	5750.48	3237.39	8881.08		5036.75	8798.32	7505.14	7661.89	5976.91	7099.27		5429.94	5254.55	6722.45	6666.26
			34181.8		8259.91	14095.6	13796.9									8893.52	14279.6	8752.01		3749.04	8810.48	7480.03	4980.95	3434.63	7421.08		6237.28	10017.5	7158.31	7744.9	4305.29	7429.26		4554.81	8869.4	6094.81	6476.12
			23556.2		6792.46	10093.8	13496.4									9360.22	12224.9	7573.36		5706.45	8805.1	8727.29	4475.12	3774.9	5063.65		4623.22	11021.2	7378.17	6395.28	5955.54	7982.76		5279.9	6692.17	6414.78	6689.4
			35418.6		6424.49	13393.3	7747.21									9141.37	9205.08	9102.95		4332.43	5323.88	8554.14	6778.88	2510.69	7239.87		5502.29	11039.6	7162.17	7707.44	6449.92	8604.05		5753.54	9876.68	5307.28	6831.8
			38788.4		6995.68	13115.4	12281.8									10545.2	10563.1	9823.27		5873.98	7462.74	5901.76	5169.55	3907.07	4810.32		5445.61	10417.8	7731.42	6677.37	4842.12	7185.01		7181.08	7089.25	6648.11	5779.93
			30543.1		6372.53	14018.4	10160.9									10325.4	9485.8	10383.3		3840.89	8374.49	6087.63	5933.36	3003.65	9384.37		4542.27	10382.7	8532.24	5666.3	6089.37	6903.91		4849.65	7961.71	5310.3	6468.46
			28500.1		5247.16	12462.1	10447.8									9185.18	9073.59	7635.4		5198.48	7332.83	7581.84	6608.28	2238.84	7615.34		5751.54	10343.2	9224.77	6606.65	5856.86	8651.76		5175.7	8781.72	4946.76	7445.26
			34592.6		8928.34	12560.6	6148.49									10332.8	10511.4	9546.99		6022.73	7923.71	6900.53	5577.51	3861.64	7408.99		6715.97	10790.8	6127.17	9623.69	6275.27	8820.37		6225.52	8285.01	4673.63	6407.8
			33551.6		8873.21	7283.16	8111.25									9328.5	13983	7956.12		3752.02	6075.78	8152.92	4385.2	3462.98	7245.34		6697.07	10669.1	5977.51	5767.46	4574.43	7658.44		5267.73	8978.58	7073.54	7932.78
			29110.4		9862.59	15232.5	9140.63									10204.7	9957.6	7299.03		4825.2	7992.15	10516.5	5719.52	3921.4	5839.36		4474.64	11744.7	7697.92	6358.91	4500.35	7491.62		5226.43	8797.96	5118.78	6411.47
			37949.1		6608.06	15175	9167.95									5687.99	11858.2	8701.77		6288.19	7988.56	7499.33	5029.59	3847.36	8288.07		5551.41	10455.5	9149.72	7312.55	5182.97	6404.72		5324.99	6279.49	7767.4	6768.98
			26415.6		7787.77	11490.2	9520.95									8473.96	8664.31	7564.75		5373.48	5382.73	7149.5	6373.12	3048.34	6284.71		5460.74	10784.4	7860.09	7979.98	6506.19	5479.4		5553.04	6730.02	4679.86	8309.18
			30458.7		5548.02	15095	11369.7									9716.74	10781.7	9767.57		4700.05	7835.2	6137.83	5186.12	2210.28	9011.75		5759.18	14409.4	6831.9	6538.96	3502.64	4018.99		4905.83	7041.61	5986.78	7776.7
			31504.5		12026.7	14848.7	4082.56									9005.37	11929.9	10812.5		4953.27	8344.51	6610.06	4715.59	3464.2	6039.38		5911.65	9686.67	9241.84	6556.61	5754.48	7181.47		4601.54	8819.47	5377.84	6917.79
			26351.9		6796.41	9324.86	9347.32									8407.37	11761.8	10254.2		4863.4	7643.36	6585.72	4078.37	3062.79	8998.46		5203.66	10360	6872.2	6760.18	6824.72	5737.37		6318.02	8728.62	5989.22	6768.39
			26431.3		8981.09	11263.2	12406									9301.34	11237.8	10908.7		4665.85	7232.33	6698.08	4182.05	2972.66	7154.01		5679.24	10092.3	6753.68	6949.84	5157.23	5549.03		4250.18	8861.85	4871.82	6941.29
			30624.6		8316.67	13539.5	8896.33									9006.01	10889.2	9463.62		4782.21	6899.42	6138.87	5356.97	2206.38	7301.73		6432.62	12606.6	8732.82	2620.64	6086.82	3915.73		6476.72	5229.59	6183.51	7102.83
			30169.2		6496.79	11134.1	5073.16									9755.54	12411.4	8707.32		4250.18	8566.04	8154.77	3449.14	3380.54	7225.36		3972.03	11577	7559.08	3363.3	4828.66	7029.31		6033.14	7739.26	6218.3	6513.92
			25217.2		9439.81	9737.18	8816.8									8959.09	10948.2	9182.99		4670.73	8880.16	6154.42	4957.09	5623.85	6893.64		5826.82	8953	7721.9	7215.85	6378.57	4302.23		6136.15	5463.78	6682.07	6014.24
			34706.4		6757.85	15353.9	12247.7									7486.63	10694	8005.05		4578.3	6128.64	7323.4	4406.4	2412.4	4945.29		5187.5	9077.33	8805.12	5958.81	4403.18	8953.37		5680.22	7612.6	6826.12	7534.83
			27352.9		7345.93	12538.1	9591.77									8398.67	14259	10925.5		5104.98	10330.4	9713.16	6320.34	4311.15	8286.64		4809.33	9388.7	9300.61	2867.01	7716.73	7786.17		4721	7147.78	6110.03	8575.01
			28812.8		11143	12997.4	13469.5									7909.6	9146.53	9218.66		4894.86	7397.86	7261.79	4757.75	2717.17	8369.25		6163.72		9768.34	4432.67	4190.74	6478.02		5182.43	6446.72	3667.4	9112.22
					7090.88	7572.08	11660.6									8102.01	11121.9	10386.8		5146.66	6127.36	6923.55	4408.65	3865.18	5150.94		6533.07		10621.2	8330.43	4100.39	7933.51		5223.67	6749.49	5308.56	6829.85
					7118.3	13835.5	8220.27									7310.32	10595.1	9610.09		4509.2	6753.21	8004.76	4653.37	4724.92	5085.8		5454.38		6593.82	3279.88	5598.06	6508.35		5616.63	6478.99	7078.12	5767.86
					10255.2	11475.3	9601									9322.19	9471.48	9312.39		4897.22	8898.09	5912.63	5404.6	3229.62	6563.55		5522.06		6897.76	5492.25	5529.56	8521.38		5095.63	7659.07	5611.02	9012.33
					7086.42	14423.6	11514.5									9233.25	9985.9	10538		5336.7	3725.24	6507.36	5249.68	2814.59	8859.81		3070.22		8194.64	8289.09	6256.13	8398.89		4422.56	7302.36	6668.98	6382.08
					6036.8	14679.3	9401.84									8617.85	9626.6	10830.1		4510.91	11231.3	6783.03	5083.82	2019.74	6843.93		5058.44		7124.38	8537.97	6761.87	8803.95		6768.33	6313.16	7097.32	7453.71
					8245.74	9063.4	12263.3									7518.8	13022.7	10436.3		4537.73	9222.98	7098.66	4957.21	2751.17	8760.68		6237.44		7474.22	5360.56	6257.65	7749.37		4721.99	8065.97	6070.2	7672.25
					7742.09	11376.6	8704.61									7966.93	11990.7	9783		4687.65	6256.6	8525.42	5654.57	4912.47	7816.55		6624.29		7415.75	6719.01	6504.36	8792.06		5148.74	3856.14	4901.65	7921.17
					5738.68	13023.3	12480.9									9291.27	11864.6	8944.02		4180.36	8130.23	6389.39	4334.39	2606.61	6588.4		6036.51		7953.94	7465.13	6981.68	8997.89		4066.07	6061.94	4941.7	4827.99
					11759	12035.9	4552.49									9433.42	13097.2	8669.34		4886.84	5060.17	7514.9	5756.48	3486.78	5522.98		6330.51		6198.36	6062.72	4254.07	3926.74		5169.62	7919.97	5757.2	7736.8
					3415.24	12606.1	9204.64									4736.15	11231	9204.49		3929.44	9658.15	4552.61	4900.2	4840.24	6213.43		5364.72		7695.53	7130.47	4670.99	5684.66		5360.64	6935.98	7812.6	5683.61
					8112.43	10703.1	11445.3									9769.59	11503.8	8199.88		5565.27	6622.95	6222.03	8647.75	7047.78	6335.94		5789.62		8325.76	7577.58	4924.9	6877.19		5343.08	9979.89	4723.12	6800.35
					8419	9131.18	11952.7									7655.42	11030.3	6994.65		4924.35	5990.18	6468.39	7081.11	5903.19	7335.89		5601.7		7818.5	5945.69	4467.94	7670.9		5798.69	7670.21	5785.06	8288.69
					7953.05	8264.55	11448.6									8010.06	10941.8	11021		6087.56	2991.24	8743.58	6339.13	3910.23	4819.73		4964.73		6770.7	5969.41	5969.46	9198.38		5154.82	6987.6	7448.08	4065.09
					8125.6	10559.1	13964.7									7629.09	10324.8	9043.46		4793.52	9685.03	6052.54	4076.66	3691.44	7002.63		4308.2		6654.64	8089.34	4073.88	8233.38		6438.59	10088.2	6865.36	7119.98
					7693.63	10554.4	14336									8592.75	11268.7	9638.05		4544.72	3225.86	5938.32	5314.98	5940.94	6939.48		5674.09		7121.01	4764.39	6573.56	7197.05		4364.75	9601.81	6184.15	5976.58
					13428.8	4141.52	11893.4									8685.51	13123.8	9611.77		2666.24	3606.74	7256.57	4398.07	3520.6	7368.64		5955.2		7199.71	7354.7	4534.37	7110.34		5316.44	8281.83	5615.86	7122.71
					6939.65	11891	12278.4									8000.41	13310.9	10167.2		4312.32	6288.04	5525.33	8717.9	3896.97	5758.09		5163.77		7954.87	8313.15	3759.07	5967.92		5254.19	8655.62	7665.8	6834.42
					7263.42	8849.63	14071									7264.45	8739.62	10671.8		5849.67	10197	6546	3470.48	3184.01	6695.34		4676.57		9174.63	7994.64	4864.38	9363.96		6113.19	9662.19	4557.17	6467.17
					11451.4	10769.9	11160.6									7625.9	12771	10933.5		3691.68	7256.85	8239.08	4791.73	2693.59	7393.7		5261.68		5768.67	6554.49	4507.88	3933.87		5560.34	7658.59	5790.76	9025.52
					10801	8440.85	12396.7									8929.87	11313.5	8490.76		3837.39	6202.02	7953.26	4828.74	3160.97	6608.18		5612.88		8668.67	6253.14	5282.91	7968.57		6644.14	9598.78	6255.5	7343.98
					10353.3	9716.94	11282.8									7025.91	13118.6	8757.88		4728.9	7692.04	6222.37	2763.73	3821.91	7596.88		6476.29		5977.54	5481.86	5254.66	4014.9		4704.15	8514.42	6051.47	10120.2
					7428.72	12065.9	11119.6									9436.25	11521.1			4843.06	7669.86	7461.27	4961.55	4637.43	5735.1		5012.57		9215.36	8553.65	4989.93	7578.7		6216.18	9100.27	5798.27	6858.12
					10356.3	12507.4	13772.4									8825.18	11684.6			4083.48	6668.31	9123.15	5744.96	4788.85	8937.25		5162.74		6091.05	7493.83	5500.9	9460.11		5603.33	8614.02	5382.14	8599.84
					9184.41	10741.3	12402.9									5857.27	10043.1			4076.58	7064.97	6544.68	4314.65	2588.89	7161.24		5501.81		9596.23	6071.45	5080.06	6632.91		5321.27	8209.09	6770.94	8652.33
					9013.94	7681.8	12146.4									8939.47	13178.9			3664.87	8508.56	6553.8	8226.52	3804.09	9864.3		6279.69		5633.77	7040.7	6094.55	8260.77		5432.05	10138.8	6004	7921.86
					11755.3	11325.9	13099.9									8668.84	12868.4			4688.22	5996.44	8763.27	4500.32	3912.98	7264.62		6106.2		6009.99	8549.78	4361.26	7191.45		3381.12	6999.09	5879.11	7102.08
					13459.9	10069.5	10104.3									8791.2	8548.49			5098.32	6630.6	8187.49	6851.59	7663.28	6821.54		3971.03		7933.57	5804.84	5755.9	6169.01		4701.57	9926.46	6590.11	9377.7
					5549.86	10920.9	11106.4									7883.6	11687.3			4571.56	8779.05	7212.71	4743.32	3871.09	6978.41		3694.98		7600.19	6877.82	4011.21	6435		5900.96	13194.9	6588.18	9310.84
					14303.2	8954.96	12249.8										12210.1			4696.37	7067.12	6948.48	6104.08	4122.47	5777.73		5388.68		9967.21	5752.53	7268.82	6992.51		7116.35	9297.88	6913.59	11417.5
					13940.5	10777.7	15137.9										11797.3			5280.75	7699.27	8943.74	4799.83	5162	6079.04		5959.28		8188.79	8089.85	6563.5	5282.38		5030.29	10822.3	6393.63	8558.3
					11970.3	11470.8	7573.35										13891			3683.2	6808.86	7539.55	5983.22	3969.59	6325.6		6022.68		5842.85	6323.07	6870.35	7105.26		4899.95	10736.9	5825.07	8344.45
					11968.2	12348.4	10869.1										11144			2744.17	6625.33	7446.96	3929.84	3844.96	7567.62		4171.2		7157.44	2884.86	7390.71	8394.81		4848.38	11313.2	6940.59	7071.56
					7000.8	11236.1	11859										13386.8			5410.41	5981.06	9351.79	2977.25	3670.87	7013.42		5667.54		6327.69	5364.82	6793.74	5735.71		5257.54	3109.65	6516.12	8941.04
					7205.87	8368.32	9243.14													4487.39	8284.42	8153.46	4864.88	4323.73	6595.2		5240.19		8982.2	6396.22	9297.99	8056.94		4976.32	8453.23	9206.64	7059.11
					13574.6	13793.1	11159.7													5225.64	6124.4	5550.74	3461.49	2915.38	8018.28		5214.3		9682.43	6828.6	5490.75	6145.44		6010.58	6206.01	6150.09	8158.57
					10358.4	11943.2	12194.1													4240	6723.37	6864.02	3574.01	2637.82	4070.5		6039.15		9008.8	5495.18	8041.17	6529.36		5407.18	8691.77	6315.06	7682.6
					13574.4	12636	12541.7													4088.99	6181.91	5685.04	5529	7744.7	7430.31		5958.79		5701.28	5295.67	5452.12	8122.8		5268.18	8635.25	6834.66	7496.49
					13430.6	10332.1	10767.8													3390.84	7824.86	9025.87	4103.3	5551.32	6258.24		5774.42		7044.21	4768.01	8882.01	7114.14		4749.33	7294.91	6918.14	7845.57
						11990.3	9056.51													4236.42	6395.26	5868.34	5680.64	4250.25	5999.4		5624.86		9338.25	6231.25	4574.47	5133.23		5189.17	10221.5	5758.42	8727.02
						9598.34	8075.73													5257	7951.68	7286.9	4072.38	3456.11	7758.49		5151.4		6015.31	4874.18	7264.15	6864.47		5590.13	9959.04	4038.86	9572.73
						9738.43	12829.4													3882.28	8534.69	6868.36	3794.37	4630.62	7781.79		6609.05		7521.65	4676.06	7350.07	6012.51		6115.92	6897.12	6954.47	6293.69
						12421.8	11890													3567.73	7525.9	6826.13	5225.38	3831.34	5326.64		5387.33		7961.59	4774.92	7651.15	6424.57		4586.56	9566.31	5612.22	7951.19
						11296.2	8832.3													5981.37	5352.59	7025.38	3284.91	4235.76	6679.64		5218.39		7232.23	4919.39	7439.49	6215.97		4601.21	9678.56	6501.52	8749.57
						9587.64	12707.3													4708.98	7027.24	7010.18	6583.83	3968.35	7184.69		4618.26		7589.12	5438.1	7241.55	8864.79		4987.16	9710.73	9094.33	8663.74
						10893.7	12077.1													3736.48	6158.11	8553.03	6807.65	2902.81	7019.04		5224.53		8444.04	5476.34	6730.23	5964.45		5428.34	8228.05	4806.24	6939.68
						10311.4	12173.5													2526.69	6457.78	8040.42	2859.8	5983.31	5839.87		4377.04		8752.22	4724.14	6963.1	6705.07		4719.03	9391.2	6773.19	7377.39
						11894.5	14917.5													5069.12	8205.56	5960.46	4049.73	7334.8	6284.78		5394.51		6947.5	4701.77	5049.26	6063.16		4375.99	8014.39	6266.29	7043.05
						7907.66	10219.2													5192.15	7154.91	8189.38	3810.89	5783.44	7466.89		5700.88		10483.7	7130.48	5427.2	8423.23		5680.41	8169.23	6064.63	6870.11
						8477.9	14147													4949.4	7633.44	6529.37	2754.16	3083.09	6211.91		3921.98		7726.83	3767.87	8032.27			4784.55	9277.51	7383.96	7761.43
						13905.9	9295.99													5322.31	7167.07	9046.42	5789.88	3861.95	6074.57		4590.1		6921.09	7516.21	8144.37			4562.18	7251.58	7470.23	7499.46
						14073	12229.1													4927.12	5728.08	7491.04	3509.5	5206.19	7392.81		4915.46		6496.51	5602.15	5850.54			6666.23	7466.89	6352.1	8361.47
						9411.03	9233.91													4741.37	9205.86	8460.24	2168.69	4052.48	8642.4		4166.39		6426.48	5187.82	6558.92			8156.34	8821.49	8303	10737.2
						13905	8405.84													3875.58	6856.68	6209.59	10481.5	4022.18	6498.87		5015.11		7549.61	5734.85	6882.1			4076.81	7308.83	5830.47	8776
						12208.6	7858.64													4799.75	7139.34	7759.79	3872.55	5836.61	5805.31		5797.41		6319.55	5614.01	7740.43			5220.52	7955.57	7879.42	10411.7
						12212.4	14719.7													5381.84	7209.69	6605.79	3381.7	6548.77	6607.72		4542.87		6480.57	2541.03	7002.8			7967.59	9547.03	5876.4	7020.27
						11023.3	6869.28													4641.86	5445.64	9759.48	2468.28	2319.85	6575.6		5303.53		6897.56	4919.43	6843.85			6197.93	6696.77	5563.84	8994.29
						11537.1	12004.5													3734.51	5213.79	6783.55	6529.3	6582.11	6463.71		4626.89		7827.26	4542.9	7644.84			5619.92	6818.61	6341.93	10028.6
						11735.1	12718.3													6182.19	7168.73	7425.85	675.48	5104.24	7487.83		6726.99		8078.31	5769.98	6939.22			4596.81	12789.3	3520.44	5541.26
						9217.21	15963.6													4274.15	5168.13	8610.45	3414.57	3716.35	7903.65		2492.46			2953.16	7559.27			5329.59	12251.4	6723.89	8198.14
						10148.8	5285													2126.78	7589.99	6012.59	4987.76	2623.19	7904.89		5760.48			4982.35	7098.68			4438.9	7684.22	6440.81	6431.35
						7729.84	9862.2													2861.07	6562.48	6770.52	4465.36	6534.52	7291.56		5730.42			2313.65	5921.99			8204.72	11233.7	7402.06	7640.55
						10004.7	5837.57													3932.76	8770.01	6864.06	4606.6	3648.09	7735.23		1178.63			2151	7134.28			5295.96	7842.64	6765.96	7041.62
						8757.58	8545.69													5875.32	7870.37	6763.67	5999.06	6254.89	7157.26		5925.49			4735.47	5381.53			7636.47	10900.6	6214.51	9272.92
						9955.39	11801.3													5520.25	6894.18	5630.86	5394.92	4024.12	8063.58		5174.16			4653.43	5431.08			5180.43	7946.48	5468.54	8017.6
						10209.4	10062.4													3384.33	6242.28	6616.83	3825.22	4732.26	6989.51		6046.69			2963.91	7182.38			5358.26	12037.5	8525.06	11016.6
						9289.66	7233.12													5812.48	8168.89	8394.39	8175.27	6257.32	7272.39		3752.03			6458.02	8196.92			5192.21	8592.48	5841.56	8135.53
						10756.3	5158.54													5383.23	6760.22	9128.72	6505.55	4137.98	6767.92		5432.3			6283.1	7802.53			5104.3	10009.9	8092.82	8767.07
						10647.2	9114.37													5667.8	8397.55	7033.61	3447.91	2750.36	7215.14		3895.23			7197.63	7273.25			3631.2	7180.17	3827.42	8390.33
						13694.5	9545.12													3642.16	8012.65	7607.36	6510.32	5288.74	7431.69		5003.83			4846.8	8127.74			4286.55	10676.2	5934.97	7027.54
						11412	9433.08													5731.89	5814.96	6311.23	3230.44	2665.05	6849.76		5537.65			7453.1	7357.14			3973.61	11054	6371.17	8617.65
						9419.31	7153.04													4609.56	6838.38	6672.01	6927.17	6939.06	7570.19		5193.38			6451.23	6762.95			5572.84	11050.5	6428.74	7982.29
						11889.1	10448.2													5576.72	3951.52	6983.28	5196.34	4597.78	6680.56		4532.31			7102.66	5517.68			5821.32	6921.78	5931.33	8181.22
						2191.38	14908.9													4308.3	6625.94	7057.25	3919.96	4214.76	8827.93		5410.32			6972.42	3721.51			5031.08	6646.71	5688.07	7772
						10303.9	14230.6													3356.67	7682.19	7303.19	2465.11	2065.83	6727.13		3998.72			5602.3	5981.43			4457.45	9223.76	5104.77	9845.78
						11348.3	12674.2													4845.11	4921.84	6546.01	6501.52	6420.08	6788.59		6476.41			7093.44	9172.28			3951.16	11894.1	5826.98	8680.28
						10028.9	5798.1													5323.39	7815.97	7180.74	6691.62	4766.4	5388.58		4601.58			6867.22	8022.16			4886.84	6413.33	6781.42	8075.95
						11590.8	12431.7													5746.47	4679.55	6903.62	4781.36	7409.73	6171.35		4460.63			6104.9	6667.94			4797.05	7722.03	5001.43	8849.18
						10532.5	13224.5													5253.45	7235.36	6499.36	5893.54	4285.71	7546.61		6069.7			6031.75	6441.28			5004.73	11593	5411.57	6527.65
							21408.8													4996.24	7017.74	7713.49	5145.98	4045.31	6038.81		5063.8			7229.23	5797.91			3490.21	9602.73	6844.14	7981.65
							7127.3													5690.21	8605.74	8052.15	3717	3096.49	6252.03		6028.3			6934.39	7147.4			4391.6	12664.8	5283.65	13861.3
							10534.5													4618.11	7846.56	8600.4	2321.9	6230.77	6274.81		3707.54			6599.59	8128.47			4954.08	9184.65	6223.93	8164.42
							14146													5727.81	6995.79	5834.53	4886.7	5060.62	5028.06					5743.19	6844.39			7712.82	11549.9	5704.27	7630.52
							14830.9													4356.79	6238.43	5900.51	5354.19	3542.82	4738.41					6221.94	5248.85			7018.94	9327.47	5421.24	6925.03
							10752.3													5659.53	8729.85	7551.07	6292.98	5240.28	5758.2					6093.08	6105.52			5803.47	9866.46	7597.27	8350.39
							15921.7													4692.67	5997.1	6223.18	1210.48	5519.35	6938.1					6079.41	6369.77			6509.41	9554.59	5394.7	7126.93
							11312.8													5312.45	6761.06	7151.01	4322.79	4327.62	6083.85					6659.1	5647.14			4069.46	11050.7	7331.55	8255.55
							10673.4													5139.84	7756.22	7339.11	4209.27	2282.24	3643.5					6777.64	5535.3			6912.88	7948.1	6182.65	6965.19
							3396.22													4097.55	7781.13	7590.26	2995.1	2522.43	5456.19					5906.51	4596.94			4068.26	11648.6	6078.29	8805.01
							10435.2													2732.73	5518.09	8574.47	4124.28	4916.32	7935.64					4996.6	6885.62			6166.77	7992.46	5843.09	7868.02
							5331.31													5053.95	9465.13	7327.06	5499.83	5016.51	5455.77					6933.16	7249.51			5962.78	10695.1	6073.71	8331.77
							10233.7													3447.4	7229.12	6574.09	5020.45	2989.45	4963					4283.38	4610.07			5274.27	9187.22	5601.08	7859.6
							13734.4													4116.41	6076.57	6993.57	4132.11	3790.5	6287.19					4372.89				6941.64	8774.76	5791.15	7191.85
							9975.94													5801.71	7092.44	6375.83	5688.38	4614.35	6682.17					4884.75				6650	10902.6	5691.03	7339.52
							14445.8													4213.05	6566.99	5721.94	5336.03	4661.54	4370.71					3820.39				4620.98	11803.1	5277.02	8699.08
							3440.94													4878.9	6594.1	6182.39	3684.75	4627.44	8482.65					6539.45				3122.6		5373.09	8292.81
							9631.36													3975.01	7882.44	5574.6	5363.03	4635.3	3605.61					6066.76				4097.08		6221.64	7370.1
							11349.5													3034.72	5085.15	7182.05	2901.05	2962.68	6633.47					6995.67				6110.7		5267.56	7729.91
							8644.29													4497.23	5191.51	6442.03	5909.03	3412.29	4489.8					7004.93				3160.6		7709.71	9229.15
							14784.7													5748.71	5181.9	8123.61	4918.29	4322.4	5180.62					5028.31				7419.47		6853.8	6915.51
							10579.5													5896.3	6995.17	6268.34	3010.4	2762.27	4351.08					6792.39				6547.65		6334.75	7687.31
							11009.3													5324.92	4887.78	4355.96	5035.99	3902.4	6995.84					6303.97				5940.77		5887.63	7098.81
							7465.82													5122.02	8294.23	6130.55	5229.85	7355.07	6529.73					4452.72				6255.9		5708.45	5960.86
							11554.7													5542.29	6231.73	8157.14	6047.08	5628.94	6208.3					7621.76				5196.23		6307.5	7904.05
							9463.8													2095.96	8244.55	7862.79	4612.42	2228.76	8371.84					5223.92				4279.88		7394.86	9383.28
							12054.3													5220.07	7886.73	7590.47	6125.1	5106.49	5703.09					5621.44				5060.69		4585.83	7374.01
							12339.9													5805.94	7191.98	10554.7	5575.51	4204.93	7663.57					6639.69				6129.89		6479.5	7284.39
							11303.6													2868.8	6860.45	6655.89	5554.06	5169.4	5406.52					6894.14				4830.08		6271.21	6776.65
							9106.62													6092.09	8304.66	6208.35	5639.78	4347.64	6411					3397.73				3445.68		7063.15	6974.88
							9196.75													4194.16	6755.98	6470.58	4214.92	3622.42	6984.3					5956.97				5691.76		11332.5	8931.69
							10262													4442.14	7607.72	8527.65	1715.65	4717.52	5761.22					6452.89				7788.27		7379.94	7502.18
							7345.53													4952.5	7145.33	7843.52	3075.26	4394.23	7581.86					5504.62				5968.13		4499.78	7948.81
							10387.8													5600.74	7160.15	6537.01	5181.87	2084.14	6838.47					4710.07				4690.92		5984.84	9635.38
							11080.9													1944.95	7174.94	7672.94	2943.41	3146.47	4929.4									5425.33		4567.02	9353.56
							10915.6													5577.62	5755.04	7886.97	4307.36	3665.23	8106.56									5482.01		4791.94	8228.94
							6558.08													4375.74	6994.84	9330.94	3117.61	4867.74	5830.7									4707.57		5998.07	6324.13
							8633.34													5221.48	6127.86	7586.05	5340.64	4994.55	8748.58									6663.98		5924.48	8432.91
							12189.4													5384.37	7891.67	8651.57	5426.96	3669.75	2266.7									5691.18		5771.22	7932.77
							10164.9													5198.76	8006.38	7746.73	5196.83	5348.8	6714.84									6409.76		6338.65	7092.57
							9413.88													5254.3	7056.1	6057.6	4686.09	2538.33	7784.47									6918.56		5878.61	6801.21
							10862													5491.25	8077.4	7618.94	5159.26	5359.14	5370.17									5018.89		8122	7169.87
							10607.3													5525.97	7480.3	8142.87	2662.76	2669.45	7257.92									5208.84		6868.61	6569.56
							8290.86													2299.45	7884.72	10527.8	2713.17	3798	8538.78									4290.39		5847.21	7510.23
							11693.3													4624.51	8170.38	6742.96	5244.07	5121.27	5914.62									4687.02		6780.54	10143.7
							7425.22													4931.69	5203.76	9769.96	5718.84	4012.85	5682.68									4746.06		5786.18	6457.31
							10922.6													5941.89	8444	5681.65	5090.06	4363.92	8392.5									4707.61		7843.67	6244.98
							13046.9													4595.15	8192.95	6972.45	5047.48	3691.2	4040.46									4438.86		6767.51	6168.92
							14673.3													3511.89	8331.3	8003.26	5499.65	2675.56	6092.48									5191.61		4785.66	7849.64
							12219.2													4718.16	8145.29	6482.18	2695.03	4280.11	6212.59									5272.85		5866.74	4787.47
							10979.4													4532.1	7802.71	6865.81	4441.07	4363.97	7744.4									4884.2		7728.91	8126.01
							11253.4													5107.36	7743	9392.05	3923.6	4338.39	5479.17									5866.86		6904.71	5929.09
							7104.73													3915.99	6966.91	6391.47	5684.75	3281.81	7322.49									5297.73		6051.41	6844.38
							11393.7													5280.16	8776.8	6552.83	6476.14	2599.23	8230.12									4820.32		7891.33	6587.61
							14994													5360.2	9587.68	7603.17	5192.27	5269.53	6742.69									5007.69		6028.92	6038.79
							11755.5													5206.77	7704.3	7308.43	4377.19	2794.26	6609.51									4764.76		7838.1	9307.69
							13216.8													3706	9985.24	11030.3	4794.39	4434.36	6924.04									4770.72		8888.8	6528.15
							10943.6													3918.34	7561.5	6155.23	2695.58	3795.96	8363.2									5206.77		4963.13	8703.31
							10963.9													4654.97	8340.95	6721.6	3893.02	3103.46	8559.26									4375.4		10301.7	8295.48
							10383.5													4751.24	7593.47	8219.9	4922.18	3885.88	6491.08									5168.24		7862.75	10392.4
							9541.16													4127.58	9161.35	5972.68	6069.86	5168.99	5246.14									7064.28		8942.17	9619.43
							11191.8													4638.89	9067.4	9166.81	4002.95	4248.06	6341.82									4762.66		13430.8	8930.48
							9174.84													4421.1	8843.75	9483.5	5091.69	2361.44	8129.23									3962.46		7101.82	7404.73
							10410													4862.14	9563.07	8889.59	4306.98	4210.85	8176.59									4839.75		4747.57	9003.38
							10042.8													4429.24	8962.57	7827.98	5674.68	3640.63	8227.95									3355.61		11004.2	6881.57
							11549.8													5282.63	9124.46	9529.46	4537.94	1969.52	6104.02									6241.4		7855.85	4862.27
							9660.78													4676.75	8576.32	7408.26	4602.49	5145.95	6660.4									5389.59		8930.07	7972.12
							12375.4													3741.58	9575.15	6726.58	5809.45	3515.99	6566.01									6441.62		8047.26	7852.6
							6774.43													6134.95	8856.81	6115.85	5214.35	4058.74	6344.22									4742.29		8293.94	5003.85
							17463.2													3611.96	7351.74	7639.09	8354.23	4275.14	8803.27									5105.43		7070.31	7398.74
							7974.77													4620.49	8631.3	7067.38	4820.69	3628.89	2110.33									4878.36		8191.91	8715.05
							10651.9													4521.76	5218.08	6802.78	4463.25	4496.6	7129.5									5175.09		5878.54	8624.38
							9439.7													3700.27	6950.14	9517.28	4053.55	4523.76	5883.87									3507.93		8096.43	6526.52
							8943.69													3943	6390.8	8005.17	5003.79	2928.32	8142.98									5350.1		11014.5	6446.66
							5784.81													4660.11	7967.07	5647.12	2948.93	3626.74	7214.27									6108.48		6880.56	2465.9
							6957.06													4903.89	9988.52	8294.65	6519.38	3688.79	5838.47									3941.32		11160.4	7845.18
							15019.5													5537.81	7960.35	9010.14	6306.98	3375.84	9041.74									5885.16		9324.2	6634.99
							11712.5													4299.68	5966.33	7248.94	4463.52	5043.73	5318.74									4758.68		7492.21	7810.7
							10878.9													3205.33	6203.96	7236.88	5201.07	2446.13	5441.77									5671.59		7450.42	6351.77
							10945.1													4826.75	8404.82	7362.21	6239.38	3282.24	7077.01									5242.47		8237.26	6328.41
							10691.8													4836.22	6623.64	8890.9	5091.94	4274.56	8742.11									4330.69		8897.55	7824.27
							6743.7													4513.66	5862.62	6332.56	7101.93	5524.41	6592.45									5301.13		6915.27	6629.76
							8666.93													4816.9	5584.28	8084.77	5860.23	3474.41	7484.33									5456.96		6582.61	9252.82
							9290.05													4590.05	7306.27	7793.37	5324.2	5080.93	2243.05									5265.48		4618.06	7362.11
							7203.28													4505.17	7104.45	7382.74	4741.01	3963.45	9947.1									5125.99		10514.8	8080.47
							8454.3													5002.35	7940.48	9450.21	4255.7	5037.18	9000.26									5097.2		10367.6	8196.25
							5251.9													4573.15		6834.89	6212.94	3410.41	6781.33									4648.23		13955.3	7132.52
							9895.08													5314.1		7136.48	5290.85	3974.68	6414.28									4216.02		9752.21	7896.38
							8873.97													4820.37		5530.17	5637.26	4850.79	8612.6									5205.27		6360.1	8219.83
							6771.21													5174.98		8418.02		3893.53	6789.7									5456.85		7174.8	6783.67
							8494.96													3829.17		7248.28		4457.04	6445.69									5457.73		9090.57	10936.1
							7564.19													6057.28		8204.73		2691.35	8635.4									5304.71		7673.21	4674.14
							11498.4													4321.02		6627.95		5157.64	4694.55									5446.95		10156.2	7545.74
							5452.02													4447.52		8173.58		2304.44	6865.77									4417.67		5389.88	5306.46
							7371.35													5361.34		6779.24		5692.42	7990.07									3343.41		8862.1	8194.62
							7133.1													5245.29		6985.45		5359.36	6432.63									6466.75		7573.87	8805.9
							10735.3													6079.74		7801.13		3801.1	7121.65									6160.98		6956.16	5521.03
							6315.38													5131.06		7000.92		3967.27	5814.2									4542.74		6745.66	7288.31
							10560.7													4999.6		6817.2		4140.3	4412.62									5920.82		6924.55	7743.83
							14510.5													5018.13		8937.13		3424.63	6237.4									4908.26		8879.49	5214.31
							6311.57													4630.84		6574.28		4133.26	4321.48									4290.21		10330.1	6687.88
							12454.7													4889.32		6894.06		4349.77	7095									4626.05		11049.9	8525.81
							7396.95													3781.93		6448.34		3285.7	6998.92									5246.47		8283.14	9379.53
							5294.45													4711.85		6530.47		4110.89	8863.31									6118.22		7967.82	5841.31
							12584.7													4818.91		6934.8		4935.79	9129.12									4979.76		12676.7	7129.2
							11770.5													4747.82		6821.61		2068.36	6777.93									5111.17		6710.93	8068.2
							10794.1													4534.45		6709.41		3872.51	3947.38									5392.44		7889.09	11581.6
							8219.09													5974.84		10292.7		3863.46	6405.83									5087.91		6085.44	5622.71
							12588													5900.89		6716.6		4372.25	4652.93									5879.2		10510.4	7667.72
							11932.4													4461.27		7193.98		4771.66	6354.05									7190.49		8131.13	6560.75
							10690.9													4157.47		6897.9		3548.98	6143.33									4287.22		8346.51	7015.18
							5974.86													4147.03		6423.43		4631.56	7619.72									5206.98		6508.99	8164.85
							11056.1													4434.27		6929.53		3145.37	8052.42									4398.14		8637.01	7217.14
							13200													4628.21		7103.03		3736.73	6697.09									6481.7		6591.43	6092.98
							12184.5													4732.51		9749.58		4023.11	6375.2									4890.77		7390.98	7931.31
							4636.96													6223.18		8455.51		6151.16	5789.94									4310.67		9086.72	3669.29
							8955.91													4000.27		9636.62		4005.95	5018.63									4876.22		11058.4	7698.68
							8827.72													5103.84		7308.52		3274	2939.85									5451.14		5688.53
							8494.53													5079.43		6779.34		818.458	7830.82									5993.4		5863.52
							5415.58													4786.29		7607.19		3932.1	6372.06									3768.04		9309.6
							10730.5													4621.4		9779.62		3381.87	6484.71									5724.28		5491.28
							7067.02													4402.19		7307.2		5022.16	3992.45									5091.96		5571.88
							11971.5													5520.57		8927.3		3143.12	6289.15									5356.81		6613.22
							8934.24													3591.75		7254.77		4059.14	6172.05									4935.87		9174.74
							15565.3													6248.31		9013.11		4765.84	7047.98									4242.73		5020.16
							9158.13													4347.06		7544.67		4512.62	6353.81									4889.72		8824.33
							10269													5010.17		8240.91		3899.23	6606									5014.32		7115.53
							13068.4													3946		7757.7		4416.4	7405.9									4625.9		6980.04
							8726.38													5886.1		7719.32		5356.58	5678.8									6073.39		5819.03
							8450.03													5512.68		8448.93		3389.3	5401.97									5618.01		7956.18
							4551.02													6152.5		8578.02		4310.57	5489.11									6180.4		10738.6
							9626.08													4939.55				3605.6	5453.92									4606.98		7479.27
							12324.9													5263.89				4090.1	6319.31									5906.8		9402.72
							9202.76													5261.4				4319.86	6637.83									4989.34		8050.1
							10117													4242.38				4832.51	2486.18									7032.86		5939.15
							11429.3													5679.11				4966.55	5829.47									6279.78		9690.8
							7706.38													4553.1				2747.18	5989.25									4657.24		3324.61
							8572.32													4344.18				3438.66	5985.7									5650.49		6395.09
							9753.49													7061.68				4101.69	4887.84									5903.61		6619.79
							13054.1													5142.55				3446.85	3388.22									7174.4		9676.93
							6780.49													3805.78				3913.79	6625.1									7792.09		7893.43
							11519.1													4993.93				5068.76	6016.72											5784.7
							14943													5289.58				4379.12	5844.93											9798.3
							5784.15													6158.03				4197.09	6202.41											10178.6
							7917.15													4511.34				3266.04	5115.95											10055.2
							8376.61													5407.23				5363.95	6520.47											7744.3
							5866.44													3862.42				4855.03	7191.03											8723.7
							9871.48													4019.25				2896.09	6985.95											12978.5
							10515.4													7887.25				4051.72	5732.26											8178.74
							11412.6													4269.54				4659.49	5553.9											6908.81
							11944.4													3909.84				3518.31	6077.4											6250.29
							13146.5													4458.24				4224.33	5203.89											15165.8
							9522.53													4017.87				3314.78	5073.91											9323.82
							6263.31													4803.79				4777.3	6254.4											10552.8
							6778.37													4287.95				4334.65	4450.52											6528.38
							9235.78													4242.41				4746.58	6163.89											10021.6
							9152.77													4550.57				2433.01	7307.51											5464.98
							8085.47													6090				4367.91	6181.62											6675.73
							5830.27																	3883.61	7677.32											8071.79
							12208.3																	4804.76	6916.03											6225.98
							8970.35																	5153.54	5135											5866.17
							8653.36																	4324.37	4272.11											10797.6
							10648.4																	3992.1	6676.87											10295.1
							9431.03																	1977.84	4145.77											7685.36
																								2375.18	4824.93											10564.9
																								3642.4	6193.39											7224.2
																								3493.33												5019.95
																								4139.54												8497.63
																								2574.24												9034.88
																								4676.62												5927.91
																								4172.45												9388.34
																								2984.41												8276.45
																								4877.63												8782.26
																								4400.09												6114.71
																								4773.34												6583.36
																								4765.82												7698.27
																								3818.56												7797.75
																								3630.96												7685.03
																								4914.41												6717.29
																								4654.53												4741.31
																								4289.75												4938.39
																								4104.66												6542.88
																								4088.23												7226.94
																								5252.05												7130.22
																								4641.69												7053.19
																								4792.5												8316.47
																								4427.49												6461.45
																								4414.94												6963.98
																								3302.56												7144.76
																								5346.77												6861.74
																								5452.32												7282.38
																								4520.2												6207.81
																								3584.59												6160.53
																								4530.7												6304.67
																								5128.91												6533.1
																								4534.11												7123.78
																								4446.95												7099.27
																								2418.09												6541.33
																								4773.56												6065.62
																								3397.18												6492.08
																								4072.87												6241.16
																								3484.71												7572.86
																								5482.88												6846.28
																								5252.73												6860.62
																								5796.1												7257.35
																								3232.28												6524.88
																								3357.91												6602.93
																								3211.45												8766.71
																								5330.31												6959.41
																								3132.39												5980.99
																								4600.7												5292.07
																								5036.48												5377.84
																								4623.9												9210.46
																								3936.92												6008.96
																								4857.04												6392.95
																								2413.69												6281.99
																								4305.34												6467.03
																								5526.93												6278.55
																								5805.7												6703.64
																								3331.34												7158.4
																								4582.29												6963.78
																								5111.04												6294.26
																								4278.83												6720.94
																								2858.07												7097.63
																								4887.74												6743.05
																								3920.23												7822.92
																								4403.72												7200.03
																								4468.43												5935.36
																								6675.99												7220.77
																								2643.84												6339.28
																								5807.58												6485.57
																								3534.86												6559.13
																								5084.76												5206.47
																								4222.61												5580.72
																								5441.43												4503.28
																								3355.04												6322.4
																								3463.78												6826.67
																								5181.43												6459.73
																								4379.69												6730.5
																								3447.61												4876.47
																								2959.16												6484.62
																								3742.46												8309.84
																								3745.01												5251.75
																								3828.96												6315.77
																								5452.73												6283.85
																								3475.28												6576.9
																																				6955.47
																																				7385.03
																																				6929.77
																																				7074
																																				8655.03
																																				6204.01
																																				7030.03
																																				6863.11
																																				7144.03
																																				6649.56
																																				5797.23
																																				6125.55
																																				8250.06
																																				5588.08
																																				5300.87
																																				8417.89
																																				6017.77
																																				6280.88
																																				7243.73
																																				7471.21
																																				7534.71
																																				4907.19
																																				5288.83
																																				7071.65
																																				6732.08
																																				7386.03
																																				4423.71
																																				6776.12
																																				7205.62
																																				7909.93
																																				7733.34
																																				6422.26
																																				7651.67
																																				6522.01
																																				6254.7
																																				9617.85
																																				6638.63
																																				7847.71
																																				7114.1
																																				7459.36
																																				7205.5
																																				7324.18
																																				6933.4
																																				7008.26
																																				7579.82
																																				6342.2
																																				5716.02
																																				6048.25
																																				6853.37
																																				7499.67
																																				7973.68
																																				6210.6
																																				6975.75
																																				6835.71
																																				6279.54
																																				5985.66
																																				6311.11
																																				7079.83
																																				5487.76
																																				7142.37
																																				6099.16
																																				6605.26
																																				6207.03
																																				7242.11
																																				6167.84
																																				6641.58
																																				5645.91
																																				6602.68
																																				7553.4
																																				5822.29
																																				6000.55
																																				6173.32
																																				6309.22
																																				4872.16
																																				5134.09
																																				5668.52
																																				6121.89
																																				5529.54
																																				6223.57
																																				6405.08
																																				7036.46
																																				7566.18
																																				6758.77
																																				6668.59
																																				5712
																																				6159.67
																																				6701.72
																																				5578.14
																																				5960.81
																																				6147.57
																																				6856.81
																																				5891.31
																																				5629.28
																																				6653.62
																																				5963.4
																																				6954.52
																																				5527.53
																																				6276.8
																																				5723.5
																																				6476.38
																																				7240.35
																																				3402.29
																																				7470.82
																																				5720.6
																																				6717.39
																																				5251.81
																																				6014.89
																																				6357.21
																																				6352.96
																																				5893.7
																																				6144.91
																																				6304.48
																																				6506.04
																																				6353.61
																																				5990.99
																																				5141.71

## Sheet: Fig S4.B_IF_me2 other antibody
	Mean fluorescence intensity of H3K4me2
	UI	1°
	7532.93	6793.63
	6321.07	7574.78
	6863.98	6931.09
	6652.63	5597.24
	7580.13	7757.18
	7675.53	6930.3
	7887.59	7732.27
	8742.21	6944.35
	7216.38	6663.98
	6595.12	6659.62
	6975.75	6893.45
	7616.44	6013.72
	6831.71	8312.41
	7446.56	7321.53
	7124.78	7537.38
	7329.41	6710.59
	7984.24	7681.66
	8521.6	6957.2
	7396.4	6857.39
	8863.08	7318.76
	6723.33	6721.34
	7556.94	7943.48
	6528.48	6766.81
	6694.94	6278.24
	6718.62	6716.35
	7649.11	7025.87
	8556.4	6959.78
	7482.48	7806.64
	6690.49	6879.89
	7167.08	7419.04
	7642.99	7403.75
	7561.51	7533.92
	7952.16	7313.65
	8107.92	7582.11
	8021.03	7916.61
	7903.21	8296.17
	7706.68	7799.03
	7234.54	7534.2
	6773.42	7543.48
	6616.94	7389.57
	7771.96	7510.8
	7047.54	7282.31
	8344.87	7007.24
	7970.44	7580.46
	7392	7432.87
	8411.18	8795.83
	7818.07	7910.19
	8086.22	8370.89
	7820.83	8026.8
	8514.2	8115.12
	6260.31	8759.13
	8386.43	8769.64
	6998.28	9034.83
	6915.66	8809.39
	8325.02	9694.47
	8002.41	7969.32
	7388.81	9565.8
	8889.04	9954.35
	7704.95	7805.09
	6924.83	8797.91
	6679.28	8286.75
	8429.82	9483.66
	7446.98	6430.97
	6660.36	8033.86
	7062.77	6501.39
	6842.52	8408.57
	8056.31	10163
	8063.77	8576.78
	7514.31	8292.81
	8135.77	8297.15
	8117.72	9564.84
	7456.95	8507.78
	7056.04	9113.65
	9422.47	8099.09
	7627.91	8398.01
	6463.76	8616.82
	7341.78	9118.59
	7196.98	8650.73
	7614.67	8853.45
	6601.22	8228.82
	8826.79	8815.3
	7913.05	8036.94
	8258.39	9883.88
	8294.49	7855.72
	8836.53	9393.57
	7232.46	9241.53
	7276.62	8903.2
	7815.38	9846.56
	6982.43	10159.8
	7197.6	8307.16
	7326.08	7908.82
	7794.43	10448.6
	8356.95	10529.1
	7024.52	9547.59
	6942.89	10216.1
	8210.55	9196.35
	7177.36	8289.26
	6625	8858.26
	7589.12	10860.8
	6864.94	9334.45
	7177.14	8649.11
	6942.39	8109.35
	7073.64	8508.06
	7767.03	7557.76
	7824.55	9202.57
	7186.55	8969.69
	7479.91	7102.82
	7400.26	9926.86
	9263.97	7214.22
	7511.17	6903.01
	6882.85	7476.15
	7054.32	8029.12
	7567.62	8020.77
	8000.35	7991.43
	7193.29	8712.99
	7258.05	8441.14
	7556.91	9414.3
	7534.57	8656.5
	7373.66	8781.44
	6832.86	8589.32
	8642.18	8472.36
	7310.33	8595.83
	7153.14	9010.49
	7174	8737.42
	5735.29	9269.84
	5181.53	8198.97
	6932.68	8475.52
	7175.89	7577.67
	5088.13	8924.9
	6826.87	8300.65
	6887.35	8152.49
	5135.52	8664.08
	7561.43	8680.1
	5620.43	8357.73
	7254.29	7920.5
	6784.94	9291.42
	7313.03	8204.64
	5114.24	9034.7
	4878.45	8829.02
	6064.35	8454.77
	7307.89	7625.03
	7087.01	8080.24
	5307.14	8459.49
	6709.63	8669.66
	5530.68	7855.94
	5770.57	8354.13
	7281.74	8392.21
	7319.04	7946.05
	6377.74	8037.12
	6282.48	8687.09
	6279.13	8422.29
	6951.35	8780.91
	6736.78	8385.68
	6679.29	9723.57
	5687.24	9663.17
	5668.96	8075.57
	5292.56	10383
	7242.55	8722.14
	6020.77	9090.3
	6506.73	9690.41
	5875.27	9607
	6746.21	9067.79
	6013.82	8786.54
	5492.49	8530.79
	5716.36	10790.1
	5461.05	9310.81
	5323.24	9226.72
	5848.88	8179.9
	6215.23	9995.28
	6190.56	10066.3
	4856.93	9069.73
	5710.35	8445.44
	7165.66	10495
	7177.3	11427.7
	5945.93	8408.47
	7581.63	8655.99
	5762.19	8263.45
	5574.71	10787.9
	7334.72	8214.1
	5566.09	9802.04
	6274.89	8443.15
	5324.25	8919.41
	6456.52	8549.33
	6384.76	10347.9
	6266.55	8918.81
	6233.77	8215.79
	5611.13	8673.86
	7066.26	10133.6
	5438.95	11190.2
	6072.2	7650.56
	5734.51	8564.15
	5170.25	9970.23
	5521.65	10035.6
	5825.49	9847.37
	6030.49	9090.9
	6761.44	8722.22
	6557.05	12168.6
	5419.18	12325.6
	5900.23	10818.7
	5462.79	8887.97
	5563.09	10126.1
	5579.16	9356.46
	7408.94	8706.62
	6665.9	9666.08
	5558.74	8288.92
	5820.03	10402.7
	5907.49	8628.89
	5657.32	9272.33
	5521.17	9739.03
	6330.28	8800.72
	5335.15	8610.73
	6279.44	10373
	5507.63	9163.23
	6545.71	9325.54
	6132.43	9891.02
	5848.45	8605.22
	6487.31	8695.86
	6813.47	10578.1
	6683.45	8761.91
	5630.72	9721.73
	6862.16	9171.1
	6488.2	9465.79
	6906.32	9942.84
	5161.79	9862.93
	4612.72	9161.15
	7502.81	8777.66
	4539.73	10447.4
	5285.84	10867
	4815.04	10197.4
	6865.1	10907
	6995.99	10720.4
	6220.57	12167.3
	5943.33	11012.8
	5002.12	10145.1
	5086.15	9927.95
	5700.69	10126.6
	6575.7	11020.3
	5778.1	10597.6
	6221.91	10898.2
	5774.95	10923.2
	6232.02	10514.3
	6108.98	10420.2
	5482.32	10952
	5438.52	9691.89
	5845.89	13749.2
	4779.43	10202.6
	5645.15	10619.2
	5271.28	11657.1
	6599.28	9908.23
	6797.1	13203.2
	6245.16	10753.8
	6963.79	11078.5
	5553.33	10117.5
	6910.76	12633.2
	5840.75	11551.5
	5800.46	13248.9
	6630.57	11048.5
	5240.32	9862.15
	5865.9	11488.9
	6355.08	10751.6
	5379.02	10427.5
	6140.57	10457.4
	6536.67	9942.62
	5986.91	11042.1
	5026.67	10623.5
	4917.43	11100.8
	5555.4	11766.8
	4683.97	11915.3
	6137.49	11584.7
	4985.36	16420.8
	5708.07	11724.1
	6097.44	12427.8
	5643.85	10236.5
	5232.32	11559.4
	4755.38	9700.44
	6602.29	9983.1
	4973.67	9349.78
	6818.41	12523.3
	5514.71	10720.2
	5377.72	9968.3
	4764.46	10209.1
	4976.97	10503.1
	5550.24	10550.5
	6228.09	12393
	6135.29	11400.7
	6317.72	10438.9
	6116.9	10194.3
	4953.35	10960.9
	6174.62	10302.3
	5593.55	12882.4
	5326.62	11587.6
	5629.03	10699
	5948.11	15520.9
	6585.65	10378.8
	6237.85	10085.4
	6261.49	10930.2
	6762.22	10303.1
	5236.67	10047.7
	6143.76	10358.1
	7051.23	12412
	6493.24	12757.6
	6111.85	12502.4
	5982.42	12524.2
	8830.5	12959.2
	6333.12	12939.7
	6168.63	13034.6
	6768.69	12782.7
	6128.22	11942.7
	7677.43	14567
	6981.68	15256.3
	6064.53	13220.6
	6913.68	13026.6
	6752.86	12554.5
	6510.89	13723.3
	7329.2	10846.2
	7165.05	10440.9
	7521.81	12544.8
	5859.25	14781.8
	7221.7	13231.6
	7525.81	11872.2
	7059.53	12424.9
	6611.12	11034.5
	6729.85	12341.3
	7517.5	13222.4
	6647.59	14137.2
	6911.86	17686.2
	6355.74	9749.22
	6219.12	12783
	6714.77	13630.7
	6771.12	14748.4
	6289.68	14129.8
	6130.81	10396.1
	6176.39	13080.3
	7694.11	12797
	7245.84	14089.1
	6221.2	12235.5
	6815.12	13107.3
	6667.64	12113.8
	6106.06	11697.4
	6127	11587.5
	5962.83	12818
	7249.85	11547.1
	5898.64	12480.7
	7073.95	12136.3
	5904.06	11835.7
	6047.76	11804.6
	6067.81	12851.9
	6214.23	12934
	6630.42	9474.22
	6254.2	8008.31
	6821.51	8948.74
	6835	9249.67
	6131.57	15351.7
	6587.33	10708.1
	7755.85	10721.7
	6087.19	13485.6
	7137.76	9755.96
	7579.24	10388
	5889.03	10783.1
	6937.29	9570.88
	7300.09	8456.09
	6677.74	9311.89
	6801.02	10246.6
	7370.47	10570.6
	6099.12	8922.7
	6785.61	9275.58
	7172.6	8251.76
	6292.63	10872.8
	7640.42	9867.23
	6868.96	11607.8
	7462.48	11013.8
	6826.24	11283.2
	7470.42	11680
	5286.43	12547.9
	6180.95	12166.4
	6776.31	13771.3
	5886.18	8954.7
	5367.33	10135.8
	5883.72	9250.4
	5296.37	9212.93
	5571.78	11955.4
	5480.64	11863.5
	5649.92	10060.7
	6351.48	10905.7
	5695.15	8619.61
	6047.7	10224.2
	6229.51	11226.4
	5882.55	11471.7
	6263.68	7924.48
	5570.01	9666.99
	6658.35	10758.2
	6293.2	12103.6
	5943.88	9994.41
	6004.32	8613.97
	5960.74	9684.09
	5838.69	9227.07
	7177.69	13331.9
	5886.42	11276.6
	5352.74	12346.9
	7489.98	8164.09
	7379.64	8650.12
	6530.55	7607.73
	5180.61	10485.3
	7600.89	8616.57
	7403.37	9249
	5830.79	11516.4
	7696.32	9439.09
	6238.45	12225.3
	6415.72	13319.4
	7342.13	13126.9
	6668.64	10612.7
	6154.77	11701
	6428.76	11678.7
	6606.27	8713.27
	7454.92	12764.7
	6627.08	11289.3
	7725.29	10322
	7271.25	12466.8
	6280.89	10992
	6730.32	13358.5
	5589.05	11136.4
	6882.8	9378.49
	6588.82	11160.4
	7216.46	10924.8
	6512.48	11451.7
	7012.43	12181.6
	5482.45	9471.28
	5549.38	12690.7
	6812.73	10727.6
	3995.47	9874.66
	5561.67	11397.3
	6832.29	13254.5
	6181.58	12254.8
	6171.29	10044.6
	6723.47	10313
	6809.4	11626.8
	5466.65	8745.77
	5330.15	9717.4
	6331.71	9119.6
	6849.02	12145.8
	5640.05	10834.4
	6944.24	12090.3
	6598.67	9409.01
	5704.74	11422.5
	6382.1	8763.48
	6641.32	11202.4
	7371.46	9559.74
	7169.09	9686.88
	5872.48	8254.8
	5738	10965.9
	7557.16	9874.57
	5787.02	9933.19
	6184.57	7209.04
	5476.38	9390.53
	7627.82	8870.36
	9039.31	9421.52
	5688.16	8348.38
	6721.81	10976.5
	6832.23	9500.44
	7023.6	8616.66
	7504.02	9861.99
	7089.44	9719.08
	7882.21	10460.3
	7175.76	11439.5
	5789.8	8484.57
	7321.34	11287.8
	7549.68	12076.1
	6870.07	12138.5
	6088.22	9882.33
	7085.74	9091.64
	5889.26	9630.67
	6692.8	7222.27
	7858.11	8889.54
	7329.65	11023.2
	6390	10331.7
	7302.79	14533.4
	7151.3	11288
	7887.84	11108.1
	5107.76	11984.2
	5713.12	10439.3
	6756.69	10561.9
	5555.63	13586.3
	5514.57	10916
	5516.1	9241.43
	6904.92	10169.8
	6334.53	8064.93
	5862.19	10345.4
	6745.45	10595
	5356.75	12240.3
	6480.73	8684.85
	6982.73	9502.37
	5863.03	8613.24
	7262.44	9572.54
	5622.5	12282.7
	6629.56	8630.09
	6801.5	10477.5
	5342.09	12349
	5760.43	8522.91
	6219.91	11174
	6158.65	14767.3
	6821.36	8270.51
	6975.55
	6105.44
	6240.6
	6178.47
	6955.23
	6245.31
	6823.93
	6183.91
	7332.72
	5631.64
	6609
	5344.71

## Sheet: Fig S4.D_Count CFU 
	CFU count with Spn + or - pilus
	1°_with capsule	1°_without capsule
Exp 1	1000000	2550000
Exp 2	650000	1700000
Exp 3	1150000	4220000

## Sheet: Fig S4.E_Count CFU
		CFU count with Spn + or - pilus
		1°_with pilus	1°_without pilus
	ExpA	950000	275000
	ExpB	1000000	320000
