# Supplementary material for: Epithelial cells maintain memory of prior infection with Streptococcus pneumoniae through di-methylation of histone H3
Source: Nat Commun. 2024 Jul 2;15:5545. doi: 10.1038/s41467-024-49347-1 (PMC11219877; doi:10.1038/s41467-024-49347-1)
Supplement: Supplementary file 4 — Source Data [file 41467_2024_49347_MOESM4_ESM.zip › Source Data/Figure 4/Fig4.xlsx]

## Sheet: Fig 4.A_Acquisition Images
Procedure Protocol Gen5 3.11 software
Plate Type Thermo 2 Coverslips Slide - Côté Lamelle-16mm (Use plate lid)
Eject plate on completion
Read
Image Montage
Full Plate
Objective: 20x
Channel 1: DAPI 377,447
LED intensity: 10, Integration time: 15 msec, Camera gain: 9
Autofocus without optional scan
Minimum focus metric ratio: 3
Minimum focus delta: 4
Percent of capture exposure for focus: 75
Offset from bottom of well: 0 μm
Vibration CV threshold: 0.01
Images to average: 1
Channel 2: GFP 469,525
LED intensity: 10, Integration time: 20 msec, Camera gain: 9
Autofocus without optional scan
Minimum focus metric ratio: 3
Minimum focus delta: 4
Percent of capture exposure for focus: 75
Offset from bottom of well: 0 μm
Vibration CV threshold: 0.01
Images to average: 1
Beacons
Delay after plate movement: 300 msec
Montage rows: 4, columns: 4
Montage horizontal spacing: 2394 μm, vertical spacing: 2291 μm
Montage autofocus option: Autofocus all images
Ignore montage images outside of well

## Sheet: Fig 4.B_IF_H3K4me2
		Exp1		Exp2		Exp3			Exp4		Exp5			Exp6			Exp7
		Mean Fluo	Fold change	Mean Fluo	Fold change	Mean Fluo	Fold change	Fold change	Mean Fluo	Fold change	Mean Fluo	Fold change	Fold chang	Mean Fluo	Fold change	Fold change	Mean Fluo	Fold change
	UI	26668	1	8869	1	17810	1		7363	1	4557	1		5074	1		5124	1
	1°_Live	30754	1.15322	11889	1.34051	22880	1.28467		11408	1.54937	7617	1.67149		9191	1.81139		8374	1.63427
	PI_Live					22979	1.29023	1			7539	1.65438	1	7468	1.47182	1	6948	1.35597
	1°_Inactived	26344	0.987851	10585	1.19348	16519	0.927513		8732	1.18593	5010	1.09941		5928	1.16831
	PI_Inactived					17573	0.986693	1			4046	0.887865	1	5832	1.14939	1
		Exp1			Exp2			Exp3					Exp4			Exp5					Exp6					Exp7
		H3K4me2 normalized to the segmented nuclei/cell			H3K4me2 normalized to the segmented nuclei/cell			H3K4me2 normalized to the segmented nuclei/cell					H3K4me2 normalized to the segmented nuclei/cell			H3K4me2 normalized to the segmented nuclei/cell					H3K4me2 normalized to the segmented nuclei/cell					H3K4me2 normalized to the segmented nuclei/cell
		UI	1°_Live	1°_Inactived	UI	1°_Live	1°_Inactived	UI	1°_Live	PI_Live	1°_Inactived	PI_Inactived	UI	1°_Live	1°_Inactived	UI	1°_Live	PI_Live	1°_Inactived	PI_Inactived	UI	1°_Live	PI_Live	1°_Inactived	PI_Inactived	UI	1°_Live	PI_Live
		24648.9	26190.7	24122.9	7582.97	8686.17	10388.2	12214.7	17743.2	26007.7	18084.1	15549.1	8373.15	11441.9	7081.21	3651.61	7515.39	7371	6262.64	4072.85	3634.44	6956.22	5606.85	5604.69	4490.13	3570.55	6606.21	10734.3
		26084	32497.4	27310.3	6133.51	7553.46	10908.4	13522.1	20522.1	22076.4	13051.1	19534.5	8866.15	10107.2	7638.54	4332.22	9091.34	10216.6	5449.9	2540.5	2827.73	7656.02	6636.14	6793.76	3734.16	5276.16	9756.09	6189.43
		27397	25699.4	25181.9	7296.03	9251.99	9234.29	16400.7	23173.7	21803	16899.3	20226.7	6810.34	7668.01	7437.72	4721.01	5713.02	6356.83	5634.75	4746.55	5257.66	8290.41	9930.83	6793.56	5356.92	6561.77	9443.86	7779.09
		24381.4	31109.1	16364	8876.54	10667.3	9292.01	15835.4	17570.9	13142.9	17806.7	20352.7	7079.22	10122.1	7032.64	4908.28	7993.16	6063.03	5506.57	3000.5	4649.67	6398.57	7646.06	6981.68	4003.76	6100.5	9481.95	7207.36
		20437.7	27872.3	20091	7738.34	9127.52	7565.04	15193.5	21475.5	19996.9	15948.8	12936.6	7361.23	10163.6	10930	6016.44	7429.7	10282.5	6548.04	4972.75	4903.84	7120.38	5546.94	6241.27	5677.52	4911.45	7148.82	10467
		28104.7	25771.5	21966.5	7779.31	10218.9	8823.34	18598.5	20667.7	24669	13643.3	12743	6923.15	7712.43	8666.18	4803.89	8432.47	6361.44	5504.19	5166.58	5003.56	8082.03	4817.9	6775.35	7078.69	4917.46	11402.8	6362.42
		25226	30166.6	23194.6	9429.95	9193.88	8685.2	15266.8	23959.4	22336	19634.5	22867.4	8431.33	10374.6	9897.74	3687.38	5114.03	8080.83	4803.41	3137.31	3611.76	9026.69	7141.1	6622.55	6969.81	5868.58	8194.62	6173.45
		24375.3	7540.52	26225.4	9742.98	10336.4	9421.56	17467.1	22104.4	21248.6	16337	11819.2	6157.65	11299.6	6352.28	5036.6	8510.75	8997.78	5553.22	4521.83	4623.97	11417.8	5152.79	7482.19	6563.39	6287.45	8526.92	10565.8
		25668.4	23056.5	28763.7	6660.02	13733.5	10507.5	18091.5	24013.8	23091.1	18724.7	19832.7	6750.07	9909.89	10728.5	5619.84	7010.55	5402.45	5795.13	4501.15	5305.92	10377.5	5213.13	6572.18	6224	6555.1	8395	6967.08
		22673.8	25306.1	19959.6	8789.75	9703.48	12602.4	14534.2	23055.6	24888	16640.7	15205.7	6476.22	9134.55	5909.41	3709.44	8942.73	7105.99	5855.79	4206.52	2079.32	8835.76	5930.23	5894.13	1976.41	5900.44	9776.42	10849.4
		28179.1	18572.9	20926.9	7706.83	9170.4	9932.07	14558.6	20894.3	23942.5	17966.3	16454	4655.35	8822	9241.99	2646.72	7869.87	7383.65	5955.38	3305.97	5445.72	11352.5	6973.61	6454.18	4467.23	4874.73	5697.16	7514.22
		23109.5	13525.8	19810.9	6072.32	11396.3	12562.1	16211.8	24493.1	24354.6	18675	20881.3	8106.45	7136.1	8222.69	4533.79	6813.01	5874.01	5753.34	3018.86	5720.22	9925.21	7176.24	7899.69	5514.73	5765.22	5587.73	6321.29
		25733.9	23013.9	26138.6	6917.39	11616.4	8741.57	14204	23076.7	22901.5	16673.7	14829.6	6125.23	10627	8581.85	4708.67	6423.24	7331.15	5258.66	2515.6	5871.83	10639.1	7218.06	6046.15	5178.49	5401.77	5849.09	6872.71
		27843.3	29689.6	28160.7	6423.76	12358.8	8099.43	14480.8	18626	23556	16842.9	11013.5	7031.05	11389.6	4104.92	4287.22	7961.66	8711.11	4333.05	5284.64	5812.32	9099.55	7364.74	6964.11	6264.5	6254.88	7338.31	7827.55
		19155.9	24253.8	27054.1	8191.73	12517.3	10204.4	11285	24295.3	25106.5	15640.4	15807.7	6128.58	13609.1	9326.46	2806.19	6040.04	10111	4942.46	4765.47	3618.3	7810.93	7246.52	5890.86	7812.89	5159.03	6482.58	6034.75
		28489.9	24329.6	26584.7	9980.97	10190.2	8516.99	13205.6	15658.4	20087	19814.8	20142.8	5309.36	10556	9243.79	6009.05	7874.33	7820.23	5748.83	2797.16	5339.01	9947.88	7973.13	4614.3	5760.67	1888.46	6441.93	6418.1
		27831.9	27741.3	19421.7	7528.88	9157.2	9465.04	15385.8	18443.1	20198.4	14836	15158	6345.28	12936.1	7175.05	5192.19	8416.37	9290.74	4183.78	4282.54	5265.64	8205.45	8428.1	7640.85	6547.26	5269.71	9935.8	6730.25
		23885	34670.5	27546.1	7030.2	10331.5	7248.98	15123	17313.2	23461.2	15321	18477	6958.87	11250.7	9961.1	5190.62	7852.28	7828.99	5214.69	4614.33	2534.25	8989.47	6892.69	4775.27	4935.65	5778.02	7911.49	5849.85
		24543.7	18164.7	26290.2	10156.6	9950	10876	19479.1	22896.1	19746.5	16853.7	18517.8	8490.25	7606.26	9382.22	5546.58	6892.05	6696.81	6374.2	4626.26	3006.81	7932.2	10725	8746.5	6994.9	5538.68	7186.62	5581.88
		27875.8	27391.3	26592.5	8874.03	13631.3	9871.19	14030.9	25430.1	21746.1	12793	18847.7	5639.89	10840.9	8772.42	4064.75	6372.49	8665.6	5915.22	3676.78	5862.52	6239.9	7835.9	6214.83	5262.84	5512.09	6308.7	7792.39
		25006.4	33426	26187.8	9297.2	10214	8377.21	17984.8	26203.2	20461.1	17792.6	17990.4	7518.21	11143.3	10831.2	4642.9	8967.85	7777.62	5002.59	3958.92	4158.41	7036.65	8578.36	4759.67	7176.19	4776.86	7673.95	6656.61
		29362.7	25323.6	26755.4	8528.12	10711.6	12966.6	15068.3	25817.1	22642.7	13072.1	19105.1	7821.82	13070.7	11275.3	4901.02	7158.13	6343.3	7014.97	2634.81	4437.82	7755.73	10251.7	6184.07	3189.2	6179.79	1798.17	7315.61
		28161.1	28388.9	26199.2	8102.69	13323.9	10909	17351.3	25453	20922.5	16828.9	14958.9	8941.02	11882.6	9446.01	4849.73	7467.56	6172.17	6507.37	4260.48	6117.75	4273.75	9452.4	4488.33	4464.7	4381.56	9482.36	7177.36
		27669.5	27747.2	28221.5	8051.22	11138.4	10548.4	19173.8	23063.7	22167.8	20050.5	20389.4	9017.79	8994.33	9679.16	5319.01	6631.97	9005.35	4519.26	3703.4	4282.69	8140.07	6875.93	9162.79	5360.91	5395.07	10867.1	5948.42
		26058.9	27691.2	28477.8	6093.13	8887.75	9412.47	16389.6	22621.9	20841.7	19999.3	19206.9	8439.22	9596.68	8476	4563.16	8362.8	7212.36	5494.61	4210.4	4384.58	6711.84	6808.53	6631.92	5149.49	6019.25	8338.49	6693.69
		24809.5	27481	24229.3	9379.86	9443.78	9656.02	15701.3	23490.9	24312.8	19920.9	15180.6	7989.36	12120.1	8485.69	3893.29	7469.41	7823.74	5749.41	3955.66	6310.37	4922.56	8464.03	7505.35	5438.34	5142.1	6136.53	12139.4
		22032.7	26241	26618.6	7815.64	9175.11	9905.11	16784	27155.4	19332.3	17881.5	16042.3	9105.89	11688.6	8525.3	5058.97	7687.64	7352.82	7928.39	2069.31	2516.85	7228.93	8156.29	7376.3	5503.39	4584.22	7376.27	5643.38
		24573.1	30220.4	29481.6	7647.42	9700.05	9736.99	17706.8	23387.2	18188.6	18842.9	17875.3	6881.65	8281.61	8110.96	3403.06	6224.62	6581.5	5399.43	3799.52	2677.72	5635.04	8158.48	5556.2	5131.91	5676.84	6451.75	8281.91
		26134.3	28892.9	27069.7	8863.45	10883.1	11626.5	18038.4	26895.6	21360.5	16550.9	20537.1	8413.78	12914.6	8248.24	4163.01	7360.56	6207.08	4388.8	3035.65	5899.75	9069.41	8132.69	5573.85	5902.52	5392.6	7530.61	6453.24
		27500.3	27214.6	26350.2	7041.88	9135.32	9934.12	14302.5	20550.8	16195.7	14471.6	16798.2	6797.43	9850.7	9749.97	4924.9	6069.24	7903.81	5825.08	4174.46	4171.95	10666.1	8706.12	6418.55	4965.67	3491.95	6244.14	6444.65
		24567.5	33945.7	23527.4	6302.38	9807.69	11067.8	15957.7	25583.3	21629.5	16614.2	19730.6	7989.05	11247.1	10140.5	2405.7	9270.43	8269.51	4703.25	5331.16	6043.13	6794.56	8480.9	8776.28	5161.92	3726.85	7245.55	5393.22
		38049.4	28725.7	33995.1	10076.9	11166.3	11341	16010.4	26282.4	21669.7	15314.1	19969.8	6547.77	12639	8510.91	5013.74	6846.36	6905.32	4788.28	4556.49	5427.83	8895.83	9583.02	6066.79	5672.09	3364.9	6778.51	7268.17
		24625.6	19469.4	27328.2	10434.2	9210.98	9121.64	15278.1	24763.7	17185	14452.1	12498.9	6647.9	10354.3	10452.7	5452.66	6886.8	6881.27	6108.94	3340.87	7116.95	9426.13	5991.21	7726.93	4468.35	3461.04	6817.33	7758.54
		23977.7	27415.8	21943.5	10168.3	9124.97	9507.06	15353.3	27632.5	17630.5	15480.3	19706.2	6903.43	11363.7	8914.66	5537.08	8631.19	8487.57	5561.94	5441.12	3125.41	7449.67	8488.68	7118.72	3505.38	5475.72	6698.32	7409.09
		31018.3	27458.5	27032.4	6440.76	8613.4	7881.14	17943.3	28006.9	25072.1	16317.4	18014	10581.3	15703.5	8904.76	2589.16	7161.49	7281.18	5259.93	2658.66	4203.49	4780.06	7095.85	4872.68	5667.02	4462.45	6563.54	9652.28
		19118.8	29939.8	30717.7	11325.3	14609.2	11119.5	16068.7	30881.6	20576.1	20412.2	17347.9	8229.94	12040.1	9778.96	5690.73	6778.31	7905.29	5409.96	4930.55	5667.85	7304.75	7977.56	7908.15	4015.84	3921.89	6729.94	6448.78
		33874.3	29227.5	31780.6	8833.24	13714.5	10122.3	15563.9	25097.9	22376.4	18123	12868.5	7264.53	10477.9	9867.63	4591.56	8568.89	8017.43	5363.34	3147.91	5339.58	7452.02	8627.48	3817.37	5163.59	4756.79	5914.49	9903.85
		25943.9	23362.3	20861	8133.57	9368.6	12091	16778.5	13095.9	24060	15941.6	14881	7210.28	11572.8	9626.84	5201.64	7176.8	8598.62	4852.61	4798.1	6534.48	6628.95	6336.34	4125.1	4264.04	5726.91	6540.7	6587.64
		25951.6	26945.1	22592.4	7866.86	12924.7	11023.6	18216.7	28644.4	21581.5	17033.6	16151.4	9186.95	11801.6	8730.86	4488	7011.71	6440.84	5782.08	2954	5077.72	8320.79	8912.1	7076.85	4884.17	5075.42	6785.06	7819.86
		26728.3	29991	23185.2	9493.39	9324.77	11661.3	15352.2	19067	17912.9	18864.6	16635.6	7773.33	11059.4	9514.78	5687.4	8620.82	6422.65	5614.93	3628.93	2615.51	7259.97	7537.36	7319.75	5470.14	5349.91	5813.83	6505.5
		24510.4	31867.6	22744	8202.06	10532.9	9006.64	18999.6	23640.1	23818.8	14435.1	19362.8	8240.47	12253.7	9238.39	1824.88	8207.4	5675.2	4205.48	4771.38	4339.02	4446.84	8001.48	4623.15	4707.55	5426.08	7029.36	8524.75
		26987	23046.3	23300.6	9721.96	13823.4	11293.7	18046.8	21832.7	23428.1	13643.6	18313.3	5686.58	10579.3	9381.79	1592.47	7703.08	5714.31	5592.69	2208.73	4658.09	7347.89	8916.61	8600.38	5054.75	5146.32	7697.05	6580.21
		27930.2	37647.8	27372.7	9574.39	9350.79	10582.3	13686.4	25771.4	21616.7	17243.4	20468.7	7217.56	10580.7	7570.71	4839.81	7213.23	5915.92	5883.8	3371.85	5632.36	6108.11	7604.19	7802.11	3440.5	5227.29	6496.97	7549.79
		26347.8	34967.7	26372.3	11046.4	15198.1	9036.03	14615.3	19033.3	25608.6	13552	15122.5	8337.68	10771.8	8484.14	5910.78	8894.7	9259.73	5905.17	3187.68	4689.99	8403.59	7682.24	5245.64	5294.12	5464.59	6947.17	8745.44
		22729.3	36119.6	23226.2	7371.44	13652.2	9440.12	15925.3	22191.3	19904.2	13697	19636.7	7536.34	11362.5	8978.41	3324.95	6246.73	6550.68	5492.29	2754.24	7218.38	9824.35	6092.44	8441.24	6899.2	5712.56	6916.8	7080.52
		23474.1	31923.4	33395.8	7818.43	12049.5	11247.1	17093.4	27080.4	23244.3	16407.8	15448.5	7357.75	11931.3	7915.39	2464.81	7460.85	10239.4	6162.95	3886.83	5695.97	8278.77	5765.35	4772.39	5225.11	6104.03	8774.24	7550.16
		22953	36775.7	23806.4	7051.34	10741.6	12239.1	18618.9	20522.7	19896.8	15341.9	16692.1	6455.35	10339.4	7413.57	5225.87	6669.62	6927.65	2493.38	2870.57	5544.32	8933.34	8530.1	7022.87	6681.61	5387.82	5368.48	7350.9
		30895.6	30513.2	25323.4	8078.91	10197.4	11385.3	15666.1	24526.1	23114.5	12773	16126.3	9410.01	8718.57	8890.51	4389.27	8167.1	8114.12	6314.16	1157.91	5601.74	6753.45	7474.65	6244.17	5258.43	4964.15	6302.81	5840.58
		23834.3	35416.7	32799.6	8632.64	13276.6	9243.52	16790	28135.7	21974.7	18341.1	20146.3	11191.4	11627.4	7524.08	4614.06	9512.93	7550.05	4939.02	3254.09	5540.76	9237.83	7110.16	4325.22	4630.58	4737.1	6262.46	7705.34
		24000.8	10367.4	21394.4	9820.27	14344.7	10724.4	17714.4	22772.2	21133.7	18877.5	22209.9	8134.38	10467.7	9802.35	4887.63	5741.69	7464.88	4733.59	4854.81	4604.19	6403.95	8235.26	7584.26	5559.39	4676.64	6108.15	6657.03
		19627.2	27572.9	23406.3	9263.24	11414.8	11067.5	13499	29763.4	20721.4	16060	17270.9	8523.56	10163.3	9211.64	3346.42	6151.37	7556.02	5413.88	4314.35	3786.18	7831.41	8339.15	4194.16	3738.11	3755.18	5769.92	1725.56
		25031	17492.1	27277.9	7218.8	12018.8	9687.72	19364.2	23674.1	20389.8	15098.8	16786	8238.86	10408.6	9225.16	4284.16	7754.59	10385.9	4547.25	4220.64	7397.32	7992.08	8662.43	4787.08	5948.17	3938.33	8065.49	9854.62
		22940.2	35902.1	18688.2	7042.91	13680	12509.5	17406	31382	18961.6	15790.6	22680.6	7561.72	12097.7	6996.9	3540.7	8813.03	6462.7	4425.15	3299.05	4893.55	7588.76	6574.84	5903.48	6379.69	5166.66	7308.18	6778.09
		29175.8	19045	24790.4	10920.1	17182.8	10956.6	11875.8	20601.1	22665.7	17718.3	18266	8064.81	9061.09	9046.63	4681.65	7432.88	10079.1	5667.26	3685.92	3040.34	7544.35	10476.6	8606.01	3792.59	4567.11	7681.69	7125.67
		29414.9	25206.2	23841.7	10270.3	12459.4	10331.2	14890.3	27307.8	28833.2	15146.1	23271.6	6222.39	14078.5	9553.84	5571.82	9256.48	7713.58	5818.78	4675.81	5787.23	9103.8	8130.8	6455.72	6897.96	5145.01	6016	7872.17
		24277.4	28308.6	20914.1	9774.51	11815.2	12390.7	15701	30014	22684.8	18376.7	23527.5	8954.68	9046.21	9368.47	3793.09	8443.6	7485.2	5528.73	4035.86	5572.5	5993.85	8284.79	4880.4	6572.74	4853.81	6583.11	7175.44
		31589.8	31535.6	23306	10209.8	11817.8	9654.32	20112.9	27308.6	25206.8	13918.8	22455.3	10272.9	10404.8	5568.88	3311.6	8366.38	6339.92	4339.27	4369.04	4853.9	10259.1	7597.96	7685.72	6195.09	5079	5912.14	10273.8
		14598.9	23474.7	28138.2	11988.7	12199.1	10021.6	15694.3	24194.4	24284.2	16611.6	18100.5	7859.08	9297.41	8358.38	4625.7	7958.38	7954.71	4905.11	4364.1	5917.07	7786.7	5370.19	6555.76	5229.29	4943.69	7443.29	7796.62
		23492.7	31449.1	21652.2	10355.3	10574.9	8397.03	11861.3	24440.1	22168.4	16844.5	21207.2	7459.58	9853.21	9627.03	4202.01	8162.59	7293.91	4446.12	4607.12	6301.01	9132.34	9617.27	6376.13	6495.28	5151.94	5808.13	6958.04
		24844.6	29294.4	27549.3	10560.9	11699.7	10693.5	14927.9	15519.7	20292	17009.2	18837.7	8075.76	9134.79	9734.85	4765.91	7479.71	7223.84	4942.53	5199.91	5786.44	7981.6	7313.23	6516.84	5772.89	4560.28	5471.72	9562.28
		20615.9	30681.4	18391	6621.45	10105.9	9657.14	18330.2	27130.6	22855.5	14552.7	12552.3	8787.3	10602.3	9066.4	6665.2	6297.66	9101.34	5476.66	5304.73	2250.15	8230.78	8204.71	4545.37	6253.37	5557.98	8780.49	7122.15
		16549.7	31479.2	26586.6	7285.81	12503.1	10575.9	20179.9	25571.3	24942.8	11754.8	18680.2	8918.86	11568.4	9335.64	4435.84	7431.78	7502.72	6126.28	3703.22	7925.99	9138.43	5998	7783.6	3046.95	4520.46	7674.38	7064.48
		20746.1	27467.3	17789.2	9208.53	8872.11	12126.6	15728.2	28368.9	24862.6	18851.4	22964.4	8933.24	10241.2	9712.09	5449.47	7280.18	6613.55	5779.02	2328.34	2524.9	7290.93	6915.51	4671.13	5566.96	4553.15	8521.75	7699.22
		19268.8	29108.8	27458.2	4551.6	10416.1	10455.9	18540.2	27821.1	24871.1	20019.3	18691.8	10199.4	10873.6	8721.46	4856.09	5467.29	6209.59	3957.42	5082.64	7690.93	5697.49	8203.08	7253.24	6586.52	4693.74	6673.13	8069.26
		19738.6	29311.6	22452.2	9357.88	10502.4	9385.41	14926.3	32556.3	25160.2	17082.1	14130.4	6960.01	10713	9079.17	6257.45	6784.95	6846.31	6751.2	4603.43	6062.65	10568	7202.85	7767.35	4416.69	5376.97	8098.58	6728.15
		22508.4	32987.8	24177.8	11998.7	9685.4	8918.64	19847.5	26597.4	21551.6	14593.5	20424	6839.77	9395.8	9478.33	4866.22	6640.71	7485.61	5013.11	5371.08	6679.1	8061.89	9478.88	5644	6525.92	4901.88	8249.14	7483.01
		22809.2	35950.7	25699.1	9202.71	9832.44	10167.2	12060.2	32526.2	25745.3	16533.7	19227.3	8105.93	10249.4	7361.98	5221.6	7596.34	6213.6	5296.05	3887.52	3882.04	10257.7	8497.14	4529.58	4307.6	4387.18	9380.01	6574.37
		21845	26662.4	28090	6764.92	12358.3	11736.7	15012.6	20827.1	25490.5	18084.1	19416.8	9463.16	9541.89	8782.11	5349.02	4994.02	8074.94	5738.85	4858.28	4854.81	9070.34	4756.04	7094.47	4838.28	5626.9	5687.88	8463.38
		19828.9	27836.5	26915.2	10209.5	10650.6	11376.5	16547.5	14876.9	21226.1	13678.1	21339.6	8674.02	11277.3	8677.99	7729.95	9764.43	6357.43	5597.91	3881.12	5067.66	9134.36	7436.37	7203.51	2716.91	5135.86	4016.2	9497.56
		22762.5	27622.2	19094.5	7490.74	10889.8	11328.5	14802.4	25129.8	26042.4	15683	19909.2	7859.9	8612.37	6437.07	6007.44	8018.96	5080.26	6364.17	4248.11	5482.41	9227.45	7968.21	7408.22	5311.9	5417.49	6464.92	6221.23
		21637.2	26119.2	20884	7818.04	7912.32	12458.8	13711.4	21407.5	18574.5	14843.3	19773.2	9491.74	9367.91	8472.69	4239.02	6979.71	5530.55	6131.15	4230.4	4322.57	11001.6	6581.99	6415.44	5001.96	4250.99	7111.01	8370.95
		25624.8	29289.8	18821.8	8004.5	9938.8	11249	21359.6	14854.6	22204.2	14802.2	21114.8	9849.37	9063.03	7768.95	5074.14	8060.46	5794.97	4789.61	4230.96	5160.33	9393.46	8508.75	4615.48	3817.12	5352.38	6054.14	9074.02
		21834.2	30797.3	37972	6147.31	12114	11043.8	20400.9	24806.2	19825.4	17222.1	17961	7664.77	7539.63	7965.91	3671.07	7683.01	6592.76	6621.61	5443.93	2781.64	9018.85	8759.22	7546.77	4955.48	4812.8	7089.87	6834.69
		25876.7	24794.5	24928.8	10240.3	8173.02	8774.18	16049.3	20731.7	22261.9	16627.4	16181.1	9241.57	10540.5	6300.5	3146.8	7202.64	6046.97	7787.46	4676.76	5617.98	7933.1	8649.04	7204.32	5959.74	5146.62	5707.36	11207
		18829.5	30726.2	29107.7	9399.85	9126.12	8944.26	15776.8	17292.9	27555.4	16867.5	20646.3	8183.25	9633.29	6815.4	4428.32	6851.86	6790.48	5999.47	3954.22	4166.56	8444.74	5572.86	3662.61	6303.02	5645.36	4498.55	5333.71
		24110.3	28498.2	22336.1	7278.09	8971.3	10995	11100.2	21362.2	24788.4	18862.3	14511.2	7961.44	9145.1	6702.12	3896.56	7478.4	6410.97	5442.45	5317.69	4118.37	6833.65	7713.7	6318.81	5799.74	3510.88	6205.06	8624.47
		23842.4	36053.8	29150.6	12310.9	13490.3	9748.83	13791.4	17470.4	22319.8	16615.2	17594.4	8464.5	8991.96	8305.03	4620.52	9519.04	7162.13	5055.02	4726.92	4293.5	10027.5	8105.06	8699.27	5338.41	4826.12	7652.46	8357.46
		28693.1	30632.9	20537.2	7526.61	14004.6	10404.4	18646.8	21495.3	25404.6	14100.3	19325.1	9237.92	11958.6	7220.01	5459.4	7868.58	6240	6437.05	5078.58	5055.49	8052.71	7046.53	8050.77	4143.01	5356.31	9912.12	8177.86
		21715.9	23584	18580.1	11913.8	11161.8	9939.98	18410.1	14067.9	22182.4	17546.5	21081.3	7601.51	12029.6	6438.81	4200.16	6360.99	6916.34	4486.83	4038.11	3287.21	9273.03	6794.64	4787.37	6892.68	4931.67	5080.03	6362.01
		26191	27956.2	22230.3	8415.14	10827.3	11138.7	17651.2	24832.2	20373.4	17514.4	20310	6911.64	10230.8	7545.02	4953.31	6971.96	5985.03	5637.46	3906.3	5566.18	7751.15	5912.45	7386.36	4995.23	4982.43	5003.48	7427.55
		26873.6	30988.6	19902.6	7852.35	9998.19	12437.2	15556.5	24277.7	22227	14076.9	15447.2	6589.16	11451.1	9665.78	2591.99	7137.05	7302.27	5922.31	4839.87	4954.13	9812.87	7072.37	7644.53	6712.14	4765	9158.44	8520.04
		23635.2	29763.6	23827	6488.93	9918.81	9975.38	18103.5	21221.5	18315.1	15966.8	16206.8	9567.47	8402.86	8942.71	5175.83	7300.22	7422.49	5474.95	3985.82	4913.1	10234.4	8520.27	7533.38	7410.92	5051.25	7220.95	7939.21
		23383.9	24115.9	20260.3	8627.65	10968	10711.3	18684.7	15344.4	18812.9	19080.5	17114.6	7148.01	10564.7	8240.86	4978.3	6087.4	7168.07	7347.39	4753.56	4376.9	10554.5	6528.5	6339.45	6897.29	4646.03	10658.1	7149.97
		25956.4	28303.7	24465.7	8181.49	10021.6	10545.9	18249.4	23711.7	23741.3	17213.1	19629.1	7523.74	9812.16	7927.8	3620.34	8131.65	5342.37	6371.53	4574.32	3531.71	10558.2	6485.1	6112.09	5467.42	4493.85	9116.72	10274.1
		27382.8	35599.2	27658.8	5562.8	12389.7	9091.92	19131.9	17142.5	23025.4	17837	17705.2	7332.72	13113.8	8492.43	5209.5	9494.11	7783.32	4951.73	3984.54	6399.27	8131.74	9482.05	5217.21	6045.83	4920.38	5887.58	5270.58
		23926.7	25185.6	26424.4	7689.67	10118.4	12122.2	20828.9	23750.4	19635.5	13880.1	15421.4	8802.39	8995.82	8442.57	4162.69	7688.73	12063.2	2713.22	4726.02	5221.15	10039.6	8441.47	8017.89	6359.9	4823.45	5450.34	8928.8
		21897	27822.8	21922.3	11473.5	7081.01	13521.9	21730	17150.7	23164.2	11796.2	19481.6	8477.13	8551.94	8375.22	5136.26	9123.79	8667.79	5315.96	4049.95	5446.04	9355.5	7114.3	6802.11	5157.83	5319.29	6558.49	9362.39
		27690.1	33274.1	23582.5	8043.3	12093.7	12260.7	17497.4	20320.7	24243	14057.3	16913.4	8912.68	9410.53	8457.25	5719.56	5877.76	5148.38	5788.86	5209.34	5211.6	8585.94	8938.31	8806.32	6565.72	5294.24	9412.28	8579.91
		13051.8	31240.9	25302.5	7874.57	12409.5	12704.1	16712.3	20674.8	24928.9	15926	12971.4	8460.56	10170.2	8668.62	634.177	8119.49	7266.59	6041.05	2760.8	5416.31	8834.68	6252.61	8953.77	4973.88	4062.08	5368.31	12412.3
		19242.5	32098.7	24908.8	13806.2	11610.6	10832.4	17877	24535.6	22645.8	14526.4	18220.8	8928.31	9482.8	8361.38	4891.12	6368.5	8235.38	2058.24	3273.15	3503.1	7297.59	6903.27	6208.21	6373.1	6262.6	6633.78	8565.78
		22640.8	33785	23661.7	11213.4	9351.26	6876.42	17791.8	23860.8	22456.4	19454.7	20573.8	9648.7	12384.8	7050.1	4269.77	7228.7	9114.16	5035.27	2659.76	5674.34	10456.6	6204.12	8879.95	5527.56	5584.91	9354.94	6475.86
		21320.6	29896.4	20769.3	7896.53	14371.1	10991.5	18891.2	22273.8	21381.1	17371.7	14187	7863.22	10247.7	7714.47	4065.04	8440.99	7421.76	5058.53	3634.74	3810.6	7921.05	9676.49	8225.04	5753.28	4471.66	9038.75	8326.3
		24380.2	23446.6	25751.2	6669.14	12309.9	13024.2	16298.8	23635.3	17828.6	19147.1	15157.7	10039	9396.09	8364.45	4324.73	10721.5	7680.51	7073.09	3895.67	5157.62	10696	6720.22	6581.6	6802.71	5776.06	10306.2	6210.51
		25443.3	32786.6	26968.1	6933.91	10997.8	10656.3	18400.7	25794.7	23151.8	17547.2	19919.2	9419.54	8843.22	6594.38	5398.27	6497.88	7592.87	6066.38	4471.69	5817.54	9284.14	5549.39	9224.98	5837.82	4866.6	9215.67	9039.3
		23620.9	34720.4	24148.4	14234.1	12280.4	11000.3	20170.5	23648	24798.7	13028	18019.6	9392.33	12636.2	9119.27	3795.8	7180.95	8243.32	4306.59	2272.2	5228.02	11302.1	9850.46	5576.12	6100.3	3267.78	10320.9	9653.1
		26814.1	26745.2	14157.2	7456.36	10623	9692.49	20249.3	19558.4	22918.9	16668.7	20165.8	7733	9549.7	9050.81	4175.76	6766.31	5123.48	5187.23	4984.12	5680.48	8219.76	7820.79	8945.92	6867.03	4719.37	1066.89	8325.51
		27157	31875.2	27842.2	7008.32	12040.8	12743.6	11916.3	28136.5	24670.3	15796.4	18883.8	8522.95	9119.18	7584.33	6479.87	8674.34	10906.7	5485.76	4528.34	5170.77	10067.5	8456.53	5448.96	4441.54	4485.32	8994.03	8831.83
		22260	31877.6	22104.9	8894.29	9283.58	10803.8	19335.8	18236	23875.1	14219.8	17187.4	8521.84	11269.9	7435.91	4801.03	6820.44	7379.35	5054.98	3388.25	5443.38	7322.98	7152.44	9069.56	5055.12	3899.4	9982.33	8098.95
		27722	31040.8	27173.2	6625.58	12927	12275	16581.3	14486.1	22145.4	17353.3	16282.4	9026.17	12204.7	9824.16	6024.55	10086.9	5406.56	5316.86	3418.58	4709.52	8928.35	7601.61	5446.58	3708.44	5553.05	10146.8	9120.61
		24003	35477.6	31382.7	6530.91	11945.9	12554.3	18776.3	18647	25588.7	16535.8	20980.4	4923.4	10179.4	8712.39	5128.08	7549.28	7383.76	4300.86	3547.27	5289.03	10233.3	6333.1	5554.9	6499.82	5186.12	9401.34	8697.58
		28076.5	34826	33579.4	7997.38	13035.4	10783.5	15852.3	18483.4	25073.3	17485.6	18982.2	8205.02	9604.91	9041.82	4245.61	7255.07	7836.68	7108.78	4408.96	4358.48	9214.93	7612.31	6696.57	5534.2	4731.66	10420.4	7024.87
		20718.6	31790.6	27411.1	7872.03	12618.5	9373.5	17525.3	15039.7	24112	15953.5	16972.3	8095.34	9432.2	8607.55	4459.14	8563.07	9185.85	5825.87	4089.09	3898.74	8551.22	8541.41	8806.81	6671.39	3764.11	9388.85	6281.94
		26038.7	26667.8	33869	5532.23	10454.1	8379.71	21995.2	16944.8	23705.6	15653.9	20211.1	9653.14	9764.93	9890.3	4350.81	3348.31	6719.99	4553.34	4311	3543.63	7699.15	9671.18	7323.41	5373.86	4468.99	9698.5	9849.12
		26883.1	30989.8	24975.8	11629.5	12361.4	11109.8	15889.1	13298.8	28078.6	14239.5	20192.4	7222.73	10404.5	8505.46	5075.27	6327.06	9216.56	4158.5	4082.39	5699.19	7627.26	9648.29	8377.88	5609.22	3867.32	6547.79	8971.4
		24580.9	31471.2	24579	9391.93	13121.2	11058.3	14684.3	15282.1	25087.8	16882.4	14656.7	4994.05	10426.5	9993.87	4007.64	6951.38	6827.89	6322.05	5299.16	5723.04	8954.01	7438.28	7564.95	5284.16	5229.93	9103.12	6193.98
		19922.3	31492.2	17030.7	9323.39	16598.7	11031.5	21086.9	17525.6	25934.7	13472.7	12706.2	8613.92	12952.1	7563.71	4268.71	6952.08	8658.65	6522.12	4804.54	5437.02	10902.3	8467.13	5897.81	4616.68	4287.33	9666.2	7019.02
		24862.1	27763.5	36386.3	6275.59	7090.46	13200.9	13032.6	13113.2	27980.9	17247.5	18516.3	8100.88	10842.1	7177.97	4668.28	8879.17	6925.24	6961.43	3963.32	5507.44	8234.39	6862.62	7573.05	7515.29	5782.91	8763.95	6520.38
		23779.8	34928.6	26305.4	7529.7	11562.4	13353.6	17837.3	22129.7	25444.4	14164.1	13240.9	7946.88	9498.29	7999.95	4871.26	5804.05	10650.8	4928.04	4214.23	5320.7	7068.54	8461.78	6168.78	6586.28	5182.33	8585.12	6881.39
		24041.9	33005.3	24019.4	9220.5	10307.5	11489.8	16325.8	16675.9	27173.8	11675.6	20356.8	7795.28	12938.4	9616.34	3741.63	4505.88	7482.08	5499.25	4405.09	5620.01	9076.01	7805.76	5313.61	4870.02	4956.53	6291.02	6597.06
		22402	31160.1	31697.1	8305.62	14149.8	8861.96	19046.6	21606.7	25568	15423.3	17628.5	10699.9	9938.56	7054.13	5487.73	7945.8	7750.25	7515.23	4546.71	5216.8	10600.9	4887.4	5934.5	4217.04	4719.37	8279.93	9402.8
		19972.2	31563.1	22495.5	13196.3	12481.1	9365.62	17216	18441	26910.5	13382.6	14796.9	9634.34	11558.3	10793.9	3829.91	4731.5	11265.8	5820.5	3128.97	4354.01	9363.32	5620.17	7595.46	4283.82	4667.77	8573.72	9324.5
		25239.9	30394.4	27110.2	10937.8	19594.1	12826.7	17101.5	18391.2	29324.3	13803.7	16654.2	8597.04	8734.93	9629.55	3516.3	6672.88	6485.3	1942.86	4581.41	5542.22	10000.5	10327.8	6939.62	5818.49	3956.45	9256.85	6480.3
		24153.4	37922.1	32621.5	7893.3	12701	9034.93	15501.7	21646.1	25268.6	15308.2	16420	6548.16	12049.9	9900.98	4641.18	7083.73	8740	4004.87	3241.17	4769.08	8972.43	5826.49	6271.64	7065.34	4175.99	8387.86	6734.39
		26008.8	27577.7	26276.6	11363	11123.7	9209.14	16066.1	22930.5	26237.2	17971.1	14723.9	10231.9	11335.1	9332.24	4149.44	9163.58	4909.67	3757.58	4338.59	5567.95	8501.25	6970.83	6191.85	6425.57	4850.67	8499.38	8128.68
		25975.5	29087	23385.3	9104.68	11939.4	9779.65	19090.6	24344	18450.4	16951.3	17724.1	7121.18	12190.4	8789.03	4448.29	6544.77	6166.88	5440.37	3374.46	4682.31	9922.06	8924.99	6748.1	7096.55	5596.32	6915.27	6147.99
		26915.3	30255.1	28307	5826.98	13701.6	13161	18270.4	24197.5	21040.6	14657.1	15636.9	8242.36	10543.1	9538.28	4543.7	7842.06	7568.2	5449.66	4878.15	5403.74	8592.88	8188.47	6074.09	5453.67	3238.14	9554.71	7134.57
		24163.7	29255.6	22214.3	7750.87	12402.5	7090.31	20234.7	19739.7	23538.5	14471.6	11113.9	8133.8	10062.7	8312.68	4724.78	5816.24	9326.23	4563.86	3684.97	5549.08	10486.3	7266.3	4238.31	6006.15	5070.48	9204.43	8061.13
		29176.3	31311.3	27084.5	10665.4	11807.3	12386.1	19359.9	25669.8	24385.1	16837.4	15107.6	6608.12	9246.29	9258.03	5205.38	7434.75	6386.66	3078.24	3793.96	4801.84	9874.44	7208.4	8908.11	7680.07	5724.24	8279.97	9571.01
		26852.5	31494.1	28852.8	10462.8	9871.33	10216	22156.8	21685.6	25791.1	14256.6	12943.3	9518.91	11541.4	9687.67	4634.45	7018.8	8931.14	3238.71	2695.85	5680.92	8048.33	5859.7	6418.93	4661.94	4922.52	8914.31	5411.82
		24992.1	30436.2	24115.7	6387.69	14037.7	9688.16	19437.8	19148.1	25801.4	18346.1	11200.9	8435.37	9446.37	8757.98	3676.3	8621.15	8222.32	4383.61	3284.05	5795.66	11132	5606.81	8634.24	4314.83	4113.16	6714.33	5587.51
		26085.7	32036.4	30278.3	8366.53	14570.7	10150.2	20562.8	22551.1	28575.3	15277	12571.1	9034.35	10114.8	8994.27	4129.76	7893.69	6518.86	5122.46	3375.23	5672.47	9590.86	7218.71	8158.12	5362.83	4574.05	8797.48	5886.72
		26692.8	27520.2	30677.1	6734.19	12733.9	11770.2	13315.6	25061.3	24651.4	11526.9	16837.6	8812.49	14616.8	8596.15	5650.48	6705.34	3462.76	4877.18	4641.58	5287.46	9393.83	6694.97	5076.65	5460.49	5184.84	8745.23	6394.19
		24712.7	24931.5	27996.8	9061.51	12706.3	10068.1	20195.3	17558.8	23159.9	13795	19417	7959.05	10307.9	10210.3	5469.11	9530.68	7006.09	3251.19	3338.19	4703.7	3062.23	10098.7	3336.42	7730.61	4404.54	8939.06	9314.92
		27322.4	26766	22852.7	7294.12	12876	18273.8	15794.3	21087.4	22204.7	13643	20635.8	6461.37	13918.5	7608.76	3455.11	7078.43	9420.79	6587.62	3800.87	4066.2	8060.42	5526.01	3692.44	5285.26	4047.94	8374.56	7855.21
		27939.4	33792.4	29240.5	7473.94	11627.7	9759.55	16565.5	19925.4	24602.7	13383	18195.6	7096.2	13317.8	10373.5	4015.61	7024.93	8729.07	5841.65	3306.91	5841.55	10235.4	7783.65	6927.33	5752.73	4413.58	8167.59	6906.15
		20652.3	29591.8	27774.7	7608.3	10828.9	10575.5	21847.6	23026.8	18359.7	12850.4	17242.9	8102.09	9291.46	10080.6	4465.78	9072.21	6715.3	5466.78	6107.21	5689.13	9838.6	7600.53	5712.38	5644.94	5479.04	7783.35	7586.86
		23553.4	30595.3	30826.6	10071.7	12005.9	11744.7	13581	18139.2	28497.5	16792.1	16489.1	6708.86	14190.1	9354.25	3734.79	8656.56	7322.91	2223.74	3889.37	5563.86	8480.3	6504.51	2239.13	4528.68	5333.62	6562.42	7900.83
		26635.3	27673.6	33229	6415.35	15398.1	10401.5	14141.3	18218.4	26173.5	12370.4	18833.9	8724.92	12225.4	10965.5	4904.97	7580.39	5269.62	5371.72	4642.86	4031.22	10033.2	6473.65	7160.54	6975.4	5439.31	8067.62	7604.57
		30877.8	35735.5	29711.6	8068.99	11970.4	10236	21405.6	23973.2	25477.4	14515.1	13374.2	8133.31	12402.4	9548.61	3751.41	7396.69	5108.69	5624.9	3029.46	5927.96	10157.9	6274.49	6328.85	7495.43	5383.39	8641.77	6496.86
		11791.7	28111.6	23662.5	8500.06	10504.6	6208.36	20948.5	24013.3	17773.1	18066.7	17644.4	8975.34	12070.8	9752.6	7320.96	7975.75	6360.69	4579.46	3687.55	5908.11	8912.08	6089.72	6424.44	4109.97	4965.66	7783	8109.19
		28878.9	31267.3	28103.2	9837.13	10551.4	9610.14	18915.1	25828.2	24823.7	12028.5	15216.6	5684.61	12545.8	9960.81	3469.97	9206.78	5487.49	6217.99	3193.97	6008.62	9245.96	6743.69	7120.72	7289.32	4216.59	5977.22	7635.07
		30989	30760.4	26213.1	11555.2	14623.2	11611.5	12032.9	19804.1	24421.6	16647.5	18643.5	6576.67	11476.4	9109.99	4817.46	7658.41	4890.88	4320.47	4172.72	5654.44	8351.83	8798.23	5473.88	6990.55	4131.52	8835.43	7727.91
		26251.8	33177.9	25169.9	9129.3	11585.8	13535.4	20173.8	22489.9	24683.9	15013.9	20973.6	7221.44	14058.5	10184.8	3965.81	7079.24	9447.92	4727.93	1560.08	3943.52	9223.1	6141.03	7901.41	7342.48	5740.97	6481.67	7353.29
		3618.73	30261.3	27838	8296.4	9103.36	13963.5	16756.2	21949.5	12657.1	13595.3	18834	5826.57	10238.1	10618.4	3593.07	6984.27	7302.44	4865.52	4113.85	3277.88	8417.85	6071.98	6872.19	4466.4	4375.52	6765.84	7395.01
		24827.6	29599.9	28456.8	8742.57	15804.7	11771.2	21662.6	25847.6	26480.1	17826.1	17910.9	6112.69	13701.3	8156.73	4232.67	8451.94	6382.12	6108.04	4949.54	5936.63	10777.1	6511.4	5988.05	4687.58	5451.02	8618.3	8646.06
		20768.4	32916.6	23111.2	7682.57	13418.8	10733	17248.6	21469.4	24992.3	12235.7	19764.4	6833.54	12046.6	9916.58	5105.87	6106.21	8691.51	3926.16	5808.52	5971.73	9236.34	7335.68	5793.15	3726.05	4850.11	9463.51	7076.26
		26602.8	24970.2	27080.7	8212.37	10459.3	11818.8	19581.6	20000	22424.8	16156.5	11397	5944.91	12003	9346.74	4153.96	7250.9	8881.43	4344.3	4661.83	5897.99	10157.2	5977.66	2670.87	6259.9	5409.76	11375.1	7404.02
		29133.8	27949.3	24787.2	11074	13328.4	8654.5	18462.5	22585.9	22782	17572	18188.4	5004.98	12228.2	10489.3	5387.69	7149.64	6381.43	5670.28	3387.06	6314.34	8939.65	4954.43	2744.59	5164.29	5136.39	6728.88	6908.69
		25564	28624.3	27220.4	10761.1	10383.8	11565.5	14269.9	25433.3	23620.7	16139.3	18731.1	7215.31	11839.8	10031.8	6150.8	9529.18	5339.35	5023.63	3143.51	4770.9	10078.6	7858.68	6207.27	5381.48	5175.65	7802.75	7338.25
		25086.9	26301.3	32705.7	9097.16	14186.7	12439.3	12116.1	22457.5	25488.2	15626.8	18094.7	5754.75	11417.3	10957.2	4006.01	8945.77	4958.61	4249.03	4255.68	4264.99	7837.45	5484.89	5130.74	6338.48	4974.39	6246.74	6090.66
		22157	29678.6	19414.1	11344.2	11038.9	10879.9	22549.4	23888.6	25570.5	17733.3	23188.4	6993.69	10729.5	10632.4	4983.67	7773.29	7296.98	4944.25	3246.22	5441.15	9857.74	7238.04	5636.2	6438.38	5701.1	10046.1	11379.6
		25090.5	28973.2	29111.8	10714.8	11831.7	10018.5	13256.6	18633.1	22605.6	15360.6	15369.7	5267.34	13422	10572.5	4443.45	9879.22	7590.6	4865.89	5043.7	4301.72	4819.71	7623.79	5925.85	6152.2	4465.59	10196.8	8860.61
		26230.1	27843	24835.7	6704.97	11401.5	12227.6	21612.8	23801	22673.2	15968	18899.2	6289.4	12765	10729.9	4494.01	5974.23	6382.65	4768.02	4393.49	2320.87	9992.25	5666.24	5426.84	6260.18	4396.73	7076.93	5901.57
		26662.2	34765	18056.8	7789.57	12618.4	8265.51	20956.4	24046.9	21760.5	16537.7	20977.5	7301.36	11665.2	10068.8	2357.07	7893.13	9108.53	5178.99	4044.76	4447.07	10162.7	6296.07	4693.43	6174.08	4155.99	7625.29	7704.38
		25561	30379.8	21225.7	9191.78	13023.1	12393.1	22576.7	26701.3	22649.4	19867.6	16925.6	6491.6	10337.8	8518.01	3818.2	8233.86	10247.9	5201.52	3657.59	5729.36	7658.1	5933.48	3479.78	7198.31	6191.48	11874.3	6946.27
		19001.4	28381.5	22498.7	10226.7	12380.5	9925.92	17502.3	22868.3	21213.2	12427.1	18214.9	6458.73	8872.2	6940.43	5725.82	8368.42	10144.1	4662.15	3067.58	4514.25	10662.9	8626.84	4449.42	5808.09	4056.31	7155.28	6188.7
		17176.3	31263.6	31036.5	10014.9	12319.9	11045.7	17147.1	23594.9	28936.2	12147.2	17401	5437.57	11652.7	8301.55	3457.08	6492.74	7723.53	4426.24	4104.31	5158.21	7357.66	8101.66	4193.73	6988.28	4279.23	13617.6	6313.41
		28028.5	28851.6	29108.5	10649.4	11618.3	9860.17	21929.5	25769.5	24154.7	16369.2	20123.2	5225.4	12123.6	9626.52	2911.72	9298.23	5615.04	4149.63	4210.37	4749.43	10387.5	7713.32	4785.02	6173.58	4089.64	8943.1	6693.29
		25857.1	33867.7	18900.8	8428.18	12564.3	9557.18	14885.8	27062.9	22333.5	12406	16562.9	7314.39	13569.4	6174.08	4844.49	6857.4	9686.33	3967.83	2806.38	5178.42	6290.32	7979.74	4244.81	7018.75	3973.24	7226.54	8835.83
		26564	35423.6	22214.6	7087.17	14051.4	9696.42	14040.6	26400.6	19241.5	13768.8	15564.7	5416.1	11126.6	9574.09	4820.94	7346.08	8216.06	5408.57	4899.37	5748.24	10207.8	13726.7	4628.05	6110.68	4371.77	8497.16	8356.48
		17080	35614.9	28995.7	9155.99	13651.9	8840.31	18601.5	32808.2	19745.5	18861.7	16088.7	6046.49	9028.77	9210.1	3345.18	8683.43	5473.57	3442.57	3729.78	5956.19	10286.7	7967.95	5402.63	4512.78	4461.87	7510.35	7427.47
		24892.3	31121.1	20219.3	11066.6	11586.9	9758.38	19125.7	24592.7	25008	15017.9	17303.5	6247.88	12764.4	8361.5	2214.14	7176.27	6391.85	4494.19	4160.16	5260.29	9723.34	6237.92	5791.51	5526.74	5082.69	7885.54	6910.58
		22515.6	28337.7	13819	9812.5	10544.8	6582.52	17365.9	27294	27516.3	16856.1	11455.5	5923.76	13903.3	8951.22	3420.66	8981.48	7125.65	6280.52	3789.24	5889.13	6153.67	6894.04	5585.92	5903.21	4505.88	10485.4	7128.17
		20133.5	28040.5	29001.8	9808.63	10565	10172.4	21591.2	22815.4	22849.3	13021.5	14791.9	7067.98	9667.21	8544.85	5314.94	6259.2	6321.48	6019.11	4062.21	6516.49	8886.02	6308.57	5161.59	6264.16	1731.07	9660.39	6361
		25503.8	28502.9	29651.7	1139.19	10275.5	7641.31	22333.9	16478.7	18573.7	18171.8	17220.8	6276.21	10007.9	8799.24	2921.33	9580.76	7795.53	5047.93	5018.98	6188.84	6678.67	6420.74	8109.38	4408.18	5110.99	11101.8	7435.05
		25772.7	29465.1	31714.6	9484.52	16689.1	11820.3	12922.5	20095.1	25361.9	17959.6	18914.3	6782.63	13074.7	9789.15	4205.26	5003.5	8891.36	3382.95	5323.77	6581.44	10285	8122.55	4744.6	5026.44	3706.11	7839.12	6275.02
		24529.8	26106	32583.3	5562.79	11655.1	10127.8	21084.1	31226.2	21446.5	15389.2	17989.7	5818.69	9685.14	9295.46	4180.86	8414.21	8187.74	5010.66	3884.13	5645.29	8073.41	7356.61	6109.54	6423.95	4997.3	12019.8	8055.78
		21226.4	26194.3	25080.3	11147.8	13872.2	10813.2	22831.1	28139.5	17569.5	15257.6	18282.1	7566.84	12352.2	8763.32	5913.82	7820.94	6012.06	5439.02	4931.87	6555.26	6982.84	8091.86	7256.99	5177.18	5851.1	14052	8948.71
		25542.7	25863.3	22814.8	6250.56	15358.6	10084	20458.8	27176.9	24279.6	16513.7	15352.1	7661.1	12460	8584.4	2585.09	7344.04	9245.6	5068.44	3949.29	5825.05	7152.15	6985.08	7191.21	7259.61	6410.01	11842.4	10423.4
		26781	30733.3	26442.2	7517.14	15185.2	9131.85	19473.1	23987.7	26627.3	16475.5	16873.4	6233.35	13122.5	6564.38	3338.62	8901.64	7791.04	5619.77	4566.22	3928.33	8618.67	5831.06	5228.65	5907.41	5142.06	9902.69	8614.81
		26799.2	22125.3	26221.2	7838.03	7871.76	10107.4	21762.6	29292.2	20370.2	18271.9	17773.6	6825.45	11610.2	9396.18	4080.68	7728.52	8486.78	2322.68	4126.22	3400.32	10660.6	6952.42	7077.17	5164.4	5160.67	11088	7966.2
		28764.8	29049.3	28730.1	8557.3	13714.2	10069.8	16180.7	22551	25991.5	19816.5	18757.7	6231.33	13561.3	8757.89	5405.59	7054.47	9367.59	5243.19	4345.53	5813.66	8270.75	7109.5	4671.58	4925.76	2832.46	11290.4	9727.84
		32107	31945.1	28800.5	6568.69	9773.44	10400.9	21757	22781.4	16400.1	12597.1	16188.5	4470.18	13672	9736.41	2846.7	9388.11	9228.07	5551.1	4477.64	2923.18	9833.95	6596.54	6222.87	5391.64	6024.09	10276.2	7487.43
		25392.7	30612.4	19246.8	8599.01	10488.2	10311.5	22652	21148.9	23630.7	19506.8	19351.3	6011.5	15342.1	9353.48	5130.59	6341.55	10663.2	3571.4	5920.93	6280.43	5782.64	7590.01	4276.62	6272.72	5156.4	10005.8	9060.34
		29126.7	32124.5	26686.6	7809.58	13227.4	12957.9	9327.22	30094.6	19835.5	14181.6	16292.7	5694.11	12348.9	9806.3	3009.42	6964.18	8770.53	3258.37	4809.65	4995.23	9344.87	7858.71	5238.4	6556.17	5544.92	9855.52	6493.63
		30236.8	25130.7	30550.5	10381.6	12627.9	11335.4	15658.5	23714.6	16031.1	17997.7	18558.3	5704.28	13734.4	6238.5	3398.4	6444.89	8786.82	4891.15	5362.9	6516.38	8273.07	7852.48	6168.34	6646.47	4753.87	7978.23	7634.09
		23841.2	31574.5	29250.9	5181.99	13789	12405.6	17646.4	24604.8	21716.1	17210.2	17316.7	4451.97	14138.8	9649.28	3468.47	8046.4	6463.19	3967.56	5437.12	4354.09	8316.23	8072.75	3673.2	6116.11	3787.19	12761	7073.39
		32458.1	31327.5	27793.8	7676	9814.52	11133.8	17754.6	25796.7	19470.7	18922.5	17954.7	6786.36	14526.6	8690.81	4116.1	6873.66	6665.68	3982.12	3100.57	4150.49	9152.64	8714.09	5739.02	7611.96	5567.05	11593.2	8868.05
		35864.2	42973.6	29884.1	9809.8	10248.4	8323.69	17232.1	29766.1	19256.4	17036.6	16181	5054.19	15180.1	7655.11	3971.56	6534.08	4940.57	3968.11	4201.68	1744.63	9362	6777.43	4724.27	5412.33	6501.74	6993.53	6551.61
		21609.9	39339.7	25405.1	5715.22	10980.3	10430.3	22630	24307.7	18800.7	15290.3	19832	5542.59	10994.6	9571.17	4664.08	7783.6	9681.07	4362.91	3661.08	5899.5	9622.7	8266.1	5914.74	5999.53	5446.74	8397.87	8726.03
		30035.7	28490.6	23082	11238.2	14959	9870.75	13603.7	25373.2	25023.2	15083.2	16933.2	6299.07	11685.1	8520.82	3238.35	9520.67	6346.2	4768.91	4359.19	4985.87	8961.26	5701.44	5618.85	5829.37	6989.51	11965.6	8820.52
		28491.5	31931.2	27129.8	7635.99	15978.1	9765.02	17773.9	27223.3	27598	16823.6	16484.6	4981.24	9639.87	9729.98	3028.52	8969.9	8497.03	3345.52	4116.03	4261.3	10380.8	7645	5134.76	3752.39	5758.24	11064.5	6111.35
		31916.3	34686.9	27651.7	10712.5	13434.6	12754.4	18322.5	24652.7	19742.1	19288.5	18042.4	8036.86	13148.3	9071.17	3538.38	7223.31	10417.1	6918.13	4183.37	4207.34	6932.8	5560.89	5044.96	7060.83	3405.11	11483.6	5142.17
		28736.1	37251.2	29282.7	7098.81	13687	10802.9	18630.8	24171.8	19703.9	19674.5	18610.9	5144.52	15224.5	10150.1	3641.32	9014.38	5738.91	4837.16	4350.07	4492.22	11005.1	8807.22	5018.23	7246.35	2756.57	9728.36	7624.81
		32037.5	25557.2	24060	7794.3	13185.2	7781.19	22159.8	24749.4	24723.4	16350.5	18558.7	6447.24	12766.3	8991.6	5063.13	9471.27	6577.48	3758.36	4424.06	4701.25	11283.4	8729.24	5718.94	5812.05	5054.81	11622.4	6166.72
		32607.2	36354	33999	8160.17	12541.4	9653.82	21756.3	22336.6	20659	16474.6	16579.3	6676.01	11756.2	8754.7	4197.16	8431.89	7738.2	6278.55	5013.59	6125.92	12504.7	6158.65	4080.89	5808.82	4088.36	8165.18	6122.74
		29758.6	33175.6	28914	9416.22	14614.8	8392.63	18991.3	22426.6	26621.4	20740.3	14162	7636.61	13339.7	9366.89	5012.4	7529.58	9022.6	5047.25	4513.77	6507.32	11567.1	5293.58	5806.82	6300.1	4969.07	7291.4	8222.28
		27847.1	36114.9	30350.6	7325.74	9633.62	10736.7	14706.6	28184.5	14949.9	12013.1	16295.5	6461.81	10198.3	7887.68	3323.44	7702.35	8432.18	3609.41	6251.66	5068.06	11021.9	5376.56	5333.89	6156.54	4732.29	10289.4	8527.9
		20585.4	30607.3	30943.1	8509.48	9461.31	10874.6	25675.8	25285.9	16758.9	15843.9	19600.9	7167.49	12125.4	9034.92	3904.7	7750.77	8752.39	3866.76	4366.01	4107.76	9344.71	7017.98	5227.92	6480.25	7075.71	8873.67	8498.62
		31528.7	26496.5	32093.3	6280.62	11003.5	18654.8	7895.27	19884.8	19995.7	18229.9	16699.5	6044.57	14428.4	8534.58	3775.37	8325.01	8739.13	6110.12	2424.69	5933.49	9280.86	6375.31	5751.09	6502.37	3469.24	10927.2	6374.04
		30499.1	28928.3	25450.3	8037.25	9883.35	12026.8	12228.2		26161.3	16714.9	19566.7	6277.5	14758.1	6495.19	5122.92	6757.39	7018.45	6397.23	4483.84	5293.59	9529.49	8706.52	3814.18	6492.15	3947.33	13682.2	6750.32
		28681.4	32006.5	23409	8776.15	12313.5	11759.4	23506.5		21869.4	19503.4	20132.4	8487.89	12113.6	9702.91	3798.01	8331.6	5196.19	5763.7	4152.02	5184.51	9904.52	9512.34	6180.6	7778.19	7433.54	12065.6	6284.47
		41887	34222.1	31667.7	9220.58	13687.1	9517.96	21762		19650	15953.6	13240	5507.9	12979.8	7637.62	3156.43	8695.58	8039.67	6251.22	2785.77	6381.4	11064.2	7372.81	7121.89	7411.73	6645.11	12052	6315.4
		35468.2	36193.4	28245.2	8132.35	12850.8	10175.2	24803.9		25267.2	13671.2	21481.6	4619.85	14639.3	8718.66	4198.89	8348.83	6415.14	3503.47	4790.34	5470.8	8660.52	7837.13	4278.52	6839.44	5587.67	11915	10023
		32011.3	40324.4	32021.3	9000.78	11564.6	13437.6	20428.6		20953.1	17659	18981.6	8042.97	11879.3	8818.63	5021.57	5836.42	4916.88	4963.4	4683.07	4101.63	10134.2	6452.31	4921.44	6103.38	5281.11	12986.6	6733.59
		30171	22195	23155.3	8810.75	12907.8	11185.3	17801.8		21715.4	19431.6	11493.2	4685.3	12105.4	8820.75	2928.96	6008.48	8382.44	4740.26	5471	4276.09	10419.4	7095.22	5881.09	7848.01	5013.2	12409.2	7801.95
		26996.2	32238.2	24954	11290.2	13801	11692.8	21416.2		26381.2	17988.2	13252.6	5525.56	14323.1	9335.52	4768.98	6318.86	7158.68	5809.21	3945.78	4977.79	8985.71	6629.32	5892.67	7503.98	4119.45	5777.05	8464.35
		25045	32846.9	27596.5	11346.9	11688.8	11827.2	20079.1		27121.2	19382.7	18039.3	7169.49	10227.2	8586.97	3818.67	7052.01	9638.63	4599.65	4165.96	4210.46	9642.02	7386.19	4944.16	5158.73	6685.59	10011.8	7380.14
		28360.6	27674.9	23035	8866.68	11278.2	11762	18291.6		22693.3	18185.5	19420.6	6977.63	12647.9	8680.97	3094.23	7801.82	6125.93	4897.53	4496.69	4619.18	10817.2	7171.73	4767.7	7634.29	4853.55	11787.7	7030.18
		31999.1	33496.2	29936.5	8419.13	11090.8	12234.4	20856.7		26787.5	13630.4		3853.96	12499.8	6733.39	3825.37	8660.08	11841.8	6699.48	4520.3	3608.37	9835.43	5342.41	3984.62	6277.21	3670.03	10521.9	6341.06
		30179	31917	31193.7	7768.21	13314.1	10397.5	18345.6		24178.7	17915.9		6879.64	15539.3	8090.17	4089.07	8003.65	9512.9	1519.99	3926.48	5015.89	11835.5	8430.59	5517.77	5467.53	4876.35	10274.8	7852.53
		27088.8	33031.4	29100.6	10603.2	12798.1	9457.66	19054.8		20045.6	19749		4668.51	12507.7	7087.71	4481.02	8970.9	8359.77	5639.18	5665.1	4713.69	10010.6	7806.69	5688.34	4109.43	4407.47	6799.4	5978.44
		25340.8	32034.7	31376.2	6887.87	10064.1	12572.8	15483.9		21947.8	19132		6316.48	12068.7	8243.64	4673.07	6069.5	7556.89	3999.35	5687.51	5319.33	9390.94	6497.88	5421.08	7047.64	4634.37	8812.79	7481.46
		40360.9	33990.7	29119.5	9948.52	11029.3	8973.25	17267.2		23220.5	16217.3		5975.59	11198.1	9888.56	5134.05	6680.88	8154	5213.32	3436.13	5589.52	11119.8	7084.36	5489.33	5224.39	5171.97	11621	6265.27
		30065.9	31399.4	23005.1	8159.48	11257.4	11884.7	16123.8		20804.1	17953		8658.63	12841.9	7934.71	2429.25	8450.98	9457.25	5151.16	2053.8	5504.8	10137.3	7129.26	4754.41	6696.64	4752.06	11598	7934.3
		31158.2	29607.6	32521.6	9859.15	14178.9	9715.46	20082.8		22646.4	20245		7530.89	14403.3	10041.6	2782.98	9380.51	8564.87	1815.55	5908.23	5496.2	8909.87	6480.7	4084.37	7267.49	4829.32	4223.44	8547.47
		35360.5	34998	29034.4	10748.7	8986.5	10958.4	18565		21689.4	11634.2		6129.95	12729.2	7414.34	4129.26	7098.6	7585.3	5990.16	5040.5	3768.03	11657.6	9126.35	4183.73	6951.64	5186.83	5907.15	6291.56
		27588.3	33594.5	31142.6	8824.09	13058	10962.3	22387.1		25658.6	18346.4		6126.53	13363.7	9580.06	4706.74	7854.43	8130.05	3960.81	3299.86	5680.48	8851.19	6698.5	5436.58	5098.01	4156.07	15632.8	5412.39
		30226.2	33000.9	30631.6	7393.94	13902.9	10747.4	20572.5		20896.7	15587		7701.41	13054.8	10037.3	4665.33	8731.86	5231.62	4595.42	2828.83	5170.77	10287	6979.11	4420.11	6203.07	5139.88	5723.38	6034.06
		30261.5	32362.4	25600.7	9836.36	11659.3	10932.9	20504.4		28382.5	13497		6563.06	12737.3	10624.9	3815.04	5929.88	5820.27	5265.37	4551.75	5443.38	7596.77	6419.64	3331.84	7307.8	5028.01	11514.8	6389.95
		41399.2	27933.2	29473	8639.63	13520.6	8938.46	18818.2		28063.7	16190		7506.06	11364.3	9404.25	7106.17	9582.24	6130.38	5185.96	3960.9	6579.43	11989.9	7812.71	6838.87	7693.66	3951.34	9455.49	7148.19
		31048.2	30186.1	28178.7	6934.49	13412.3	13389	16742.7		19656.8	14599.8		6106.12	12236.3	9212.98	5487.27	8935.75	7832.69	3517.77	4485.44	4709.52	8696.42	7594.73	5572.6	6904.98	5279.07	12159.5	6202.99
		27878.3	26546.8	29744.3	5924.18	13107.1	12202.8	23393.5		26204.5	16784.8		9909.56	11111.7	9856.6	3393.93	6640.66	7860.44	4861.1	4351.86	6592.9	6827.1	6209.53	5829.41	7645.81	5382.84	12078.5	6110.29
		32160.1	32949.5	30033.9	7664.45	11387.3	12571.1	18753.6		25404.4	18804.6		7431.11	14143.8	8555.53	3560.61	5846.76	6075.51	5954.85	4103.47	5289.03	8770.13	6132.67	6643.2	6956.05	4298.63	12504.2	5430.86
		39162.8	31940.1	29739.2	8433.31	10113	13370.1	17087.2		28887.9	17855		6801.21	11949.1	9066.89	5694.85	6961.72	9892.96	6246.4	2801.58	4358.48	9897.39	4523.68	2622.81	7171.75	3891.26	7619.73	7780.76
		35084.5	25902.7	28049.4	13525.8	13291.1	9816.55	21831.9		27204.5	20771.4		8337.05	9392.55	6470.12	6254.51	7916.04	7515.94	5980.55	5583.05	3898.74	11694.3	6595.59	3345.33	7299.87	5367.93	9900.43	6284.46
		32787.4	33394.4	24006.9	7351.07	13389.8	8420.11	15281.9		18558.3	13321.1		8521.99	10963.9	10380.9	4650.16	7017.64	5297.81	3805.33	4997.93	3543.63	9383.43	7062.77	4906.51	7125.76	4503.18	8094.7	6318.64
		28981	32356.7	28187.5	9376.65	13065.6	10269.1	18629.3		16054.8	17894.5		8654.9	11984.3	10137.9	4609.05	8464.8	9765.28	4840.75	2740.51	5699.19	6384.79	8816.13	5486.66	6913.32	3829.52	12322.9	5469.96
		31779	33728.7	30658.1	14297.3	10845.4	13157.9	20079.3		28671.1	23285.2		5254.01	13174.7	8498.93	4051.79	5349	6939.37	4701.76	4712.57	5723.04	3451.09	7823.34	7064.34	6482.58	4233.84	9930.09	5838.08
		36131.7	28764.8	29039.6	7107.7	13637.2	12647.6	18105.4		22650.8	16448.9		6857.62	13447	11438.6	4082.52	6337.22	7825.25	5460.71	2944.27	5437.02	13653.1	6587.05	6690.29	7062.86	4353.14	11858.2	7030.7
		34655.8	37068.1	30097.5	8368.22	10323.2	12104	19259.1		28946.2	17049.9		4238.71	8250.78	10311.2	2691.96	8093.24	5130.97	5138.11	4444.84	5507.44	11439.7	6474.99	7649.86	7027.74	4604.29	6954.53	7067.95
		29572.3	33114.2	31177.6	8615.45	12632.9	11650.4	18292.2		21764.9	19082.6		4311.69	10707.3	9989.3	5988.66	7672.82	8168.38	5468.51	3845.48	6025.55	11655	7690.12	7153.46	4479.85	4269.24	9326.54	6886.94
		34403.4	34336.8	27088.2	12070	14957.1	13185.6	24753.3		21289.6	19680.1		7735.63	14494.8	8679.59	4758.87	8478.9	7431.37	4679.23	5125.57	5320.7	14822	6137.26	6126.89	8508.31	4136.33	12465.7	5244.97
		33276.1	26128.4	30260.9	8729.58	9589.9	11095.4	18136.3		21153.5	14861.8		6830.38	11208.2	9463.55	4314.62	7968.31	7551.9	4656.98	4650.91	6466.96	12568.7	6057.83	6680.39	6504.34	5143.25	5618.81	5927.06
		31896.8	36513.7	33568.3	10948.2	9252.53	8766.02	18392.3		30123.9	19502.5		4529.61	12684.4	10138.7	5689.25	8503.63	8521.97	4747.28	2881	5929.08	11953.6	9831	4515.32	5885.25	3698.92	9528.3	6393.13
		29941	36065.1	26991.9	15007.5	10058.2	13461	16827.5		15913.1	14042.7		8605.17	11144.7	6459.64	4708.03	7840.53	5589.49	5994.91	5290.18	5708.31	11768.2	7639.61	4128.47	5248.75	4662.66	10295.8	6539.68
		28610.3	31110.1	22082.8	6411.27	13192.4	10317	14693.1		24067.8	15827		6334.98	14513.5	7149.5	5459.49	8687.95	7184.95	4990.25	3661.86	5620.01	13164.7	7337.94	7051.08	5137.41	4587.09	7986.8	5852.08
		33267	31963.9	27937.4	6076.1	10943.1	11327.1	20878.7		19908.4	17201.5		6961.77	11006.9	9024.11	5492.3	9412.99	6237.04	5164.04	4091.01	5216.8	12182.7	7207.55	5739.88	7116.3	4072.43	9281.68	7131.14
		36499.9	30881.9	17050.3	8722.35	9909.58	12203.1	20397		23684.3	18569.8		5030.34	10700.4	8550.36	4970.09	9284.26	7501.73	5106.57	3323.46	4354.01	10342.3	8732.1	7237.15	6517.26	5212.59	8432.43	6461.29
		30754.2	27970.4	30393.8	12073.2	14243.6	11271.8	20378.7		23597.6	13902.7		6506.3	12951.6	8739.42	4955.6	7819.42	6313	7062.95	3464.68	5542.22	7336.01	6242.41	5194.69	5706.85	5836.51	8297.39	7340.14
		32325	27522.8	32538.1	9856.07	12928.1	11805.3	17739.3		24086.9	17238.8		7453.3	13399.4	9146.34	2263.7	8616.95	11375.3	4184.11	4429.47	4769.08	10057.1	7573.77	5592.21	6013.19	4503.79	9085.22	7611.94
		32909.6	32252.9	27264.8	7828.11	12198.5	10664.3	15882.2		29058.5	17579.8		7252.03	13839.3	7507.13	4661.72	6731.06	7796.47	4397.33	4286.03	5981.54	10444.3	6564.14	4552.15	7035.61	5054.62	7612.37	7431.42
		30946.3	30587.2	29280.9	4802.56	10979.9	11654.2	23833.8		27693.7	17859.6		3896.72	10871	7754.42	3988.49	10255.3	8555.37	4651.17	3309.34	5567.95	12591.3	7103.32	7579.03	5818.26	5551.07	11180.5	6614.96
		36609.5	28665.6	28891.7	6675.58	12012.1	10733.4	18738.7		25573.2	15498.2		7862.78	12201.2	8555.52	5765.43	10402.4	5108.58	4149.28	4135.36	4682.31	11887	5896.98	7430.65	6855.24	5287.58	8623.03	5598.41
		22092.5	34598.3	28160.1	10553.4	16969.9	12244.1	21489.2		23733.2	14292.4		6158.78	12064.8	8649.92	4396.44	9123.85	8906.13	5851.02	4810.14	5403.74	6149.3	6152.06	4689.9	7116.59	4327.15	7522.27	7476.53
		36230.3	27869.2	31081.3	13508	15346.6	9838.66	19370.6		24149.8	16461		8367.83	8646.9	7250.62	2168.39	8277.1	7342.4	5050.17	4960.96	5549.08	9427.01	8172.76	7189.92	6252.45	5753.76	7795.41	6464.12
		32785	28428.4	26986.9	5424.28	9685.25	10830.1	18701.7		24935.3	16292.2		6883.64	11728.7	8963.84	5816.92	8792.36	9374.97	5312.54	3872.55	4801.84	7018.23	9886.39	5573.49	6502.82	4019.16	9522.09	5415.66
		26834.5	31347.2	27542.8	12710.8	12725.4	10766.6	20208.4		29691.9	13458.2		6649.88	11043.4	8988.33	5435.1	7924.81	7673.85	6543.5	5051.51	5680.92	10722.2	6533.09	5296.63	6425.17	4318.1	9156.6	7665.78
		26310.1	30958	28400.9	10207.1	11643.3	11316.4	15677.7		24106.1	16376.7		6120.19	9558.46	8838.82	3011.11	5679.09	6842.65	4081.73	3343.79	5795.66	7463.31	7783.91	5585.04	4715.08	5640.17	9817.26	7129.39
		29779.4	29636.5	28336.7	10155.4	15334.9	11840.4	18631.2		20545.1	16489.2		8878.67	12629.5	7917.61	3090.22	4224.79	8103.36	7947.22	4395.65	5672.47	10920.1	6252.07	5635.96	6500.97	5152.6	9331.25	6942.73
		36653.2	28866.1	26066.3	8257.06	11038.3	12479.6	24072.2		22659.6	19454.4		7547.93	10322.7	8558.48	2686.28	7494.66	13496	4064.05	3426.04	5810.54	11599.5	5920.1	2292.34	5633.09	6174.4	7854.2	6918.04
		38791.1	29345.7	25886.9	10126.8	15637.5	10325.4	20205.2		27616.1	18296		6496.49	12652	7974.06	3797.02	7498.52	5153.14	5057.26	3591.02	5842.15	10983.6	7405.42	4668.54	6478.39	4908.46	10263.6	6244.02
		31812.6	26313.4	30158.6	12270.7	12493.7	10112.9	19749		23077.3	19004.2		6991.37	14493.4	8562.08	3993.53	6672.31	7901.47	3839.16	3923.72	6278.45	7254.05	8054.33	5876.68	6289.67	4781.7	9560.1	7125.36
		34779.6	30713.9	30265.1	10670.7	12041.6	9933.68	22603.1		24901.1	17690.7		6588.43	10625	8511.41	4948.05	7693.93	9374.58	7169.15	4265.72	5287.46	10123.1	7768.67	3871.36	7184.45	5366.83	10456.7	6432.53
		24583.7	30982.2	27794.6	7240.32	12838.4	10311.5	21856.2		24650.5	19266.1		9318.17	10053.6	8156.11	4906.52	6481.04	8398.96	4495.49	4323.41	4703.7	10423.1	8105.3	6084.23	4023.61	3875.89	7039.77	5561.12
		32580.8	28912.2	28813.7	6772.69	14970.4	10112.8	24002.1		25562.3	19327.8		7293.05	8620.95	7558.17	4605.22	8142.78	7839.04	5190.27	5353.97	5789.89	11279.7	10046.3	4886.27	7515.33	5372.44	9030.92	7755.49
		25301.3	32279.2	26527	11151.8	14481.3	6661.88	20175.9		21823.2	17177.4		6100.1	12849.2	9565.01	5610.14	8507.08	6714.2	4729.99	4341.03	5796.23	9165.57	6848.46	5063.35	4945.64	5252.17	9975.52	3617.45
		33407	30188.9	25307.7	13537	11698.5	12495.8	19693.9			14809		6031.27	11576.7	8149.72	5472.22	9511.67	10288.8	5824.91	3192.8	6050.64	10122.7	8680.87	6297.86	7370.73	5574.39	6856.95	7431.64
		21377	33097	27964	14302.1	13858.2	11223.6				18394.2		5351.69	15372.8	9135.91	6773.18	8879.81	6782.92	4816.65	3424.28	4066.2	7952.48	7426.34	5471.36	5481.73	6613.48	9889.35	5599.29
		34089.7	26574.8	27047.1	8433.05	13855.3	9976.36				16032.5		7957.6	9810.84	6562.9	6616.96	7945.61	3830.67	3809.82	3704.4	5841.55	10779.7	10319.5	5695.72	5789.71	5089.87	8913.13	8466.03
		33253.3	35521.2	25748.8	14471.1	10525.2	5687.27				14569.3		7151.1	9804.12	8578.62	4015.61	7035.07	9022.48	4766.53	3633.98	6006.31	11724.2	5931.12	5180.14	4840.13	5442.02	9134.42	6356.25
		30306.2	23117.4	22747	7068.21	12210.5	9516.23				20921.6		6648.22	10584.8	8082.18	5888.86	7123.99	8511.55	4831.67	4331.79	5689.13	10081	8811.61	6421.52	6281.77	5547.64	7629.44	5181.73
		15470.7	33512.5	28683.1	7682.2	12776.5	10635				17324.1		6965.03	11247.3	8161.95	3936.33	6810.62	9699.96	4882.5	3503.61	5563.86	9485.66	7512.98	5662.6	6644.58	4645.38	8280.88	5992.57
		29552.3	30282.6	24287.7	8999.5	15056	5320.15				18748.5		5722.63	12111.7	7812.11	3421.96	8214.43	10095.8	5574.73	3685.42	4031.22	8755.73	7193.43	3734.98	5228.64	4978.65	8927.87	1538.83
		29778.1	31002.4	27557.2	5594.77	10214	14214.4				15447.3		5421.55	9979.22	9850.99	4706.5	7386.76	7619.93	5145.67	4136.83	5927.96	9165.08	6060.97	5145.78	7287.31	5891.55	8305.27	5149.57
		30266.3	38817.2	28057	6102.95	11482.7	10453.2				16402.7		7425.8	11106.4	8023.6	3996.21	8287.97	8700.8	5271.92	3281.67	5908.11	9641.02	7430.21	6642.31	6211.63	4030.66	6114.41	5203.55
		37048.8	30420.3	28517.8	6667.79	15371.3	9026.29				16653.9		6506.95	9286.74	8351.57	4374.22	7333.02	4527.3	5417.73	4284.19	6008.62	9800.47	5879.14	4570.14	3513.66	4483.19	8844.9	6934.3
		27330	28752.3	29756.2	6870.52	17806.2	10353.3				17841.2		4612.96	7419.32	9275.81	5196.37	8010.87	10769.3	5952.48	3033.75	5654.44	8932.89	9125.5	5489.79	5497.33	4805.98	8946.29	6702.74
		31638.1	33058.6	26892.6	9063.46	13077.6	11530.9				18816.1		6048.33	11966.2	8585.89	2409.07	7753.42	9380.94	6366.84	3976.22	3943.52	9261.11	7952.17	6782.07	6831.04	6210.14	12515	6282.67
		32965.5	26902.1	30019.4	12184.5	14788.9	11891.8				18140.7		8208.08	9134.13	7451.7	7090.13	7119.07	7163.35	5279.91	4039.62	3277.88	8455.94	5785.15	3992.23	7382.8	6360.32	9056.98	6962.66
		31439	34446.6	29197.1	10228.5	11960.2	13010.7				18079.2		6865.21	9953.8	7788.18	5583.27	7723.76	10154.2	5644.54	4022.44	5936.63	10236.1	7992.55	4458.36	4464.5	4883.32	13377	6088.87
		33323.4	37845.8	28184.9	5734.22	11950.6	12509				19080.8		6318.84	12831.6	7729.78	4855.02	7004.35	7716.46	2593.58	5073.2	5971.73	9045.85	6079.63	5659.22	5415.85	5103.76	12463	5837.37
		31266.7	40108.5	24682.7	6510.74	9310.77	10349.4				16518.6		7444.01	10794.3	9040.19	4366.12	6745.42	8299.19	3672.91	4370.17	5897.99	9411.18	8680.86	5059.62	7096.45	5812.16	9916.12	6681.15
		30852.5	30505.2	26806.9	5017.16	14192.5	11985.2				16734.5		5575.5	10547.8	7757.91	4808.48	8472.48	5209.45	5477.19	4458.35	4770.9	11116.3	8136.75	8102.67	6035.24	4862.65	14651.9	5897.8
		33186.8	35568.3	31622.3	12348.3	14920.9	12580.6				19670.4		5130.15	11131.5	8402.86	6245.54	7666.07	9552.55	4895.54	4351.54	4264.99	10104.7	7674.51	5125	6523.96	5172.65	10638.8	5859.81
		30602.4	36415.4	28690.9	5560.6	15328.7	8987.16				17729.1		8115.62	11110.3	9144.85	5066.94	7796.85	6289.51	4919.64	4112.15	5441.15	4668.8	7022.11	6784.17	6087.89	4741.64	6154.72	9097.74
		34332.7	34371.5	27317.9	9362.44	8870.69	9876.97				17677.8		8771.4	11202.5	8513.78	5509.27	6785.48	8723.26	4868.31	6401.38	4301.72	10201	6185.97	5853.64	5833.37	6099.97	7571.97	8126.5
		33383.3	39094.1	29422.2	8094.81	13046.6	10285.8				20365.2		5808.94	11157.4	6608.55	5383.73	7113.68	5921.51	3469.48	4681.54	2320.87	10405	6861.29	6415.89	6421.12	5834.54	7402.73	6378.49
		34414.9	33219.4	24916.9	7571.74	11983.4	10869.5				19792.4		6517.78	9629.22	6524.07	5252.35	7888.89	9164	3041.05	4026.65	4447.07	10039.5	6592.24	5565.49	5998.81	6021.64	9851.83	5921
		30050.8	35051.5	29160.5	10532.8	11682	9845.61				13559.3		5969.81	11136.8	8010.87	4273.26	7529.34	8646.44	4704.52	4056.66	5729.36	8255.33	5678.89	6486.81	6177.28	4833.54	8331.91	7521.83
		32465.4	34877.7	25194.9	7094.12	14308.7	7945.87				12896.4		5526.23	10979.6	9724.31	5335.3	6584.92	7918.69	9825.9	4044.31	4514.25	8711.57	7309.92	6531.55	6190.15	5702.72	8720.66	6547.88
		29734	31484.7	27797.1	8569.55	14684	9583.23				13949.5		4366.88	14003.7	6881.91	5472.44	5509.69	8730.02	4600.14	3452.83	5158.21	9116.95	8108.07	4513.89	5909.77	5017.42	6770.59	5753.73
		31036.2	30674.5	28520	11336.5	16000.8	10590.1				13886.3		5944.52	13669.3	7151.72	4699.19	5560.56	5901.13	4844.39	2380.09	4749.43	5469.7	6377.62	4097.02	6821.11	4254.24	6256.21	6114.57
		30579.3	35148.3	22871.1	6791.56	12929.2	10457.2				19931.5		6540.33	10875.1	10624	5090.92	9474.88	9009.76	6249.25	2612.18	5178.42	8948.86	5507.09	8084.62	5252.06	5436.31	7983	6383.97
		30467.4	27754.4	25945.9	6299.68	14450.6	10977.2				17680.9		6302.93	10521.3	7267.62	4494.65	9382.93	8010.27	4890.93	3462.98	5748.24	7915.84	6670.51	4646.94	6997.54	5414.1	6408.5	6540.43
		28162.2	27973	20136.7	12715	12475.7	8376.78				16812		5100.44	10766.9	9295.49	5316.71	8148.77	9716.03	4575.64	2674.14	5956.19	6702.97	5992.77	5314.4	4368.51	5570.58	7495.38	7319.97
		31583	30283.4	29463	8985.06	12133.8	9316.39				14198.1		5082.47	10637	9101.73	4502.67	8621.53	8788.8	4476.53	3182.33	5260.29	10685.8	7782.9	2727.9	4643.99	5385.13	8315.03	7574.27
		34668.1	27560.5	27087.4	12695.3	15832.3	9526.54				16374.3		5272.62	11898.4	9145.94	5781.63	7489.91	9569.2	5349.7	5447.28	5889.13	9015.33	6657.48	6073.91	5377.22	4590.08	11437.1	6936.45
		23894.9	33125.2	26753	5707.8	15586	11802.6				18544.6		7571.34	10450.6	7804.81	4811.22	7198.17	7794.11	4294.02	2162.4	5645.29	10161.3	8196.44	6233.13	7295.49	4553.99	8558.32	6228.54
		34622.9	26524	27363.9	10599.4	12812.9	10288.2				17117.8		8094.24	13015.8	9162.73	4838.34	8350.94	11945.6	4425.02	3704.38	5825.05	9504	7620.62	6266.37	3893.6	5429.36	6868.54	7308.69
		16756.9	26114.8	22307.8	14269.5	13845	9570.84				12415.5		5457.11	9650.85	7343.46	5049.11	9922.23	7823.29	4704.9	3838.26	3928.33	9172.11	7999.47	7107.74	4648.81	4686.95	7230.75	6396.93
		30065.2	29165	29704.1	13568.5	12158.4	11110.2				14281.8		6086.1	11626.4	7894.17	4086.5	9991.51	7815.26	3682.46	3406.32	3400.32	9001.18	6285.68	6202.35	7972.3	6715.34	8809.55	6284.76
		35377.5	29389.7	29105	8538.06	14171.1	11513.3				17329.3		7721.06	12026.3	9191.16	4378.91	5045.53	7290.35	4119.24	3737.5	5813.66	9275.93	7124.12	5896.32	5722.9	5209.4	7845.15	5943.67
		32149.8	35296.2	31287.6	5410.53	13225	11424.8				20561.7		6209.28	10640.3	8123.52	6534.29	8768.33	8992.31	3399.7	2963.72	2923.18	10542.2	5831.73	5419.35	4322.59	5946.75	7182.44	6734.74
		25179	28615.6	29884.4	12566.1	11483.7	10960.1				17857.2		7415.22	11668.5	9023.83	4129.44	6328.09	8523.44	6467.02	3772.67	4995.23	6625.11	8193.76	5887.07	6759.25	6113.31	7281.82	7800.46
		29825.5	36575.9	27194.7	8875.61	10877.5	9174.1				11742.9		7444.35	8974.32	8886.97	5144.88	8579.57	8838.48	3154.63	4758.82	4354.09	9815.75	6387.06	4942.64	5475.58	5157.78	6187.65	7365.77
		15763.6	32521	22339.4	7073.16	14943.8	10890.7				19705		6093.74	10669	6179.45	4789.87	9453.4	6321.7	4763.19	3834.98	4150.49	8925.97	8027.62	3185.46	5863.62	5564.9	5485.52	6263.19
		17889.1	35718.9	25004.3	13298.5	13322.6	7137.39				17139.7		6867.35	11320.9	10466.2	5125.26	9745.49	8735.93	3538.14	4577.18	5899.5	7906.82	7283.2	5328.96	3765.46	5593.99	7557.29	7552.87
		27811.3	28781.7	22104.1	6972.85	13093.9	9285.26				18266.3		6163.84	10862.7	9601.12	3601.87	7589.84	8462.87	4766.1	3066.81	4985.87	9302.32	7074.71	5058.74	3123.91	3614.78	7440.72	9162.9
		23742	31238.8	23876.7	11740.2	11649.4	11105.4				19810.5		6198.85	13436	7850.47	5200.25	7635.76	5340.82	3853.72	4001.95	4261.3	6625.09	6242.56	6127.15	2664.51	4649.5	2874.14	6429.35
		30550.3	25170.8	21529	13245.9	14222	7283.86				16509.6		7964.4	9590.43	9307.53	4275.68	6514.43	10395.3	4594.98	3186.51	4207.34	9138.31	8814.22	5792.1	3963.52	5545.65	7994.81	5896.59
		27069.6	32541.5	24526.5	7428.1	11520.8	11204				16985.9		7927.47	11648.8	7408.75	4965.31	9118.56	7613.82	5882.67	3246.44	6619.29	7675.71	6659.2	7175.66	3741.47	5555.64	5254.55	6599.4
		29795.5	27672.7	21187.2	19443.7	12130.5	8601.19				14679.2		6978.05	12943.7	7491.78	3549.33	8397.69	9519.73	5008.03	4505.08	4492.22	9605.91	7314.31	3430.59	4507.91	5291.98	8869.4	7224.02
		25092.4	32780.2	21544.4	12273.2	14519.9	7331.75				13998.8		5616.91	10347.9	9916.82	3105.53	9182.58	8153.97	5350.24	3739.45	4701.25	10976.7	7353.61	5716.86	5736.64	4631.24	6692.17	7513.5
		31350.5	29393.9	21843.9	6971.01	12121.4	10493.8				18818		7458.83	10910.5	7033.57	5499.31	7586.64	8610.26	5449.53	2975.2	5068.06	7662.82	8381.3	6303.16	5141.2	4744.93	9056.94	7872.84
		23238	35560.9	26457.1	6225.29	10024.5	11757.8				16143		9002.72	11231.9	6751.38	4316.23	10168.3	8175.74	5053.74	3236.92	4107.76	10609.6	7883.09	5737.41	2978.92	4933.52	9876.68	6932.4
		30820.5	27819.2	28600.2	9953.36	14107.9	11085				17297.2		7822.63	13385.7	6478.16	3728.52	8912.49	7297.06	4477.26	4504.87	5933.49	10567.6	6851.68	6196.56	4027.81	5126.53	7089.25	7397.38
		25915.9	19893.8	19870.7	7833.62	11339.3	8680.25				18209.8		9796.72	11653.4	9449.46	4274.4	8342.12	7285.64	4376.45	3457.02	5293.59	6440.96	8578.26	4564.99	5342.08	4819.5	7961.71	4967.75
		27883	34551.7	20741.5	4880.68	11404.5	8431.63				16455.8		6557.64	12721.2	8768.59	4863.64	9239.47	9025.34	4092	3398.32	5184.51	9849.12	8376.3	4850.77	5683.4	5444.32	8781.72	5952.3
		15339.5	37028.9	30396.3	11891.2	11578.4	8826.87				19086.2		6357.67	9533.59	10572.8	4597.85	10881.5	8613.7	3770.31	3401.77	6381.4	5841.49	8618.38	5397.35	6537.1	5312.48	8285.01	8231.07
		24328.3	37464.3	23838.1	15712.4	12207.8	8280.13				17500.5		9690.99	11289.3	8913.04	3573.55	8999.99	8949.21	3866.9	4030.22	5470.8	6185.5	6692.23	4329.03	2423.25	4222.88	8978.58	6101.45
		19302.7	37534.1	22391.9	12039.4	12180	10473.9				18274.2		5704.46	14471.8	7086.86	4793.19	7577.72	7377.46	5810.47	4659.08	4101.63	7944.47	6927.09	5157.17	5993.86	5116.66	8797.96	8024.02
		27110.8	28255.5	24771.5	12204.1	4114.02	11239.1				18915.4		7504.26	9084.07	7921.75	4226.55	9268.66	8493.62	5452.63	5012.04	4276.09	7044.79	7016.61	3386.95	4404.11	4595.63	6279.49	7398.58
		22752.4	33682.6	26410.2	10965.3	10053.3	10662.7				15482.4		8331.58	12306.3	8494.03	4517.69	8970.27	8661.91	4602.86	3796.77	4977.79	6729.07	7155.58	6005.79	5372.78	5625.9	6730.02	7346.49
		19289.5	34079.6	21034.6	6827.02	14030.2	8757.99				19917.4		5541.45	10437.9	8998.19	3762.99	7817.96	9558.94	4619.81	3657.91	4210.46	9158.12	6767.85	5327.85	6385.75	5399.86	7041.61	7108.34
		27499.3	37351.6	22194.1	8918.25	10962.1	9336.13						6123.73	12229.9	6529.78	1906.62	8454.38	8889.23	5170.2	3836.43	4619.18	7687.37	6604.1	6309.22	5238.98	5681.17	8819.47	7499.43
		27949.7	25074.6	21873.5	5471.91	13396.7	10973.4						7047.82	12225.2	10454.6	5174.68	8840.96	5887.7	5336.36	3227.1	3608.37	10219.7	6815.85	5308.12	4530.37	5032.86	8728.62	5756.69
		26184.5	32958.7	22257	11471.5	12386.1	7359.72						7101.9	12290.2	8442.24	2314.57	7597.13	4955.91	5599.37	2515.53	5015.89	6749.08	6259.78	5507.75	6466.91	6359.59	8861.85	5784.39
		23709.9	36108.9	21466	7384.01	15127.5	12196.5						7275.2	11973.5	8441.05	3856.69	6687.44	8525	5232.78	2206.49	4713.69	10187.8	7969.11	6182.12	2843.22	5048.14	5229.59	6971.68
		19640.6	23775.7	24876.5	5337.71	15603	10470						9212.51	11706.1	8222.62	2095.01	7486.01	8253.11	5217.67	3836.11	6316.13	6464.81	6600.74	6202.63	5597.57	4968.09	7739.26	5132.53
		18964.7	25647.9	23459.8	7016.54	11268.4	9119						4083.46	11757.8	8886.28	5149.98	8259.98	6414.02	6411.37	3305.33	5319.33	9362.81	7481.81	4979.96	4381.94	5425.27	5463.78	6780.27
		24317.3	36136.8	23067.1	6940.34	11943.3	9570.28						5878.65	10632.6	7897.31	4504.43	7997.72	8249.21	5564.81	3714.4	5589.52	6592.59	7125.1	7566.32	5273.34	4744.99	7612.6	7944.12
		25027.3	25582.9	21144.5	5997.08	11905.3	8866.73						6064.85	11222.3	9026.49	1612.23	8397.6	6730.35	6310.97	4653.32	5504.8	7782.81	7089.44	5003.22	5814.51	3811.99	7147.78	7574.59
		27048.1	28288.6	28526.4	15526.2	12396.6	9259.23						7545.84	12367.2	9718.56	4409.2	7281.92	9201.04	7065.23	2371.12	5496.2	9825.36	6211.42	4968.21	4723.94	5420.61	6446.72	4301.13
		26788.5	31847.6	20382.6	7324.14	16671.5	8119.89						5816.71	8651.59	8517.66	4773.59	8949	6163.04	4489.46	4417.46	3768.03	9747.74	6061.97	4532.55	7480.27	4196.23	6749.49	6162.7
		20138.9	36770.4	20495.9	10988.1	12338.9	8003.38						5733.03	12749.1	9404.25	3914.63	6701.31	8633.85	4651.85	4043.45	3740.13	8928.36	6023.89	7307.67	5962.27	6243.36	6478.99	8974.65
		28468.1	42040.6	28023	8775.82	16082.4	10972.6						6539.1	15132.2	9698.21	3811.77	6987.67	7993.48	4564.22	4078.27	3586.47	9575.1	7294.93	3469.92	3789.04	3314.19	7659.07	9999.86
		18695.9	29413.9	16820.7	14001.3	13166.9	10743.7						3292.25	11748.8	8829.92	6012.7	8829.57	7028.56	4855.55	3288.51	4532.3	7968.13	6771.24	6988.88	7393.91	4457.8	7700.82	5785.25
		22201.9	37978.7	17553.1	11018.8	18119.2	10446.4						5851.69	9888.45	8844.56	6423.79	7529.75	8188.49	4798.95	3587.3	3793.16	9394.08	7088.85	4318.78	7832.45	4883.97	7302.36	5453.41
		26330.4	33428.7	22161.4	7678.22	11856.1	9759.79						7709.2	11761.3	7807.35	2920.33	7760.06	9221.6	4849.78	4028.72	4117.03	8788.51	7740.16	3246.41	2572.14	3080.19	6313.16	7936.17
		28443.3	27556	16593.9	11536.8	13942.4	11417.5						6692.67	12766.4	9178.28	4538.7	9049.25	8328.11	5748.06	3156.73	5793.16	9317.5	7154.79	7907.89	4559.03	6243.26	9074.06	5070
		30838.7	36948.2	22970.2	9224.97	11695	8070.56						5645.84	12117.8	9922.19	4517.71	7383.15	8533.68	3461.68	3502.18	3541.05	9786.7	6963.81	5523.93	8062.91	5334.78	8065.97	7899.29
		27708.2	27809.4	21366.5	8706.94	13089.1	12341.3						7431.04	11442.5	7798.56	4078.32	6673.49	9082.26	5383.35	3184.48	4079.43	11796.4	6694.61	4277.17	7722.69	4811.16	3856.14	8147.94
		25986.1	27558.9	25654.1	8638.8	12479	12415.4						7113.74	12816.2	5319.61	2483.27	7027.79	6599.42	5416.65	3689.02	4642.57	8655.33	8025.19	6477.9	5207.41	4444.37	6061.94	6712.96
		30399	36653.9	25006	12200.1	12029.9	12922						6568.86	9961.53	8909.85	4380.96	7883	10261.9	5187.38	2543.05	5336.41	7592.81	7252.18	6348.47	6220.19	3486.82	7919.97	7483.75
		28307.4	31272.7	24138	7859.66	14975.8	8255.55						7128.48	10048.2	6340.19	5194.64	9556.5	7339.92	3994.61	3911.08	5647.59	10021.8	7202.27	4287.2	4426.53	5950.56	6935.98	5967.39
		23978.8	37668.2	22245.4	9287.18	15358.3	11185.9						5971.85	10415.2	7888.62	3537.88	8898.66	8138.8	5122.99	3847.07	2803.85	8947.53	6082.76	5407.69	3929.33	3360.98	9979.89	6397.95
		25900.2	33495.3	22179.4	5847.54	11996.9	10072.1						8208.55	11679.4	7365.84	4769.41	5827.77	8689.15	5310.02	3320.79	5494.61	12910.2	7948.25	6446.73	7214.97	5986.91	7670.21	6060.86
		19395.6	29210.9	24644.8	11607.1	12500.2	9429.56						8871.48	13258.4	7606.25	5910.12	6814.02	5290.4	3753.47	4948.75	4819.12	12313.1	6904.26	5558.08	5279.54	4698.28	6987.6	6699.34
		32420.3	29025.4	27920.7	8449.44	14998.3	9956.92						6238.91	12570.7	6423.14	5250.67	7588.99	4195.07	4729.03	4321.74	3736.25	7001.4	5054.2	6977.14	5095.43	4578.27	8738.12	2577.49
		27675.7	29868.1	29181.2	6770.8	12755.5	9523.86						3141.31	11830.4	8519.29	3992	8184.15	7540.01	4899.2	2195.68	5519.93	10008.1	6736.67	5654.68	5265.32	5312.19	8766.62	5903.01
		28563.5	27607.4	23467.5	11575.1	12622.5	12151.8						5056.57	14377.2	9065.99	3761.39	6941.99	8278.9	4411.56	3918.72	3232.53	10784.2	5859.69	6182.79	4432.54	4117.83	6720.14	7576.89
		28567	35290.1	28617.8	14589.4	13371.3	10397						5443.59	11245.3	7352.12	5553.21	6433.67	8971.63	4797.91	3096.08	4882.24	11206.4	5882.54	2661.23	6988.75	5441.44	7370.41	7433.26
		26779.5	35102	25027.2	8213.43	12406.3	10851.4						5666.44	12157.4	8185.19	3494.89	8177.36	7700.37	5707.14	3401.94	5455.07	9215.58	10939.6	7542.03	5456.1	5564.41	3885.68	5488.93
		23863.4	29270.4	26743.2	9128.09	7860.13	13273.5						6374.32	10131.9	7822.5	5100.4	8938.1	7429.94	5401.9	3352.22	6423.01	11570.7	7945.86	5898.89	3925.47	5548.86	8268.72	6778.85
		14151.1	26958.8	24542.5	10435.7	12296.4	10661.6						5645.96	6959.05	7614.8	7597.19	7863.42	6450.82	4966.77	1680.2	5745.53	10274.9	8047.43	3177.26	6300.34	5242.88	8608.18	8113.05
		26701.8	31420.8	25747.2	10479.5	10838.9	12934.3						6404.05	11412.7	7954.21	4647.25	9840.44	5132.68	4205.35	3481.55	6097.79	11151.9	7257.47	6505.23	6776.51	5429.35	8866.82	7157.16
		30572.6	28468.7	25782.8	9415.36	10981.3	13800.7						6713.67	11214.7	7978.95	4522.9	9190.92	9617.96	5013.12	4101.44	4366.77	8621.23	6247.15	5531.89	5806.96	7575.43	9210.54	5998.08
		28226.1	29212.2	29427.7	9385.8	14209.6	10079.1						8825.61	12667.9	7807.51	4750.4	9050.85	6353.28	5112.12	1901.97	6011.7	7196.52	5683.27	6005.91	4807.74	5258.91	9228	5819.67
		19210.1	25863.2	21789.2	8860.5	11460	13299.7						5834.59	10683.6	7312.66	3845.95	6468.54	7305.25	5317.74	3807.68	5812.23	7480.84	6262.95	595.104	7013.57	5035.24	9505.37	5815.77
		30467.6	32528.6	17258.9	8708.22	10528.7	10760.6						5746.81	8277.05	8250.55	3679.82	9094.07	5560.74	3823.22	3829.25	3646.71	9029.01	8061.09	5633.43	6220.62	5954.24	8082.74	5837.91
		26020.4	28728.4	23332.6	6144.88	12017.1	9878.14						8372.24	12214.3	7465.61	5788.23	11691.3	7529.02	5319.01	4586.03	5073.2	12097.3	7880.33	4806.57	7382.98	4092.76	9171.29	5096
		25886.6	28721.5	24954.3	12243.7	7034.76	11359.1						3823.65	10137.5	7678.38	5395.29	6822.76	7473.46	5070.8	4400.29	5308.08	9383.05	7147.62	5881.64	5172.15	6161.76	8802.22	8625.12
		26617	29154.6	25359.9	6982.44	10645.6	6278.9						6444.05	12126.9	6691.54	4691.44	7878.88	9700.81	3693.67	1505.4	4803.07	7306.65	7545.67	5376.02	5854.22	6365.04	7881.54	9013.66
		28417.2	34445.7	25674.7	13628.8	11270.3	10275.8						3905.78	6388.65	8290.98	5484.18	8814.74	9410.45	5817.48	2302.53	5662.88	7705.12	6344.82	6743.22	5155.49	4821.59	5610.82	9025.41
		28393.6	29422.6	26954.3	11057.3	12808.8	11469						4974.88	10545	8330.67	3681.37	7531.19	7729.58	5318.97	4610.26	4045.87	10839.7	6117.91	6890.42	7236.97	5571.17	8792.06	7259.95
		27294.8	30409.8	32360.7	6878.06	13741.8	8215.25						5984.67	9349.33	7951.5	5269.45	7695.56	7073.56	6464.62	4252.58	5440.07	10218.3	7580.04	3157.3	8009.31	4942.68	9830.79	7447.53
		24246	31269.1	22094	7957.64	12545.4	12708.4						6530.72	13198.4	8037.92	3960.19	9078.28	5777.76	5216.01	2650.01	7467.84	11260.9	7189.02	6500.9	6104.66	4914.36	8503.67	8686.19
		25485.6	34262.9	22828.6	7522.52	12587.4	9508.72						5676.69	14772.4	11022.6	2131.88	7088.38	6980.36	5784.34	3995.61	5320.94	9866.9	6471.13	5893.51	5560.28	4889.32	12397.1	6163.67
		27822.5	31884	24424.3	10351.6	13741.3	11371.7						8318.64	12076.8	9375.59	4379.12	8594.26	7201.66	4206.57	3341.77	4445.69	10276.7	6836.27	4873.89	7309.15	5119.59	5831.09	8251.53
		27795.8	36608.3	26886	10525.2	11181.8	9563.39						6763.26	8764.48	8494.83	3926.5	7633.47	7792.06	6464.66	3536.04	4352.38	14156.7	6830.31	5929.56	6478.5	3052.66	6247.92	7131.04
		26059.6	35831.9	23710.2	10236.8	11005.9	11089.1						5407.72	7849.77	7545.15	4473.4	7559.44	6693.12	3920.79	3184.6	4690.98	9502.8	7503.43	5027.92	7142.85	5874.01	9292.06	8091.86
		27425.9	29379.8	23298.4	11757.3	13601.4	13513.7						10276.7	12733	10469.3	5770.16	7274.08	7631.26	4949.4	2921.89	4859.25	11997.3	6987.39	5886.11	6238.68	5344.32	8076.64	2150.52
		26012.6	31977	22401.2	8033.81	12195	11552.6						6165.75	9300.64	5062.41	5051.68	8446.3	9368.79	4768.12	4134.93	5193.19	10617.5	7081.15	6419.35	4942.12	4814.34	7082.89	8663.97
		29228.6	31904.1	18000.1	6902.38	8977.22	14059.3						7685.28	11802.7	9540.92	5048.61	8911.17	8448.06	4940.56	3298.55	4998.2	7492.6	5698.41	4135.27	6248.83	5820.21	8789.57	7277.23
		25383.6	31789.2	21396.4	6318.71	12622.3	15085.7						6691.31	14274.6	9057.43	4485.59	10068.7	6927.64	5414.36	4465.38	5547.77	8090.49	8419.16	5414.84	7002.18	6442.33	8442.27	4863.21
		31103.2	42092.6	21845.3	10117.2	14093.5	9129.74						7343.11	13233.1	4759.53	3260.59	6661.76	5835.82	5375.6	3379.72	5012.39	8470.65	7518.26	5720.62	6765.1	5065.52	7044.58	8098.58
		30588.4	34694.9	24674.4	7543.99	10659.6	9697.05						7178.73	9881.27	8036.05	4775.93	10083.9	6387.89	5712.1	2592.37	5035.54	6271.98	5804.31	5611.89	8114.6	4647.97	8056.82	6758.08
		22821	33286.9	19996	14440.3	14371.6	11267.5						5291.41	12221.2	10179.1	5163.46	9308.06	7916.03	5664.01	4160.15	3588.61	10250.1	8728.94	5600.86	6640.76	4503.48	6853.94	6746.94
		27088.9	37652.4	21009.4	11603.9	12842.6	8130.89						5745.33	9916.12	7184.22	3384.26	5654.19	4604.41	6435.25	4579.19	3805.55	9504.12	5302.22	3895.94	3743.72	5213.23	8491.22	5944.45
		27141.5	34852.3	26452.1	5030.11	10080.4	12462.7						8017.69	12196.9	8801.24	2895.85	6893.22	8392.91	6078.11	4694.71	4629.95	8639.11	7712.3	7015.44	6046.59	4699.52	10171.4	6176.74
		25051.6	36963.9	29261	8576.44	14507.5	11459.6						4799.44	11102.6	7906.67	4617.15	7916.81	8162.45	4319.35	3641.49	5345.85	9577.41	5109.85	5922.7	4413.51	5137.44	6648.5	7413.11
		21016	34673.7	26440.6	9563.55	12720.1	11538.9						4436.3	10726.2	8071.47	5001.08	5767.59	6525.62	6020.54	4206.24	3474.05	9634.24	5885.54	5663.18	6837.43	4293.74	7025.41	6813.31
		21389.2	34637.4	33507.5	9579.93	28990.5	11179.1						5777.77	9629.2	8988.14	4237.25	9062.73	8416.84	5542.64	3628.64	5304.15	10368.8	8129.17	5656.34	6646.52	4193.92	8495.59	7023.04
		24319.6	36188.1	31739.9	12783.6	10390.7	8776.71						6576.74	13049.6	5831.88	2926.52	9214.02	6822.73	5827.99	3468.12	3765.82	8261.22	10454.1	7117	6473.7	4543.76	7658.2	6548.24
		28050.4	35302.9	26198.2	6649.62	13162.3	13563.2						3858.33	8805.33	10529.8	3819.66	9854.07	7407.28	5939.25	2898.67	6152.94	10514.5	5592.98	5356.71	5995.64	5268.49	7871.06	1806.24
		23393.4	38433.7	28716.2	7140.29	12221	12164.2						6506.89	11378.9	8638.8	3749.1	6894.06	6143.06	3884.38	4000.32	5229.91	8770.31	10689.4	7639.55	6053.27	5361.59	8267.31	8624.53
		26786.4	34589.7	26053.9	6456.03	14476.9	9376.17						6603.44	9315.14	8899.43	4990.34	7917.78	7393.56	5134.09	2729.19	6032.93	10257.9	6791.06	4573.12	7115.42	4906.44	8503.09	6870.88
		21231.2	34108.8	24107.5	10588.5	11000.4	10862.7						5529.23	13422.9	9884.22	4181	10000.5	5466.9	3487.83	3125.77	5824.4	9659.52	8860.86	6184.89	7158.94	6093.73	7990.94	8731.52
		24904.5	31131.2	41219	4868.31	14545.3	11477.4						6970.98	10148.4	10337	2998.15	11056.8	7502.08	3709.35	2731.07	4167.13	9899.61	10523.8	4882.37	5705.58	4372.03	10561.8	6431.38
		27294.6	35143.5	31919.9	8008.93	13946.1	12208						6540.31	11315.8	7501.66	3857.09	6463.27	7980.46	5015.64	2978.03	4534.69	9763.01	6318.79	5746.48	6736.68	4127.78	5897.25	10245
		23470	33377.8	34269.7	6590.68	11294.4	13638.3						6514.94	12142.8	9054.36	4536.23	8070.92	7304.66	4756.84	3995.77	3009.57	6018.18	6681.57	4444.55	5545.87	3645.06	6608.47	6134.62
		28754	29647	25208.8	9659.62	12428.3	11517.7						5557.01	9976.73	7647.16	3813.38	6582.62	6161.5	4602.57	3207.46	4470.42	5642.48	9825.89	8773.12	4799.87	6094.36	7002.64	6327.11
		30188	33870.8	28274.4	12244.7	12916.2	13712.8						8749.64	12893.9	7527.96	4454.97	8265.38	5753.56	5321.06	2410.75	4545.31	9276.04	5392.04	3454.33	3009.71	4364.88	4255.07	9322.27
		28311.7	30766.9	22764.2	5612.2	13004.9	11931						6448.81	13124.5	6646.25	4306.22	6749.27	6495.24	3631.08	3539.11	5061.94	7535.31	10507.9	7430.33	5302.78	5747.99	7869.36	6604.06
		32749.4	33250.8	29372.9	12480.2	10856.4	10491.6						5168.41	13635.9	8313.56	2292.3	8388.72	7011.98	5530.22	2609	5524.45	6425.77	7083.9	5912.94	3185.38	3764.59	8542.96	6670.22
		27197.3	35771.6	28897	9321.18	6726.78	12763.1						5679.15	11839.9	8740.5	2971.97	7195.84	6223.15	3939.92	3253.02	3634	5877.05	8060.14	5933.76	5696.87	3256.38	8490.03	6263.22
		21464.2	29332.3	24442.7	6149.77	12738	13728.3						8409.63	9943.25	8896.04	4763.3	8617.11	7786.92	3383.12	3468.87	3315.65	8781.56	7380.11	5161.23	3208.82	3762.18	7643.25	6581.42
		27231.9	30900	26902	8185.16	13188.7	11956.8						7735.49	10395.6	8938.36	4783.09	6144.31	7339.6	5009.96	3499.75	3818.01	11491.3	9721.69	5134.48	5498.63	4686.72	7532.48	6883.47
		29410.3	33003.2	29257.6	5100.08	12824.4	10868.1						8407.21	12516.8	8790.75	5754.6	11070.4	7436.27	5251.45	3372.69	3803.66	9845.15	7274.57	7445.69	3770.81	5438.33	9296.86	5944.95
		25400.5	25566.6	38006.1	7617.9	13073.5	9861.84						6314.29	16602.8	9428.1	3652.58	7399.81	8504.99	2788.22	3905.47	5312.11	7444.8	6669.25	6618.41	3479.43	5274.79	7981.93	6976.35
		33337.3	25084.6	28429.7	7740.39	10034.3	9424.18						5488.97	10580.2	9639.61	6051.95	6795.79	6940.71	5668.4	3090.26	5025.05	6805.99	10084.9	5871.08	4483.27	4822.59	10941.1	5477.29
		23813.4	36907.7	30477.7	13578.2	9859.04	8573.02						8414.43	10795.9	7864.65	2956.89	9525.59	5496.42	4559.28	3361.84	5279.56	6660.41	11506.8	5283.14	3824.42	4306.81	8785.63	5449.98
		22959.7	37963.3	24836.3	8533.29	14137.8	25226.5						6380.72	9394.23	8915.76	4766.59	5949.1	7275.1	4579.74	2693.8	3649.35	7551.38	8349.24	5615.24	4049.2	4738.74	9001.9	8073.43
		32409.5	29326.8	35428.1	7213.88	10016.5	12408.6						6983.85	13616.5	8139.12	3742.89	6767.07	6216.81	4667.78	3612.19	5057.35	9678.4	8831.5	6204.92	5512.22	5982.96	2763.96	6096.54
		28237.1	34494.7	24377.7	10150.5	9836.42	11854.6						8915.62	9306.24	9235.44	4286.74	8701.34	6167.11	3222.8	4952.61	5841.95	7385.36	9083.98	6093.35	5885.14	5298.27	7458.11	6420.43
		26772.9	29502.4	29873.3	6421	12488.5	10564.6						8610.64	9540.72	6185.87	3435.97	6118.61	8286.5	5118.1	3548.4	6074.26	9801.35	9568.48	6921.15	6422.44	4894.81	8095.97	6337.66
		26195.8	32254	32465.2	12424.4	10327.9	12469.1						7144.75	13213.3	6493.19	6681.1	6707.82	6627.43	4798.74	3514.83	4431.59	8580.86	8231.38	5725.53	5610.72	4867.56	8451.05	5959.73
		27353.2	29007.5	26474.3	12557.3	12178.4	11554.7						9248.43	9243.9	8268.2	3366.63	7142.83	7230.73	5272.04	5448.81	4889.61	10491.7	5066.2	3743.26	6302.44	6566.2	8384.37	6730.58
		31129.9	32849.5	33740.2	11599.6	20810.6	14794.9						8394.96	13272.7	7758.7	6478.68	5574.18	6680.22	4687.86	5377.46	6010.45	9600.95	9149.63	5255.56	4870.54	5268.64	10213.7	9173.41
		29942.8	30466.6	26635.9	11655.4	11236.1	11083.1						8937.35	9727.17	7847.12	3881.72	7674.03	9521.45	2660.42	5041.49	5140.59	11932.4	8625.44	6548.54	4311.37	4691.74	8031.18	6945.73
		18651.9	33928.2	25681	13536.1	12709.7	10729.5						7104.52	12474	7767.82	4532.18	8556.32	8011.03	3792.05	5868.27	4559.97	8431.49	11431.5	6439.72	5093.74	4550.5	8338.83	9401.96
		29272.8	31710.1	33859.4	11907.1	6321.36	11511.8						8996.1	10397.7	9597.4	5674.02	7346.64	6493.68	3877.32	4149.84	5214.38	12927.6	7293.8	3653.22	5987.3	6097.97	8874.65	5921.93
		22364.9	26503.7	25433.6	5745.22	6367.07	10404.4						7231.82	12299.4	9626.62	3551.79	11187.5	8101.58	4724.93	5190.47	5841.04	8923.57	9016.76	7379.31	5094.83	4602.64	7908.62	5199
		24604.1	37289.4	23895.1	10529.9	10263.7	12033.1						3826.46	11323.2	8782.92	3441.41	6533.48	7910.96	3414.97	2623.4	4648.15	11143.2	8023.8	7564.5	6848.31	5429.93	7059.06	8159.19
		23332.3	31542.8	28829	11691.4	11012.2	11698.3						7434.17	11034.1	8702.14	3958.57	6443.69	6602.69	4839.48	4614.45	5394.27	9352.5	5666.01	7249.98	5847.93	5955.15	10367.5	6497.72
		24660.4	38504.4	30464.4	4348.63	10572.4	14217.8						8601.68	13936.6	9609.31	3055.1	10668.6	9113.39	4874.86	2514.26	3968.98	10844.7	6215.44	5240.54	6187.34	5530.99	8001.25	5364.97
		27647.4	32583.9	24191.3	10123	11884.9	11370.4						7929.75	12268.4	8687.56	3031.82	7611.13	8327.2	5265.05	7554.93	4933.17	8752.51	6090.7	7207.66	5840.28	6738.22	7263.56	6752.03
		27054.1	28134.8	25131.5	4250.41	9643.26	26269.7						8353.84	11126	9618.03	4572.29	9060.04	6710.66	3610.71	6339.65	3799.57	10284.4	9603.97	7491.87	5124.69	4818.35	11953.8	6076.29
		21726.1	28090.1	22502.5	5650.18	14171	12237.8						9509.3	11367.6	6954.38	3089.22	5949.86	6112.91	6167.94	7282.57	6518.76	12876.3	6809.38	7244.9	5115.53	5745.39	11206.2	6245.32
		15968.3	27600.6	29967.3	4950.12	13128.9	10557.4						8445.79	11676.5	8652.95	3267.87	9671.54	7754.48	5006.78	4209.85	5592.91	12191.9	7238.21	6824.79	5746.46	4822.26	6685.07	5774.4
		22061	35795.7	21182.9	12322.9	10514.6	10049.8						9097.93	13854.1	7886.81	4327.07	7748.8	8838.6	3531.91	7239.83	5477.21	8856.64	6911.59	5702.79	6582.86	4829.24	6749.6	6243.06
		28008.5	35892.3	33158.9	8602.88	11891.8	12702.1						7957.61	13469.1	7735.26	4976.33	10284.3	5587.89	5428.03	2949.22	5561.72	10391.7	10666.3	6623.94	5064.05	3904.09	7858.45	6785.53
		25263.3	37527.3	34911.5	10681.1	7763.97	11559.4						9346.48	10036	9445.36	4795.67	7251.56	8202.5	5702.8	4297.22	5408.88	8372.36	7159.17	5673.34	5981.37	5565.29	9222.56	8403.62
		25817.3		24320.6	10917.3	7832.36	9990.49						7601	11352.6	11449.6	4393.95	8597.65	6836.74	4732.18	4431.19	3672.82	13940.4	8400.08	7221.28	5671.42	4920.5	9333.59	6155.62
		26339.9		25614.7	11711.2	9843.56	11978						8507.06	13597.7	9390.31	4078.72	9000.71	8723.1	6506.31	2925.08	5724.54	9828.54	9570.28	7262.89	6047.12	4885.48	14783.2	6502.37
		24265.3		24494.9	10720.3	8678.97	11187.5						8728.78	12874.6	9015.72	5033.27	10558.5	7864.54	4368.63	2422.37	5768.11	10570.5	7352.74	4433.5	5135.69	5016.31	8740.75	7206.49
		24601.4		23559.9	4049.04	12696.5	11536.2						8901.39	11812.9	9547.17	3600.95	5788.61	8025.53	5655.37	4941.24	5455.93	4611.03	10951	4982.5	6239.13	5448.57	6891.15	6485.94
		22528.4		24591.2	4701.94	10144	15051.5						7975.14	9689.39	11046.9	3683.48	7900.28	7615.39	6096.7	4319.48	5152.44	7534.49	7653.63	6423.86	6151.17	3671.7	12250.8	5436.76
		24884.7		39869.3	9569.75	10949.4	11273.5						8774.31	11739.9	8855.01	5576.59	6752.16	7652.74	6963.03	4876.61	5647.22	9357.95	6393.76	5930.03	6004.49	5534.06	8070.9	5571.93
		19507.4		27250.7	7894.81	9572.77	11927						8544.46	11720.8	9998.63	4716.05	7500.71	9297.62	5593.14	4098.38	5420.54	7619.98	3955.4	4433.44	4231.34	4579.68	8279.52	6618.96
		25702.2		26445	8879.07	14202.9	9143.85						9221.91	10415.4	8991.98	4760.07	6342.02	5708.64	5856.01	2619.89	5782.36	5863.76	8277.92	6994.03	6773.65	5474.99	10302	7918.53
		27667.8		30230.1	7372.32	8653.95	11982.3						10351.1	10967.6	7848.73	5987.52	10870.8	7903.73	5552.69	4447.15	5465.66	9549.98	7758.74	3944.65	5638.12	5280.1	10362.3	6283.8
		31117.9		22705.2	9376.99	15168.1	10143.8						9247.28	13714.8	8560.39	4835.98	8303.98	9298.19	6541.02	4862.95	5549.1	11328.4	5984.65	4412.23	6103.12	5473.81	6154.72	5450.99
		26196.4		34121.8	11710.5	10029.9	12086.1						8420.07	11631.8	8632.17	3165.7	4467.42	6741.95	5947.77	2409.63	5476.86	8337.6	10045.7	6310.02	5431.5	5351.04	7571.97	7031.33
		27880.7		26249.4	12418.8	9467.48	10084.6						8730.27	15036.5	9859.46	6279.4	6683.31	8306.14	4498.38	2978.77	4286.72	8735.89	6496.76	6394.4	6994.65	5748.53	7402.73	6147.16
		23810.6		22200.4	11510.7	11810	11541.3						8529.74	12954.5	8883.85	4221.32	8321.06	6405.75	4816.59	4838.25	4360.4	9277.82	8766.97	6554.74	6806.69	5837.53	9851.83	8103.19
		26406		18522.1	6110.47	12559.3	10386.5						8696.39	11155.2	8857.78	5416.59	9182.18	10082.8	7482.42	5343.7	5882.67	11058.4	7782.46	4892.84	5751.7	5173.1	8331.91	5762.56
		23033.8		29179.2	9594.4	12945.1	12573.6						9690.58	11365.9	9311.38	3214.14	9816.22	6106.92	5020.78	4439.36	5226.89	10419.5	7862.41	5149.38	4601.14	5852.52	8720.66	6431.34
		19611.8		24108.6	3499.47	15263.5	12748.2						8810.19	14470.8	10568.3	5422.23	9080.08	7263.04	5134.59	3186.43	5124.67	10697	8742.6	4985.36	6599.23	7506.13	6770.59	4826.78
				23431.2	6801.19	8838.97	10628.7						9308.65	12013.3	9174.86	4773.04	7409.72	9382.89	6584.9	4554.03	4677.14	11854.4	6620.66	6556.41	5297.14	5418.95	9916.93	4557.33
				22204.6	9350.88	11533	10635.7						8398.37	11721.1	9297.97	4958.1	6941.44	7754.75	6026.84	4702.94	5243.8	10225	13011.8	7118.4	7205.81	6750.04	7163.57	6558.95
				28164.7	7457.72	10267.6	4715.09						9130.9	11359.6	11291.1	4508.58	8720.52	7368.03	5466.51	3925.15	6437.42	10203.8	3852.78	7940.63	6581.63	4159.48	6256.21	5393.77
				25839.4	6766.36	14803.9	11063.9						8654.41	11675.9	11047.1	4114.11	8535.29	6037.67	5412.42	5096.57	4700.31	8505.11	6331.74	5251.37	4712.45	5417.94	7983	6293.06
				23720.3	5997.07	10466.3	12493.6						9017.6	11261	8891.47	5579.88	7356.01	6548.81	4707.13	3998.45	6211.32	12399.6	8363.33	6557.5	6220.13	5171.87	6408.5	5777.01
				24271.7	6458.93	13675.5	12723.2						9261.29	13726.1	11435.8	4271.8	7435.35	7617.44	5014.93	5310.65	5478.41	9472.17	6687.32	6667.44	6354.12	6209.09	7495.38	5862.98
				19615.2	8727.11	10994	8945.89						7517.59	13630	11184.7	3591.84	7916.32	7227.62	3169.3	4181.44	5558.01	11474	7003.32	4882.72	6884.6	5812.46	8315.03	4476.59
				26382.9	11837.5	13026.7	10750						9923.04	15450.6	9649.52	4893.89	8857.12	6804.69	7020.25	4603.26	4818.48	8598.27	8487	5686.96	6473.12	4920.98	11437.1	6587.38
				24698.9	6185.6	14339	12881.9						6990.03	9178.32	7422.06	4837.15	8892.66	9096.94	4614.87	4110.38	4945.27	9213.34	11934	4189.47	6638.41	4634.94	8558.32	7638.29
				28089.7	6612.59	16533.4	11518.8						9394.61	12230.1	8215.24	4926.15	7066.09	6282.83	4333.07	4744.4	5345.28	8587.57	7481.4	7549.52	4908.66	5202.14	6868.54	5460.09
				22483.1	7068.39	9272.56	11722						7613.94	13964.2	7188.47	4412.77	5941.86	7099.58	3519.87	4021.19	5724.35	11001.7	9117.83	7201.99	6967.69	5495.98	7230.75	6209.34
				24598.9	5569.16	15902.2	13230.7						7801.88	12274.9	11731.1	4057.45	5443.94	8979.15	7260.1	3159.21	4358.09	7651.02	6824.85	3554.11	4380.71	5311.84	8809.55	5091.24
				28955.7	7556.06	13594.9	12234.4						9388.39	12630.9	9411.13	4867.23	5941.28	7255.49	5574.1	3177.2	3996.55	9325.4	8100.21	8173.19	6778.9	5916.69	7845.15	7177.15
				28197.3	6340.14	12063.9	11518.2						8930.16	11803.5	10009.6	3832.8	8032.43	5796.93	5937.59	3617	5224.49	10257.6	6113.97	7664.63	5517.9	4548.14	7182.44	7342.35
				20711.3	8022.65	9735.84	10638						8639.12	9323.77	9239.28	5526.2	8726.51	8672.4	3360.42	4108.72	5760.2	8455.24	9007.06	6761.33	4175.8	4303.97	7281.82	5325.13
				34201.9	10035.4	12707.1	10957.2						9948.73	10915.8	8464.62	5676.15	9462.12	6545.03	7209.61	4214.04	5168.22	10327.5	7763.11	7866.44	6219.29	5060.47	6187.65	4339.51
				20633.7	6698.78	15294.4	8875.17						5492.72	10203.6	11316.4	5038.68	7278.07	7080.75	4959.18	7593.56	5516.4	11820.1	6709.24	6997.89	5909.59	5292.32	5485.52	5046.38
				28458.6	7249.31	9391.11	14080.5						7544.23	11492.3	8563.98	5421.36	4888.46	5713.3	1442.79	2872.45	3726.36	10254.8	6089.72	7809.9	4567.62	5703.28	7557.29	7298.25
				27008.8	6519.33	11915.8	10575.7						8799.68	13923.9	10647.2	6266.28	7293.42	7573.01	6159.57	4240.97	4633.8	7909	6330.13	5089.92	4809.73	5301.81	7440.72	5205.1
				19820	8532.54	8277.9	13572.8						10465.1	10274.7	9097.31	4703.06	8335.1	8829.29	5618.82	4881.17	5943.75	6966.68	6640.56	7662.01	6383.56	5274.93	2874.14	5524.6
				24277.4	6046.72	9000.02	9809.59						8050.97	11291.7	9074.72	4200.78	7868.09	10081.8	3731.51	4021.13	4707.25	9523.16	10347.7	8134.62	4541.78	5023.6	7994.81	5035.88
				24922.7	11431.3	16159.7	7158.2						9686.03	12794.5	7624.18	4459.81	7400.91	7420.52	5750.48	3237.39	5036.75	8798.32	7505.14	7661.89	5976.91	5429.94	5254.55	6722.45
				34181.8	8259.91	14095.6	13796.9						8893.52	14279.6	8752.01	3749.04	8810.48	7480.03	4980.95	3434.63	6237.28	10017.5	7158.31	7744.9	4305.29	4554.81	8869.4	6094.81
				23556.2	6792.46	10093.8	13496.4						9360.22	12224.9	7573.36	5706.45	8805.1	8727.29	4475.12	3774.9	4623.22	11021.2	7378.17	6395.28	5955.54	5279.9	6692.17	6414.78
				35418.6	6424.49	13393.3	7747.21						9141.37	9205.08	9102.95	4332.43	5323.88	8554.14	6778.88	2510.69	5502.29	11039.6	7162.17	7707.44	6449.92	5753.54	9876.68	5307.28
				38788.4	6995.68	13115.4	12281.8						10545.2	10563.1	9823.27	5873.98	7462.74	5901.76	5169.55	3907.07	5445.61	10417.8	7731.42	6677.37	4842.12	7181.08	7089.25	6648.11
				30543.1	6372.53	14018.4	10160.9						10325.4	9485.8	10383.3	3840.89	8374.49	6087.63	5933.36	3003.65	4542.27	10382.7	8532.24	5666.3	6089.37	4849.65	7961.71	5310.3
				28500.1	5247.16	12462.1	10447.8						9185.18	9073.59	7635.4	5198.48	7332.83	7581.84	6608.28	2238.84	5751.54	10343.2	9224.77	6606.65	5856.86	5175.7	8781.72	4946.76
				34592.6	8928.34	12560.6	6148.49						10332.8	10511.4	9546.99	6022.73	7923.71	6900.53	5577.51	3861.64	6715.97	10790.8	6127.17	9623.69	6275.27	6225.52	8285.01	4673.63
				33551.6	8873.21	7283.16	8111.25						9328.5	13983	7956.12	3752.02	6075.78	8152.92	4385.2	3462.98	6697.07	10669.1	5977.51	5767.46	4574.43	5267.73	8978.58	7073.54
				29110.4	9862.59	15232.5	9140.63						10204.7	9957.6	7299.03	4825.2	7992.15	10516.5	5719.52	3921.4	4474.64	11744.7	7697.92	6358.91	4500.35	5226.43	8797.96	5118.78
				37949.1	6608.06	15175	9167.95						5687.99	11858.2	8701.77	6288.19	7988.56	7499.33	5029.59	3847.36	5551.41	10455.5	9149.72	7312.55	5182.97	5324.99	6279.49	7767.4
				26415.6	7787.77	11490.2	9520.95						8473.96	8664.31	7564.75	5373.48	5382.73	7149.5	6373.12	3048.34	5460.74	10784.4	7860.09	7979.98	6506.19	5553.04	6730.02	4679.86
				30458.7	5548.02	15095	11369.7						9716.74	10781.7	9767.57	4700.05	7835.2	6137.83	5186.12	2210.28	5759.18	14409.4	6831.9	6538.96	3502.64	4905.83	7041.61	5986.78
				31504.5	12026.7	14848.7	4082.56						9005.37	11929.9	10812.5	4953.27	8344.51	6610.06	4715.59	3464.2	5911.65	9686.67	9241.84	6556.61	5754.48	4601.54	8819.47	5377.84
				26351.9	6796.41	9324.86	9347.32						8407.37	11761.8	10254.2	4863.4	7643.36	6585.72	4078.37	3062.79	5203.66	10360	6872.2	6760.18	6824.72	6318.02	8728.62	5989.22
				26431.3	8981.09	11263.2	12406						9301.34	11237.8	10908.7	4665.85	7232.33	6698.08	4182.05	2972.66	5679.24	10092.3	6753.68	6949.84	5157.23	4250.18	8861.85	4871.82
				30624.6	8316.67	13539.5	8896.33						9006.01	10889.2	9463.62	4782.21	6899.42	6138.87	5356.97	2206.38	6432.62	12606.6	8732.82	2620.64	6086.82	6476.72	5229.59	6183.51
				30169.2	6496.79	11134.1	5073.16						9755.54	12411.4	8707.32	4250.18	8566.04	8154.77	3449.14	3380.54	3972.03	11577	7559.08	3363.3	4828.66	6033.14	7739.26	6218.3
				25217.2	9439.81	9737.18	8816.8						8959.09	10948.2	9182.99	4670.73	8880.16	6154.42	4957.09	5623.85	5826.82	8953	7721.9	7215.85	6378.57	6136.15	5463.78	6682.07
				34706.4	6757.85	15353.9	12247.7						7486.63	10694	8005.05	4578.3	6128.64	7323.4	4406.4	2412.4	5187.5	9077.33	8805.12	5958.81	4403.18	5680.22	7612.6	6826.12
				27352.9	7345.93	12538.1	9591.77						8398.67	14259	10925.5	5104.98	10330.4	9713.16	6320.34	4311.15	4809.33	9388.7	9300.61	2867.01	7716.73	4721	7147.78	6110.03
				28812.8	11143	12997.4	13469.5						7909.6	9146.53	9218.66	4894.86	7397.86	7261.79	4757.75	2717.17	6163.72		9768.34	4432.67	4190.74	5182.43	6446.72	3667.4
					7090.88	7572.08	11660.6						8102.01	11121.9	10386.8	5146.66	6127.36	6923.55	4408.65	3865.18	6533.07		10621.2	8330.43	4100.39	5223.67	6749.49	5308.56
					7118.3	13835.5	8220.27						7310.32	10595.1	9610.09	4509.2	6753.21	8004.76	4653.37	4724.92	5454.38		6593.82	3279.88	5598.06	5616.63	6478.99	7078.12
					10255.2	11475.3	9601						9322.19	9471.48	9312.39	4897.22	8898.09	5912.63	5404.6	3229.62	5522.06		6897.76	5492.25	5529.56	5095.63	7659.07	5611.02
					7086.42	14423.6	11514.5						9233.25	9985.9	10538	5336.7	3725.24	6507.36	5249.68	2814.59	3070.22		8194.64	8289.09	6256.13	4422.56	7302.36	6668.98
					6036.8	14679.3	9401.84						8617.85	9626.6	10830.1	4510.91	11231.3	6783.03	5083.82	2019.74	5058.44		7124.38	8537.97	6761.87	6768.33	6313.16	7097.32
					8245.74	9063.4	12263.3						7518.8	13022.7	10436.3	4537.73	9222.98	7098.66	4957.21	2751.17	6237.44		7474.22	5360.56	6257.65	4721.99	8065.97	6070.2
					7742.09	11376.6	8704.61						7966.93	11990.7	9783	4687.65	6256.6	8525.42	5654.57	4912.47	6624.29		7415.75	6719.01	6504.36	5148.74	3856.14	4901.65
					5738.68	13023.3	12480.9						9291.27	11864.6	8944.02	4180.36	8130.23	6389.39	4334.39	2606.61	6036.51		7953.94	7465.13	6981.68	4066.07	6061.94	4941.7
					11759	12035.9	4552.49						9433.42	13097.2	8669.34	4886.84	5060.17	7514.9	5756.48	3486.78	6330.51		6198.36	6062.72	4254.07	5169.62	7919.97	5757.2
					3415.24	12606.1	9204.64						4736.15	11231	9204.49	3929.44	9658.15	4552.61	4900.2	4840.24	5364.72		7695.53	7130.47	4670.99	5360.64	6935.98	7812.6
					8112.43	10703.1	11445.3						9769.59	11503.8	8199.88	5565.27	6622.95	6222.03	8647.75	7047.78	5789.62		8325.76	7577.58	4924.9	5343.08	9979.89	4723.12
					8419	9131.18	11952.7						7655.42	11030.3	6994.65	4924.35	5990.18	6468.39	7081.11	5903.19	5601.7		7818.5	5945.69	4467.94	5798.69	7670.21	5785.06
					7953.05	8264.55	11448.6						8010.06	10941.8	11021	6087.56	2991.24	8743.58	6339.13	3910.23	4964.73		6770.7	5969.41	5969.46	5154.82	6987.6	7448.08
					8125.6	10559.1	13964.7						7629.09	10324.8	9043.46	4793.52	9685.03	6052.54	4076.66	3691.44	4308.2		6654.64	8089.34	4073.88	6438.59	10088.2	6865.36
					7693.63	10554.4	14336						8592.75	11268.7	9638.05	4544.72	3225.86	5938.32	5314.98	5940.94	5674.09		7121.01	4764.39	6573.56	4364.75	9601.81	6184.15
					13428.8	4141.52	11893.4						8685.51	13123.8	9611.77	2666.24	3606.74	7256.57	4398.07	3520.6	5955.2		7199.71	7354.7	4534.37	5316.44	8281.83	5615.86
					6939.65	11891	12278.4						8000.41	13310.9	10167.2	4312.32	6288.04	5525.33	8717.9	3896.97	5163.77		7954.87	8313.15	3759.07	5254.19	8655.62	7665.8
					7263.42	8849.63	14071						7264.45	8739.62	10671.8	5849.67	10197	6546	3470.48	3184.01	4676.57		9174.63	7994.64	4864.38	6113.19	9662.19	4557.17
					11451.4	10769.9	11160.6						7625.9	12771	10933.5	3691.68	7256.85	8239.08	4791.73	2693.59	5261.68		5768.67	6554.49	4507.88	5560.34	7658.59	5790.76
					10801	8440.85	12396.7						8929.87	11313.5	8490.76	3837.39	6202.02	7953.26	4828.74	3160.97	5612.88		8668.67	6253.14	5282.91	6644.14	9598.78	6255.5
					10353.3	9716.94	11282.8						7025.91	13118.6	8757.88	4728.9	7692.04	6222.37	2763.73	3821.91	6476.29		5977.54	5481.86	5254.66	4704.15	8514.42	6051.47
					7428.72	12065.9	11119.6						9436.25	11521.1		4843.06	7669.86	7461.27	4961.55	4637.43	5012.57		9215.36	8553.65	4989.93	6216.18	9100.27	5798.27
					10356.3	12507.4	13772.4						8825.18	11684.6		4083.48	6668.31	9123.15	5744.96	4788.85	5162.74		6091.05	7493.83	5500.9	5603.33	8614.02	5382.14
					9184.41	10741.3	12402.9						5857.27	10043.1		4076.58	7064.97	6544.68	4314.65	2588.89	5501.81		9596.23	6071.45	5080.06	5321.27	8209.09	6770.94
					9013.94	7681.8	12146.4						8939.47	13178.9		3664.87	8508.56	6553.8	8226.52	3804.09	6279.69		5633.77	7040.7	6094.55	5432.05	10138.8	6004
					11755.3	11325.9	13099.9						8668.84	12868.4		4688.22	5996.44	8763.27	4500.32	3912.98	6106.2		6009.99	8549.78	4361.26	3381.12	6999.09	5879.11
					13459.9	10069.5	10104.3						8791.2	8548.49		5098.32	6630.6	8187.49	6851.59	7663.28	3971.03		7933.57	5804.84	5755.9	4701.57	9926.46	6590.11
					5549.86	10920.9	11106.4						7883.6	11687.3		4571.56	8779.05	7212.71	4743.32	3871.09	3694.98		7600.19	6877.82	4011.21	5900.96	13194.9	6588.18
					14303.2	8954.96	12249.8							12210.1		4696.37	7067.12	6948.48	6104.08	4122.47	5388.68		9967.21	5752.53	7268.82	7116.35	9297.88	6913.59
					13940.5	10777.7	15137.9							11797.3		5280.75	7699.27	8943.74	4799.83	5162	5959.28		8188.79	8089.85	6563.5	5030.29	10822.3	6393.63
					11970.3	11470.8	7573.35							13891		3683.2	6808.86	7539.55	5983.22	3969.59	6022.68		5842.85	6323.07	6870.35	4899.95	10736.9	5825.07
					11968.2	12348.4	10869.1							11144		2744.17	6625.33	7446.96	3929.84	3844.96	4171.2		7157.44	2884.86	7390.71	4848.38	11313.2	6940.59
					7000.8	11236.1	11859							13386.8		5410.41	5981.06	9351.79	2977.25	3670.87	5667.54		6327.69	5364.82	6793.74	5257.54	3109.65	6516.12
					7205.87	8368.32	9243.14									4487.39	8284.42	8153.46	4864.88	4323.73	5240.19		8982.2	6396.22	9297.99	4976.32	8453.23	9206.64
					13574.6	13793.1	11159.7									5225.64	6124.4	5550.74	3461.49	2915.38	5214.3		9682.43	6828.6	5490.75	6010.58	6206.01	6150.09
					10358.4	11943.2	12194.1									4240	6723.37	6864.02	3574.01	2637.82	6039.15		9008.8	5495.18	8041.17	5407.18	8691.77	6315.06
					13574.4	12636	12541.7									4088.99	6181.91	5685.04	5529	7744.7	5958.79		5701.28	5295.67	5452.12	5268.18	8635.25	6834.66
					13430.6	10332.1	10767.8									3390.84	7824.86	9025.87	4103.3	5551.32	5774.42		7044.21	4768.01	8882.01	4749.33	7294.91	6918.14
						11990.3	9056.51									4236.42	6395.26	5868.34	5680.64	4250.25	5624.86		9338.25	6231.25	4574.47	5189.17	10221.5	5758.42
						9598.34	8075.73									5257	7951.68	7286.9	4072.38	3456.11	5151.4		6015.31	4874.18	7264.15	5590.13	9959.04	4038.86
						9738.43	12829.4									3882.28	8534.69	6868.36	3794.37	4630.62	6609.05		7521.65	4676.06	7350.07	6115.92	6897.12	6954.47
						12421.8	11890									3567.73	7525.9	6826.13	5225.38	3831.34	5387.33		7961.59	4774.92	7651.15	4586.56	9566.31	5612.22
						11296.2	8832.3									5981.37	5352.59	7025.38	3284.91	4235.76	5218.39		7232.23	4919.39	7439.49	4601.21	9678.56	6501.52
						9587.64	12707.3									4708.98	7027.24	7010.18	6583.83	3968.35	4618.26		7589.12	5438.1	7241.55	4987.16	9710.73	9094.33
						10893.7	12077.1									3736.48	6158.11	8553.03	6807.65	2902.81	5224.53		8444.04	5476.34	6730.23	5428.34	8228.05	4806.24
						10311.4	12173.5									2526.69	6457.78	8040.42	2859.8	5983.31	4377.04		8752.22	4724.14	6963.1	4719.03	9391.2	6773.19
						11894.5	14917.5									5069.12	8205.56	5960.46	4049.73	7334.8	5394.51		6947.5	4701.77	5049.26	4375.99	8014.39	6266.29
						7907.66	10219.2									5192.15	7154.91	8189.38	3810.89	5783.44	5700.88		10483.7	7130.48	5427.2	5680.41	8169.23	6064.63
						8477.9	14147									4949.4	7633.44	6529.37	2754.16	3083.09	3921.98		7726.83	3767.87	8032.27	4784.55	9277.51	7383.96
						13905.9	9295.99									5322.31	7167.07	9046.42	5789.88	3861.95	4590.1		6921.09	7516.21	8144.37	4562.18	7251.58	7470.23
						14073	12229.1									4927.12	5728.08	7491.04	3509.5	5206.19	4915.46		6496.51	5602.15	5850.54	6666.23	7466.89	6352.1
						9411.03	9233.91									4741.37	9205.86	8460.24	2168.69	4052.48	4166.39		6426.48	5187.82	6558.92	8156.34	8821.49	8303
						13905	8405.84									3875.58	6856.68	6209.59	10481.5	4022.18	5015.11		7549.61	5734.85	6882.1	4076.81	7308.83	5830.47
						12208.6	7858.64									4799.75	7139.34	7759.79	3872.55	5836.61	5797.41		6319.55	5614.01	7740.43	5220.52	7955.57	7879.42
						12212.4	14719.7									5381.84	7209.69	6605.79	3381.7	6548.77	4542.87		6480.57	2541.03	7002.8	7967.59	9547.03	5876.4
						11023.3	6869.28									4641.86	5445.64	9759.48	2468.28	2319.85	5303.53		6897.56	4919.43	6843.85	6197.93	6696.77	5563.84
						11537.1	12004.5									3734.51	5213.79	6783.55	6529.3	6582.11	4626.89		7827.26	4542.9	7644.84	5619.92	6818.61	6341.93
						11735.1	12718.3									6182.19	7168.73	7425.85	675.48	5104.24	6726.99		8078.31	5769.98	6939.22	4596.81	12789.3	3520.44
						9217.21	15963.6									4274.15	5168.13	8610.45	3414.57	3716.35	2492.46			2953.16	7559.27	5329.59	12251.4	6723.89
						10148.8	5285									2126.78	7589.99	6012.59	4987.76	2623.19	5760.48			4982.35	7098.68	4438.9	7684.22	6440.81
						7729.84	9862.2									2861.07	6562.48	6770.52	4465.36	6534.52	5730.42			2313.65	5921.99	8204.72	11233.7	7402.06
						10004.7	5837.57									3932.76	8770.01	6864.06	4606.6	3648.09	1178.63			2151	7134.28	5295.96	7842.64	6765.96
						8757.58	8545.69									5875.32	7870.37	6763.67	5999.06	6254.89	5925.49			4735.47	5381.53	7636.47	10900.6	6214.51
						9955.39	11801.3									5520.25	6894.18	5630.86	5394.92	4024.12	5174.16			4653.43	5431.08	5180.43	7946.48	5468.54
						10209.4	10062.4									3384.33	6242.28	6616.83	3825.22	4732.26	6046.69			2963.91	7182.38	5358.26	12037.5	8525.06
						9289.66	7233.12									5812.48	8168.89	8394.39	8175.27	6257.32	3752.03			6458.02	8196.92	5192.21	8592.48	5841.56
						10756.3	5158.54									5383.23	6760.22	9128.72	6505.55	4137.98	5432.3			6283.1	7802.53	5104.3	10009.9	8092.82
						10647.2	9114.37									5667.8	8397.55	7033.61	3447.91	2750.36	3895.23			7197.63	7273.25	3631.2	7180.17	3827.42
						13694.5	9545.12									3642.16	8012.65	7607.36	6510.32	5288.74	5003.83			4846.8	8127.74	4286.55	10676.2	5934.97
						11412	9433.08									5731.89	5814.96	6311.23	3230.44	2665.05	5537.65			7453.1	7357.14	3973.61	11054	6371.17
						9419.31	7153.04									4609.56	6838.38	6672.01	6927.17	6939.06	5193.38			6451.23	6762.95	5572.84	11050.5	6428.74
						11889.1	10448.2									5576.72	3951.52	6983.28	5196.34	4597.78	4532.31			7102.66	5517.68	5821.32	6921.78	5931.33
						2191.38	14908.9									4308.3	6625.94	7057.25	3919.96	4214.76	5410.32			6972.42	3721.51	5031.08	6646.71	5688.07
						10303.9	14230.6									3356.67	7682.19	7303.19	2465.11	2065.83	3998.72			5602.3	5981.43	4457.45	9223.76	5104.77
						11348.3	12674.2									4845.11	4921.84	6546.01	6501.52	6420.08	6476.41			7093.44	9172.28	3951.16	11894.1	5826.98
						10028.9	5798.1									5323.39	7815.97	7180.74	6691.62	4766.4	4601.58			6867.22	8022.16	4886.84	6413.33	6781.42
						11590.8	12431.7									5746.47	4679.55	6903.62	4781.36	7409.73	4460.63			6104.9	6667.94	4797.05	7722.03	5001.43
						10532.5	13224.5									5253.45	7235.36	6499.36	5893.54	4285.71	6069.7			6031.75	6441.28	5004.73	11593	5411.57
							21408.8									4996.24	7017.74	7713.49	5145.98	4045.31	5063.8			7229.23	5797.91	3490.21	9602.73	6844.14
							7127.3									5690.21	8605.74	8052.15	3717	3096.49	6028.3			6934.39	7147.4	4391.6	12664.8	5283.65
							10534.5									4618.11	7846.56	8600.4	2321.9	6230.77	3707.54			6599.59	8128.47	4954.08	9184.65	6223.93
							14146									5727.81	6995.79	5834.53	4886.7	5060.62				5743.19	6844.39	7712.82	11549.9	5704.27
							14830.9									4356.79	6238.43	5900.51	5354.19	3542.82				6221.94	5248.85	7018.94	9327.47	5421.24
							10752.3									5659.53	8729.85	7551.07	6292.98	5240.28				6093.08	6105.52	5803.47	9866.46	7597.27
							15921.7									4692.67	5997.1	6223.18	1210.48	5519.35				6079.41	6369.77	6509.41	9554.59	5394.7
							11312.8									5312.45	6761.06	7151.01	4322.79	4327.62				6659.1	5647.14	4069.46	11050.7	7331.55
							10673.4									5139.84	7756.22	7339.11	4209.27	2282.24				6777.64	5535.3	6912.88	7948.1	6182.65
							3396.22									4097.55	7781.13	7590.26	2995.1	2522.43				5906.51	4596.94	4068.26	11648.6	6078.29
							10435.2									2732.73	5518.09	8574.47	4124.28	4916.32				4996.6	6885.62	6166.77	7992.46	5843.09
							5331.31									5053.95	9465.13	7327.06	5499.83	5016.51				6933.16	7249.51	5962.78	10695.1	6073.71
							10233.7									3447.4	7229.12	6574.09	5020.45	2989.45				4283.38	4610.07	5274.27	9187.22	5601.08
							13734.4									4116.41	6076.57	6993.57	4132.11	3790.5				4372.89		6941.64	8774.76	5791.15
							9975.94									5801.71	7092.44	6375.83	5688.38	4614.35				4884.75		6650	10902.6	5691.03
							14445.8									4213.05	6566.99	5721.94	5336.03	4661.54				3820.39		4620.98	11803.1	5277.02
							3440.94									4878.9	6594.1	6182.39	3684.75	4627.44				6539.45		3122.6		5373.09
							9631.36									3975.01	7882.44	5574.6	5363.03	4635.3				6066.76		4097.08		6221.64
							11349.5									3034.72	5085.15	7182.05	2901.05	2962.68				6995.67		6110.7		5267.56
							8644.29									4497.23	5191.51	6442.03	5909.03	3412.29				7004.93		3160.6		7709.71
							14784.7									5748.71	5181.9	8123.61	4918.29	4322.4				5028.31		7419.47		6853.8
							10579.5									5896.3	6995.17	6268.34	3010.4	2762.27				6792.39		6547.65		6334.75
							11009.3									5324.92	4887.78	4355.96	5035.99	3902.4				6303.97		5940.77		5887.63
							7465.82									5122.02	8294.23	6130.55	5229.85	7355.07				4452.72		6255.9		5708.45
							11554.7									5542.29	6231.73	8157.14	6047.08	5628.94				7621.76		5196.23		6307.5
							9463.8									2095.96	8244.55	7862.79	4612.42	2228.76				5223.92		4279.88		7394.86
							12054.3									5220.07	7886.73	7590.47	6125.1	5106.49				5621.44		5060.69		4585.83
							12339.9									5805.94	7191.98	10554.7	5575.51	4204.93				6639.69		6129.89		6479.5
							11303.6									2868.8	6860.45	6655.89	5554.06	5169.4				6894.14		4830.08		6271.21
							9106.62									6092.09	8304.66	6208.35	5639.78	4347.64				3397.73		3445.68		7063.15
							9196.75									4194.16	6755.98	6470.58	4214.92	3622.42				5956.97		5691.76		11332.5
							10262									4442.14	7607.72	8527.65	1715.65	4717.52				6452.89		7788.27		7379.94
							7345.53									4952.5	7145.33	7843.52	3075.26	4394.23				5504.62		5968.13		4499.78
							10387.8									5600.74	7160.15	6537.01	5181.87	2084.14				4710.07		4690.92		5984.84
							11080.9									1944.95	7174.94	7672.94	2943.41	3146.47						5425.33		4567.02
							10915.6									5577.62	5755.04	7886.97	4307.36	3665.23						5482.01		4791.94
							6558.08									4375.74	6994.84	9330.94	3117.61	4867.74						4707.57		5998.07
							8633.34									5221.48	6127.86	7586.05	5340.64	4994.55						6663.98		5924.48
							12189.4									5384.37	7891.67	8651.57	5426.96	3669.75						5691.18		5771.22
							10164.9									5198.76	8006.38	7746.73	5196.83	5348.8						6409.76		6338.65
							9413.88									5254.3	7056.1	6057.6	4686.09	2538.33						6918.56		5878.61
							10862									5491.25	8077.4	7618.94	5159.26	5359.14						5018.89		8122
							10607.3									5525.97	7480.3	8142.87	2662.76	2669.45						5208.84		6868.61
							8290.86									2299.45	7884.72	10527.8	2713.17	3798						4290.39		5847.21
							11693.3									4624.51	8170.38	6742.96	5244.07	5121.27						4687.02		6780.54
							7425.22									4931.69	5203.76	9769.96	5718.84	4012.85						4746.06		5786.18
							10922.6									5941.89	8444	5681.65	5090.06	4363.92						4707.61		7843.67
							13046.9									4595.15	8192.95	6972.45	5047.48	3691.2						4438.86		6767.51
							14673.3									3511.89	8331.3	8003.26	5499.65	2675.56						5191.61		4785.66
							12219.2									4718.16	8145.29	6482.18	2695.03	4280.11						5272.85		5866.74
							10979.4									4532.1	7802.71	6865.81	4441.07	4363.97						4884.2		7728.91
							11253.4									5107.36	7743	9392.05	3923.6	4338.39						5866.86		6904.71
							7104.73									3915.99	6966.91	6391.47	5684.75	3281.81						5297.73		6051.41
							11393.7									5280.16	8776.8	6552.83	6476.14	2599.23						4820.32		7891.33
							14994									5360.2	9587.68	7603.17	5192.27	5269.53						5007.69		6028.92
							11755.5									5206.77	7704.3	7308.43	4377.19	2794.26						4764.76		7838.1
							13216.8									3706	9985.24	11030.3	4794.39	4434.36						4770.72		8888.8
							10943.6									3918.34	7561.5	6155.23	2695.58	3795.96						5206.77		4963.13
							10963.9									4654.97	8340.95	6721.6	3893.02	3103.46						4375.4		10301.7
							10383.5									4751.24	7593.47	8219.9	4922.18	3885.88						5168.24		7862.75
							9541.16									4127.58	9161.35	5972.68	6069.86	5168.99						7064.28		8942.17
							11191.8									4638.89	9067.4	9166.81	4002.95	4248.06						4762.66		13430.8
							9174.84									4421.1	8843.75	9483.5	5091.69	2361.44						3962.46		7101.82
							10410									4862.14	9563.07	8889.59	4306.98	4210.85						4839.75		4747.57
							10042.8									4429.24	8962.57	7827.98	5674.68	3640.63						3355.61		11004.2
							11549.8									5282.63	9124.46	9529.46	4537.94	1969.52						6241.4		7855.85
							9660.78									4676.75	8576.32	7408.26	4602.49	5145.95						5389.59		8930.07
							12375.4									3741.58	9575.15	6726.58	5809.45	3515.99						6441.62		8047.26
							6774.43									6134.95	8856.81	6115.85	5214.35	4058.74						4742.29		8293.94
							17463.2									3611.96	7351.74	7639.09	8354.23	4275.14						5105.43		7070.31
							7974.77									4620.49	8631.3	7067.38	4820.69	3628.89						4878.36		8191.91
							10651.9									4521.76	5218.08	6802.78	4463.25	4496.6						5175.09		5878.54
							9439.7									3700.27	6950.14	9517.28	4053.55	4523.76						3507.93		8096.43
							8943.69									3943	6390.8	8005.17	5003.79	2928.32						5350.1		11014.5
							5784.81									4660.11	7967.07	5647.12	2948.93	3626.74						6108.48		6880.56
							6957.06									4903.89	9988.52	8294.65	6519.38	3688.79						3941.32		11160.4
							15019.5									5537.81	7960.35	9010.14	6306.98	3375.84						5885.16		9324.2
							11712.5									4299.68	5966.33	7248.94	4463.52	5043.73						4758.68		7492.21
							10878.9									3205.33	6203.96	7236.88	5201.07	2446.13						5671.59		7450.42
							10945.1									4826.75	8404.82	7362.21	6239.38	3282.24						5242.47		8237.26
							10691.8									4836.22	6623.64	8890.9	5091.94	4274.56						4330.69		8897.55
							6743.7									4513.66	5862.62	6332.56	7101.93	5524.41						5301.13		6915.27
							8666.93									4816.9	5584.28	8084.77	5860.23	3474.41						5456.96		6582.61
							9290.05									4590.05	7306.27	7793.37	5324.2	5080.93						5265.48		4618.06
							7203.28									4505.17	7104.45	7382.74	4741.01	3963.45						5125.99		10514.8
							8454.3									5002.35	7940.48	9450.21	4255.7	5037.18						5097.2		10367.6
							5251.9									4573.15		6834.89	6212.94	3410.41						4648.23		13955.3
							9895.08									5314.1		7136.48	5290.85	3974.68						4216.02		9752.21
							8873.97									4820.37		5530.17	5637.26	4850.79						5205.27		6360.1
							6771.21									5174.98		8418.02		3893.53						5456.85		7174.8
							8494.96									3829.17		7248.28		4457.04						5457.73		9090.57
							7564.19									6057.28		8204.73		2691.35						5304.71		7673.21
							11498.4									4321.02		6627.95		5157.64						5446.95		10156.2
							5452.02									4447.52		8173.58		2304.44						4417.67		5389.88
							7371.35									5361.34		6779.24		5692.42						3343.41		8862.1
							7133.1									5245.29		6985.45		5359.36						6466.75		7573.87
							10735.3									6079.74		7801.13		3801.1						6160.98		6956.16
							6315.38									5131.06		7000.92		3967.27						4542.74		6745.66
							10560.7									4999.6		6817.2		4140.3						5920.82		6924.55
							14510.5									5018.13		8937.13		3424.63						4908.26		8879.49
							6311.57									4630.84		6574.28		4133.26						4290.21		10330.1
							12454.7									4889.32		6894.06		4349.77						4626.05		11049.9
							7396.95									3781.93		6448.34		3285.7						5246.47		8283.14
							5294.45									4711.85		6530.47		4110.89						6118.22		7967.82
							12584.7									4818.91		6934.8		4935.79						4979.76		12676.7
							11770.5									4747.82		6821.61		2068.36						5111.17		6710.93
							10794.1									4534.45		6709.41		3872.51						5392.44		7889.09
							8219.09									5974.84		10292.7		3863.46						5087.91		6085.44
							12588									5900.89		6716.6		4372.25						5879.2		10510.4
							11932.4									4461.27		7193.98		4771.66						7190.49		8131.13
							10690.9									4157.47		6897.9		3548.98						4287.22		8346.51
							5974.86									4147.03		6423.43		4631.56						5206.98		6508.99
							11056.1									4434.27		6929.53		3145.37						4398.14		8637.01
							13200									4628.21		7103.03		3736.73						6481.7		6591.43
							12184.5									4732.51		9749.58		4023.11						4890.77		7390.98
							4636.96									6223.18		8455.51		6151.16						4310.67		9086.72
							8955.91									4000.27		9636.62		4005.95						4876.22		11058.4
							8827.72									5103.84		7308.52		3274						5451.14		5688.53
							8494.53									5079.43		6779.34		818.458						5993.4		5863.52
							5415.58									4786.29		7607.19		3932.1						3768.04		9309.6
							10730.5									4621.4		9779.62		3381.87						5724.28		5491.28
							7067.02									4402.19		7307.2		5022.16						5091.96		5571.88
							11971.5									5520.57		8927.3		3143.12						5356.81		6613.22
							8934.24									3591.75		7254.77		4059.14						4935.87		9174.74
							15565.3									6248.31		9013.11		4765.84						4242.73		5020.16
							9158.13									4347.06		7544.67		4512.62						4889.72		8824.33
							10269									5010.17		8240.91		3899.23						5014.32		7115.53
							13068.4									3946		7757.7		4416.4						4625.9		6980.04
							8726.38									5886.1		7719.32		5356.58						6073.39		5819.03
							8450.03									5512.68		8448.93		3389.3						5618.01		7956.18
							4551.02									6152.5		8578.02		4310.57						6180.4		10738.6
							9626.08									4939.55				3605.6						4606.98		7479.27
							12324.9									5263.89				4090.1						5906.8		9402.72
							9202.76									5261.4				4319.86						4989.34		8050.1
							10117									4242.38				4832.51						7032.86		5939.15
							11429.3									5679.11				4966.55						6279.78		9690.8
							7706.38									4553.1				2747.18						4657.24		3324.61
							8572.32									4344.18				3438.66						5650.49		6395.09
							9753.49									7061.68				4101.69						5903.61		6619.79
							13054.1									5142.55				3446.85						7174.4		9676.93
							6780.49									3805.78				3913.79						7792.09		7893.43
							11519.1									4993.93				5068.76								5784.7
							14943									5289.58				4379.12								9798.3
							5784.15									6158.03				4197.09								10178.6
							7917.15									4511.34				3266.04								10055.2
							8376.61									5407.23				5363.95								7744.3
							5866.44									3862.42				4855.03								8723.7
							9871.48									4019.25				2896.09								12978.5
							10515.4									7887.25				4051.72								8178.74
							11412.6									4269.54				4659.49								6908.81
							11944.4									3909.84				3518.31								6250.29
							13146.5									4458.24				4224.33								15165.8
							9522.53									4017.87				3314.78								9323.82
							6263.31									4803.79				4777.3								10552.8
							6778.37									4287.95				4334.65								6528.38
							9235.78									4242.41				4746.58								10021.6
							9152.77									4550.57				2433.01								5464.98
							8085.47									6090				4367.91								6675.73
							5830.27													3883.61								8071.79
							12208.3													4804.76								6225.98
							8970.35													5153.54								5866.17
							8653.36													4324.37								10797.6
							10648.4													3992.1								10295.1
							9431.03													1977.84								7685.36
																				2375.18								10564.9
																				3642.4								7224.2
																				3493.33								5019.95
																				4139.54								8497.63
																				2574.24								9034.88
																				4676.62								5927.91
																				4172.45								9388.34
																				2984.41								8276.45
																				4877.63								8782.26
																				4400.09								6114.71
																				4773.34								6583.36
																				4765.82								7698.27
																				3818.56								7797.75
																				3630.96								7685.03
																				4914.41								6717.29
																				4654.53								4741.31
																				4289.75								4938.39
																				4104.66								6542.88
																				4088.23								7226.94
																				5252.05								7130.22
																				4641.69								7053.19
																				4792.5								8316.47
																				4427.49								6461.45
																				4414.94								6963.98
																				3302.56								7144.76
																				5346.77								6861.74
																				5452.32								7282.38
																				4520.2								6207.81
																				3584.59								6160.53
																				4530.7								6304.67
																				5128.91								6533.1
																				4534.11								7123.78
																				4446.95								7099.27
																				2418.09								6541.33
																				4773.56								6065.62
																				3397.18								6492.08
																				4072.87								6241.16
																				3484.71								7572.86
																				5482.88								6846.28
																				5252.73								6860.62
																				5796.1								7257.35
																				3232.28								6524.88
																				3357.91								6602.93
																				3211.45								8766.71
																				5330.31								6959.41
																				3132.39								5980.99
																				4600.7								5292.07
																				5036.48								5377.84
																				4623.9								9210.46
																				3936.92								6008.96
																				4857.04								6392.95
																				2413.69								6281.99
																				4305.34								6467.03
																				5526.93								6278.55
																				5805.7								6703.64
																				3331.34								7158.4
																				4582.29								6963.78
																				5111.04								6294.26
																				4278.83								6720.94
																				2858.07								7097.63
																				4887.74								6743.05
																				3920.23								7822.92
																				4403.72								7200.03
																				4468.43								5935.36
																				6675.99								7220.77
																				2643.84								6339.28
																				5807.58								6485.57
																				3534.86								6559.13
																				5084.76								5206.47
																				4222.61								5580.72
																				5441.43								4503.28
																				3355.04								6322.4
																				3463.78								6826.67
																				5181.43								6459.73
																				4379.69								6730.5
																				3447.61								4876.47
																				2959.16								6484.62
																				3742.46								8309.84
																				3745.01								5251.75
																				3828.96								6315.77
																				5452.73								6283.85
																				3475.28								6576.9
																												6955.47
																												7385.03
																												6929.77
																												7074
																												8655.03
																												6204.01
																												7030.03
																												6863.11
																												7144.03
																												6649.56
																												5797.23
																												6125.55
																												8250.06
																												5588.08
																												5300.87
																												8417.89
																												6017.77
																												6280.88
																												7243.73
																												7471.21
																												7534.71
																												4907.19
																												5288.83
																												7071.65
																												6732.08
																												7386.03
																												4423.71
																												6776.12
																												7205.62
																												7909.93
																												7733.34
																												6422.26
																												7651.67
																												6522.01
																												6254.7
																												9617.85
																												6638.63
																												7847.71
																												7114.1
																												7459.36
																												7205.5
																												7324.18
																												6933.4
																												7008.26
																												7579.82
																												6342.2
																												5716.02
																												6048.25
																												6853.37
																												7499.67
																												7973.68
																												6210.6
																												6975.75
																												6835.71
																												6279.54
																												5985.66
																												6311.11
																												7079.83
																												5487.76
																												7142.37
																												6099.16
																												6605.26
																												6207.03
																												7242.11
																												6167.84
																												6641.58
																												5645.91
																												6602.68
																												7553.4
																												5822.29
																												6000.55
																												6173.32
																												6309.22
																												4872.16
																												5134.09
																												5668.52
																												6121.89
																												5529.54
																												6223.57
																												6405.08
																												7036.46
																												7566.18
																												6758.77
																												6668.59
																												5712
																												6159.67
																												6701.72
																												5578.14
																												5960.81
																												6147.57
																												6856.81
																												5891.31
																												5629.28
																												6653.62
																												5963.4
																												6954.52
																												5527.53
																												6276.8
																												5723.5
																												6476.38
																												7240.35
																												3402.29
																												7470.82
																												5720.6
																												6717.39
																												5251.81
																												6014.89
																												6357.21
																												6352.96
																												5893.7
																												6144.91
																												6304.48
																												6506.04
																												6353.61
																												5990.99
																												5141.71

## Sheet: Fig4.C_IF_H3K4me2_RPMI
		Immunofluorescence H3K4me2 in RPMI cells: Mean intensity/nuclei/Replicate technical
		24h						48h
		UI			1°			UI			1°
		Rep.Tech1	Rep.Tech2	Rep.Tech3	Rep.Tech1	Rep.Tech2	Rep.Tech3	Rep.Tech1	Rep.Tech2	Rep.Tech3	Rep.Tech1	Rep.Tech2	Rep.Tech3
		4712.11	4399.17	5573.8	5296.85	6832.18	6234.81	4019.63	4102.76	4867.04	5646.02	7016.95	5744.82
		4957.88	4521.72	5121.31	5984.69	5590.06	5036.8	4152.47	3596.49	4983.5	5592.04	6636.54	5420.73
		5833.26	5504.04	5031.49	6785.43	7732.19	6043.51	7267.76	4959.36	4894.77	6198.74	7540.45	5411.14
		4237.27	5724.73	6185.5	5587.03	7495.29	5044.61	4665.13	7037.44	5046.32	6459.95	5938.18	5560.02
		5901.67	5061.48	5916.39	5916.55	6239.84	5408.58	4638.1	4591.14	5791.85	5460.49	6178.59	5682.23
		5692.71	5732.79	5204.93	7490.23	6724.77	4404.37	5045.16	4678.9	4296.96	6626.78	5564.32	5430.68
		4193.23	5257.9	5370.97	5723.7	8391.51	5141.68	5418.27	3933.41	5070.98	5750.02	6713.01	7879.45
		5845.47	4822.13	5823.2	7221.02	7124.61	5617.7	4452.73	6239.48	4862.06	5250	6086.58	5396.2
		3761.68	5570.65	5579.96	5323.84	7002.48	4826.76	5400.11	5571.41	5131.55	6439.27	7311.54	8217.17
		5380.04	5588.31	6220.16	4142.84	7250.46	4667.51	5304.55	4243.07	4581.39	5775.63	5845.98	7404.18
		5616.26	4464.22	7290.14	5340.2	5840.06	4763.96	5581.73	4037.09	5081.13	6650.69	7415.86	5784.1
		5350.66	5763.88	5387.45	6801.39	8344.85	4512.62	5082.82	4376.8	4108.68	6701.79	6953.17	7962.68
		5099.17	4720.18	6040.22	5367.56	6621.94	4516.56	4195.24	4112.23	4323.44	8426.34	7014.57	7236.63
		4144.12	4815.27	5407.37	6268.62	6715.33	7687.17	4451.47	4119.75	5968.89	5940.37	7473.46	6457.63
		6078.64	5049.27	5614.19	6926.98	6797.55	6408.17	4581.78	3897.11	4617.8	6977.11	9701.92	6613.31
		5651.44	5230.57	8021.21	6904.99	7555.36	4403.62	4515.2	4047.85	4360.27	6815.07	5811.28	7098.23
		6106.85	5209.94	7868.55	7650.67	7088.98	6409.95	4887.91	4559.4	4694.06	6682.51	7441.68	6468.17
		4280.47	5289.4	5506.92	5466.61	6864.86	4328.38	4847.86	4843.88	4025.65	5664.83	5131.29	6080.01
		6278.63	5784.59	4936.18	5889.56	5641.04	4810.93	4102.12	4794.43	5356.08	5027.29	7180.24	7188.57
		5760.31	5011.62	7146.56	5921.51	9026.11	3922.3	4222.61	5585.43	4467.08	6946.09	6266.45	9237.96
		4388.18	4875.38	6026.43	4914.55	6285.14	4625.07	5052.1	5005.12	4307.45	6701.25	6287.58	4690.71
		5622.06	4934.26	6337.97	6218.75	5732	6090.56	4697.03	4868.33	3942.48	5620.82	7400.1	5143.76
		6047.71	4894.12	5787.02	6074.9	8853.45	4464.22	4570.11	4943.39	4313.65	6533.93	5482.65	7192.92
		5488.38	4870.66	6493.87	5331.71	5527.2	6524.49	5201.67	4581.35	4090.99	6074.63	8244.24	5071.24
		3890.16	4250.85	5044.47	7446.01	9693.88	4761.05	5398.67	4018.36	5375.63	6976.22	6113.58	5972.6
		5344.45	5510.77	6952.51	5347.8	7566.98	7272.27	4652.11	4288.12	4663.78	5186.72	8305.88	6989.12
		5009.91	5526.29	6459.31	5439.15	6269.29	6613.09	4486.83	4398.83	5334.49	6183.21	7583.07	6006.87
		5238.6	5214.05	5387.22	5710.06	6012.83	4428.4	4223.43	5079.6	4818.29	7671	6868.98	6679.57
		6767.17	5573.12	5645.9	5951.73	8398.48	6215.25	5228.85	4281.34	4567.3	6751.44	6702.17	6677.91
		6317.1	5062.81	5721.01	6592.22	5751.04	5240.9	4706.34	5013.94	3876.24	5137.62	8389.4	7075.43
		4402.83	5272.56	5561.78	6293.18	5634.23	5130.34	5370.91	4112.74	5501.64	6004.06	6996.75	5781.61
		5868.57	5389.9	6354.78	4980.36	7885.44	6672.51	4662.8	4848.26	4058.45	6640.73	6003.88	7542.61
		5692.94	5794.98	6533.72	4827.14	7117.36	3995.57	5496.35	3772.82	5355.99	6400.48	6135.43	5905.61
		4545.75	5541.02	6065.72	7948.33	8972.81	3997.57	4748.93	3902.51	5066.3	5848.57	5179.84	7067.37
		6243.53	4764.89	5313.68	6825.19	6864.89	5745.9	4298.22	4580.6	5771.1	6106.66	6219.28	6581.15
		6039.95	5547.17	5127.87	5744.54	5728.08	4427.98	5273.65	4317.23	3632.69	5805.21	6581.4	10131.3
		6595.5	4560.68	6904.77	6367.3	6322	4315.64	5547.12	4860.44	4274.58	6204.2	7483.43	6540.12
		5670.96	4612.55	5682.19	9442.67	7665.33	5805.09	3538.16	4339.7	5350.11	5863.31	7819.07	5910.66
		4251.88	4855.47	6978.28	6742.87	8466.52	4604.62	5714.93	4254.59	5531.08	5915.08	9297.28	7888.97
		5367.19	4546.9	5688.11	7528.11	8926.29	4978.12	5965.82	4432.63	4789.3	6143.54	5606.46	6288.02
		6833.39	6075.95	7360.78	6003.79	8963.73	7066.74	3996.38	4003.43	5044.62	5910.43	5716.36	7469.28
		5521.07	4420.99	5445.57	4743.67	5829.68	5020.88	4588.51	4946.95	4449.62	7443.97	6308.05	5101.52
		5722.66	6606	4831.65	7740.78	6282.72	4319.08	4158.31	4302.87	5331.83	6951.32	7266.8	6186.99
		5535.08	5287.48	5553.84	6234.36	7895.96	5954.97	5012.62	4126.6	5019.4	5428.8	7838.13	7202.71
		5191.37	5994.36	6638.98	4976.76	6815.28	4965.22	4950.07	4051.32	4491.52	6056.97	9640.66	5220.97
		5515.41	4832.54	5956.43	7156.04	7582.98	6835.22	4345.47	4637.7	5239.54	6780.58	6592.06	6214.06
		5441.68	5271.62	5675.04	6894.12	6855.56	6761.51	6938.82	6029.41	4408.89	6027.08	9107.4	6216.68
		6103.49	4740.21	6557.18	5860.67	5528.18	3853.49	5504.79	4468.82	4726.93	6903.45	7432.7	6173.67
		5639.31	5279.94	5538.23	5965.47	7814.87	6584.21	4043.05	4604.09	4015.83	5938.38	6364.67	6088.14
		5467.62	6366.89	7535.52	5480.07	6692.56	5503.82	3948.18	4380.96	4240.78	6288.36	8678.97	12005.7
		5531.15	5508.07	6472.66	5774.45	6226.19	5683.49	5320.65	4420.94	4114.77	8050.68	6439.72	5266.86
		4797.85	5553.97	7699.97	6023.8	7301.63	4847.36	4379.25	6074.99	3967.77	5331.65	7553.47	6480.73
		5437.19	5983.93	6054.89	5398.81	7850.39	5620.34	5926	5887.69	4504.47	6952.69	6170.43	5896.92
		5264.82	5567.14	4852.03	5841.22	6743.44	4308.48	4402.92	4021.41	5168.88	5855.99	8295.53	5504.03
		5447.59	5879.09	7143.77	6367.22	6240.17	4594.74	4257.26	4268.08	6335.03	5078.13	7614.28	6131.77
		5375.5	5418.84	4923.65	5899.98	6800.6	5501.76	4642.56	4203.91	3988.75	6442.18	7593.27	6410.19
		5867.22	4822.24	6196.03	5521.82	7138.98	4940.48	5971.75	5119.71	4011.12	6531.32	6810.53	5867.94
		4278.73	4900.89	5163.39	5487.53	7284.98	5158.08	4314.45	4605.56	5333.91	8065.88	6059.51	6372.35
		5059.76	5250.9	5402.76	5921.2	7865.59	4003.33	4161.31	5340.12	4563.22	6478.54	6310.36	11552.4
		5737.04	5904.62	6129.88	8277.04	8485.13	6604.06	5086.66	4253.44	4030.94	6179.43	5325.18	7200.64
		5247.23	4763.53	6244.04	7063.51	7100.54	7693.43	4043.4	4554.65	4445.27	4961.41	5606.47	6388.33
		5169.18	4958.45	9175.54	5344.21	7871.12	5072.53	4470.57	4655.39	6032.45	7005.63	5347.38	7127.43
		5171.78	5815.35	6158.31	6599.82	6231.32	6132.46	5689.46	4536.1	5009.13	5793.76	6688.7	7120.02
		5674.02	6091.89	7014.29	5814.1	8502.84	4417.35	4801.28	5835.45	3901.74	6151.9	7492.92	7547.33
		5489.24	4874.65	6353.59	6990.34	7323.73	4965.37	4829.31	4814.21	4523.14	6998.87	9735.64	6825.83
		5163.46	5443.27	5633.92	5810.97	7888.34	7336.05	4797.96	4325.58	4122.07	5968.01	7570.31	7257.22
		4813.15	5385.19	5088.51	5120.03	6756.08	4729.06	5834.15	5602.18	4499.45	8102.6	5742.2	6791.76
		4963.64	5750.59	6161.61	4920.78	7764.84	4994.35	4543.75	6939.95	4015.3	6288.76	8190.24	5743.78
		5721.18	6065.33	7498.48	4982.46	7147.55	7443.23	4318.31	5771.36	4943.77	6535.5	5482.31	7813.41
		4822	5011.27	4919.01	5707.07	6994.86	5924.67	5333.77	4348.18	4348.92	7447.17	8351.21	6632.74
		4575.82	7017.93	5646.76	6254.35	7080.95	5753.67	6321.35	3834.36	4622.14	8796.14	7338.96	5918.36
		5206.2	5293.96	6124.59	6898.82	6913.37	4501.5	4679.68	4716.18	4833.13	5997.89	5956.98	7258.06
		5142.7	5418.78	8233.33	5300.41	6122.47	4298.42	4628.96	4222.87	4416.67	6521.28	5753.91	6387.26
		5703.45	5887.17	7391.81	3988.83	6420.86	4061.45	4556.72	4727.34	4239.72	6723.23	7795.18	6275.74
		6497.66	5930.22	5937.98	8503.56	6921.53	4740.56	4412.79	3298.8	6166.12	6230.7	6704.97	7569.6
		4477.55	6311.98	5476.79	5327.69	8584.92	4678.06	4446.22	4146.97	4972.52	6233.77	5503.85	6146.07
		4309.27	5615.19	7756.98	5645.81	6643.9	5518.22	5808.86	5829.45	5062.31	6587.41	5649.37	5125.28
		4287.06	5059.05	6491.15	6488.76	5008.32	6407.88	4343.31	4558.31	4266.78	6047.14	9197.95	6535.39
		4664.26	5353.09	6454.74	5133.6	7214.54	7258.66	6060.39	4471.17	4745.7	7860.86	5682.69	5491.42
		5191.93	4321.04	7894.17	4834.88	8488.42	4639.12	4973.7	4447.3	5003.63	6217.98	8782.46	7731.44
		5397.95	5430.59	6561.14	4670.52	7038.45	4403.96	5093.87	4072.25	5133.55	7638.86	7469.2	5828.12
		4827.13	6143.84	6064.38	4995.38	6931.64	6354.99	5276.48	3862.27	4526.07	7429.51	7655.91	5579.29
		5073.26	5518.85	8468.89	4827.41	8582.92	4211.9	4567.73	5071.95	6183.86	6243.24	7374.62	6897.69
		5513.39	5190.3	7164.93	4939.06	5816.32	7136.61	4525.83	4963.87	4625.84	6382.69	6373.73	5314.61
		4983.94	5065.55	6201.77	4900.81	8275.85	5391.37	4580.2	5757.18	4913.5	5839.55	6262.28	6087.6
		4680.47	4842.48	6430.07	6419.35	7088.45	4088.14	6212.74	6936.22	3582.43	8047.97	5926.19	6214.66
		5869.97	4835.27	5164.73	5607.53	9408.47	6343.4	4263.29	4345.76	5720.99	6187.76	6816.8	7540.64
		4749.01	5035.18	8081.32	5619.42	9577.2	5130.46	5694.48	4909.78	5571.09	7001.8	9853.38	8051.36
		5517.89	6198.96	7359.9	5759.2	6693.29	5100.13	4986.52	4165.28	4071.93	8003.88	6202.43	8210.45
		5040.73	5448.69	6438.66	6111.6	6247.72	4697.39	5558.36	5115.97	5624.34	6103.08	6240.76	5729.61
		5593.4	5878.51	6092.64	8577.98	6081.95	3569.61	4880.5	4008.61	5993.85	6453.33	6771.62	6303.73
		4881.31	5759.84	7282.62	5410.27	7611.73	4527.03	4801.03	4571.56	5466.47	8035.87	7694.99	5783.76
		4808.97	4516.22	7528.09	5009.34	8280.5	4992.08	5865.03	4517.04	4687.45	8835.57	6025.24	6734.43
		4766.86	4844.44	6227.64	7082	6534.69	5877.63	5752.16	4435.73	4655.7	5614.22	6777.08	9374.46
		5802.7	5936.1	7175.78	5380.41	7974.12	4059.52	6415.69	4818.29	5177.23	7887.41	7226.95	7731.77
		5342.31	4689.51	4426.01	6050.26	8069.34	6601.11	4464.9	4126.27	3951.74	6688.86	7671.15	5259.1
		5347.69	6796.18	8059.16	6903.95	7819.12	4752.29	4666.5	3927.49	4571.95	7949.17	8094.19	6262.29
		5563.12	5994.19	6494.74	5937.09	8383.42	5016.72	5060.27	4440.94	5786.36	5937.49	6408.09	7703.52
		5320.46	5996.61	6215.04	6724.02	7683.5	7586.89	6589.04	5112.94	6099.02	7057.29	7146.05	6651.83
		4928.43	5603.36	8092.4	6225.35	5701.49	4113.61	4941.03	4452.51	4405.09	4468.26	6574.06	6053.29
		5092.36	5848.81	7990.1	6685.22	6666.97	4866.33	4880.49	4359.85	4423.2	6900.86	7238.98	6503.28
		4849.26	6069.63	7314.4	6411.7	6415.98	4209.67	4709.4	4379.62	4941.39	5722.38	5829.48	7113.3
		4947.89	6496.03	8816.65	6576.01	8098.64	6746.85	5031.41	4758.57	4420.05	8196.57	5759.35	6556.05
		5627.89	5598.9	6423.37	6397.88	6074.05	6997.26	5176.84	5165.75	5206.06	6913.04	6171.3	8168.39
		5123.19	4985.62	5885.87	9550.02	9288.5	4628.59	5347.83	5882.7	4779.43	5781.96	5993.98	5168.74
		4866.15	5728.74	7770.44	5619.36	9044.53	4232.07	3986.9	4322.96	4262.4	6254.92	6712.26	6227.58
		7112.35	5409.57	6235.1	4505.22	5667.87	6405.94	6595.56	4717.67	5534.14	6272.83	7520.68	6238.44
		4437.99	5031.44	5912.02	5296.62	7567.47	5803.2	3918.33	3905.8	4712.26	6451.75	6553.71	7012.61
		4871.18	4497.2	8449.77	6285.43	6409.85	4766.96	4367.77	3848.18	5593.27	6412.96	6638.13	6638.26
		5731.58	5381.1	6240.85	5268.64	5480.28	4080.2	5975.98	4151.67	4283.18	6181.07	6849.55	7683.55
		5440.15	5443.1	4720.69	8795.12	6099.08	6632.35	4363.83	4811.8	4783.16	5975.36	7693.05	6410.39
		5178.39	5595.05	6825.47	8437.13	7374.77	4915.18	5333.24	3499.93	3914.43	5114.28	6710.74	6261.39
		4481.41	5472.51	6453.06	5866.72	5381.35	7478.84	4660.32	5211.29	4219.84	6568.04	6210.56	7268.59
		5538.04	5256.94	7181.93	7711.09	4967.47	4746.91	3916.79	4212.15	4103.85	8663.93	6470	8592.41
		5047.27	3623.41	5271.96	5126.15	6789.15	6763.71	5550.77	4799.58	4503.96	6095.3	7567.75	7095.6
		5105.54	5307.01	6331.46	5490.56	9520.1	7053.86	5154.74	4740.1	4093.71	6236.4	8009.08	7066.93
		5385.61	4882.12	7299.25	6059.38	5348.38	4162.26	4313.38	4811.02	4433.97	6045.99	7061.75	8015.21
		5037.46	3482.32	5992.29	4162.16	8998.7	6786.53	4691.67	4560.87	4725	6841.42	5865.77	6463.79
		5716.56	5040.85	5457.4	6091.53	7741.34	6140.93	4865.75	4824.09	3551.39	7619.78	5677.27	6518.98
		5963.84	5432.35	6897.93	6314.19	8151.79	4403.68	4693.08	4784.35	4519.38	7695.88	6729.29	7496.78
		5100.2	5354.9	6125.84	5122.77	8518.38	5504.9	5239.23	6241.39	3221.11	6653.73	7660.55	6473.17
		5706.5	5456.65	5389.09	6262.16	7507.02	7572.19	4459.57	4631.91	4369.58	9189.44	6198.25	6678.28
		5312.44	4888.24	4834.65	4370.72	9982.06	5272.79	4802.11	4865.71	6274.8	5001.6	7197.9	6897.81
		5527.99	4856.38	5377.29	4578.03	6991.77	5787.22	4427.51	3785.57	4648.33	6933.65	5686.95	9105.89
		4903.97	4586.8	8617.63	7833.87	9113.37	4009.8	4593.1	5002.81	4609.63	6692.27	5490.35	5950.49
		5762.18	4863.18	6918.16	3857.26	6881.98	5347.76	5685.39	4864.32	5830.86	6710.27	5779.59	6721.74
		4336.16	5265.74	5724.72	4487.22	9557.28	6242.48	5636.63	4370.75	4645.03	7967.44	7169.23	6654.82
		5212.27	4654.74	4792.42	4856.41	7258.29	3818.05	3610.18	4164.5	4733.19	6950.51	7376.24	6936.09
		5202.97	4376.96	6507.47	6996.55	6927.57	4874.29	5532.35	5288.07	6583.6	6723.02	6596.48	9847.94
		4893.44	4449.6	4932.78	8133.14	5827.56	3383.17	3935.31	6838.73	5628.41	6068.74	8266.64	8228.68
		5716.01	3545.56	5060.67	4176.89	8727.17	6448.92	5003.72	4573.44	6801.33	6176.81	7198.43	6499.88
		6367.84	4893.31	4614.75	4753.32	8191.36	8178.13	4502.76	4839.31	6046.43	6639.03	7141.17	6872.16
		5559.04	4030.11	6422.92	5205.18	9936.31	4393.33	5749.02	5356.38	6051.83	5714.64	6672.26	5645.57
		5451.94	5537.84	5201.62	7698.56	10269.6	4458.12	5683.34	5519.77	4990.42	5336.38	7376.83	5086.53
		5647.61	5717.06	6517.77	4805.44	8566.51	5578.98	5116.15	4404.36	5503.06	7382.06	7890.27	7383.67
		6200.52	5182.81	5067.46	7722.25	10207	7213.27	5595.49	4595.17	6153.88	8046.53	5879.89	8763.88
		4630.41	4710.37	4946.69	7928.05	7921.06	4190.68	5569.05	4733.13	6037.53	5462.46	7485.21	7428.6
		6348.81	5140.43	5285.64	5499.01	7681.3	4452.44	5589.74	3752.55	5488.3	7452.63	6377.53	7752.73
		5627.8	5302.73	4666.55	6840.72	8434.51	4375.12	5782.93	4988.3	5708.29	6710.05	7454.09	8605.33
		5837.02	4571.04	4641.07	6508.75	7269.8	6717.1	5384.48	4437.55	4157.72	5865.84	8054.2	5178.7
		5008.19	5161.54	5754.32	5514.1	9560.8	4847.6	5555.48	4622.17	6016.37	6133.22	6577.69	9804.65
		5705.22	5982.49	5810.09	8066.84	8877.46	5950.23	4204.02	4260.84	4497.16	7669.96	6567.72	6739.93
		5252.58	5083.88	4283.25	5573.36	7690.51	4149.78	5521.85	4427.84	4892.28	5987.51	10034.4	10001.7
		5971.47	6190.73	5248.68	4123.77	7726.77	6191.93	5479.22	4482.89	6218.04	6187	9553.73	7115.74
		5632.85	5508.22	5114.17	6108.94	8781.66	4667.87	5276.89	4872.22	5499.69	6497.36	8011.92	8507.2
		5219.53	4754.12	4479.1	4040.52	8212.38	3400.42	5312.32	5450.75	5610.66	5933.72	5805.19	7240.71
		5082.79	5296.59	7422.87	6966.26	5728.18	4264.55	4682.15	4551.24	6715.92	5642.39	5946.51	5729.43
		5186.29	5421.03	5384.11	6514.77	5789.72	6967.43	4760.64	5191.18	5695.88	6677.1	6672.79	8973.88
		6334.84	3636.35	6854.26	6958.19	10165.5	3969.64	4077.64	4502.39	5863.83	7526.42	7543.01	7308.55
		4714.83	5566.55	6111.58	4995.5	9009.84	6090.81	5538.42	5488.1	5816.54	6624.71	7616.41	8490.48
		4822.27	5360.34	5745.31	5955.31	6329.99	6647.44	4303	3826.83	5427.38	5798.09	6437.53	9205.38
		6481.33	5509.07	6409.58	4493.58	7794.61	6809.3	4564.31	4860.92	5475.39	6582.67	6959.09	7177.2
		5570.34	5101.24	5894.61	5232.28	6607.31	4577.95	5863.12	4819.79	8119.92	7105.37	6327.6	6711.58
		4666.64	4735.39	4405.67	8158.78	9258.02	5161.26	4747.36	4633.23	4823.34	5770.11	7364.1	6629.67
		6447.62	4504.92	6250.63	6087.5	6985.52	6625.75	5479.32	4566.81	6073.26	6177.11	6988.72	7816.96
		6466.21	5254.26	4705.24	5471.65	8389.08	4087.23	4245.68	5020.55	5729.1	5262.96	10531.4	7471.5
		6607.9	4933.27	4761.06	6431.06	8500.96	4158.27	5259.13	4402.56	5461.75	7379.76	8461.32	8239.23
		5910.8	5637.08	5523.29	5623.46	8052.98	3987.41	6382.62	4361.51	4683.05	5484.87	8190.89	7617.09
		4825.89	5493.77	5085.84	5483.22	6012.07	5213.61	4490.45	3944.7	6082.12	7829.53	6848.54	8090.18
		4988.03	4352.21	4112.44	5869.26	7089.3	4965.7	5266.66	6499.3	5910.4	6639.03	6188.94	5692.06
		5911.45	4909.86	5362.41	4484.02	6326.8	6362.69	5326.97	4822.67	5264.77	8137.13	5484.05	9797.53
		5439.45	5467.47	5568.98	8052.87	7451.87	5686.56	5542.69	4058.59	5333.65	7764.5	8296.82	7460.2
		6787.85	5628.2	5142.66	5062.23	8106.69	5062.5	5086.4	4229.61	5499.25	5584.9	6373.97	8337.38
		5733.17	5014.95	4562.75	6125.71	7428.78	5527.08	3888.91	5013.11	6589.78	8875.44	6592.18	6295.49
		5346.64	5455.62	4890.22	5572.64	7967.55	5129.74	4184.23	6398.7	5988.53	6529.85	6834.14	7526.12
		5826.9	4643.11	5701.89	7926.05	8473.59	4211.53	4180.55	4048.55	5837.08	5694.44	8795.39	7093.01
		5920.98	5779.87	7284.74	4110.36	8211.15	7483.82	5614.91	4438.18	5381.69	6618.46	6684.15	7280.51
		5244.87	4836.1	6369	4462.97	6974.35	6617.82	5120.49	5173.86	5313.75	6817.24	9452.36	9359.66
		6162.73	4528.78	6553.46	5563.92	8158.39	4643.61	6590.07	4246.72	5938.07	9253.84	8827.82	5791.39
		5826.57	5858.35	5339.22	6260.27	6814.44	4536.41	6218.66	5858.62	6649.33	6365.48	7254.1	7095.99
		5342.55	4986.41	6416.18	5537.72	8089.86	4663.16	4068.82	5584.76	4690.08	6928.7	8051.15	9390.28
		5549.05	4518.67	6721.07	5160.42	6787.24	5646.05	4851.58	5510.78	6826.09	6643.52	7822.7	9456.89
		5587.46	4905.98	5106.35	7781.82	7547.29	4953.53	4241.14	6253.14	5787.68	7782.21	9151.67	7451.88
		5220.12	5186.74	5338.68	4405.2	7518.23	5529.2	5382.06	5027.56	5219.8	6946.79	7675.08	6273.24
		4553.07	4824.58	6109.39	6077.52	7863.73	5249.19	4591.57	4808.68	5205.89	5561.5	8067.66	6358.15
		5395.8	5228.01	6141.39	4343.78	7950.56	5363.99	3975.38	5128.68	5975.54	5647.32	7452.66	6458.31
		4605.15	5216.42	5958.64	6680.82	6861.4	5058.19	5432.59	5165.87	6342.92	6697.08	7398.37	7111.44
		5412.39	4459.44	4034.71	5588.55	7789.06	6465.02	5149.48	5982.39	5889.18	7730.29	6458.78	6707.72
		6099.94	5063.48	4770.59	4518.26	6611.96	5469.17	5341.57	5348.1	5479.82	7845.48	9583.45	7004.29
		5715.41	5548.91	5694.66	8247.08	6934.7	5798.17	6526.29	4862.88	5595.17	6294.42	7259.62	7757.85
		4837.94	5956.82	4429.15	4324.13	4700.48	6243.84	5375.75	6525.51	5666.64	5151.58	6340.14	7795.53
		6414.67	4323.38	5388.83	6658.22	9417.8	4280.31	4500.32	5785.09	4926.26	6218.82	7443.37	9756.08
		4739.49	4973.81	5631.05	5137.97	8167.43	5020.84	5732.44	4953.58	5981.86	5980.99	7844.02	10257.5
		6595.41	4805.05	5755.99	6404.77	4147.67	7681.13	4135.83	5514.97	5383.64	5595.07	8179.91	6533.35
		5624.43	4609.48	4855.07	4726.1	6143.1	5656.72	4383.96	5690.26	6239.57	6642.95	8405.91	7994.95
		4968.26	4916.56	5734.39	3777.88	5432.06	6143.94	4122.9	5137.29	5171.78	5992.03	6703.99	8345.72
		5665.85	5160.78	4101.04	6313.18	5681.62	6720.33	5046.68	5147.54	5458.9	6974.64	6209.96	6815.76
		4878.46	5178.73	4355.11	5025.96	4800.69	5310.89	4449.69	4902.07	5503.11	5102	7032.44	8133.22
		5888.78	4880.28	4281.46	5032.33	5938.4	7309.41	4158.47	5060.14	5227.9	5721.2	7284.7	8085.53
		5796.25	5124.68	4751.02	5669.07	5697.17	5704.33	4691.56	5161.27	5344.15	6004.25	7199	8326.05
		5073.9	5106.31	6992.54	4230.28	5597.1	4978.97	5682.35	5009.65	6067.47	7593.89	6214.99	10519.9
		5329.43	5426.38	4005.2	4424.52	5813.3	4953	4356.5	5704.95	5723.4	7279.45	8328.4	8766.9
		6430.35	6000.86	4714.39	7086.34	4902.15	6453	5658.41	5431.84	5363.24	6913.68	6992.47	6330.38
		6271.76	4493.12	5281.69	4504.27	5381.61	6509.74	4401.52	5443.18	5702.23	5984.68	6672.37	6909.56
		5477.09	5483.56	4819.82	4004.53	8853.33	8689.43	6142.18	6323.85	4729.75	6389.38	7343.72	6827.51
		5327.66	5523.17	6481.74	4699.02	5667.27	5628.66	5010.76	4984.96	5675.32	6888.78	7548.87	8693.84
		5693.26	5803.5	5331.37	4908.69	4099.44	5011.35	5591.6	5119.87	5501.72	5539.28	8343.98	8485.8
		5458.43	4895.47	6425.25	5747.56	5785.31	6806.82	5241.15	6170.02	5092.65	5512.35	6212.89	9089.63
		5689.3	4800.83	4852.01	5458.25	7405.55	4902.98	5829.52	5362.64	5335.86	5709.66	6022.36	5837.09
		5271.77	5164.3	4600.41	5010.78	4858.08	4791.09	4574.28	6595.04	5487.32	7178.56	8492.15	6543.95
		4793.4	5197.17	5243.3	6689.78	6059.34	6880.38	5390.94	5793.41	5303.69	5770.98	8611.01	6891.06
		5854.6	5904.46	3600.14	5789.06	6996.48	5756.58	5209.68	8355.02	5281.73	6889.87	9518.08	6231.65
		5781.12	4513.13	5255.44	5514.52	6075.49	5126.38	4344.14	5352.22	5661.5	6871.34	5094.91	7380.62
		5103.43	5838.39	5807.5	4257.55	4874.95	5188.96	4932.65	5061.88	5784.03	7178.02	5228.85	7504.46
		5359.98	4934.88	5124.43	5556.71	4583.76	5301.11	5000.97	5446.09	5797.84	6801.83	6781.73	6249.56
		5223.98	4049.73	7281.93	3931.42	4213.52	5012.94	4095.27	6980.82	5819.27	5096.2	6956.75	5492.66
		5951.18	4501.49	3216.76	6146.19	6959.68	6350.04	4452.86	6289.16	5663.09	7944.36	6976.67	7554.89
		4404.88	5822.34	5700.65	4410.81	5166.28	5472.64	4369.31	6169.55	5862.15	5765.38	8987.4	9427.35
		4076.41	5585.19	4951.73	4527.75	5316.41	6479.23	4303.57	7076.38	5567.33	7006.32	9193.56	6470.31
		4414.73	4987.48	3682.72	6477.19	5505.33	4820.96	4560.19	6632.41	5465.84	8211.03	9315.11	7232.14
		4587.82	5362.79	7215.08	4868.85	4713.66	6042.6	6240.1	6344.26	5807.99	6549.55	5136.64	5950.27
		5784.62	5011.86	5875.08	4759.45	5226.93	5371.88	5592.43	6275.4	5892.17	7915.19	6044.52	6565.44
		4856.54	4282.6	4672.62	6029.29	4791.24	7034.02	4505.48	5092.96	5151.68	6358.62	6396.87	4400.88
		5066.92	4993.62	6764.09	4918.1	7258.3	4750.91	4405.1	6007.14	5774.02	6385.8	10484.2	5944.32
		5522.19	4962.05	4613.19	5127.94	4977.31	7431.05	5240.58	5634.54		7995.77	7975.97	6775.09
		4763.01	5931	6653.67	4565	4548.8	6010.59	4838.27	6391.56		6952.12	5263.84	6474.49
		4808.89	5244.47	6671.9	3902.42	4118.9	7169.77	5087.68	6805.24		5685.57	6173.86	7508.28
		5217.48	4364.07	5381.45	3962.12	4336.6	6705.18	5533.64	6441.8		5269.49	7547.76	6072.64
		4097.05	6047.66	4438.55	8033.01	6904.53	7965.12	4694.91	5768.02		5358.19	6803.17	6160.27
		5922.81	5928.44	5218.68	4795.71	4537.38	4853.29	4381.12	5932.86		4777.57	8282.52	7263.09
		4763.17	5568.16	5255.93	4063.97	6953.76	8906.78	5411.73	5788.26		4812.13	9335.32	6417.89
		5528.53	5020.23	6099.21	7585.43	4137.43	5122.51	4236.55	5411.66		4343.06	9386.07	6486.39
		5882.23	5116.92	5950.37	6743.44	4933.38	4843.09	4603.84	5426.59		7770.05	4707.39	7352.43
		5476.35	4560.02	5469.61	6818	4693.22	4931.85	5823.7	5723.15		5782.75	6492.35	5728.29
		5513.86	4846.86	5208.27	6297.9	4650.96	5078.68	4611.2	7421.81		9124.44	6900.46	5533.48
		5662	5732.15	4962.89	5944.66	5971.93	6104.6	4155.44	5708.71		4499.32	8172.55	7250.55
		5091.97	3496.35	5003.01	7677.88	4449.02	6607.21	5694.43	5092.69		5556.14	5448.17	6781.41
		4881.11	2932.93	5392.74	4179.24	4673.66	5399.63	4508.94	5866.94		5560.78	6609.05	8397.15
		4691.99	4665.16	4889.62	4592.78	5234.65	4549.88	3856.47	5568.33		5205.18	6038.08	7210.36
		5316.5	5859.99	3983.14	6315.05	4606.38	5437.31	4826.87	6411.39		5634.66	6435.49	6854.72
		5468.14	4554.38	3953.74	7637.64	7412.53	7373.77	5683.19	4788.52		9606.92	7952.88	6825.42
		5405.72	5496.9	5913.59	6989.43	6515.37	4947.4	5018.06	5980.96		7285.23	7666.72	7171.45
		4596.62	3736.21	6190.06	5415.46	4091.96	5649.95	4134.5	5700.32		4483.19	8515.49	4681.45
		5886.27	5384.92	4855.68	3594.7	7924.54	5315.15	5205.93	5693.41		7198.37	6923.23	5617.94
		3993.8	3659.76	4348.17	6886.81	6533.17	5397.36	5574.47	5797.17		4160.27	7489.12	5716.76
		6469.53	4533.41	4300.95	4746.45	5447.22	5634.03	4843.91	5830.5		5134.67	6931.84	7405.93
		5159.36	5598.41	5608.51	7440.85	8766.69	5155.65	4742.52	5620.29		6137.65	8190.05	11004.9
		4910.55	4753.1	6358.04	6168.76	5150.98	6206.42	4205.26	6537.91		7616.1	7558.64	7196.19
		5085.29	5813.9	5404.77	7713.9	7767.99	5585.76	4678.31	6494.07		4293.59	7658.19	6392.03
		5981.01	5396.8	4260.15	5399.71	7034.52	6536.75	4199.7	6699.23		4678.41	7050.81	5603.25
		5876.61	4176.3	5534.4	6602.34	8301.87	4572.78	5326.66	5713.12		5231.85	6996.49	5739.89
		5583.5	5279.93	4513.49	3915.6	4859	7329.99	4657.76	4871.92		5482.03	8015.87	7024.4
		5686.48	5705.22	5446.18	4748.77	4438.49	8985.23	5644.37	5658.16		5026.74	5975.7	7535.23
		6165.5	4111.59	5822.22	5854.61	4273.75	4530.8	5134.66	6900.27		4780.51	7319.06	5165.6
		5469.63	5779.46	5651.18	6011.45	4805.57	6208.65	3997.39	5110.64		4464.66	8013.32	8048.71
		4500.88	5341.02	5162.04	6315.62	5482.86	4381.7	4025.56	6761.09		4518.86	5267.57	6993.47
		7368.85		5653.64	5903.39	4706.54	4442.43	4975.45	5521.08		4062.86	8060.76	5624.16
		5404.59		5241.03	4368.57	6024.44	5121.44	4871.19	5092.8		7065.07	8173.23	6557.83
		4332.87			5958.07	6881.04	5280.45	4626.8	6323.39		4166.78	9132.57	5878.74
		5234.31			4027.05	6572.84	5501.72	4539.32	6074.26		5146.13	7984.12	7832.12
		4423.39			6271.23	5567.32	6868.68	4026.31	5929.3		4561.46	6326.27	5478.4
		4621.35			4778.19	7140.7	7416.19	4456.62	5833.64		4335.24	9441.69	5725.57
		4388.38			5245.15	6733.86	5875.52	3937.58	6656.27		5057.4	9843.97	6822.37
		4469.73			7928.91	6124.73	6946.77	5003.68	5852.28		4410.02	7176.33	9852.46
		4655.99			5144.46	5061.09	5871.05	4177.45	6090.78		7292.3	7729.8	5573.21
		4931.44			3790.87	4999.03	6810.75	4851.68	6084.24		4626.18	7829.51	6362.43
		5235.87			5015.88	6616.78	7233.72	4898.27	5186.21		5069.16	8451.47	5608.4
		6157.97			5649.9	4869.65	4136.15	4664.11	6434.22		5184.4	8700.56	7584.55
		4732.28			3812.98	5665.07	6524.82	5658.02	5745.69		6079.21	5745.87	5441.62
		5964.51			6238.78	4745.27	7582.16	5223.9	6390.35		4794.25	8656.55	5581.03
					4938.02	3630.71	5910.4	4654.82	5877.87		5053.8	8209.93	6806.18
					6746.1	4736.82	6613.48	4723.9	6427.37		4033.61	6587.2	7659.27
					6298.41	6058.87	5698.26	5803.11	6437.74		4869.73	6665.65	6443.46
					3961.11	5353.93	8402.9	5748.22	5353.27		4608.48	6761.89	6925.4
					4385.39	5760.57	4310.74	4901.45	6012.14		4564.46	8252.04	10150.4
					6799.05	5395.97	5428.26	4871.54	5739.12		5444.55	8397.62	5710.99
					6100.41	5295.68	6350.34	6259.57	5584.86		4507.64	9527.46	7507.62
					4289.97	4763.47	5294.72	5920.05	5437.33		5706.09	10627.6	6176.35
					6556.86	4611.41	6174.64	6480.83	5660.1		4838.69	8089.55	6742.63
					4333.83	7915.69	6394.2	6286.13	7495.67		4833.76	8186.05	4810.44
					5626.43	5264.16	4505.96	5543.45	6172.21		7042.75	9894.24	9817.75
					5571.32	5378.29	4409.97	5015.86	6166.11		4817.53	5431.82	6696.24
					4820.11	5727.12	6655.55		6516.02		4674.36	9372.59	7546.79
					4602.18	7364.21	7460.38		5201.13		4644.39	5246.69	5637.45
					6538.77	5127.84	5813.57		6861.02		4511.5	7530	7410.76
					7446.99	4654.82	5603.6		5894.93		5746.52	9040.83	5630.83
					5485.08	5149.65	6901.6		5616.83		4835.32	6926.83	6569.02
					6050.06	5221.95	4874.41		5168.81		4845.59	6068.97	6493.5
					4396.63	4748.49	4249.74		5030.68		4979.81	7498.38	8156.93
					5162.99	5999.46	4213.21		5576.27		4965.35	5747	7067.7
					4638.97	5279.66	5301.99		6169.56		5536.71	6796.16	6455.31
					5505.63	4854.74	4978.11		5594.11		5210.6	5872.26	10858
					4969.1	4904.15	5256.47		5577.7		6322.5	6097.24	7213.52
					4082.93	5712.02	4228.92		5919.61		4862.18	7051.85	6755.96
					4799.01	4847.2	7233.08		6961.81		5448.23	6423.37	6769.75
					4940.97	5651.92	5514.72		6404.7		5207.19	6592.78	7209.9
					5458.63	5223.67	6014.69		6189.73		5068.28	8180.58
					4916.91	5997.25	6208.37		6621.2		4749.63	5975.35
					4085.46	5864.89	6014.27		6368.5		4500.79	5449.13
					6899.63	6767.45	4976.75		6136.43		6008.56	5656.05
					4764.59	5344.57	5852.21		5405.39		5029.47	6589.32
					4803.71	5459.71	5960.5		5777.15		5065.51	6968.81
					4334.3	6635.62	5982.61		6220.77		5613.51	7440.11
					5218.23	5002.45	6218.4		4815.35		5015.06	9906.8
					4203.4	6395.98	4514.89				5219.36	6459.81
					6488.86	3776.34	5944.47				4412.95	5361.78
					4488.41	5527.3	5326.13				6019.07	6932.98
					4615.29	4679.63	4989.77				5932.92	5936.96
					4188.26	5679.79	6661.18				4781.44	8008.33
					3871.09	7113.58	4437.69				6380.13	7717.13
					4800.74	6027.63	5969.26				9209.42	8141.36
					5862.86	4763.45	5039.91				5009.49	4451.83
					5505.44	6011.59	5876.54				6418.89	8984.8
					6011.75	5881.36	4506.35				4909.01	9202.35
					4463.64	6044.03	4935.09				7418.97	6474.14
					5228.49	5784.15	6588.4				4847.46	6589.75
					6948.33	5123.9	4315.48				7999.86	5592.7
					4426.38	4854.17	6657.53				4853.98	7654.27
					3468.27	4750.93	5175.11				5507.13	5058.36
					4410.15	5590.76	4634.07				5881.88	11917.8
					5380.46	4958.9	4557.36				4726.2	6056.39
					5540.6	5237.61	4892.64				5976.15	7782.16
					4790.55	4012.07					5300.46	8020.55
					4901.26	5323.92					4758.01	8754.37
					4181.7	5070.51					5467.93	8694.86
					4090.85	4604.26					5719.95	10352.4
					5885.3	5674.82					6610.02	6826.6
					5355.3	5190.9					6414.34	6851.43
					4767.64	4532.4					6237.69	6311.04
					5586.63	4946.51					5156.36	8059.51
					4179.49	5498.77					5280.93	6257.69
					4516.35	6278.83					5208.41	9282.75
					4973.93	5067.26					5176.09	6228.54
					4292.39	4328.14					6425.38	6394.5
					5368.25	4970.78					6056.1	5618.72
					4061.84	6003.69					6196.29	7569.84
					5572.1	5536.31					6039.96	14415.4
					4386.52	4047.88					6691.34	8743.38
					6308.12	5059.05					4986.51	7977.45
					5004.45	7133.15					5276.15	7569.84
					4360.55	7191.12					5542.97	6438.91
					5113.45	5032.44					5145.31	11629.4
					4249.34	5161.02					5687.31	6748.85
					4159.73	6441.47					4705.01	5160.11
					6219.95	6347.87					5875.5	8805.29
					4548.4	4301.9					6058.93	7837.67
					3767.17	5965.76					5908.97	10586.6
					7031.65	4883.99					5838.28	5764.7
					5008.27	6925.97					4810.4
					4907.48	8315.57					5949.35
					4995.57	6792.06					6228.99
					4843.07	5863.55					6285.73
					4520.97	5052.83					8553.97
					4466.51	6950.5					5355.57
					5706.46	5635.12					6210.78
					3486.1	6183.35					5420.93
					5906.5	4171.85
					4562.98	7593.15
					4460.96	5816.16
					4889.12	8128.8
					5671.98	5903.12
					4391.98	7302.21
					4743.97	6447.79
					4403.88	5046.06
					5316.47	4505.34
					3910.81	4202.64
					5105.57	5604.82
					3748.66	6296.69
					4167.56	7590.47
					7109.48	5291.65
					4740.63	4731.08
					6077.86	4042.79
					5203.77	6048.73
					4787.27	6311.74
					5855.66	4033.01
					5088.21	5037.01
					4739.77	8716.86
						7182.24
						6487.32
						9192.88
						4107.77
						6644.64
						6814.32
						4449.58
						5420.17
						6367.53
						8180.44
						5958.46
						6394.8
						7930.34
						5045.18
						6081.21
						6063.05
						4531.57
						5426.08
						3818.19
						7705.42
						5995.99
						7073.82
						7498.35
						7666.35
						6596.7
						4787.6
						5975.6
						7747.07
						9015.25

## Sheet: Fig 4.D_IF_H3K4me2_MOI
		Immunofluorescence H3K4me2: Mean intensity/nuclei/MOI
		UI	1°
			MOI 5	MOI 10	MOI 20	MOI 40
		5556.62	6643.69	6562.75	8784.53	13967.4
		5395.4	6474.61	5840.26	8315.44	11571.7
		3250.96	8570.66	8442.8	8459.39	8541.68
		4489.55	2509.04	8105.95	8885.64	8719.64
		4488.6	8879.23	6942.93	9067.15	8870.83
		3893.02	6013.55	7369.75	9494.73	9621.08
		4067.29	8151.49	5882.34	9474.37	9682.83
		4257.09	6336.44	7213.5	6907.27	7113.05
		3070.16	6350.11	4961.66	6695.2	7305.87
		6210.99	5195.96	5562.16	5689.69	9402.09
		4827.32	8056.32	5900.06	8416.86	7885.65
		4499.68	6640.05	8521.17	9412.24	9266.91
		4237.59	5052	6269.03	8544.26	7999.71
		4237.25	6051.26	4956.97	8673.66	9897.05
		6154.59	5349.46	6847.02	8411.03	10388.6
		4121.72	5764.51	6579.48	8534.38	7204.35
		5489.51	9181.01	7094.69	8399.92	8610.81
		4583.17	4890.82	6699.48	8164.08	8682.36
		4574.11	5511.8	6916.11	8618.39	7872.92
		4936.95	6259.23	5349.4	5444	7827.76
		5047.31	5499.54	6354.35	7260.54	7247.79
		4209.93	6982.46	7321.77	5738.2	8730.51
		5466.18	9925.61	4947.28	7909.99	8593.68
		4755.5	7825.2	6313.51	5861.03	9808.68
		4373.88	8867.47	5999.06	7040.1	9037.52
		5173.75	7588.04	6183.9	8645.35	7827.48
		4605.14	6059.99	5500.37	6845.49	7811.69
		3451.88	8320.09	5100.06	8074.9	9782.48
		4454.78	8068.51	6546.55	7280.93	12917.3
		4999.17	7123.36	6048.68	6994.31	7714.59
		6174.24	6744.16	7013.45	8131.58	8216.64
		4796.41	6092.86	7585.48	6471.82	10330.1
		4888.56	6756.62	7885.28	7579.72	7647.1
		4284.72	6703.12	6123.05	7561.88	8439.49
		5554.83	8108.56	6560.75	5101.37	10435.5
		5748.13	6775.8	5701.42	8091.68	9393.26
		5029.94	5708.95	6259.2	5759.21	9218.44
		5286.98	6601.64	6599.37	9316.56	9972.78
		4639.23	6923.21	6265.43	9185.91	7739.89
		4435.65	6020.26	7663.15	5824.66	9685.65
		5624.22	3941.89	7173.05	5707.16	7946.98
		5443.59	6264.01	5016.89	7803.11	10941.3
		5060	6312.93	7100.51	5242.15	9290.56
		6079.43	7130.27	7929.15	6547.34	8161.29
		5251.62	5269.85	6644.94	5887.48	8927.1
		4253.34	6579.13	7409.76	9346.96	8036.77
		4757.79	5354.27	5644.09	5561.06	10906.1
		5679.7	7668.71	6553.87	2850.57	9904.87
		4989.07	6819.97	7139.74	7206.15	6807.2
		5120.42	6606.05	7130.4	5295.05	9768.67
		5522.84	7103.63	5665.68	6492.66	9879.09
		5499.59	5043.33	3917.46	6017.28	10137.3
		3730.9	6857.45	6814.68	6502.19	8467.61
		4025.73	6838.39	7445.56	8482.87	11137
		3479.4	6282.21	6515.39	6919.28	10806.5
		3412.81	5348.65	5950.18	6686.56	10771.7
		5227.32	6690.5	7614.75	7721.48	5441.26
		5453.56	6390.5	9021.57	7194.8	8544.35
		5850.74	5275.51	8829.42	7511.55	10380.2
		5635.18	6567.57	6731.9	7808.1	10714.3
		2649.59	8174.27	5792.04	7990.69	11176.6
		4262.51	8238.82	5125.74	7384.78	10641.5
		5185.01	7286.88	6291.82	7255.62	15414.3
		5616.11	4777.14	6265.29	8110.13	9985.45
		4088.6	6774.49	7415.25	6284.78	8148.52
		4226.06	7687.86	4928.51	7718.33	11115.9
		4723.65	6315.41	9290.45	6663.22	4335.49
		4356	6253.19	8658.56	7769.02	8676.68
		4717.53	6716.41	5913.02	6431.85	7216.22
		5349.09	6825.98	5824.37	6837.43	3627.16
		4016.3	4731.71	8087.51	7750.27	8667.85
		4962.33	5317.15	6292.75	7780.45	11309.7
		5413.8	7028.22	6502.18	7546.87	8798.25
		1933.03	6320.16	6553.2	9794.78	7535.84
		4286.45	4779.78	6468.54	7995.4	9560.36
		6114.97	5706.47	8822.99	7457.72	12666.2
		7085.26	5904.37	6943.44	8033.78	8007.03
		5927.46	6388.09	9067.02	7207.94	8184.41
		5411.1	6880.95	4379.28	6657.46	7432.67
		5157.8	8541.84	6012.91	7875.95	8811.49
		5337.53	7452.19	2134.65	8175.09	7191.31
		6325.48	7686.13	5645.55	9591.62	10089.2
		1814.29	7687.97	6132.05	7365.76	9526.63
		4600.15	6599.34	5443.89	7630.89	8476.34
		5240.21	7037.25	7016.94	8022.95	9653.77
		5048.35	7034.87	5070.85	9408.14	10126.1
		5075.03	8656.26	6433.41	8593.98	9891.11
		4324.51	6787.35	7636.36	7363.72	10039
		4473.95	7403.32	6122.19	6869	9746.77
		4790.29	8632.53	6797.83	6919.56	9142.97
		4368.11	7116.4	7164.19	7357.18	9590.23
		5625.29	6583.43	6305.96	9453.42	7863.23
		6688.79	7160.62	9045.69	9303.24	8893.89
		5261.24	7162.82	6182.31	9628.74	7992.89
		6212.93	6781.79	6756.63	6650.85	7833.51
		5680.36	8119.14	5399.8	7258.1	8943.47
		4708.56	7734.47	4649.17	8746.7	8276.01
		2726.83	7581	6145.02	9338.29	9525.95
		5249.2	8751.75	7189.2	9519.76	9141.4
		3255.24	7035.34	5920.36	8854.16	7539.48
		5362.29	7392.65	5701.49	10109.3	5248.37
		5310.53	8151.82	6279.87	7482.81	9972.64
		6486.62	8265.11	5389.44	5688.02	9257.87
		2542.92	6551.82	5025.03	6047.53	4784.64
		3383.8	6815.81	4659.47	6904.97	4437.18
		4773.78	7544.58	5638.64	5608.09	8112.45
		6048.69	7062.07	5397.51	7700.23	8768.37
		5153.43	6993.85	7001.99	5929.62	6649.43
		4158.91	6715.51	5691.15	6856.79	8329.19
		5676.37	6709.56	6847.14	8726.69	4596.74
		4089.55	7883.49	6184.31	6936.73	7818.47
		4853.98	7458.95	7029.95	7846.35	7593.51
		4710.52	5474.68	6034.01	6043.51	7584.61
		4719.26	8113.38	6512.09	8685	10833.1
		5606.33	8022.09	6683.83	6323.29	9881.6
		3239.64	8596.82	6050.16	7625.52	7732.34
		6690.75	6874.43	5177.16	6908.95	11301
		6226.06	6033.61	8917.47	7626.65	7305.13
		4423.24	6531.65	9119.4	7143.14	8548.7
		3070.39	8776.83	7733.85	5923.25	11207.8
		5548.34	7666.7	8279.68	6463.97	9356.1
		5417.21	8121.78	8963.65	7151.19	9645.62
		5465.36	5478.25	7258.68	7506.45	5906.46
		4577.99	7912.46	6052.15	8737.66	9193.92
		6131.24	7729.52	8496.69	8147.87	10614.3
		4655.81	6910.64	7900.08	6937.94	8462.38
		3946.5	8161.98	9389.55	8493.44	9266.03
		4814.41	7317.74	7125.34	4039.3	10317.8
		5019.33	6171.52	6949.88	7813.06	9301.76
		4447.29	6641.54	7989.03	8295.48	9795.31
		5421.26	4971.68	9176.01	6915.74	8779.84
		5947.7	7957.82	8707.9	6118.12	8940.5
		4242.13	5475.19	7418.39	9807.1	12777.7
		5817.48	4889.41	9127.92	7721.94	10790.6
		3040.56	7467.1	6360.91	6278.66	10749.1
		6128.98	5969.76	7280.26	8581.22	9571.91
		6362.81	5763.33	8935.91	6591.43	12028.1
		3472.79	5826.36	7527.23	7447.41	9280.38
		5080.94	5866.33	8701.19	8142.19	11054.3
		5857.68	6730.56	7199.62	5923.89	5244.32
		4156.67	5964.81	9122.57	7861.45	12625.4
		5721.67	6210.88	7958.7	5729.95	11212.4
		3708.26	5935.63	8890.77	8415.81	12073.5
		5599.66	6723.05	6233.85	6881.68	13100.2
		5961.14	7652.86	8703.88	7204.23	6343
		3171.25	6296.2	6797.12	8232.53	8588.58
		5736.34	4903.26	7412.83	8609.65	9797.23
		3458.21	5342.71	7484.11	8281.82	9495.31
		5694.11	8511.01	7885.04	7899.34	8592.84
		5350.58	5596.31	9310.74	8863.69	9750.15
		4310.49	5641.77	9072.68	6463.22	10778.3
		4703.62	6224.76	8471.58	6913.66	9071.49
		5113.89	6341.18	6133.35	9033.9	9191.81
		4660.88	5217.37	7743.78	8084.65	10771.5
		3594.62	6679.5	7491.84	8917.6	9411.05
		3884.19	6576.56	8259.66	9338.04	12907
		4105.04	6872.27	7336.12	9527.89	8738.73
		4078.9	5723.54	7804.75	9422.76	11367.7
		3838.54	5355.75	7694.38	8987.52	9021.02
		4983.14	6190.31	8168.18	7781.35	8615.07
		3548.18	6494.56	8631.84	7965.39	10722.2
		5336.12	6684.63	5819.12	8453.41	4902.22
		5996.57	6171.66	8221.99	8405.89	10567.2
		3585.12	4456.08	8379.97	7888.71	7748.12
		4927.23	6815.18	8187.34	8848.3	9874.74
		3908.67	6788.07	7363.16	7770.11	4782.92
		4344.32	4367.94	7768.85	7355.95	9402.84
		3846.14	5806.72	7791.34	9263.93	8457.82
		5082.07	4715.03	8253.48	9386.56	10207.4
		3102.71	5815.65	8149.36	7971.76	8636.83
		5428.8	6026.93	8163.98	9824.02	9459.41
		5737.31	5912.37	8592.94	8206.69	7525.37
		4777.5	7356.12	8413.27	8429.04	8577.83
		5533.01	5300.1	8710.01	7604.25	8528.82
		4452.74	7510.13	7571.21	5156.27	11019.5
		3666.6	5465.54	6006.58	10067.5	11375.4
		5971.61	8992.13	8591.14	9619.54	8105.23
		5091.06	5870.64	7573.37	8747.74	8356.58
		4125.78	6097.05	4927.57	9553.49	11238.9
		5079.47	6739.36	7397.5	6566.33	8482.06
		3753.25	8673.72	7149.76	8428.15	8251.58
		5504.02	5415.95	8830.39	7558.94	10602
		5512.41	8217.63	7670	7131.12	8718.11
		5319.18	5986.05	8614.47	8862.75	7033.07
		4989.94	5550.22	7830	8732.77	7494.6
		6350.9	8352.49	8297.93	8181.79	9043.64
		6362.45	6983.28	8118.07	6558.29	9183.63
		5488.44	5166.5	6040.91	3942.37	9234.43
		4934.18	6930.39	7246.75	8154.21	7013.88
		5727.28	3312.16	6706.1	9302.07	6380.17
		5132.6	3153.51	9898.38	9187.21	7111.16
		6090.8	6507.27	6917.95	9205.5	7131
		5279.42	6310.49	8573.22	6684.95	8774.97
		5230.11	7143.63	8375.78	7870.1	9291.93
		4219.53	4165.37	8049.23	7024.12	6737.12
		5295.76	5987.58	8602.33	7991.56	8130.96
		5371.65	5916.83	9324.96	7308.34	9269.11
		6487.69	5841.03	8585.64	6815.13	6598.01
		5775.97	6079.73	6775.49	7106.77	9422.8
		6395.45	5808.74	7147.77	7712.15	8724.06
		4957.77	6826.28	6977.11	6119.28	5172.81
		5020.61	7418.44	7321.72	7060.38	7941.15
		3748.47	8183.33	6599.18	7287.6	7026.17
		5718.6	5052.8	8767.92	6218.29	7443.27
		5745.12	3893.89	6171.99	7251.43	7600.44
		4856.41	6645.76	6529.51	7571.9	6457.79
		4384.31	6867.7	8725.49	7673.41	8097.85
		5258.44	6278.46	7359.6	8185.61	8366.45
		4648.04	5616.8	8852.95	5914.37	9603.3
		5526.21	8411.13	7537.66	6093.38	6112.7
		7181.85	5622.51	9294.11	7217.22	12780.8
		5266.09	5421.5	8892.99	9352.56	8123.25
		6386.97	6523.4	8090.96	8484.53	7223.42
		6831.6	6017.79	5629.36	5134.77	8814.91
		5413.82	7935.9	6151.92	8095.67	7163.87
		4664.93	4731.59	9470.53	5436.66	7057.77
		7283.56	6708.43	7616.82	7094.15	9097.59
		5843.55	5723.39	9145.9	9954.51	7818.94
		5040.11	8999.1	4547.38	6891.99	7742.6
		5637.06	6026.91	7993.29	5760.16	8736.83
		5339.44	6854.04	6584.73	6396.52	5734.41
		5235.36	6819.64	7579.46	6967.42	8292.57
		5416.67	6514.93	7175.87	9499.88	7291.24
		5187.08	6731.23	9185.31	8110.04	7680.58
		4853.29	5848.36	7336.19	8847.51	7575.57
		5569.21	7349.56	7755.51	8525.97	7890.77
		5937.93	7779.18	8834.16	6267.03	7177.11
		4328.35	6294.92	9345.22	6093.74	6788.71
		4707.06	7885.89	8306.47	8773.97	7752.55
		5760.03	5702.53	8542.73	9838.32	7686.26
		5875.65	6830.69	7775.94	8454.31	8691.28
		5708.51	5686.44	6959.29	8435.92	10361.6
		7775.21	6488.64	8048.48	7995.73	7180.73
		4646.47	6630.13	7093.15	8372.79	10550
		5874	7574.29	7506.67	7933.56	7620.18
		4441.97	5539.81	8300.51	9078	7911.93
		3941.14	6094.55	8710.59	8368.69	7997.14
		5993.44	5056.01	9477.65	8765.05	8147.98
		4664.56	5629.6	7404.57	9187.25	8033.24
		4181.79	5856.6	8502.21	6455.81	9930.38
		3918.71	7100.52	7831.08	8911.17	8708.08
		4564.23	7063.2	6492.87	9203.24	6738.76
		3923.71	6917.65	7094.63	6897.08	10194.3
		4815.49	8155.41	7033.59	6719.47	7467.13
		3801.89	5822.6	5281.49	7832.87	7371.17
		3694.13	7668.39	8564.4	5568.69	8039.54
		3816.16	5359.17	7487.64	8273.34	8074.75
		3861.73	6637.72	6738.05	9274.87	8923.38
		4667.08	7403.54	7362.87	8871.25	7137.78
		5396.94	5315.39	7231.54	7123.39	6697.61
		3680.89	4860.66	6929.89	6291.32	9558.19
		4635	4803.88	8724.48	6917.96	7983.76
		5112.98	5690.7	7910.47	8360.54	7947.03
		4280.61	5539.64	7302.69	7196.31	8475.66
		5613.99	5691.04	5868.52	8723.8	8116.63
		3778.43	3564.93	8383.52	8262.88	7980.12
		3644.73	5378.7	7107.87	8672.51	8578.27
		5104.55	7186.66	7867.3	7130.32	7691.26
		4831.16	6507.38	6084.24	8663.06	6707.96
		3958.96	4868.26	7382.6	8495.61	11907.3
		4666.24	5817.62	7533.74	8103.98	8843.67
		3224.32	6020.93	9049.65	8456.38	6822.44
		4731.11	5601.83	8652.09	7017.12	5440.5
		5806.1	7196.82	8059.58	8579.11	7000.69
		4793.65	5625.88	8637.3	5783.56	6920.86
		5223.61	5811.47	9319.58	8173.69	8692.74
		4811.03	6049.03	7186.54	8692.28	8134.89
		3360.24	6163.85	7616.87	7069.17	7158.08
		5300.28	7816.85	8563.58	7829.73	7733.2
		3553.72	8330.72	4502.74	6844.74	6599.61
		4484.56	5149.5	7340.56	8478.92	7756.35
		5776.08	7440.65	7691.76	10234.9	6948.72
		3463.14	8238.49	7437.89	8386.84	6210.17
		4543.34	6475.95	8523.41	10113.7	6212.95
		5233.74	7842.79	6587.02	6905.48	8746.03
		5025.41	5313.15	9423.25	7837.99	6994.85
		5040.41	6681.8	6668.03	7935.66	5385.62
		4430.74	5463.77	8814.41	9593.18	8101.25
		3123.78	6610.35	7278.49	7209.47	7625.71
		2282.88	5304.88	8679.21	6854.57	6496.4
		4068.36	5742.32	6552.45	7594.15	9798.32
		4160.69	5621.22	8188.63	9854.35	8536.74
		4160.11	6764.07	8181.21	7631.3	8144.43
		4242.64	6123.03	8634.68	9404.9	8736.73
		3706.37	6882.4	8180.03	6894.21	6693.1
		3673.16	7803.82	8731.46	7317.94	8210.88
		4380.69	3407.68	8065.66	10098.7	10983.1
		5148.07	7211.35	8286.23	8004.06	6476.43
		4007.44	6129.46	6863.35	6496.4	7403.14
		2689.43	5688.7	8050.34	7502.27	9878.56
		4507.93	7352.13	7726.01	7339.69	10665
		4135.4	7579.13	7342.43	7631.54	7129.59
		3287.74	6587.79	7375.91	8989.07	6668.83
		4694.39	6123.59	7702.4	7457.29	7822.75
		4052.14	6035.07	7125.09	7997.74	9309.69
		4204.14	5891.23	7227.4	7800.91	8111.25
		4554.85	5581.84	8115.22	8485.19	9270.8
		4081.76	6299.93	8159.02	8432.56	7762.79
		4692.06	7614.69	7970.14	9563.2	9242.45
		3658.2	6120.92	6680.13	9266.03	11458.2
		4876.42	6356.98	7796.03	9026.43	7838.76
		4804.4	6550.64	6654.58	8084.51	6479.86
		2699.49	6298.83	8533.21	7809.2	8087.29
		2540.87	6555.22	7127.99	6517.3	9692.09
		2730.98	5761.56	7779.76	6088.88	10191.5
		2874.36	8481.76	7923.44	9387.12	10176.8
		3626.44	6880.82	7026.03	8923.41	9166.89
		2705.81	8397.64	8121.62	9251.25	9577.07
		4632.32	7113.85	6832.5	7669.08	7833.42
		3496	5945.49	7165.03	7964.65	11789.6
		3777.07	6971.11	8695.37	7350.91	7201.88
		2812.04	5937.55	9407.82	8125.22	8656.2
		3493.97	7145.97	8599.33	11406.5	3664.33
		3349.49	5846.43	6907.19	7421.11	7857.55
		4503.26	5377.87	5339	11171.5	7395.62
		4369.49	6610.06	9245.44	8496.78	9150.98
		5146	6807.93	8044.25	8209.82	9353.29
		3470.5	5514.05	7456.01	6744.51	8396.38
		3801.13	7050.9	7700.15	8729.43	12177.4
		4085.28	8510.45	10361.5	8225.65	7897.81
		3959.36	8121.25	8499.84	8853.88	8616.46
		5241.48	7641.05	9038.75	8258.87	8303.47
		4117.27	5110.98	8138.78	7430.9	7926.44
		4307.6	6164.33	8437.79	7220.57	8084.09
		4152.45	5038.8	8492.04	6927.13	8067.93
		4340.77	6313.42	8202.9	7713.42	11554.5
		5189.67	5765.48	9450.98	5919.34	7037.1
		4483.41	7756.84	9703.56	7503.41	8329.76
		3608.33	4149.15	7684.82	10197.9	9358.47
		3747.52	6812.28	9234.1	9218.3	11678.9
		3959.32	6444.06	8584.43	8510.18	3628.64
		4042.9	5056.44	6943.83	6190.76	8048.1
		3281.71	7959.78	7259.54	8634.66	7216.95
		4306.48	7004.41	7752.89	9206.49	8691.84
		4442.53	7259.71	8922.85	4680.71	11888.4
		3976.96	5266.41	8594.49	7813.12	6990.11
		4772.12	6737.81	9435.69	10765	9312.28
		4410.81	7964.19	7726.52	7410.77	7337.13
		2293.82	6765.69	6244.95	7457.08	6421.22
		5178.39	5077.16	6122.51	8810.16	6483.49
		4043.48	6604.66	8213.7	9480.92	8642.71
		3302.44	6288.11	7825.18	9543.89	8556.49
		4987.26	7314.69	7434.32	9415.99	9795.94
		4194.9	6471.35	6757.84	8674.14	7809.62
		3917.08	6737.21	7967.02	8292.27	8079.58
		4164.02	6764.93	8426.13	6510.58	7584.09
		4076.15	3286.64	8682.56	9351.08	8851.89
		4261.94	5187.54	7021.1	5595.11	10310.7
		5250.12	6542.04	8412.19	7487.06	8441.05
		3126.48	7172.72	7360.95	8143.06	9484.67
		2375.07	7660.28	7720.4	7021.61	9127.37
		3633.45	6109.34	8628.78	6123.93	7800.61
		4917.1	5283.2	6735.12	6352.6	8706.69
		4681.28	4784.44	9212.86	8476.11	7146.82
		4743.49	6851.09	7788.99	6991.31	6720.43
		3021.69	3987.27	6285.63	6938.46	9312.33
		4384.84	6361.06	7805.18	5457.67	8525.11
		5163.09	6146.83	6761.2	7641.58	9098.36
		3925.91	6173.49	8576.51	8370.51	10489.2
		4492.77	5977.32	6950.16	7509.42	8986.43
		5669.08	4626.26	8416.22	8339.53	14008.8
		4142.37	7399.45	7110.61	7194.8	10980.6
		2930.6	5703.1	7442.98	7837.73	9351.8
		2330.77	6517.06	6695.41	7489.4	8986.92
		3918.59	6427.97	8645.67	8103.18	9194.89
		3905.62	6190.26	6047.48	7910.05	7421.54
		4846.86	6234.38	8507.3	9231.5	7416.04
		4529.93	7405.13	7115.37	6818	5310.66
		4888.86	4702.35	8291.81	9552.34	7866.81
		4321.92	6481.97	7425.15	9599.7	8115.79
		4875.86	5830.26	7312.63	8139.1	7511.06
		5272.12	4798.81	8341.93	9033.53	6645.17
		3449.54	6990.8	8510.81	9345.41	7906.17
		3852.59	6714.46	6568.51	6957.22	7654.2
		3187.1	6593.55	8062.27	7202.89	8273.5
		1317.4	6102.73	7198.63	7259.19	8706.23
		5128	5155.24	8794.31	7236.74	6052.42
		1769.01	5700.75	7205.03	8580.48	7589.4
		4814.23	4581.86	7471.38	7975.02	8438.92
		2415.62	5124.78	7878.34	7408.59	7627.61
		3699.41	7253.46	6917.47	6944.95	9732.03
		3724.05	6612.88	7882.11	5916.72	6496.74
		3606.58	6411.91	7453.32	7456.13	7868.93
		4605.33	5924.84	7714.55	6887.99	10388
		3501.41	5372.1	7089.37	6334.66	6531.24
		5484.17	7492.49	8431.67	7466.36	7584.02
		4988.27	5810.75	7457.4	6852.56	9940.18
		4538.83	5551.58	8017.53	8417.6	9456.8
		4926.32	6033.37	7593.99	9070.77	8166.42
		4845.06	4261.22	8536.6	8492.62	9244.12
		4303.27	5610.39	8228.11	8516.49	7546.61
		5180.15	4583.66	7400.74	4037.77	10534.9
		4237.07	4299.04	7184.3	7544.61	7466.85
		2600.24	5739.49	8211.64	8624.85	7422.75
		3788.28	6277.79	7796.54	6910	10475.3
		2208.05	6856.15	7927.82	8483.68	10468.2
		2303.61	5432.1	8062.78	8454.84	6732.35
		4393.6	5944.7	4464.08	10611.7	7072.98
		3163.28	7790.58	7255.65	6812.37	6922.93
		3975.39	5925.55	7277.22	6500.42	8464.25
		2063.22	7804.39	7066.31	7417.98	10292.3
		5243.53	5574.82	6354.95	6120.44	6867.06
		5487.83	7072.83	8127.19	10022.1	6804.91
		5013.56	7777.34	9622.54	10122.4	6870.91
		2920.28	6964.07	9575.21	8785.37	6560.31
		4310.74	4979.73	7212.22	5659.93	10644.2
		1808.3	6658.46	6492.39	9080.11	8671.1
		3762.03	5957.12	8798.91	7703.93	8271.58
		3375.55	5355.58	7124.32	8970.38	9029.55
		5652.73	8898.32	6002	7721.59	6845.32
		3480.2	5849.29	7338.99	8198.89	8938.6
		5608.12	6874.46	6932.64	7100.44	9635.45
		4144.05	6423.29	8769.44	8854.98	9822.48
		4520.93	5717.66	5668.13	9544.26	8287.16
		3124.86	6822.6	7701.73	7134.3	11052.6
		3424.92	6678.57	7177.88	8517.35	6689.01
		3918.83	6262.7	8966.08	9891.17	9590.2
		3232.52	7233.69	7510.45	7615.84	6461.9
		4821.99	7407.07	10004.9	9912.5	10055.1
		2953.77	6726.78	5813.57	8372.58	5078.16
		2453.43	6321.46	8434.46	8745.42	6129.21
		4081.62	5515.67	8152.61	8039.74	11185.1
		4306.31	8516.29	7703.89	8124.84	8653.16
		4282.38	7833.19	7873.71	6848.59	10579.9
		2860.19	6138.99	7270.57	9529.79	6574.94
		5107.99	6477.66	5971.18	6225.25	8358.99
		5067.73	6691.56	9883.87	7470.44	6045.78
		4377.81	5061.52	5659.63	7135.29	11936.9
		4388.94	5352.05	7713.73	6189.51	12362.6
		3175.46	7691.07	6537.9	7650.12	6329.97
		3096.91	6816.53	5595.98	7905.54	9555.24
		4264.54	5887.44	6952.38	7545.62	10674
		4121.68	4267.69	7739.59	7726.92	9053.27
		4073.14	5829.99	7705.24	8834.56	9875.76
		3897.87	7732.19	7741.74	7797.18	9782.55
		3436.09		7273.24	8573.43	7131.21
		4983.08		5250.87	6767.34	9864.58
		5946.53		8645.41	7904.36	9477.45
		4275.61		8024.08	7595.6	7988.05
		4561.39		8305.61	6253.05	10445.5
		3989.84		7287.99	7851.81	14314.8
		4141.1		7273	7578.86	12098.2
		3883.12		8627.3	9428.53	10890.2
		3544.25		6717.35	7622.87	9571.62
		3779.42		8179.86	8130.57	11615.1
		4192.69		7322.56	9516.27	11841.3
		4507.16		4689.48	7481.18	11885.2
		3895.88		8175.76	8000.8	10556.2
				7105.24	9174.92	11582.5
				6992.12	6910.48	10411.1
				6569.1	8205.16	7949.77
				8315.11	9421.26	9939.69
				7532.98	6754.37	9635.32
				8319	6061.12	10981.2
				7721.83	7299.94	10730.8
				8560.36	8539.38	9055.84
				7691.65	8230.51	9763.52
				7711.31	6599.25	8449.79
				7126.69	6787.46	13239.7
				8041.76	7110.67	9109.04
				4762.9	8338.99	14049.3
				8890.47	7369.05	10124.6
				7255.77	8594.98	10665.2
				7770.64	7670.96	9227.57
				7932.33	8600.62	8747.4
				7267.56	5181.61	10405.6
				8708.68	7702.41	10554.9
				9433.14	9482.83	9473.88
				8718.15	8160.22	7745.59
				7351.83	6410.33	14069.9
				8091	7856.8	9680.12
				8393.58	6021.36	9804.07
				8715.71	5454.97	14004.1
				7281.82	8305.47
				6339.05	8420.09
				6932.12	9204.15
				6425.6	8423.19
					5706.73
					8099.8
					7574.67

## Sheet: Fig 4.E_IF_H3K4me2_+ or - cps
		Immunofluorescence H3K4me2 UI and Spn +/- capsule: Mean intensity/nuclei/Exp
		Exp1			Exp2			Exp3
		UI	With capsule	Without capsule	UI	With capsule	Without capsule	UI	With capsule	Without capsule
		2521.78	6137.88	7899.71	8654.69	7590.02	8389.13	9001.77	11514.6	10503.2
		2213.36	8108.93	9878.6	7536.49	10203.2	14001.9	7433.37	10517	8546.95
		2832.71	5839.36	7995.67	5601.74	10048.4	8290.07	8340.41	8229.19	12522.3
		2747.84	4897.66	9269.62	7747.4	6253.93	7396.18	8339.39	10273.4	13583.9
		2308.87	5672.5	7663.1	7181.26	6837.87	8624.48	8274.84	10331.5	10340.5
		2960.56	7908.81	10027.4	7794.7	9955.08	8296.84	9051.24	9054.51	9865.69
		4939.13	5312.22	7708.18	5999.81	6962.75	8652.99	9518.52	12124.9	8773.85
		2641.71	4144.73	10459	8447.02	11943.1	8291.15	7668.85	12361.6	15252.7
		2309.26	4321.95	10475.3	7141.06	11675.5	9504.74	8083.19	11718.2	10217.6
		2043.31	4297.84	8676.1	6921.4	9724.63	9377.91	6923.11	9821.2	11198.2
		2543.28	4845.89	9902.11	6528.07	9199.06	8557.21	9858.28	11007.4	8201.59
		1934.63	7209.9	10529.2	8133.74	8331.15	8531.99	7852.28	10186.7	8651.94
		3645.04	6882.67	10207	8042.73	8861.86	8123.09	7448.82	10310.2	10795.9
		2188.69	6115.14	10188.1	7999.93	10780.4	8906.08	9685.53	10287.3	9245.02
		4365.37	7581.49	10787	8223.41	8709.27	10896.5	9362.2	8979.28	10631.6
		2388.35	6756.22	7419.19	8518.14	11178.1	9733.7	7494.94	10864.2	11387.3
		2879.37	7448.15	7265.28	7279.52	9276.46	11222.2	7817.83	10197	12457.9
		2527.05	6856.95	7977.06	7665.73	7787.46	7396.29	6754.44	9021.23	9769.9
		2534.49	7053.94	7680.63	7102.25	8536.26	7987.33	6876.76	9741.84	11436.8
		3618.81	4559.8	7864.11	6589.32	7666.32	9883.24	8977.87	11108.3	10528.4
		5038.43	6042.86	8189.8	8572.03	8585.76	10085.1	8480.61	9192.05	8907.5
		4988.94	5644.05	8752.74	8982.87	6828.72	9260.59	8695.58	10384.4	12175.5
		4485.07	6288.36	6509.77	9711.43	7885.71	12959.4	7726.13	12338.9	10180.2
		4625.22	5628.06	8075.32	8782.94	8792.46	8413.88	8905.91	11563.7	11057.2
		4633.81	5582.41	8064.99	8104.2	8246.44	12149.3	9042.19	12620.1	9969.37
		1671.62	5106.97	8907.86	6938.78	8463.54	9715.81	7503.13	8529.81	10411.3
		1790.43	5668.16	8771.65	7674.97	9255.26	9170.98	8239.66	8538.21	10181
		4434.82	6296.61	8561.18	8723.46	8746.96	8790.71	7664.28	10036.8	9843
		3922.54	7381.51	10182	8167.5	8264.1	12195.7	8104.04	11668.7	8643.36
		4398.46	4740.77	8348.47	8030.03	9532.49	9002.15	8038.29	8695.97	11783
		2659.05	6273.85	8582.13	7174.85	10409	8915.17	7196.66	12262.7	13046.5
		1970.27	5214.6	8437.9	8400.45	8848.77	11270.3	7447.7	9976.3	9879.07
		4623	6569.65	7385.75	8258.25	8068.46	8359.71	7345.5	11425.4	11314.7
		3876.94	5842.28	11834.8	7535.8	10572.3	12013.4	8194.04	11158	11373.7
		2110.91	4751.79	8989.5	8524.06	9087.54	6714.56	8663.53	9818.95	9324.65
		3951.43	5593.84	8588.81	9197.25	10794.5	12610	8789.12	10950.1	12410
		2386.17	6799.11	8761.96	8113.26	8470.97	10559.5	8097.32	9947.07	10462.3
		5156.65	6410.31	8591.21	7103.33	10539.7	10453.9	7871.87	11209.7	11510.2
		3169.93	5991.14	8681.55	8913.69	8129.28	8063.73	8790.79	7641.1	10261.1
		5035.42	7107.26	9972.67	8211.85	9816.06	10762.4	9998.18	8868.02	11278.1
		3517.4	6452.94	10387.2	7119.82	9708.63	8063.66	9776.88	8783.96	11065.9
		4726.95	6214.88	8966.61	7043.66	9142.93	10325.4	9172.56	11514.6	11515.8
		3875.8	6174.2	7761.44	8500.61	10089.9	11365.8	9262.36	10517	12448.5
		1981.28	6264.99	9025.58	7346.81	9512.08	7998.69	9061.82	8229.19	11940.4
		3174.57	3826.52	8382.65	8680.71	8822.11	11106.5	8542.04	10273.4	11804.9
		3980.5	6112.44	9397.42	5760.26	8651.99	10427.2	9276.33	10331.5	12090.8
		3166.85	5626.43	8519.39	8555	8706.42	8270.83	9415.1	9054.51	8813.38
		3060.15	5259.69	8469.5	6443.8	6698.03	7683.22	9815.56	12124.9	9350.38
		4538.09	7070.71	8626.1	7280.92	9832.7	11345.5	9457.95	12361.6	9932.71
		3153.84	4250.66	9881.27	6952.85	10279.3	8702.44	9030.51	11718.2	9889.05
		2613.13	5254.76	9347.61	7596.57	7309.04	11398.9	9568.1	9821.2	9253.59
		4158.54	8104.11	7651.71	7114.18	9594.52	7545.59	8516.23	11007.4	9444.09
		2643.28	6116.03	9000.65	8204.06	7744.61	11319.4	8159.21	10186.7	9651.08
		2881.66	5961.59	9054.57	8666.1	9039.58	8722.11	8987.49	10310.2	8695.45
		2012.04	6457.2	9821.59	8001.04	8759.6	8321.3	7286.68	10287.3	12760.1
		4231.24	5832.43	8712.88	7338.4	8762.44	7254.69	8775.56	8979.28	10737.1
		3461.35	4451.74	7799.82	8127.89	8571.99	7754.73	9099.65	10864.2	12430.3
		2886.68	6819.7	8547.74	8687.31	8797.91	10935.7	8761.33	10197	12214.7
		3065.91	8128.06	8846.61	8911.44	8244.43	12319.5	6648.4	9021.23	11866.2
		3325.54	6440.36	8499.49	8763.52	8565.46	12345.7	8572.06	9741.84	10904.2
		3378.22	7885.96	8830.19	8325.9	7610.23	10806.8	9811.89	11108.3	9679.01
		3126.87	7152.28	8522.68	8716.79	8702.04	8570.81	8670.07	9192.05	8920.42
		2929.25	6394.17	8234.08	8727.92	7529.28	10935.8	9247.93	10384.4	9729.14
		3978.86	9084.7	10172.3	7678.23	8872.43	10146.5	7443.29	12338.9	11826.6
		3180.9	6049.97	9117.44	6781.45	7114.19	7537.37	8267.81	11563.7	10232
		3763.08	8029.23	8883.36	7398.84	7757.86	8514.98	7236.21	12620.1	12895.3
		2562.74	7311	9332.74	7884.68	10489.3	8720.75	8891.34	8529.81	9590.57
		4342.78	8610.52	7595.13	8070.01	8130.39	8447.51	8617.6	8538.21	8416.62
		3705.86	9310.1	9800.75	6832.2	8736.16	10688.6	7478.25	10036.8	12182.6
		3288.45	8939.37	9084.44	8105.33	7582.94	9673.55	7636.55	11668.7	9870.14
		3425.07	9530.57	9312.03	8411.4	9886.99	8485.05	5052.42	8695.97	13351
		2766.36	8484.93	9784.47	7667.07	7902.97	10691	6711.94	12262.7	11360.9
		2485.74	8720.12	8048.71	8385.69	8466.41	9106.08	8123.47	9976.3	9876.83
		2730.17	8092.16	8317.17	8619.57	6601.02	10981.2	8886.43	11425.4	12085.7
		4037	7361.91	9636.86	8356.29	7662.12	6305.09	7102.38	11158	11954.2
		2743.06	6942.12	8597.8	8680.75	7386.35	7558.59	8239.31	9818.95	8843.26
		3877.3	7386.47	8181.45	6863.14	7917.66	11979.1	7284.5	10950.1	10847.8
		3413.57	6927.05	9277.67	8327.61	8165.27	8986.88	8657.72	7708.45	9119.83
		3871.9	7490.53	10245.3	7248.81	8136.47	10356	7028.5	9947.07	11705.7
		3275.53	6750.3	10147.7	6977.49	8678.76	9923.61	6110.28	11209.7	14304.6
		3854.7	6331.52	9400.36	7784.58	8986.21	11490.1	6282.39	8868.02	11308.6
		3500.83	7362.83	9047.12	8497.4	7314.53	9448.72	8436.51	8783.96	10403.1
		2185.9	6326.16	7649.7	7386.65	8336.76	7668.66	8204.98	9832.74	10570.9
		4163.04	6317.19	9766.43	7823.66	8501.73	7485.35	7080.64	10257.5	13034.4
		3420.8	5914.58	8964.11	5481.67	7946.28	7923.34	8643.06	8341.95	10272.6
		2176.7	7090.32	8931.61	7776.27	9334.87	8136.65	7298.31	8134.81	10348.6
		3543.34	7502.66	10584	7451.97	9307.71	7289.3	11073.3	10274.1	12589.9
		4527.13	8061.85	7053.09	8617.48	8506.58	12178.8	7008.52	10254.3	10338.2
		3971.55	6554.23	7071.3	8225.67	10131.8	7836.06	6831.29	9005.23	13821.2
		3788.04	8659.66	7050.44	8527.01	8633.09	7258.85	6898.4	8361.02	12097.2
		3228.2	5514.55	8397.05	6300.36	10177.6	7545.74	8552.66	9591.92	9767.3
		2203.27	8951.49	7194.36	8802.19	10069.7	10987.2	7837.5	8886.35	11376.8
		3778.97	6774.22	8874.62	6847.6	8923.75	11115.1	8783.3	9373.67	12624.4
		2402.61	7189.56	9503.92	8371.02	9199.22	6669.08	9037.61	8651.32	8578.29
		4328.71	6947.44	7401.19	7737.32	7464.24	10024.7	8583.81	9851.86	8957.12
		2598.58	5849.6	7847.7	8281.43	8502.13	8677.63	8538.77	8013.58	12675.6
		3351.76	7123.11	9418.3	8311.1	8526.41	10393.5	8747.56	11193.7	12283.6
		2314.07	8024.7	8629.69	5181.89	10611	7711.24	9229.8	9901.39	7839.45
		2914.97	6560.74	8798.71	8383.29	8357.07	10255.3	8454.01	8580.1	10103.2
		2533.15	6400.99	7304.52	8549.58	9011.64	12434.1	7513.22	9884.86	16087
		3590.02	8220.32	8135.6	8667.02	6453.66	8892.85	8503.86	9843.94	12373.1
		2402.17	9345.85	7293.9	5170.03	8697.8	8144.5	8180.12	9656.93	9521.84
		3634.34	7809.81	8358.95	8112.72	10187.1	8383.56	6998.27	8668.52	9965.52
		2972.19	6066.1	7601.41	7160.45	6020.51	9060.87	8078.84	9626.43	9530.58
		4023.6	8642.57	7634.06	8626.78	9726.3	9246.51	5957.13	9835.88	9274.58
		2308.51	8473.83	8968.28	8333.07	11153.4	7539.04	7578.98	9842.16	12875
		3593.19	9140.46	6573.14	8453.42	7452.31	7007.6	7923.74	9882.32	13628.8
		3365.48	7695.1	9060.7	5801.61	9007.75	8788.04	7452.51	9907.83	9800.48
		4003.24	7779.54	8239.89	5691.91	12021.5	8642.81	8122.5	8911.35	13265.7
		3429.86	8285.05	9155.24	8784.63	9928.13	10703.5	8133.55	9958.78	11822.4
		3264.97	6690.21	11298.3	8198.31	9683.51	12977	5321.89	9605.3	11940.3
		3723.75	9754.69	8403.88	8641.85	11771.6	11400.2	8036.75	8395.69	9597.28
		3294.61	9159	8503.76	5142.25	9136.47	14181	8079.27	11908.9	10808.9
		3938.15	6386.55	7222.88	9562.9	10080.5	10609.1	7448.58	14105.1	14559.2
		3386.79	8742.66	8097.97	9218.36	10077.6	8565.01	8091.22	8098.09	11156.6
		2765.52	7461.96	7380.29	8130.28	9796.03	9319.4	7827.26	11013.1	11244
		3819.4	9929	10738	4138.39	9932.34	9026.24	7158.28	8872.17	12613.1
		2199.74	10447.9	7910.72	8119.91	9233.67	11530.6	5809.06	8583.92	12093.4
		4311.43	6467.27	10572.3	7636.29	10509.4	11248.7	6452.25	11897.6	11567
		2906.2	7316.68	8245.73	7975.68	8963.44	13701.7	5484.01	11625.9	12002.4
		2866.22	9299.86	6865.27	8464.37	8829.33	10731.6	6243.2	9246.06	15645.6
		2202.52	9007.02	7478.18	6741.58	9411.66	10752.9	6060.18	9496.7	10201.3
		3704.4	6722.93	7871.85	7045.61	12864.9	11141.2	6761.5	11332	8696.06
		2642.16	8109.93	8290.81	6368.34	11138.2	9495.86	8531.47	10664	10408.1
		2622.66	7766.06	7967.19	8680.28	9392.93	13495.1	6198.33	8827.9	9834.82
		3463.79	8046.49	7379.87	8381.42	8340.05	11041.4	8228.23	11648.1	11491.5
		3156.05	7795.89	7798.85	7849.27	8461.77	8251.45	5432.7	6755.13	8014.74
		3559.35	4603.63	7554.72	7448.51	8987.12	9362.95	7121.06	9475.13	11843.5
		2754.97	6338.41	9012.99	6921.07	8068.91	10214	6267.67	10526.5	9935.42
		3218.29	6115.06	8614.68	8381.24	10493.4	9036.07	7536.09	12218.7	11243
		1882.03	5606.88	9766.1	8211.9	9213.75	12295.1	6603.73	9537.02	10272.8
		2695.38	4140.1	8617.03	6899.86	10088.4	8971.93	8717.92	12774.2	9900.42
		3897.96	6374.67	9222.27	8398.78	8748.09	10113.7	8728.23	10613.4	10328.7
		3530.43	6277.29	9971.64	8051.41	10704.5	9675.33	7647.53	11172.1	11197
		2924.97	7899.5	9817.16	8727.05	8953.95	10383.3	7503.87	10805.8	10711.3
		3068.5	7132.67	10621.3	7978.23	8692.34	11805	6741.66	12446.4	8904.52
		4079.09	8154.41	11511.9	8708.65	10747.6	8343.61	6251.45	12425.5	11148.9
		2868.16	6767.85	11961.5	6558.79	9506.83	9084.93	8835.12	10166.5	12677.2
		3556.86	6890.92	11001.1	6606.25	11704	8264.34	8491.1	11161.3	9195.36
		2854.79	7209.52	9791.35	8235.05	9511.94	10817.2	6778.07	11319.2	10069.3
		2786.74	5662.49	8111.12	8671.94	8343.53	10242.5	8031.17	8821.7	10509.8
		3443.89	7483.59	9326.54	7835.09	9672.41	10672.3	7974.59	9079.19	9934.5
		2490	6929.63	10995.7	7941.82	12575	6709.51	8170.49	10426.3	9092.74
		3847	8542.6	9622	8117.72	8830.15	6817.93	6991.97	9595.99	11062.2
		2436.73	8003.82	8589.62	8903.51	8642.22	7153.76	8113.05	10827.7	9203.17
		2799.55	8148.39	8289.47	5538.24	8512.98	10553.8	8569.35	9716.47	8735
		3217.1	6309.87	8495.08	6751.45	8847.05	6784.16	8934.07	7648.1	12413.3
		3590.56	6439.56	8125.62	8243.74	11064.5	8259.39	5751.8	8805.73	11481.2
		3413.57	7519.05	10639.9	8457.19	9451.43	11009.5	7933.8	8541.77	9517.99
		3196.61	5511.2	8457.72	8307.16	10560.1	10601.7	8733.53	8773.1	14781.8
		3404.47	6963.05	9593.45	6646.98	8182.29	7797.16	7701.22	8482.14	10425.1
		2717.11	7858.39	9586.92	7992.22	8499.47	6823.32	5613.81	7891.49	11354.3
		5232.89	5463.83	7317.41	8571.02	10244.1	8431.46	8505.33	8239.58	10998.8
		3687.98	5174.38	9766.05	7938.44	8268.48	9818.74	7544.99	9794.84	10048.2
		2770.29	6977.09	11286.6	8930.06	11578	9244.7	7684.04	10624	10379.9
		3568.13	9986.04	9915.18	6761.31	8843.74	7764.28	7281.91	9711.89	13394.3
		2895.07	7449.66	10941.2	8544.06	7909.32	7152.62	6517.81	7672.52	11271
		3285.62	6391.86	12087.2	7834.34	10311.4	9095.53	8873.47	10238.3	11176.4
		3527.77	7872.33	7877.79	7559.36	8857.84	6615.01	7127.01	9485.96	12914.1
		3997.12	7599	8541.05	8259.73	8567.78	8820.45		12325.7	11249.5
		3598.45	6260.77	10634.3	7783.78	7593.39	7918.7		8897.28	10240.4
		2918.34	6852.39	9189.99	7307.68	9622.86	7826.91		9989.07	10175.8
		2929.04	7933.16	9059.24	6282.85	7875.41	11907.7		11430.4	15952.8
		3555.3	6951.09	8329.59	7955.09	9054.34	8739.19		10570.6	13356.1
		2531.87	4986.45	9454.51	7787.25	10027.9	7577.82		10601.2	6675.03
		3175.33	7312.24	8662.15	7016.44	6807.07	6901.18		8632.8	8619.81
		2434.58	7266.47	10695.4	7658.21	9897.38	6731.09		10846.7	9031.02
		1733.09	5404.39	12464.9	8382.3	7698.42	7323.66		11249.8	13054.6
		3115.8	6579.89	10268.5	8081.19	8919.55	7241.33		10196.4	11255.6
		3710.41	6313.74	7688.24	5494.76	8384.58	6916.54		9653.15	9264.66
		2881.51	8030.75	8143.2	8387.17	9889.22	9119.6		10773	11254.1
		3468.93	7264.25	9315.58	7449.66	12926.2	7115.16		9445.11
		3516.47	5439.32	10597.1	7937.25	7028.87	6800.02		10713.8
		4807.13	8270.57	7383.63	6470.66	6549.4	6615.16		10182.2
		3716.95	5970.95	8202.37	6511.9	9208.15	9505.92		9966.92
		3039.61	8057.72	7894.01	7770.5	10912.1	6826.25		9184.7
		3889.39	6826.09	7681.48	8384.22	7974.02	8171.64		10634.4
		4609.41	7558.53	8761.69	5998.9		10415.1		8998.1
		4090.89	7851.86	8425.47	6704.35		7272.57		8964.51
		3009.86	6383.63	7959.79	7892.8		8527.01		10465.1
		2306.81	6532.54	6997.23	7157.63		9059.38		10773.2
		2741.79	7899.35	7386.58	8629.92		7543.65		10473.5
		3823.86	6244.45	7275	7430.5		11498.4		8787.28
		3265.69	6168.7	8863.91	7758.58		9154.02		10512.6
		4052.49	7985.53	8873.03	8682.4		11756.6		12973.5
		3328.51	8108.65	9897.34	8846.5		7952.56		10153
		3211.7	7200.28	7781.86	6942.17		9598.85		10797.5
		3435.57	7423.99	8499.23	7705.45		7552.42		13060.1
		1817.46	6610.62	8410.55	8192.83		11791.5		9623.03
		2225.66	8321.31	10379.2	6856.88				11373.4
		2860.59	7621.3	8251.42	8552.4				10244.8
		3631.9	8471.08	8044.2	8039.03				9244.25
		3564.1	7536.14	10222.5	7973.1				8678.35
		3337.3	9805.86	7281.86	7063.68				8679.25
		2848.17	9174.38	11978.4	7816.16				9513.27
		3978.21	9539.42	6954.05	8321.81				7932.05
		2486.92	6328.76	10569.5	7772.14				8061.04
		3119.06	6431.17	8847.69	6372.51				7994.38
		3138.44	5875.85	10969.6	8374.21				10428.5
		4406.8	6035.2	9900.81	7923.56
		4524.52	6241.67	9981.88	8793.3
		2505.36	6891.94	12544.5	8531.63
		3449.7	8258.16	7858.67	6050.74
		3888.27	6571.28	8406.02	7266.79
		3428.19	7996.69	6125.05	7566.9
		2923.41	8255.96	7301.99	7449.88
		2654.45	5624.16	8298.85	8512.05
		2593.13	7761.74	9522.91	7775.92
		3452.25	6374.12	8707.93
		2919.75	7650.55	10908.5
		3078.4	6925.07	9159.19
		3653.44	6251.54	8896.73
		4080.55	8436.25	9017.9
		3188.04	9031.8	7118.25
		2986.46	8390.09	7283.13
		3019.59	9623.41	8415.05
		3073.93	7325.65	6617.36
		2925.02	6817.62	6459.27
		2011.88	9211.58	12906.1
		3425.99	7587.03	8402.57
		2725.09	8607.89	5594.7
		2838.39	5079.17	7422.41
		2750.17	5898.33	7924.78
		2406.76	6716.68	7435.45
		2675.41	5907.62	10155.2
		2570.44	10159
		2908.4	9775.47
		2724.01	6888.14
		3006.31	8850.58
		3683.12	7325.36
		2897.75	6806.39
		2335.18	9673.51
		2758.54	7868.63
		2697.57	6075.36
		2326.93	6432.36
		3629.35	7673.86
		2776.65	9929.84
		2819.74	11189.9
		2692.74	8333.18
		2718.3	9173.8
		2811.83	9438.41
		3775.07
		2551.58
		3577.87
		3306.74
		3013.58
		4720.07
		2666.11
		3172.06
		3357.38
		2738.7
		2741.72
		3401.02
		3500.34
		2934.68
		2730.57
		5128.24
		3178.49
		2684.3
		3096.7
		2389.66
		4787.67
		4166.03
		3022.51
		3238.99
		3086.87
		2660.51
		3698.12
		3820.37
		2691.44
		2288.38
		3149.15
		4310.43
		3049.35
		2371.82
		2664.82
		2299
		3704.45
		2474.2
		2579.39
		3313.98
		3244.32
		3297.9
		3867.64
		3109.12
		2822
		2939.53
		3237.36
		3939.55
		3107.45
		2646.79
		3199.35
		5165.38
		2770.3
		2803.59
		2129.14
		2642.2
		2792.04
		3044.56
		3280.92
		3833.66
		2977.27
		2811.63
		4074.72
		3161.98
		2170.67
		4102.51
		3356.22
		2647.89
		3108.27
		4152.45
		2812.59
		3032.06
		2469.18
		3792.67
		4426.59
		2961.79
		4309.05
		2807.93
		2823.26
		4264.28
		3182.3
		3120.38
		2921.46
		2364.81
		3123.02
		2504.82
		2487.38
		3282.83
		1885.4
		3159.02
		3642.68
		2429.89
		1400.69
		3220.51
		2400.38
		2081.82
		4778.91
		2652.56
		2837.91
		3424.59
		4117.32
		3276.49
		2149.58
		2824.2
		2273.65
		2072.45
		1754.34
		4254.66
		3106.47
		4205.9
		3191.01
		3903.37
		2134.93
		3255.96
		2910.53
		2672.74
		2344.54
		2419.62
		3112.67
		2242.05
		2621.15
		3182.31
		2114.39
		3060.99
		2522.31
		2609.24
		3110.24
		2039.23
		2542.18
		2444.94
		5885.28
		3820.26
		3151.33
		2416.09
		2360.52
		3371.07
		3054.71
		3655.69
		2369.74
		3843.31
		3541.58
		3014.37
		2905.69
		2460.13
		2245.05
		1973.51
		2974.88
		3199.86
		2504.4
		3451.87
		3242.25
		3631.66
		3860.02
		2541.87
		3595.72
		3565.13
		4590.75
		2600.14
		3228.3
		2056.62
		2790.18
		3460.22
		3467.33
		3442.82
		3566.73
		3494.03
		2493.43
		3305.47
		2117.49
		2784.16
		5221.49
		3268.1
		2426.04
		4832.85
		2706.95
		3034.3
		5764.21
		3056.04
		2719.73
		2348.66
		3190.48

## Sheet: Fig 4.F_IF_H3K4me2_+ or - pilus
		Immunofluorescence H3K4me2 UI and Spn +/- pilus: Mean intensity/nuclei/Exp
		Exp1			Exp2
		UI	With pilus	Without pilus	UI	With pilus	Without pilus
		2843.87	3656.65	2179.84	3395.43	5949.76	4709.53
		3350.88	3211.99	1834.5	3748.97	5609.32	5472.8
		4734.72	6279.92	1665.44	3698.61	6346.12	3405.43
		3561.79	4494.27	1258.16	3759.75	5241.31	4840.82
		2801.92	4225.83	1408.8	3853.16	6426.29	5336.67
		2966.35	7562.72	1931.95	3647.77	6126.06	4225.2
		3374.1	4800.71	2043.77	4309.72	6859.47	4733.96
		2955.78	3536.81	1900.59	3446.32	6539.71	5283.96
		2627.41	4792.28	1287.75	3128.45	6492.75	5666.02
		2810.6	5477.33	1796.6	4071.37	6218.52	5279.59
		4644.8	4018.26	1405.69	4156.18	5879.76	5303.47
		3125	6903.25	1235.37	3853.31	4793.01	4684.21
		2519.76	3913.12	1748.26	3242.32	6654.42	6934.66
		2910.39	3614.39	1481.7	4070.02	6241.39	4807.67
		3222.34	4224.3	1301.47	4230.77	5407.64	5039.33
		3470.59	4241.59	1275.72	3579.24	6054.23	4677.87
		2676.76	4750.32	2540.88	3430.05	6585.92	6836.94
		3002.15	4512.08	2308.85	3714.22	5910.37	7780.44
		3404.51	3941.57	1570.71	4442.48	5110.93	4522.99
		4837.64	4142.63	1838.32	4114.67	6526.5	4818.86
		3307.72	5247.47	1070.47	3426.16	5364.95	6058.06
		3676.59	5483.6	1453.07	3643.52	5639.68	5167.2
		4089.55	4558.52	1350.15	4107.7	6462.39	4940.97
		2518.9	4186.22	1310.74	3611.25	5111.36	7464.67
		3385.85	4083.02	1643.8	4065.1	5954.28	5384.72
		3016.55	4984.64	1358.88	2714.55	5073.36	4429.85
		2685.77	6129.31	1519.49	3964.51	5692.48	4665.42
		3256.63	4266.19	1517.01	4133.73	4797.53	4722.22
		2822.57	5173.68	1418.29	3859.11	6797.78	5929.61
		3412.74	5602.03	2099.44	2797.68	6066.9	7690.1
		3983.05	4061.66	1935.07	3808.57	5222.59	3833.14
		3113.03	4497.43	1599.64	4443.78	5808.05	4982.98
		3150.51	4295.78	761	4231.54	5249.83	8316.8
		3570.73	4493.67	1458.87	3074.89	6016.81	6511.87
		3118.63	5199.36	1607.3	3684.96	4334.35	6638.48
		2835.09	4546.98	1333.04	3818.84	5443.99	5510.72
		3497.31	4321.02	1489.96	3629.31	6809.35	5496.28
		2962.19	4212.64	1427.66	2641.02	5746.98	5255.77
		4222.55	3945.88	1889.83	3449.03	6788.69	6217.16
		3766.53	4208.6	1338.2	2769.3	6949.39	3509.12
		3011.15	3360.41	1552.16	2352	5434.44	6746.73
		3416.87	3837.51	1421	4435.18	4586.01	4209.94
		3442.69	4687.48	1710.81	3963.8	3780.52	6015.73
		3584.14	4539.42	1334.49	3427.66	5997.09	4865.61
		3875.34	6366.18	1631.26	4186.96	5853.79	4558.15
		3100.53	4499.15	1573.7	4789.65	6760.48	3688.81
		3260.99	7984.46	1382.19	3641.65	5410.03	6286.36
		2576.46	4601.13	1451.22	3966.12	3972.86	3831.26
		2756.86	3133.57	2621.17	2360.35	4329.58	5699.63
		3485.95	3714.74	2004.33	4143.96	6387.21	4498.6
		2509.97	4121.94	1644.26	4226.9	6181.4	4188.87
		4094.64	5724.28	1465.7	4474.1	5840.03	8566.73
		4804.84	7875.8	1788.3	3330.72	4435.31	3497.5
		3476.75	4722.23	1369.9	2958.83	5245.74	4249.25
		2938.72	3727.73	1726.92	3495.46	5816.42	4829.52
		3469.32	4372.52	1663.8	3917.18	6437.4	6472.81
		3432.97	4090.24	1749.02	4128.71	6337.69	6518.61
		3301.29	4754.07	1756.19	3367.93	6001.03	4236.18
		3193.45	5068.03	1478.18	3759.72	5541.82	7807.06
		4039.46	4627.08	2049.14	3372.86	6014.49	4589.06
		3299.31	4304.1	2064.29	3641.88	7944.3	5708.95
		3917.86	3940.29	1519.83	4038.37	6178.22	4665.47
		2993.02	3751.53	2061.86	2844.52	5935.32	7570.45
		4011.99	4215.02	1407.09	3499.55	5974.78	5103.96
		3059.43	6894.73	2130.45	2558.75	3838.86	7340.09
		3255.48	2964.24	1666.88	4349.2	6351.69	5289.31
		3526.95	4136.55	2502.65	2799.7	5658.7	7566.52
		3464.04	5717.34	2628.17	4794.46	4095.76	6608.91
		3211.97	4623.93	1805.44	3247.61	5045.85	5178.2
		3443.21	7269.07	1843.08	4443.5	4538.71	5572.47
		3524	4368.15	1903.02	4147.43	5182.67	5560.85
		3200.51	5215.38	1892.41	3176.32	5234.34	6511.3
		2670	4740.31	1776.28	3570.43	5064.81	6333.36
		3779.29	3537.63	1585.11	3642.05	5444.58	5403.9
		2888.94	5344.47	2472.58	3199.57	5296.59	6638.87
		3279.86	4313.04	2343.73	3052.45	6871.63	5649.26
		3801.4	6193.77	1966.86	3815.12	6144.98	6690.96
		3265.03	5405.16	2070.73	4396.13	6439.44	4609.56
		4509.2	5492.56	2345.26	3578.04	5747.36	6514.97
		3679.54	5919.6	1920.65	4359.88	6373.13	6655.81
		4786.22	4467.18	2463.6	3194.59	6065.78	6291.91
		3932.33	4087.69	2190.14	3459.03	5642.41	5549.81
		4108.1	5934.74	2162.38	3456.65	4881.57	4755.94
		3356.96	4928.67	2576.26	4598.96	6156.27	5239.23
		3239.86	3907.77	2503.44	3870.39	5503.83	6730.38
		4034.68	7407.35	1510.68	3331.94	5748.98	5299.6
		3598.88	3025.07	2702.11	3253.49	4099.88	6512.63
		2436.39	5916.12	2588.04	4108.24	5348.51	6094.21
		3196.95	6053.62	2357.45	4887.84	5987.1	6727.94
		3533.26	4692.69	1926.54	3707.11	5617.02	6845.2
		3773.48	4622.61	3132.33	3408.96	6366.43	6305.53
		3831.32	4718.95	1654.39	3639.9	5382.01	6369.12
		3333.86	3778.88	1897.93	3223.71	4414.52	7955.43
		3177.18	4944.17	1829.86	3646.2	6286.34	7018.99
		3715.15	6365.46	1816.32	3140.66	4933	5943.06
		3671.69	6926.1	2086.69	4006.21	3955.41	4128.69
		3202.74	6144.26	1667.72	3633.68	5541.34	7317.66
		3437.66	4787.84	1594.61	3679.68	5092.29	5533
		3333.57	6811.2	1632.04	3861.61	5467.8	5932.03
		3724.23	5045.58	1824.81	3893.95	6107.23	6613.36
		3190.59	3618.5	1488.53	4292.4	6495.4	7114.94
		3663.43	4774.65	1664.35	3781.37	5587.25	4506.24
		3612.64	5533.5	1703.58	3180.75	5550.35	6309.73
		2995.12	5872.19	2038.29	4092.78	6674.51	6924.84
		2997.19	4718.21	1615.84	3885.77	6402.24	7848.94
		3779.1	3934.24	1343.67	3630.07	5266.63	5151.96
		3228.31	3963.19	1876.82	3515.92	4901.33	4797.02
		3167.23	5111.98	1902.92	3050.09	4684.86	5002.11
		3336.2	5207.16	2489.12	3771.48	4544.62	7236.69
		2422.5	5717.1	1409.25	4190.68	6149.39	4865.05
		2338.87	5446.51	1992.65	2584.38	4782.83	5440.31
		3228.33	6938.74	1718.73	3767.31	6628.77	7150.96
		3596.14	3561.77	2327.85	2704.5	6151.38	6858.22
		3130.25	6195.12	2298.69	4029.45	5985.16	5871.24
		3524.55	4137.4	2065.64	3347.53	4770.57	7361.78
		2701.09	4724.24	1885.44	3819.02	4554.64	7256.38
		3190.33	4121.34	1914.13	3983.89	5354.91	6982.83
		4285.9	5953.88	1617.18	4843.08	5263.11	5109.19
		2672.76	3776.99	1918.57	3378.21	6603.4	7427.01
		2886.15	4883.08	1916.14	3556.8	5036.07	5062.07
		3102.57	6283.92	2097.55	4257.11	5378.9	5128.05
		3291.19	4118.65	2767.52	2541.15	5084.56	5392.66
		4014.29	2721.11	1562.15	3817.03	5621.75	4932.01
		3306.14	3636.07	2142.49	3025.88	5235.45	4986.23
		3425.97	7140.89	1864.02	4154.35	5476.11	5506.26
		2824.7	3420.43	1690.16	3854.51	5663.12	5788.75
		3214.52	5544.23	2591.96	3104.22	5837.36	3184.38
		2821.08	4384.8	1974.12	4165.05	4966.56	6084.44
		3298.44	4198.16	1536.9	3375.58	5659.26	4665.85
		3377.84	3895.68	2221.93	3335.78	6162.01	6499.67
		3464.93	3363.04	2168.56	3588.6	5449.1	4604.06
		3182.74	3459.3	2097.42	3479.41	4973.32	6065.96
		2658.1	5087.41	2421	3392.07	5310.19	5512.2
		2359.29	3939.76	2130.24	3889.34	6050.19	4434.12
		3451.26	5242.75	2085.77	3387.56	5532.81	4420.05
		3857.68	3911.88	1810.94	3183.94	5447.2	4515.26
		4374.52	3622.24	3719.07	3303.72	5486.13	5050.31
		4727.4	5939.76	2813.86	3834.47	5004.28	6542.84
		2829.84	5209.32	2935.09	4396.35	5113.77	4537.52
		4332.53	6002.64	1657.04	3655.06	5033.32	5390.38
		5152.51	3785.56	3542.93	3196.52	4951.75	5124.86
		4320.13	4326.58	3105.21	3075.92	6127.28	5702.16
		4499.31	4558.43	1787.77	3713.41	5315.14	5652.82
		3862.28	4175.94	2086.49	3987.9	5922.71	5171.38
		4765.73	3295.12	2209.14	3309.24	5266.91	4070.28
		2848.81	7296.14	1744.77	2882.36	5727.95	6511.27
		3287.79	6300.18	2370.57	3795.34	5928.59	5026.15
		4482.58	5445.88	1672.49	3850.38	5485.98	4169.68
		4157.76	3475.55	2605.43	3521.63	5869.48	5658.65
		4648.32	4064.5	2086.71	3759.14	5464.59	4022.01
		3794.27	5100.03	2089.48	4138.01	7476.48	4132.18
		3562.83	4923.02	3065.81	3297.71	6500.59	4286.62
		3761.81	5791.74	1985.7	3788.3	5535.95	3831.16
		3857.53	3071.14	2580.63	3366.45	5654.66	4036.25
		4093.68	6647.66	2514.66	3863.38	5968.9	5249.12
		4216.27	4755.51	1750.48	3308.2	5099.57	4590.04
		4755.93	5689.82	2916.75	2595.4	6686.57	4128.02
		3406.63	6035	2017.21	3573.2	7051.57	4058.05
		3444.09	4321.41	2102.14	4033.74	6170.63	4524.64
		5082.44	5610.54	2104.2	3221.33	5798.76	4231.94
		4901.08	4224.68	2149.41	3709.25	5398.24	4957.26
		4353.94	8041.87	2365.89	3616.22	5446.22	4468.6
		3849.08	5334.73	2630.26	3515.83	6422.34	4569.08
		5022.38	7323.1	2493.36	4219.68	6240.11	4055.18
		3460.03	3370.23	3034.63	3493.58	5627.64	4476.83
		3003.37	3226.12	1603.88	3904.55	4610.9	4519.31
		4379.86	6323.83	1567.23	3868.25	5027.88	5369.42
		3657.83	4430.11	2731.69	3518.07	5918.68	4108.5
		4186.13	4947.95	2148.51	4369.43	6081.77	4108.38
		3055.67	6425.78	2095.36	2978.74	5867.3	4119.52
		3167.96	5886.62	3625.53	3830.45	5698.4	5588.35
		3557.58	5916.64	2576.46	3495.35	4962.03	4305.39
		3407.29	7107.25	2601.99	2863.74	5761.31	5488.89
		3332.6	4337.97	2074.74	2285.7	5759.29	4338.91
		4325.67	3635.94	3362.98	3187.08	5822.75	3800.34
		4011.9	6609.66	2376.96	3834.45	5508.33	4551.08
		4176.25	4934.82	1932.3	3966.37	6205.49	7036.69
		4713.87	3645.75	3273.26	4073.25	5127.44	4353.58
		4318.16	4304.58	2834.23	4082.88	6998.75	4064.39
		3463.19	6163.11	1189.44	2946.37	4689.44	4737.17
		3615.74	5081.73	2044.77	5614.8	6168.33	6261.47
		3756.91	3703.82	1402.22	3986.14	5189.46	6325.66
		3877.29	6481.07	2294.94	3933.5	4685.08	6226.1
		3179.95	6265.09	2949.35	5041.77	6666.43	5652.39
		3960.98	4853.94	3055.5	4957.36	7115.5	5622.9
		3277.59	5429.91	2061.7	4578.1	5427.05	5603.5
		4146.06	4943.37	2859.82	3424.86	5387.77	4879.53
		3266.81	5661.25	1103.39	4726.85	6992.19	6671.83
		3409.11	4967.53	2125.83	5497.96	6036.74	5141.13
		3966.5	5028.22	2787.01	4989.06	5494.76	5559.6
		2957.16	4370.5	2378.45	5194.52	5919.07	5688.5
		5413.58	4568.22	3401.62	3930.74	6056.78	6114.23
		5582.58	4505.51	2726.36	5725.64	6278.92	6540.7
		3016.95	5786.96	3070.31	5066.18	9304.01	6363.94
		5214	5933.81	2097.2	4466.48	5924.92	6477.09
		4084.67	6357.44	1981.54	3731.44	5164.1	6861.48
		5168.6	3983.32	2186.09	4489.5	6011.73	5442.68
		3142.92	4863.14	2644.39	3861.05	5944.84	6406.17
		2644.14	5195.68	3244.94	4357.67	5425.12	5349.35
		2952.43	4838.2	2349.5	4209.45	5804.74	6582.49
		2932.47	7313.91	2692.37	4460.48	5639.53	6026.23
		3604.42	3563.48	2558.19	5039.99	5194.99	6372.78
		3130.04	5587.33	2284.07	5234.89	7317.76	6311.81
		2684.37	5675.7	2604.24	4823.81	5959.46	6139.27
		3029.52	3163.46	1726.61	5420.4	6513.18	5869.78
		4387.2	5974.54	1901.29	4495.27	7385.48	6971.9
		2856.3	4636.31	1887.91	4411	7544.07	6000.89
		2943.03	5342.01	2932.33	4889.44	8627.43	7112.36
		2995.49	3940.39	2645.41	4584.92	6392.36	6298.22
		5725	7233.73	2131.96	3892.77	7310.96	6636.05
		5692.18	6588.47	2161.56	4837.14	7176.44	6128.81
		4075.95	5701.85	2224.22	5000.5	9532.76	7252.31
		2976.08	4119.57	1793.71	4040.34	6293.7	8301.35
		2547.24	5502.65	2517.07	4506.46	8315.04	6681.21
		2584.19	3442.47	2353.34	4869.85	7472.08	6592.83
		2514.53	5060.95	1731.33	4251.06	7312.15	5909.71
		3002.9	6997.55	2664.06	4953.63	7330.47	7678.04
		3474.5	4963.32	3255.64	4467.12	5073.73	7830.14
		3771.52	5818.95	2385.22	4020.93	7346.53	5627.22
		2420.4	5545.6	2086.66	3677.02	6335.95	5831.91
		3557.94	6877.1	1745.88	4108.47	8073.96	6632.64
		2719.2	4861.29	1991.97	4257.36	7876.02	6871.34
		3766.65	5842.35	1834.25	3673.69	9167.03	6487.52
		3281.69	7328.75	3133.91	5191.71	7024.77	7198.68
		2360.71	6028.69	2289.95	4387.82	7863.05	6632.63
		2317.64	4908.87	3160.99	4722.89	7925.89	6531.11
		2673.65	7864.44	2788.22	3890.05	6120.84	6689.02
		2819.65	4660.55	1749.73	3642.15	8136	7374.28
		3051.8	5438.74	2598.13	3909.41	8875.82	6288.63
		3196.73	5398.91	3082.05	4531.36	6803.32	7550.16
		2014.27	5131.73	3285.5	3282.76	8076.5	5599.56
		3714.11	6045.4	2601.17	4019	7025.75	5993
		2307.84	4805.91	2555.73	4249.86	7852.27	6324.08
		3943.39	7741.42	2145.49	4449.38	8390.5	6414.44
		3241.89	4955.13	2663.1	4978.52	8202.93	7057.56
		7086.27	4969.78	1736.82	4455.5	9326.34	5686.06
		2921.97	6050.29	1819.04	4100.14	7145.24	5570.05
		2275.7	7513.35	2037.71	4741.42	10193.2	6266.35
		3129.7	4978.15	2375.37	4528.8	7097.28	7032.12
		3284.95	5676.32	1517.06	3545.93	7929.12	5740.87
		3550.41	5821.22	2271.04	6371.1	7100.54	7091.5
		3389.25	5385.14	1517.89	5048.75	6876.57	6440.84
		3406.98	6718.25	2611.15	3892.66	7229.5	7714.73
		4093.54	6969.15	2402.57	3846.51	7308.97	5699.41
		3815.74	5132.23	1159.02	4270.01	8459.08	7612.43
		4200.65	4608.53	3342.41	3900.64	7128.35	6278.92
		4092.23	6044.56	1776.22	4339.62	6231.51	6388.87
		3724.32	4155.75	2540.58	3865.18	7027.91	5772.94
		4741.11	4009.95	2914.82	4338.21	8810.8	6527.27
		4449.62	5998.27	2474.95	4540.27	6700.94	6521.3
		5568.4	5556.85	1673.02	4143.39	6950.79	7048.23
		4090.36	4444.27	2615.02	4202.09	7575.13	6512.61
		3447.74	5451.22	1843.25	4219.99	6960.44	7247.42
		3632.85	4615.43	1418.11	4568.22	8257.61	6471.76
		3312.75	6736.87	2907.85	4997.64	6207.07	5533.95
		4293.19	6396.21	2376.93	4651.01	6417.27	6502.99
		4259.32	5393.93	1793.2	4316.21	8882.8	5807.62
		4088.51	4752.94	3023.18	4364.26	7644.54	6865.92
		4059.3	4304.36	3087.2	4519.47	7718.48	5777.06
		3742.42	6987.32	1827.89	4844.59	8218.34	6080.3
		3966.25	4957.04	2079.22	4621.4	8124.44	5763.18
		3168.13	5336.1	1650.74	4395.88	8110.35	5948.73
		4259.42	4429.35	1617.38	4852.23	8548.89	5972.79
		3983.93	5910.04	1417.9	3530.38	9194.39	5255.44
		3676.97	7226.76	1945.17	4731.64	8559.83	6279.56
		3468.41	7863.13	3539.14	3673.84	8474.05	6436
		3165.76	4503.85	1622.84	4349.61	7329.27	6881.93
		4065.65	4318.25	1987.46	4141.4	8669.44	5683.34
		3525.48	4082.23	1745.53	5030.82	6658.97	6067.75
		3025.03	4512.55	2246.25	4402.14	7230.19	6612.23
		4148.77	4180.96	2048.76	5294.12	8688.74	6142.42
		4264.44	5663.94	3695.64	4414.28	8951.32	5143.73
		4265.97	7858.56	1453.81	3811.3	8879.38	6985.58
		4069.2	5567.54	2698.72	4731.84	7371.4	6208.55
		3759.83	4953.48	2783.57	3410.83	9200.78	6020.95
		3665.3	5081.31	4098.06	4428.29	8411.86	5977.68
		3624.49	6185.54	2612.23	4676.7	7847.53	5582.61
		3345.09	4646.86	4031.03	4297.73	6889.55	6020.32
		3372.8	4684.14	3087.58	4702.29	6920.33	6486.43
		3665.01	5406.3	2214.18	4175.07	10519.5	6761.68
		3325.47	7536.27	2983.55	4357.65	8514.72	6336.9
		3863.02	3719.61	2937.45	3933.2		5582.4
		3693.85	4372.86	2738.01	4394.18		6222.27
		4327.28	3842.13	2694.97	3689.84		5479.73
		3456.52	6549.21	3994.33	4893.63		6689.98
		4109.67	5321.86	3572.26	3838.13		6221.82
		3522.22	7307.13	3491.68	4620.32		6409.58
		4322.92	5148.56	3053.9	4721.47		5301.22
		4451.32	5071.19	2633.14	4428.63		6239.24
		3886.79	4865.86	2785.28	2619.88		5249.73
		2426.59	5104.34	4286.31	5230.91		5574.16
		4064.83	6043.99	2064.43	2500.09		5471.96
		3129.72	5999.6	3970.76	4443.26		6608.86
		4446.85	5187.16	3471.37	4404.34		6141.94
		4278.16	5736.89	4093.77	4800.68		5923.77
		4263.8	4941.42	2232.86	4515.49		6049.64
		4623.23	5540.96	3849.14	4966.29
		3817.49	5227.22	4071.15	3352.78
		3339.04	4879.62	2397.32	3843.03
		3653.14	6379.52	3089.03	4587.76
		4077.91	5831.92	2401.85	4296.49
		3238.07	5440.24	3716.19	4032.95
		2319.81	4548.04	3072.86	4840.34
		3998.07	4584.36	4284.8	3883.46
		4814.08	5357.18	2076.05	4523.34
		2911.56	6768.12	4014.88	4339.57
		3410.7	4940.84	2650.64	4548.6
		5003.89	6572.4	3729.17	3986.22
		4164.78	6225.57	2997.98	4703.87
		4891.64	5757.78	3413.03	4050.22
		3093.74	7182.4	1940.34	3908.55
		4092.29	6480.38	2031.76	3749.74
		3902.71	4574.66	2670.31	4028.1
		4035.62	4768.52	3460.27	4693.24
		4530.06	5958.06	3058.22	3842.27
		3590.14	6082.16	2797.61	4033.96
		3328.62	5108.25	2273.32
		3325.38	7393.67	2690.25
		3857.8	4708.61	2706.2
		3693.65	4496.16	2447.21
		4759.33	5833.56	2573.12
		4452.98	5115.35	4162.46
		3547.71	4752.73	1752.48
		4318.09	5157.84	3857.61
		3965.23	4768.53	2836.61
		4678.33	5794.07	2666.45
		3875.85	6801.61	3088.58
		3494.23	6486.73	3272.34
		3441.88	4621.14	2373.65
		3987.79	4954.83	1879.81
		3829.06	4609.09	2625.25
		4083.83	6426.62	2542.5
		5054.02	4789.17	3877.94
		3748.38	5843.98	4483.13
		3555.9	4185.45	3295.25
		3796.61	6001.92	2619.89
		3830.96	5448.49	2124.42
		3570.66	6634.4	3324.5
		3150.72	4821.82	4707.3
		3953.45	5695.07	3399.92
		3501.52	6480.52	3216.02
		5929.2	5513.88	3287.07
		4078.51	6962.12	2228.07
		4574.79	5188.25	3889.16
		4378.89	8493.61	3561.75
		3723.5	5609.09	3058.79
		4216.93	4849.54	4016.42
		3944.92	5667.99	4549.37
		4013.08	7331.62	2425.77
		4700.99	6694.01	2026.78
		4583.97	5527.28	2084.81
		4297.51	5201.01	3181.06
		4931.98	5476.1	3605.73
		5096.28	5106.9	2536.23
		4915.92	5429.7	2595.92
		5017.56	6031.87	4671.86
		4463.05	4727.3	4154.9
		5508.24	6778.98	4007.53
		4361.84		3159.66
		4450.76		3004.93
		5488.25		2960.5
		5335.92		3636.78
		5530.85		3753.25
		5077.21		4241.56
				3645.26
				3534.53
				3073.68
