# Supplementary material for: Epithelial cells maintain memory of prior infection with Streptococcus pneumoniae through di-methylation of histone H3
Source: Nat Commun. 2024 Jul 2;15:5545. doi: 10.1038/s41467-024-49347-1 (PMC11219877; doi:10.1038/s41467-024-49347-1)
Supplement: Supplementary file 4 — Source Data [file 41467_2024_49347_MOESM4_ESM.zip › Source Data/Figure 3/Fig3.xlsx]

## Sheet: Fig 3.A_Multiplex ELISA
Software Version	3.03.14
Plate Number	Plate 1
Reader Type:	Cytation5
Reader Serial Number:	170626D
Reading Type	Reader
Procedure Details
Plate Type	96 WELL PLATE
Eject plate on completion
Read	Absorbance Endpoint
	Full Plate
	Wavelengths: 450, 655
	Read Speed: Normal, Delay: 100 msec, Measurements/Data Point: 8
Layout
		1	2	3	4	5	6	7	8	9	10	11	12
	A	CTL1	BLK	H3K4 me2	H3K9 me1	H3K9 me3	H3K27 me2	H3K36 me1	H3K36 me3	H3K79 me2	H3K9 ac	H3K18 ac	H3ser10P		CI2 3h =1°
		5		UI 3h	UI 3h	UI 3h	UI 3h	UI 3h	UI 3h	UI 3h	UI 3h	UI 3h	UI 3h
	B	CTL1	BLK	H3K4 me2	H3K9 me1	H3K9 me3	H3K27 me2	H3K36 me1	H3K36 me3	H3K79 me2	H3K9 ac	H3K18 ac	H3ser10P		CI2 7 days=PI
		5		CI2 3h	CI2 3h	CI2 3h	CI2 3h	CI2 3h	CI2 3h	CI2 3h	CI2 3h	CI2 3h	CI2 3h
	C	CTL2	BLK	H3K4 me2	H3K9 me1	H3K9 me3	H3K27 me2	H3K36 me1	H3K36 me3	H3K79 me2	H3K9 ac	H3K18 ac	H3ser10P
		25		UI 7 days	UI 7 days	UI 7 days	UI 7 days	UI 7 days	UI 7 days	UI 7 days	UI 7 days	UI 7 days	UI 7 days
	D	CTL2	BLK	H3K4 me2	H3K9 me1	H3K9 me3	H3K27 me2	H3K36 me1	H3K36 me3	H3K79 me2	H3K9 ac	H3K18 ac	H3ser10P
		25		CI2 7 days	CI2 7 days	CI2 7 days	CI2 7 days	CI2 7 days	CI2 7 days	CI2 7 days	CI2 7 days	CI2 7 days	CI2 7 days
	E	Total H3	H3K4 me1	H3K4 me3	H3K9 me2	H3K27 me1	H3K27 me3	H3K36 me2	H3K79 me1	H3K79 me3	H3K14 ac	H3K56 ac	H3ser28P
		UI 3h	UI 3h	UI 3h	UI 3h	UI 3h	UI 3h	UI 3h	UI 3h	UI 3h	UI 3h	UI 3h	UI 3h
	F	Total H3	H3K4 me1	H3K4 me3	H3K9 me2	H3K27 me1	H3K27 me3	H3K36 me2	H3K79 me1	H3K79 me3	H3K14 ac	H3K56 ac	H3ser28P
		CI2 3h	CI2 3h	CI2 3h	CI2 3h	CI2 3h	CI2 3h	CI2 3h	CI2 3h	CI2 3h	CI2 3h	CI2 3h	CI2 3h
	G	Total H3	H3K4 me1	H3K4 me3	H3K9 me2	H3K27 me1	H3K27 me3	H3K36 me2	H3K79 me1	H3K79 me3	H3K14 ac	H3K56 ac	H3ser28P
		UI 7 days	UI 7 days	UI 7 days	UI 7 days	UI 7 days	UI 7 days	UI 7 days	UI 7 days	UI 7 days	UI 7 days	UI 7 days	UI 7 days
	H	Total H3	H3K4 me1	H3K4 me3	H3K9 me2	H3K27 me1	H3K27 me3	H3K36 me2	H3K79 me1	H3K79 me3	H3K14 ac	H3K56 ac	H3ser28P
		CI2 7 days	CI2 7 days	CI2 7 days	CI2 7 days	CI2 7 days	CI2 7 days	CI2 7 days	CI2 7 days	CI2 7 days	CI2 7 days	CI2 7 days	CI2 7 days
Results
Actual Temperature:	22.4																UI 3h		CI2 3h		CI2/UI 3h		UI 7 jrs		CI2 7jrs		CI2/UI 7 jrs				PI	1°
Actual Temperature:	22.4																formule1	formule2	formule1	formule2	Formule3		formule1	formule2	formule1	formule2	Formule3				CI2/UI 7 jrs	CI2/UI 3h
																	modif H3(ng/microg protein)	H3 modif %	modif H3(ng/microg protein)	H3 modif %	Relative change %		modif H3(ng/microg protein)	H3 modif %	modif H3(ng/microg protein)	H3 modif %	Relative change %				Formule3	Formule3
		1	2	3	4	5	6	7	8	9	10	11	12			Total H3	367.31		249.095				359.469		369.723						Relative change %	Relative change %
	A	0.202	0.049	0.577	0.562	0.519	0.705	0.63	0.669	0.673	0.633	0.625	0.618	450		H3K4me1	309.409	84.2365	220.748	88.6199	105.204		354.644	98.6577	387.214	104.731	106.156			H3K4me1	106.156	105.204
		0.038	0.038	0.038	0.048	0.039	0.038	0.039	0.038	0.04	0.039	0.039	0.038	655		H3K4me2	317.853	86.5353	15.6815	6.2954	7.27495		223.764	62.2483	433.655	117.292	188.426			H3K4me2	188.426	7.27495
		0.153	0	0.527	0.513	0.469	0.656	0.58	0.619	0.624	0.584	0.575	0.569	Blank 450		H3K4me3	306.393	83.4154	225.573	90.5569	108.561		369.723	102.852	360.072	97.3899	94.689			H3K4me3	94.689	108.561
		0	0	0	0.01	0.001	0	0	0	0.001	0.001	0	0	Blank 655		H3K9me1	309.409	84.2365	249.698	100.242	119.001		416.164	115.772	452.352	122.349	105.681			H3K9me1	105.681	119.001
	B	0.172	0.049	0.075	0.463	0.257	0.404	0.477	0.497	0.468	0.399	0.408	0.461	450		H3K9me2	323.281	88.0131	177.322	71.1864	80.8816		354.644	98.6577	336.55	91.0277	92.2662			H3K9me2	92.2662	80.8816
		0.04	0.038	0.039	0.045	0.038	0.041	0.038	0.031	0.041	0.032	0.048	0.042	655		H3K9me3	282.871	77.0115	125.452	50.3632	65.397		449.94	125.168	291.918	78.956	63.0801			H3K9me3	63.0801	65.397
		0.123	0	0.026	0.414	0.208	0.354	0.428	0.447	0.419	0.349	0.359	0.411	Blank 450		H3K27me1	323.884	88.1773	221.351	88.862	100.776		377.563	105.034	334.741	90.5383	86.1994			H3K27me1	86.1994	100.776
		0.001	0	0.001	0.006	0	0.003	0	-0.007	0.003	-0.006	0.009	0.004	Blank 655		H3K27me2	395.657	107.718	213.51	85.7143	79.5732		483.112	134.396	494.572	133.768	99.533			H3K27me2	99.533	79.5732
	C	0.855	0.049	0.42	0.74	0.795	0.85	0.842	0.888	0.93	0.852	0.821	0.859	450		H3K27me3	298.552	81.2808	223.764	99.1979	122.043		382.992	106.544	344.391	93.1485	87.4275			H3K27me3	87.4275	122.043
		0.038	0.038	0.038	0.038	0.038	0.04	0.048	0.045	0.04	0.039	0.04	0.041	655		H3K36me1	349.819	95.2381	258.142	103.632	108.814		478.287	133.054	432.449	116.966	87.9087			H3K36me1	87.9087	108.814
		0.805	0	0.371	0.69	0.746	0.801	0.793	0.839	0.88	0.803	0.771	0.809	Blank 450		H3K36me2	303.378	82.5944	218.335	87.6513	106.123		382.388	106.376	376.96	101.958	95.8466			H3K36me2	95.8466	106.123
		0	0	0	0	0	0.001	0.01	0.007	0.002	0.001	0.001	0.003	Blank 655		H3K36me3	373.341	101.642	269.602	108.232	106.484		506.031	140.772	464.415	125.612	89.2308			H3K36me3	89.2308	106.484
	D	0.902	0.05	0.768	0.799	0.534	0.87	0.766	0.82	0.726	0.767	0.773	0.812	450		H3K79me1	336.55	91.6256	218.335	87.6513	95.6625		394.451	109.732	379.976	102.773	93.6588			H3K79me1	93.6588	95.6625
		0.039	0.039	0.038	0.039	0.039	0.039	0.039	0.04	0.043	0.039	0.039	0.04	655		H3K79me2	376.357	102.463	252.714	101.453	99.014		530.76	147.651	407.72	110.277	74.6878			H3K79me2	74.6878	99.014
		0.853	0.001	0.719	0.75	0.484	0.82	0.717	0.77	0.676	0.718	0.724	0.762	Blank 450		H3K79me3	324.487	88.3415	206.273	82.8087	93.737		387.214	107.718	337.756	91.354	84.8084			H3K79me3	84.8084	93.737
		0.001	0.001	0	0	0.001	0.001	0	0.002	0.004	0	0	0.002	Blank 655		H3K9ac	352.232	95.8949	210.495	84.5036	88.1211		484.318	134.732	433.052	117.129	86.935			H3K9ac	86.935	88.1211
	E	0.659	0.563	0.557	0.586	0.586	0.545	0.553	0.607	0.587	0.558	0.545	0.492	450		H3K14ac	306.393	83.4154	200.241	80.3874	96.3699		349.216	97.1477	333.534	90.2121	92.8608			H3K14ac	92.8608	96.3699
		0.039	0.039	0.039	0.039	0.037	0.053	0.039	0.041	0.039	0.039	0.038	0.038	655		H3K18ac	346.803	94.4171	216.526	86.9249	92.0648		465.018	129.362	436.671	118.108	91.2998			H3K18ac	91.2998	92.0648
		0.609	0.513	0.508	0.536	0.537	0.495	0.503	0.558	0.538	0.508	0.496	0.443	Blank 450		H3K56ac	299.156	81.445	208.082	83.5351	102.566		368.516	102.517	370.326	100.163	97.7041			H3K56ac	97.7041	102.566
		0.001	0.001	0	0	-0.001	0.015	0	0.003	0.001	0.001	0	0	Blank 655		H3ser10P	343.185	93.4319	247.889	99.5157	106.512		487.937	135.738	459.59	124.307	91.5782			H3ser10P	91.5782	106.512
	F	0.462	0.415	0.424	0.344	0.417	0.42	0.411	0.412	0.391	0.382	0.395	0.282	450		H3ser28P	267.189	72.7422	139.928	56.1743	77.2239		364.897	101.51	319.662	86.46	85.1739			H3ser28P	85.1739	77.2239
		0.039	0.039	0.037	0.041	0.04	0.042	0.038	0.039	0.04	0.042	0.041	0.038	655
		0.413	0.366	0.374	0.294	0.367	0.371	0.362	0.362	0.342	0.332	0.345	0.232	Blank 450
		0	0	-0.001	0.002	0.002	0.004	0	0.001	0.002	0.003	0.002	0	Blank 655		Total H3	441.304		299.275				0
	G	0.646	0.638	0.663	0.638	0.676	0.685	0.683	0.703	0.692	0.628	0.66	0.655	450		H3K4me1	371.739	84.2365	265.217	88.6199	105.204		0
		0.039	0.04	0.042	0.039	0.038	0.039	0.04	0.039	0.041	0.039	0.038	0.039	655		H3K4me2	381.884	86.5353	18.8406	6.2954	7.27495		0
		0.596	0.588	0.613	0.588	0.626	0.635	0.634	0.654	0.642	0.579	0.611	0.605	Blank 450
		0	0.002	0.004	0.001	0	0	0.001	0	0.002	0.001	0	0	Blank 655
	H	0.663	0.691	0.647	0.608	0.605	0.62	0.674	0.68	0.609	0.603	0.664	0.58	450
		0.048	0.039	0.039	0.039	0.039	0.039	0.038	0.038	0.038	0.038	0.039	0.039	655
		0.613	0.642	0.597	0.558	0.555	0.571	0.625	0.63	0.56	0.553	0.614	0.53	Blank 450
		0.01	0.001	0	0.001	0	0	0	0	0	0	0.001	0	Blank 655

## Sheet: Fig 3.B_Immunoblot H3K4me2
Fold change
	UI	1°	PI
Exp 1	1	0.566013	1.09103
Exp 2	1	1.12705	1.25227
Exp 3	1	1.14171	1.10906
Exp 4	1	0.887907	0.90704
Exp 5	1	0.794875	1.13236
Exp 6	1	0.903034	1.07113
Exp 7	1	1.00916	0.990112
Exp 8	1	0.803445	1.4065
Exp 9	1	1.00005	1.26962
Exp 10	1	1.33439	1.26151
Exp 11	1	1.03676	1.07879
Exp 12	1	0.861857	1.21596
Exp 13	1	0.766278	1.18637
Normalized band intensity relative to b-actin_Fold change
Exp1	UI	17677197	1
	1°	10005516	0.566013
	UI	11005149
	PI	12006899	1.09103
Exp2	UI	4324276	1
	1°	4873695	1.12705
	PI	5415170	1.25227
Exp3	UI	15223765	1
	1°	17381130	1.14171
	UI	2709313
	PI	3004780	1.10906
Exp4	UI	2630100	1
	1°	2335284	0.887907
	PI	2385606	0.90704
Exp5	UI	15595341	1
	1°	12396344	0.794875
	UI	9325625
	PI	10559938	1.13236
Exp6	UI	3906252	1
	1°	3527480	0.903034
	PI	4184088	1.07113
Exp7	UI	994046	1
	1°	1003156	1.00916
	PI	984217	0.990112
Exp8	UI	446760	1
	1°	358947	0.803445
	PI	628369	1.4065
Exp9	UI	3657342	1
	1°	3657510	1.00005
	PI	4643438	1.26962
Exp10	UI	8756022	1
	1°	11683923	1.33439
	PI	11045818	1.26151
Exp11	UI	3276919	1
	1°	3397364	1.03676
	PI	3535103	1.07879
Exp12	UI	3893102	1
	1°	3355298	0.861857
	PI	4733847	1.21596
Exp13	UI	3893102	1
	1°	2983199	0.766278
	PI	4618647	1.18637

## Sheet: Fig 3.C Immunoblot H3K4me3
Fold change
	UI	1°	PI
Exp 1	1	0.863332	1.11183
Exp 2	1	1.03629	0.982458
Exp 3	1	0.961435	0.88443
Exp 4	1	0.950376	0.867569
Normalized band intensity relative to b-actin_Fold change
Exp1	UI	4054347	1
	1°	3500249	0.863332
	UI	1756697
	PI	1953141	1.11183
Exp2	UI	12315458	1
	1°	12762406	1.03629
	UI	10128152	1
	PI	9950487	0.982458
Exp3	UI	1913973	1
	1°	1840161	0.961435
	PI	1692775	0.88443
Exp4	UI	315108	1
	1°	299471	0.950376
	PI	273378	0.867569

## Sheet: Fig 3.D Immunoblot H3S10ph
Fold change
	UI	1°	PI
Exp 1	1	0.322945	1.13361
Exp 2	1	0.702857	1.31674
Exp 3	1	0.298176	1.11198
Exp 4	1	0.167186	1.40922
Exp 5	1	0.389985	0.867021
Normalized band intensity relative to b-actin_Fold change
Exp1	UI	1776762	1
	1°	573796	0.322945
	UI	8397099
	PI	9519061	1.13361
Exp2	UI	10454586	1
	1°	7348074	0.702857
	UI	14281719
	PI	18805346	1.31674
Exp3	UI	9825888	1
	1°	2929845	0.298176
	UI	13356178
	PI	14851764	1.11198
Exp4	UI	9825888	1
	1°	1642747	0.167186
		13356178	1
	PI	18821748	1.40922
Exp5	UI	9054111	1
	1°	3530972	0.389985
	PI	7850102	0.867021

## Sheet: Fig 3.E-F_in vivo exp
	Geometric mean H3K4me2 /mouse/exp
	UI				Infected
Exp1	5363	9812	9777	8886	14157	15230	8068	14176
Exp2	5997	6452	7191		6199	9100	9573	11805
Exp3	1497	2021	1705	1596	3048	4698	2787
			Mean H3K4me2/biological replicat
				UI	Infected
			Exp1 (triangles)	8459.5	12907.8
			Exp2 (crosses)	6546.67	9169.25
			Exp3 (Stars)	1704.75	3511
	Sample:	cells/Single Cells/Live/CD45.1 neg/EpCam Epith cell + | Count	cells/Single Cells/Live/CD45.1 neg/EpCam Epith cell +/H3K4me2 | Count	cells/Single Cells/Live/CD45.1 neg/EpCam Epith cell +/H3K4me2 | Freq. of Parent	cells/Single Cells/Live/CD45.1 neg/EpCam Epith cell + | Geometric Mean (FL1-A :: FITC-A)	cells/Single Cells/Live/CD45.1 neg/EpCam Epith cell +/H3K4me2 | Geometric Mean (FL1-A :: FITC-A)
Exp2 (crosses)	UI_1	1047	1037	99.0	5997	6108
	UI_2	4108	4015	97.7	6452	6839
	UI_3	2021	1988	98.4	7191	7519
	1°_1	6059	5842	96.4	6199	6691
	1°_2	6811	6746	99.0	9100	9324
	1°_3	6764	6738	99.6	9573	9682
	1°_4	1574	1564	99.4	11805	12029
Exp1 (triangles)	UI_1	716	583	81.4	5363	7321
	UI_2	1226	1117	91.1	9812	11961
	UI_3	1411	1280	90.7	9777	11961
	UI_4	760	660	86.8	8886	12094
	1°_1	611	574	93.9	14157	16728
	1°_2	382	369	96.6	15230	16684
	1°_3	493	443	89.9	8068	10008
	1°_4	590	577	97.8	14176	15088
Exp3 (Stars)	UI_1	106690	72679	68.1	1497	2613
	UI_2	103577	80203	77.4	2021	3024
	UI_3	143988	101704	70.6	1705	2928
	UI_4	104232	72684	69.7	1596	2674
	1°_1	4028	3465	86.0	3048	4150
	1°_2	80518	79630	98.9	4698	4852
	1°_3	100980	87327	86.5	2787	3657
