# Supplementary material for: Epithelial cells maintain memory of prior infection with Streptococcus pneumoniae through di-methylation of histone H3
Source: Nat Commun. 2024 Jul 2;15:5545. doi: 10.1038/s41467-024-49347-1 (PMC11219877; doi:10.1038/s41467-024-49347-1)
Supplement: Supplementary file 4 — Source Data [file 41467_2024_49347_MOESM4_ESM.zip › Source Data/Figure S1/Fig S1.D_Multiplex ELISA.xlsx]

## Sheet: Fig S1.D_Multiplex ELISA
Multiplex ELISA
Concentration observée pg/mL	CCL3/MIP-1 alpha (35)	CCL20/MIP-3 alpha (33)	CXCL1/GRO alpha/KC/CINC-1 (44)	CXCL10/IP-10/CRG-2 (21)	ICAM-1/CD54 (61)	IL-1ra/IL-1F3 (30)	IL-8/CXCL8 (18)	IL-11 (72)	IL-13 (47)	IL-18/IL-1F4 (78)	MMP-2 (20)	MMP-9 (14)	E-Selectin/CD62E (45)	SLPI (77)	Uteroglobin/SCGB1A1 (65)	CCL5/RANTES (36)	CX3CL1/Fractalkine (46)	CXCL2/Gro beta/MIP-2/CINC-3 (27)	GM-CSF (66)	IFN-alpha (63)	IL-6 (13)	IL-10 (22)	IL-12 p70 (56)	IL-17C (55)	MMP-1 (19)	MMP-3 (15)	Pentraxin 3/TSG-14 (29)	P-Selectin/CD62P (48)	TNF-alpha (12)		P-Selectin/CD62P (48) dil1/2	P-Selectin/CD62P (48)	CCL20/MIP-3 alpha (33) dil 1/2	CCL20/MIP-3 alpha (33)	MMP-1 (19) dil 1/2	MMP-1 (19)
ExpA_UI	104.05	*0.58	100.95	OOR <	*494.41	*24.55	51.97	*31.68	*134.48	OOR <	634.16	*18.64	OOR <	*134.10	OOR <	OOR <	OOR <	OOR <	*1.31	*1.14	*0.44	OOR <	*15.56	*6.39	OOR <	*9.09	*98.00	OOR <	*0.99		*68.67	137.34	*1.93	3.86	*6.89	13.78
ExpA_1°	117.87	*6.32	453.54	OOR <	*711.08	*7.62	*788.85	*219.14	*134.48	*6.18	465.35	*29.89	OOR <	*122.53	OOR <	OOR <	OOR <	71.5	*3.99	*1.35	8.19	OOR <	*13.84	OOR <	OOR <	*14.51	*165.21	OOR <	*1.78		*121.64	243.28	*8.98	17.96	*10.35	20.7
ExpA_PI	110.63	OOR <	109.92	OOR <	*494.41	*9.62	53.59	*102.22	*145.63	OOR <	662.38	*19.88	OOR <	*122.53	OOR <	OOR <	OOR <	OOR <	*1.31	*1.35	*0.23	OOR <	*12.12	*1.74	OOR <	*5.28	*77.21	OOR <	*0.39		*71.48	142.96	*2.79	5.58	*7.58	15.18
ExpA_2°	132.1	7.63	450.85	OOR <	*780.53	*10.30	*798.40	*169.16	*134.48	*1.77	475.3	*27.37	OOR <	*150.69	OOR <	OOR <	OOR <	83.6	*3.32	*1.79	7.06	OOR <	*19.02	*3.09	OOR <	*13.01	219.15	OOR <	*0.99		*116.09	232.18	*10.20	20.4	*10.35	20.7
ExpB_UI	123.74	*1.72	100.95	OOR <	*340.03	*6.31	22.5	*134.01	*128.87	OOR <	1006.34	*37.48	OOR <	*134.10	OOR <	OOR <	OOR <	OOR <	*2.65	*1.57	*0.66	OOR <	*5.35	OOR <	OOR <	*4.82	183.46	OOR <	*0.99		*65.87	131.74		*1.72	*8.28	16.56
ExpB_1°	150.66	17.85	857.68	OOR <	*568.24	*10.30	*1713.87	*219.14	*134.48	OOR <	OOR <	*27.37	OOR <	*122.53	OOR <	OOR <	OOR <	140.93	*5.99	*1.57	15.72	OOR <	*15.56	*5.08	*0.22	*19.04	*169.80	OOR <	*2.97		*138.26	276.52		17.85	*11.73	23.46
ExpB_PI	125.65	*1.72	118.28	OOR <	*916.24	*7.62	25.54	*118.19	*123.24	OOR <	1539.35	*55.44	OOR <	*97.77	OOR <	*0.78	OOR <	*0.67	*3.32	*1.14	*0.23	OOR <	*12.12	*1.05	OOR <	*42.02	219.15	OOR <	*0.53		*61.65	123.3		*1.72	*8.97	17.94
ExpB_2°	150.66	32.19	1045.02	OOR <	*916.24	*13.05	*2167.83	*226.76	*156.70	*6.18	OOR <	*27.37	*2.49	*110.45	OOR <	OOR <	OOR <	177.78	*6.66	*1.57	18.72	OOR <	*15.56	*11.54	*1.28	*23.12	*160.60	*19.14	*2.97		*154.85	309.7		32.19	*11.73	23.46
ExpD_UI	112.74	*0.58	109.92	OOR <	*340.03	*5.03	44.49	*134.01	*134.48	OOR <	532.97	*19.88	OOR <	*134.10	OOR <	OOR <	OOR <	OOR <	*2.98	*1.68	*0.86	OOR <	*19.02	*8.33	OOR <	*11.04	165.21	OOR <	*0.53		*68.67	137.34	*3.63	7.26	*8.28	16.56
ExpD_1°	116.86	*3.92	368.29	OOR <	*340.03	*7.62	540.07	*157.50	*145.63	OOR <	462.01	*22.37	OOR <	*134.10	OOR <	OOR <	OOR <	68.55	*2.65	*1.14	5.82	OOR <	*12.12	*3.76	OOR <	*14.01	*127.61	OOR <	*0.99		*110.53	221.06	*6.13	12.26	*11.04	22.08
ExpD_PI	114.82	OOR <	100.95	OOR <	*418.51	*5.66	34.45	*73.84	*123.24	OOR <	587.64	*22.37	OOR <	*122.53	OOR <	OOR <	OOR <	OOR <	*2.65	*1.35	*0.23	OOR <	*12.12	OOR <	OOR <	*6.70	*146.62	OOR <	*0.68		*63.06	126.12	*1.93	3.86	*6.89	13.78
ExpD_2°	130.28	*4.99	479.8	OOR <	*711.08	*7.62	697.8	*157.50	*123.24	OOR <	514.11	*24.86	OOR <	*122.53	OOR <	OOR <	OOR <	88.74	*4.32	*1.57	7.15	OOR <	*19.02	OOR <	OOR <	*12.03	245.37	OOR <	*1.46		*104.97	209.94	*7.76	15.52	*8.97	17.94
ExpEb_UI	124.7	OOR <	150.87	OOR <	*171.04	*10.30	72.93	*110.23	*128.87	OOR <	441.69	*19.88	OOR <	*97.77	OOR <	OOR <	OOR <	*3.33	OOR <	*1.35	*1.47	OOR <	*15.56	*7.69	OOR <	*6.22	*174.38	OOR <	*0.99
ExpEb_1°	108.48	*3.92	267.75	OOR <	*640.38	*7.62	398.31	*114.21	*134.48	OOR <	385.01	*19.88	OOR <	*69.80	OOR <	OOR <	OOR <	42.04	*1.31	*1.35	10.27	OOR <	*5.35	*3.09	OOR <	*9.09	*169.80	OOR <	*0.83
ExpEb_PI	101.76	OOR <	140.74	OOR <	*340.03	*6.31	67.19	*61.44	*123.24	OOR <	424.39	*22.37	OOR <	*110.45	OOR <	OOR <	OOR <	OOR <	*2.98	*1.14	*1.27	OOR <	*5.35	*1.05	OOR <	*5.28	*117.90	OOR <	*0.32
ExpEb_2°	115.84	OOR <	344.11	OOR <	*640.38	*7.62	405.6	*94.18	*111.90	*1.77	377.63	*24.86	OOR <	*97.77	OOR <	OOR <	OOR <	55.06	*2.65	*1.35	8	OOR <	*8.72	OOR <	OOR <	*11.04	*117.90	OOR <	*0.91
ExpFa_UI	114.82	OOR <	240.29	OOR <	*418.51	*7.62	80.52	*110.23	*111.90	OOR <	698.19	*22.37	OOR <	*145.25	OOR <	OOR <	OOR <	*0.67	*1.31	*1.14	*1.87	OOR <	*5.35	OOR <	OOR <	*5.28	*92.90	OOR <	*0.39
Expfa_1°	150.66	8.41	1327.09	OOR <	*494.41	*7.62	*1255.95	*302.20	*145.63	*1.77	563.67	*19.88	OOR <	*166.53	OOR <	OOR <	OOR <	205.87	*4.65	*1.35	26.24	OOR <	*22.51	OOR <	OOR <	*18.02	192.48	OOR <	*1.46
ExpFa_PI	122.78	OOR <	181.06	OOR <	*640.38	*8.95	62.44	*110.23	*134.48	OOR <	622.69	*27.37	OOR <	*215.33	OOR <	OOR <	OOR <	*0.67	*1.31	*1.35	*2.16	OOR <	*12.12	OOR <	OOR <	*8.61	*137.17	OOR <	*0.68
ExpFa_2°	139.12	*5.52	845.42	OOR <	*1048.41	*21.61	*872.27	*249.53	*145.63	OOR <	520.44	*29.89	OOR <	*176.73	OOR <	OOR <	OOR <	119.86	*3.32	*1.57	22.1	OOR <	*12.12	OOR <	OOR <	*14.01	*137.17	OOR <	*1.62
ExpFb_UI	104.05	OOR <	204.96	OOR <	*171.04	*6.31	84.31	*53.08	*123.24	OOR <	578.71	*14.94	OOR <	*166.53	OOR <	OOR <	OOR <	*7.06	*0.63	*0.92	*1.87	OOR <	*8.72	*1.05	OOR <	*6.22	OOR <	OOR <	*0.25
ExpFb_1°	128.45	*7.11	1569.53	OOR <	*780.53	*7.62	*1455.52	*354.36	*145.63	OOR <	662.38	*22.37	OOR <	*156.04	OOR <	OOR <	OOR <	223.9	*3.99	*1.35	44.92	OOR <	*15.56	*0.34	OOR <	*15.01	*141.91	OOR <	*1.95
ExpFb_PI	114.82	OOR <	160.44	OOR <	*340.03	*3.78	65.6	*77.93	*111.90	OOR <	510.94	*17.40	OOR <	*122.53	OOR <	OOR <	OOR <	OOR <	*0.63	*1.14	*0.96	OOR <	*8.72	*2.42	OOR <	*5.28	*98.00	OOR <	*0.25
ExpFb_2°	141.67	*3.92	1242.84	OOR <	*711.08	*7.62	*1288.52	*294.71	*134.48	*6.18	569.71	*22.37	OOR <	*145.25	OOR <	OOR <	OOR <	220.43	*3.99	*1.35	34.9	OOR <	*5.35	OOR <	OOR <	*18.02	*151.31	OOR <	*1.46
ExpGb_UI	132.99	OOR <	298.68	OOR <	*494.41	*7.62	148.23	*102.22	*123.24	OOR <	625.57	*19.88	OOR <	*145.25	OOR <	OOR <	OOR <	*11.60	OOR <	*1.14	4.01	OOR <	*8.72	OOR <	OOR <	*6.22	*98.00	OOR <	*0.53
ExpGb_1°	149.06	*4.72	1072.1	OOR <	*1113.35	*8.95	*1148.30	*192.33	*134.48	*1.77	526.72	*16.17	OOR <	*145.25	OOR <	OOR <	OOR <	157.64	*3.32	*1.35	31.51	OOR <	*5.35	OOR <	OOR <	*12.03	*122.77	OOR <	*0.99
ExpGb_PI	108.48	OOR <	194.65	OOR <	*258.09	*6.31	113.5	*69.72	*111.90	OOR <	684.53	*24.86	OOR <	*53.78	OOR <	OOR <	OOR <	*3.33	*0.63	*1.14	5.92	OOR <	*8.72	*3.76	OOR <	*5.28	OOR <	OOR <	*0.25
ExpGb_2°	128.45	OOR <	711.13	OOR <	*171.04	*6.31	*815.02	*165.28	*134.48	OOR <	557.6	*27.37	OOR <	*69.80	OOR <	OOR <	OOR <	93.11	*1.98	*1.14	37.45	OOR <	*10.41	*1.05	OOR <	*12.03	OOR <	OOR <	*1.06
Mean (pg/mL)
UI	116.727		109.92		347.23	9.67714	72.15	96.4943	126.44		578.71	21.8671		134.1				6.135	1.776	1.27714	1.59714		11.829			6.98429	142.79		0.667143			137.34		4.28		15.6333
1°	131.62		845.14		664.003	7.62	1042.98	219.14	139.259		510.857	19.88		130.969				181.755	4.254	1.35143	20.3814		12.8986			14.53	164.98		1.56714			246.953		16.0233		22.08
PI	114.82		109.92		486.813	6.31	60.33	87.6529	124.804		582.095	27.0986		122.53				2	1.844	1.23	1.57143		10.1814			6.07167	139.61		0.442857			123.3		3.72		15.6267
2°	134.017		731.31		711.251	10.3	1006.49	193.874	134.48		475.3	26.2986		124.746				106.485	4.322	1.47714	19.34		12.8814			14.7514	176.038		1.49571			250.607		22.7033		20.7
Fold change to uninfected
UI	1		1		1	1	1	1	1		1	1		1				1	1	1	1		1			1	1		1			1		1		1
1°	1.12759		7.68868		1.91229	0.787423	14.4557	2.27101	1.10138		0.882751	0.909128		0.976652				29.6259	2.39527	1.05817	12.7612		1.09042			2.08038	1.1554		2.34903			1.79811		3.74376		1.41237
PI	1		1		1	1	1	1	1		1	1		1				1	1	1	1		1			1	1		1			1		1		1
2°	1.16719		6.65311		1.46104	1.63233	16.6831	2.21184	1.07753		0.816533	0.970478		1.01809				53.2425	2.34382	1.20093	12.3073		1.26519			2.42955	1.26093		3.37741			2.0325		6.10304		1.32466
*** = Valeur non disponible ; --- = Désigné comme une valeur aberrante
*Valeur = Valeur extrapolée au-delà de la plage standard
OOR = Out of Range; OOR> = Out of Range Above; OOR< = Out of Range Below
OOR = Hors plage ; OOR> = Hors plage supérieure ; OOR< = Hors plage en dessous
Concentration Units = pg/mL
Data exclude for analysis
