# Supplementary material for: Epithelial cells maintain memory of prior infection with Streptococcus pneumoniae through di-methylation of histone H3
Source: Nat Commun. 2024 Jul 2;15:5545. doi: 10.1038/s41467-024-49347-1 (PMC11219877; doi:10.1038/s41467-024-49347-1)
Supplement: Supplementary file 4 — Source Data [file 41467_2024_49347_MOESM4_ESM.zip › Source Data/Figure S1/Fig S1.B_Cell proliferation.xlsx]

## Sheet: Fig S1.B_Cell proliferationCFSE
Cell proliferation CFSE
			Live Cells_time	Geometric Mean CFSE::FITC
			Unstained UI	155
			Unstained Spn	161
			30h_UI	75278
			30h_Spn	78218
			4d_UI	4369
			4d_Spn	5240
			6d_UI	1818
			6d_Spn	1414
