# Supplementary material for: Epithelial cells maintain memory of prior infection with Streptococcus pneumoniae through di-methylation of histone H3
Source: Nat Commun. 2024 Jul 2;15:5545. doi: 10.1038/s41467-024-49347-1 (PMC11219877; doi:10.1038/s41467-024-49347-1)
Supplement: Supplementary file 4 — Source Data [file 41467_2024_49347_MOESM4_ESM.zip › Source Data/Figure S1/Fig S1.A_Cell Viability.xlsx]

## Sheet: Cell Viability_3h
Cell Viability_3h
Sample:	Count pop	Beads | Count	Cell | Count	Absolute count total cell/mL	Cell/Q1: FITC-A- , APC-A+ | Count	Absolute count cells dead/mL	% cell dead	Cell/Q2: FITC-A+ , APC-A+ | Count	Absolute count cell necrose/mL	% cell necrose	Cell/Q3: FITC-A+ , APC-A- | Count	Absolute count cells live/mL	% cell live	Cell/Q4: FITC-A- , APC-A- | Count	Absolute count waste/mL	% waste
Unstained +beads.fcs	6507	1001	3193	158534	0	0		2			0			3191
DRAQ7 only.fcs	8027	0	4169		244			0			0			3925
Calcein only.fcs	8204	0	4556		0			0			4531			25
UI.fcs	11491	997	6378	317940	13	648.044	0.203826	335	16699.6	5.25243	6022	300194	94.4183	8	398.796	0.125431
1°.fcs	10957	998	4653	231718	13	647.395	0.27939	225	11204.9	4.83559	4394	218819	94.4337	21	1045.79	0.451322
PI.fcs	19308	1009	9227	454491	16	788.107	0.173404	288	14185.9	3.12127	8894	438089	96.391	29	1428.44	0.314295
2°f.fcs	15909	999	7035	349989	25	1243.74	0.355366	335	16666.2	4.7619	6644	330537	94.4421	31	1542.24	0.440654

## Sheet: Cell Viability_48h
Cell Viability_48h
Sample:	Count pop	Beads | Count	Cell | Count	Absolute count total cell/mL	Cell/Q1: FITC-A- , APC-A+ | Count	Absolute count cells dead/mL	% cell dead	Cell/Q2: FITC-A+ , APC-A+ | Count	Absolute count cell necrose/mL	% cell necrose	Cell/Q3: FITC-A+ , APC-A- | Count	Absolute count cells live/mL	% cell live	Cell/Q4: FITC-A- , APC-A- | Count	Absolute count waste/mL	% waste
Unstained +beads.fcs	19334	1001	9936	493326	0	0		14			0			9922
DRAQ7 only.fcs	19955	0	12806		712			0			0			6260
Calcein only.fcs	19955	0	12806		0			0			12649			157
UI.fcs	48119	999	30015	1.49324e+06	63	3134.23	0.209895	827	41143	2.75529	29073	1.44637e+06	96.8616	52	2586.99	0.173247
1° inf.fcs	17655	1001	8313	412743	275	13653.8	3.30807	433	21498.6	5.20871	7578	376250	91.1584	27	1340.56	0.324792
PI.fcs	62599	999	36537	1.81771e+06	37	1840.74	0.101267	888	44177.8	2.43041	35559	1.76905e+06	97.3233	53	2636.74	0.145058
2° inf.fcs	23331	1000	9833	488700	406	20178.2	4.12895	381	18935.7	3.87471	8994	447002	91.4675	52	2584.4	0.528831
