# Supplementary material for: Epithelial cells maintain memory of prior infection with Streptococcus pneumoniae through di-methylation of histone H3
Source: Nat Commun. 2024 Jul 2;15:5545. doi: 10.1038/s41467-024-49347-1 (PMC11219877; doi:10.1038/s41467-024-49347-1)
Supplement: Supplementary file 4 — Source Data [file 41467_2024_49347_MOESM4_ESM.zip › Source Data/Figure 5/Fig 5.xlsx]

## Sheet: Fig 5.A_IF_H3K4me3
	H3K4me3
		Exp1		Exp2		Exp3		Exp4		Exp5
		Mean Fluo	Fold change	Mean Fluo	Fold change	Mean Fluo	Fold change	Mean Fluo	Fold change	Mean Fluo	Fold change
	UI	3565	1	5778	1	7363	1	7251	1	6562	1
	1°	4233	1.18738	8848	1.53133	11408	1.54937	7743	1.06785	7482	1.1402
	PI	3352	0.940252	6090	1.054			6174	0.851469	3813	0.581073
		Exp1			Exp2			Exp3		Exp4			Exp5
		H3K4me2 normalized to the segmented nuclei/cell			H3K4me2 normalized to the segmented nuclei/cell			H3K4me2 normalized to the segmented nuclei/cell		H3K4me2 normalized to the segmented nuclei/cell			H3K4me2 normalized to the segmented nuclei/cell
		UI	1°	PI	UI	1°	PI	UI	1°	UI	1°	PI	UI	1°	PI
		4157.266	4756.167	2861.546	3933.745	7254.599	5714.594	8373.149	11441.893	6178.6	7434.48	6225.46	5603.05	6332.75	2735.38
		3614.268	3088.420	2436.109	4682.088	8732.610	6406.317	8866.153	10107.244	7199.27	8297.29	7546.01	6624.57	7609.1	4945.52
		3271.295	2430.846	3158.824	5866.401	8031.114	7625.860	6810.337	7668.014	7567.9	6307.46	5105.24	6379.92	6803.77	3637.77
		3923.074	3263.788	3298.386	5373.550	8138.557	5037.759	7079.224	10122.145	6150.81	6159.45	7114.34	7774.12	7465.2	3557.61
		3635.839	3502.606	3770.961	5990.991	8545.631	5513.992	7361.235	10163.575	6015.82	7118.58	5869.57	7093.1	8317.17	4034.03
		3754.481	3794.309	3429.189	4455.423	9636.762	6254.871	6923.150	7712.433	6536	7252.27	5787.78	6599.35	8306.18	3039.43
		3233.986	3680.680	3120.642	5299.038	8603.107	5698.157	8431.333	10374.608	6840.28	7704.01	7338.55	6679.95	5410.01	3076.95
		3885.725	5181.030	3862.827	4684.508	8222.967	6076.233	6157.648	11299.599	6667.35	7230.81	6188.23	5809.99	7229.93	3814.05
		4174.417	3414.359	3409.340	4797.474	7438.671	6222.281	6750.075	9909.887	5785.18	7911.03	6840.72	6026.53	6055.52	5076.31
		3894.315	3201.356	3513.554	6032.380	8459.580	6465.313	6476.221	9134.552	6462.89	9056.75	5037.45	7237.19	6640.58	4022.26
		3646.532	4177.806	3662.111	4654.485	7897.528	6199.040	4655.348	8821.997	6653.64	7816.06	5928.75	6669.46	6060.26	3347.49
		4093.316	4123.608	3578.046	5160.138	8474.173	5995.232	8106.447	7136.103	6472.89	8038.8	4377.05	7028.2	6275.71	4490.46
		4236.729	3110.053	2890.896	4543.270	8894.999	6278.257	6125.229	10627.046	6702.51	6204.54	5640.32	6385.28	5532.08	3982.67
		3489.273	3340.123	3819.033	5678.896	7876.907	5467.090	7031.053	11389.604	6522.82	7966.3	6294.57	5662.63	6602.97	4964.43
		3599.948	3097.906	3051.977	4671.671	7689.489	5053.551	6128.576	13609.150	6896.88	6824.33	6373.28	7697.98	7719.93	3523.13
		2740.209	4018.781	3485.268	6080.400	9181.362	5776.710	5309.356	10555.950	6758.56	7049.11	5855.53	6814.96	6510.77	3794.86
		3745.050	4636.357	3003.827	6596.774	7770.490	6108.558	6345.278	12936.069	6396.01	5690.27	6675.83	7402.91	8055.86	3742.62
		3656.992	4631.770	3910.889	5281.878	6801.613	6916.670	6958.872	11250.704	9309.3	6769.28	6145.79	6064.12	5633.54	3208.85
		4961.973	3333.982	3666.654	5327.625	8619.865	8143.668	8490.248	7606.258	6382.99	8275.84	4889.62	7082.89	7020.37	4345.34
		3267.318	3778.045	3807.947	4435.507	6969.566	7091.237	5639.892	10840.890	6366.47	8489.43	5997.15	7011.22	7581.74	3631.96
		3837.996	2662.137	2897.487	5649.204	9215.496	6594.647	7518.208	11143.341	7114.66	7528.47	4308.35	5805.81	8085.35	4469.27
		3856.798	3587.264	3870.529	4869.051	7150.607	6942.273	7821.816	13070.660	6223.01	7443.52	7099.37	5393.82	7097.94	3409.09
		3834.986	2688.779	3226.737	4776.206	7309.453	6987.584	8941.020	11882.641	5929.9	6956.93	6686.1	6959.22	5488.58	3188.96
		4180.696	3832.691	3508.930	5018.077	7947.914	5996.790	9017.789	8994.333	6913.45	6842.94	5579.99	8069.18	8708.4	3401.34
		3490.512	2927.725	3993.939	4601.326	8094.730	6152.691	8439.217	9596.676	6788.56	5784.7	6590.61	6769.39	6155.82	3007.27
		3764.941	3655.478	3409.185	5324.039	5816.764	6579.305	7989.356	12120.078	6361.47	6826.69	4590.66	6186.24	5077.94	4091.88
		4332.444	4836.154	3269.192	5697.350	6720.532	5573.662	9105.887	11688.551	7977.68	6661.09	5345.56	8012.91	7891.88	2869.99
		3319.893	4383.693	3669.951	5631.614	8348.368	5670.844	6881.653	8281.607	6244.96	6763.54	8107.31	6873.3	5269.81	2988.8
		3362.756	2966.438	2652.314	4963.892	8191.766	5947.600	8413.784	12914.581	6707.94	6918.95	5768.1	6749.78	5369.6	4554.9
		3947.491	3352.674	2739.933	4717.723	6152.411	7720.719	6797.433	9850.700	7940.41	7131.29	8221.1	6684.58	6990.18	3770.76
		3650.011	2896.174	3875.970	5417.604	7562.099	6949.445	7989.050	11247.065	6577.38	7260.91	5785.24	7214.72	8025.51	3735.49
		3709.758	3437.264	3913.486	5751.079	7563.794	7195.285	6547.773	12638.973	6509.67	8195.34	6758.37	7200.08	6609.39	4869.21
		3646.856	2356.227	3140.112	5575.207	7865.728	6009.826	6647.896	10354.287	6941.56	6206.97	6232.7	6344.71	6133.4	3201.09
		3328.748	3456.768	3523.293	5030.093	6270.427	5700.359	6903.426	11363.665	6983.5	7643.95	6078.01	5118.16	9030.23	3905.71
		4073.436	3543.764	3549.980	5378.500	8721.475	6807.661	10581.343	15703.456	7323.61	6692.85	5323.85	5678.66	6505.54	3964.06
		3991.947	3321.013	3958.155	5942.007	7491.929	7971.246	8229.939	12040.064	8043.96	6104.27	6047.27	5687.85	6832.83	2878.81
		4200.161	5004.647	3949.018	4078.136	8109.916	6279.991	7264.530	10477.916	7180.72	7200.49	6101.62	6217.9	8350.99	5107.1
		3663.157	4969.443	3725.395	5461.945	6395.994	8724.590	7210.281	11572.777	6648.11	6825.32	5819.08	6878.84	6786.87	2757.34
		3741.604	3953.229	3162.251	5465.817	7708.476	7126.744	9186.951	11801.644	8056.44	6752.52	4338.16	5016.68	8100.3	3282.32
		4667.455	4565.817	3335.735	4812.377	7344.211	7590.497	7773.332	11059.352	8207.49	7148.94	6057.91	5522.86	6861.76	4817.1
		4010.612	4968.353	3336.351	4782.719	7684.591	6324.150	8240.474	12253.724	6436.26	7010.52	4659.21	5681.13	5427.2	4129.68
		3662.727	3206.723	3215.404	4947.067	7937.074	7396.709	5686.577	10579.339	6943.22	7187.64	5964.1	7293.67	5590.64	4142.26
		3200.647	3947.471	3903.035	4765.957	10371.182	7173.799	7217.559	10580.695	6775.53	10059.5	5396.89	7514.76	7922.49	3614.04
		4034.094	2989.125	3447.224	4651.244	9421.076	6704.537	8337.685	10771.777	5778.2	8953.41	5766.61	8013.05	5859.27	3811.06
		3109.257	3994.540	3511.429	5662.951	11069.258	5219.469	7536.342	11362.541	7877.35	5202.55	4960.31	5328.41	7469.79	4216.31
		4425.466	3912.305	4074.396	5868.377	7933.386	7904.607	7357.747	11931.339	6959.01	6830.65	5442.4	5570.07	7774.72	3987.58
		3549.514	3760.337	1840.125	6308.892	10321.719	6704.850	6455.346	10339.408	6627.3	5678.74	5076.6	4272.66	6804.42	5270.02
		4434.161	2542.533	3323.733	5912.124	9831.844	6736.980	9410.006	8718.569	7089.53	8781.77	7826.79	6564.93	7061.74	3901.86
		3765.971	3196.679	3262.374	5013.228	9210.225	6901.145	11191.380	11627.439	6289.59	5203.16	6008.77	6497.05	6527.32	5406.81
		3506.581	2640.714	3845.371	4651.153	9947.806	7592.151	8134.380	10467.691	7996.94	6026.14	6039.71	6807.04	6595.82	3769.2
		3811.948	5051.929	3618.281	4548.615	8669.473	6517.244	8523.560	10163.292	6063.67	5946.18	5953.26	6853.74	6783.86	3145.23
		3133.397	4065.290	4617.023	5215.625	9294.982	5848.132	8238.856	10408.632	6624.14	7172.62	6785.11	7042.68	7908.44	5768.07
		4004.429	5414.544	3703.277	3772.214	9944.032	7243.419	7561.719	12097.739	6209.93	7056.5	5405.5	6421.64	7785.91	3930.15
		4486.185	4171.202	3335.430	4726.471	8867.045	7516.137	8064.808	9061.092	8184.76	7097.94	5974.01	6632.39	6723.68	5436.88
		3023.949	4027.500	2652.238	5122.202	9735.794	7120.852	6222.387	14078.458	8532.53	6025.68	7571.54	5110.29	6849.25	4877.07
		3896.405	5227.667	3781.810	5119.739	9004.072	6156.695	8954.679	9046.212	6934.66	7704.21	5493.1	6542.05	5570.62	5721.92
		4033.613	5490.336	2929.982	4623.499	10445.090	6696.455	10272.932	10404.762	6301.01	7043.33	7546.1	6474.87	6944.6	4585.33
		3446.330	5061.422	3958.164	3302.900	10386.889	8209.782	7859.083	9297.408	5565.44	7006.39	5502.18	6244.52	7097.24	3814.28
		3746.358	5000.131	3174.374	4560.311	7980.128	7252.753	7459.577	9853.208	7154.79	8003.02	6305.55	6400.22	6290.41	3843.11
		3661.705	3981.136	3434.829	4534.859	10381.730	6619.177	8075.755	9134.787	8102.13	7341.14	5752.66	5052.11	6684.36	4196.63
		3772.297	5814.961	4266.532	4233.678	9953.313	5450.792	8787.301	10602.288	7491.67	9419.76	7100.06	6814.15	8051.66	4746.53
		3099.746	3945.599	3437.038	5246.880	8220.885	6460.266	8918.861	11568.404	6617.15	7460.44	5007.17	6208.2	9266.85	5264.14
		4330.969	2671.795	3324.157	2815.688	9465.709	6428.526	8933.239	10241.241	4636.71	7112.14	6006.83	5221.25	7398.19	5991.85
		3907.657	3851.183	3529.687	4328.848	9598.685	7034.201	10199.433	10873.590	6397.43	6501.09	5721.03	6194.84	6884.95	5733.31
		3893.244	4393.847	3254.030	4850.990	9749.415	6456.998	6960.011	10713.033	6755.83	5114.97	8719.26	6142.77	7479.33	4234.34
		3789.452	3781.901	3769.871	5671.714	9861.714	6461.925	6839.775	9395.803	6403.71	7195.74	8162.23	6229	9163.82	3537.16
		4409.499	4251.535	3120.926	4765.876	9000.550	5925.389	8105.929	10249.427	5702.3	7304.26	6954.75	6095.88	8120.07	4083.13
		3924.000	2671.027	3740.891	6112.511	11253.476	5646.904	9463.163	9541.888	7381.25	7378.44	7170.4	5214.98	8999.13	5370.11
		3351.945	3063.740	3301.864	5936.112	9622.961	6345.051	8674.018	11277.322	6566.4	8246.05	6516.81	6069.44	8587.33	5455.01
		3901.195	4851.650	3952.952	5336.333	9370.888	7291.258	7859.898	8612.369	5952.92	7796.8	5982.91	5932.3	8884.65	3509.74
		3960.121	3598.221	3451.207	5326.740	11969.414	7303.198	9491.736	9367.912	6618.59	7250.8	4948.62	5351.4	4979	4436.03
		3201.883	4681.125	2918.285	5272.547	10777.500	4476.101	9849.373	9063.028	5918.39	7771.39	6239.93	6232.65	6283.62	2542.89
		3736.202	4092.273	4007.889	5702.521	9960.185	6868.204	7664.765	7539.628	6243.61	7090.65	6024.29	6425.96	8601.97	2557.15
		4418.104	4917.948	3613.185	5630.944	9150.575	6368.931	9241.572	10540.460	5925.92	6264.39	8079.58	6100.38	6455.52	3406.28
		4160.562	3646.880	3244.407	4735.270	8905.105	4120.951	8183.250	9633.292	6637.16	7888.77	5907.76	4407.08	4755.88	2679.91
		3613.356	3822.565	3509.327	5625.304	10733.003	3668.805	7961.437	9145.102	6822.42	7756.75	5992.97	5415.9	8431.66	2903
		4723.299	3982.818	3702.951	5142.440	9210.468	8197.489	8464.505	8991.963	6383.37	6415.97	5522.71	6913.03	8976.01	4196.51
		4144.757	4085.932	2843.759	6905.983	7878.692	7775.923	9237.924	11958.635	6993.86	7446.05	6073.65	6576.48	8179.85	4163.1
		3973.748	3100.660	3703.951	4728.738	8760.776	6775.468	7601.512	12029.563	7828.46	7702.7	5638.01	6338.81	10293.6	3236.19
		3524.938	4549.303	2867.105	4481.898	9460.794	4116.344	6911.640	10230.818	6050.19	8147.98	6074.84	5958.04	8515.11	2712.04
		2628.200	4889.447	3798.097	4555.090	9888.677	4863.564	6589.159	11451.082	4893.17	6442.41	6658.86	6874.43	10770.8	3214.52
		3032.124	4028.570	3238.584	5179.968	8839.840	4536.852	9567.469	8402.865	6844.41	7144.36	5440.99	7083.31	9256.59	3168.23
		3014.411	4253.340	3631.573	6029.316	9606.545	4118.450	7148.012	10564.716	6644.64	6901.03	6292.89	5063.15	6556.83	3551.24
		4235.879	2511.651	3497.117	4986.883	9091.990	4473.434	7523.738	9812.163	7003.78	6601.6	5875	5648.74	8435.53	3158.75
		3318.877	5471.769	3422.519	5878.721	11123.374	4250.854	7332.721	13113.784	6358.94	7626.35	7820.87	6920.02	7664.9	3026.36
		2945.272	3018.961	3388.474	4810.845	10043.012	5214.971	8802.388	8995.815	6757.89	6925.18	6320.23	6553.71	6843.31	2902.75
		3149.917	3215.128	4689.194	4312.975	10115.996	3791.068	8477.132	8551.940	6696.39	10097.5	6052.08	6981.71	8758.38	3138.31
		3565.448	2808.485	2686.862	5516.628	10067.882	5920.909	8912.685	9410.531	4839.49	7241.8	6672.82	6127.97	8261.46	3622.36
		3209.592	5343.271	2652.603	5451.251	8633.089	4596.893	8460.564	10170.166	6805.19	6833.79	6469.98	6694.5	10090.1	4526.58
		4961.001	4637.902	4179.625	6243.959	9731.178	5528.144	8928.312	9482.804	7350.33	7464.62	4461.43	7783.18	8629.27	3574.62
		4255.628	1924.033	2838.610	5336.117	10642.635	4437.181	9648.699	12384.774	7505.53	7887.1	6196.7	6748.37	8566.77	3777.82
		3878.047	2620.912	4555.851	5078.709	10435.243	2131.282	7863.216	10247.685	7316.48	10049.4	7747.93	7098.05	11485.2	3679.56
		3822.852	3310.242	3662.719	5233.016	10080.453	4499.391	10039.033	9396.093	6751.62	8184.43	6203.25	6227.32	6746.1	3936.51
		3118.039	3311.273	3514.191	5657.425	11383.022	3979.692	9419.536	8843.216	6041.31	6858.63	5935.64	5886.56	7641.77	2540.05
		3247.198	2143.313	2597.208	4962.683	9604.521	3426.862	9392.327	12636.204	7684.08	10561.8	5697.56	7475.28	8748.37	2979.05
		3411.480	4156.100	3869.897	7035.989	9253.784	4717.826	7733.004	9549.701	5165.15	7573.08	6726.69	6463.72	9379.61	4071.35
		4179.827	2973.983	2134.561	3353.558	8531.067	4504.457	8522.954	9119.185	6653.31	6588.85	7689.9	7020.41	8763.33	3596.84
		3423.748	3770.578	4134.841	5266.288	9017.070	4326.091	8521.839	11269.864	7462.29	7204.02	8925.09	6335.48	9146.65	3798.02
		3639.487	3377.428	3293.389	5259.746	10379.593	5320.326	9026.169	12204.710	6864.15	7797.61	5359.68	6956.06	7521.21	3086.36
		4417.245	3328.480	3670.591	5641.891	10147.014	5727.577	4923.399	10179.405	7681.11	7776.76	5908.22	5825.19	7952.76	4507.06
		2675.716	3199.503	3942.276	5373.818	8363.006	4828.718	8205.019	9604.909	6789.16	9207.15	7209.54	6108.3	7801.07	3137.81
		3206.713	3342.163	4090.289	5290.062	10661.679	4474.864	8095.336	9432.204	5816.35	8341.89	6536.47	6350.2	9423.94	3671.08
		4344.140	3137.158	3962.194	5556.859	9424.824	3525.634	9653.136	9764.931	7301.2	8170.28	6803.88	4627.67	9080.21	3360.87
		3419.902	5111.434	2720.610	4128.067	11015.107	4114.672	7222.732	10404.514	7959.96	7310.86	5586.55	7554.06	7571.06	2723.54
		3839.981	4480.180	3475.729	5134.399	8971.568	3006.868	4994.051	10426.479	7029.06	6250.51	5238.7	6720.94	8526.99	3974.79
		3330.489	3013.705	3074.865	4894.199	7897.382	4314.251	8613.923	12952.139	7044.22	7953.72	5788.54	7060.69	7032.22	3343.75
		3050.646	4045.021	3797.556	6016.230	8729.909	4974.087	8100.878	10842.136	7132.96	6565.8	6904.7	7292.41	7705.55	2943.03
		3187.338	4766.062	3841.347	5241.297	9730.706	3258.576	7946.878	9498.290	7894.73	6152.44	6625.96	8060.16	10367.9	3128.02
		3987.419	4460.435	4022.328	5816.801	9038.845	4425.781	7795.281	12938.354	7708.01	7429.74	5269.55	7269.71	10668.8	3915.47
		2628.255	4665.205	2786.330	6047.468	11853.794	5488.195	10699.924	9938.563	6900	6762.96	5695.84	7046.16	8880.99	3180.82
		4202.484	3168.911	3996.179	5244.017	11464.945	3452.241	9634.337	11558.273	6103.14	6660.36	6247.64	7134.93	8556.44	3287.76
		3671.613	2899.344	3633.216	5251.591	11909.251	5322.902	8597.037	8734.928	7104.68	10159.9	7341.65	6376.8	9106.75	3882.73
		4111.609	3957.004	3267.323	5513.909	9424.411	6865.294	6548.160	12049.890	6926.19	6534.68	7275.02	7185.26	10769.7	2986.54
		3518.540	3060.612	3365.822	5927.313	9421.031	3973.018	10231.853	11335.078	5997.62	7940.64	6266.23	6322.24	7467.19	4394.06
		3298.877	4373.479	3632.498	5614.339	10382.900	4092.064	7121.184	12190.412	6106.18	6128.62	6352.13	6125.22	7693.95	3506.04
		4113.365	3444.962	3341.392	5915.587	10176.917	4369.002	8242.362	10543.055	6121.49	6686.71	5606.53	6571.08	5598.34	4099.8
		2879.142	4050.012	3111.749	6250.892	8660.231	5485.943	8133.798	10062.706	7942.03	8186.68	4361.61	5556.97	8597.58	2156.64
		2987.973	3305.794	4215.506	4812.042	10630.930	4536.870	6608.123	9246.292	7681.46	7464.4	6296.36	6140.4	8538.89	3666.86
		3746.981	3119.719	3420.953	4802.641	8840.938	4219.218	9518.911	11541.372	7631.77	7756.88	7578.37	6896.21	9276.04	3819.04
		3255.832	5835.323	3261.152	5258.534	9303.040	3633.536	8435.366	9446.370	6879.57	5696.03	5276.57	6221.07	10244.4	3479.7
		3971.618	2304.936	3201.680	5239.874	10415.077	4290.602	9034.351	10114.835	7785.79	7029.98	6373.56	5505.87	8697.7	2993.06
		2928.772	4051.332	2625.482	5852.019	8916.452	3971.262	8812.487	14616.842	7805.91	6206.21	6986.58	8391.44	8526.88	3627.31
		3453.895	5842.033	3922.430	6146.738	10299.855	3142.227	7959.047	10307.939	7898.29	7798.38	4893.81	5328.74	10086	4443.29
		3953.911	4016.000	3592.847	5761.075	10052.759	4616.538	6461.368	13918.450	7073.59	6539.78	7382.75	7347.21	9824.33	2992.68
		3465.097	4466.898	2757.763	4704.095	8426.059	5248.609	7096.204	13317.828	8860.98	6221.34	7306.6	5988	8764.56	3334.48
		3242.640	2702.517	3627.366	4545.276	10142.354	5489.430	8102.091	9291.462	7872.15	7307.86	5482.86	6572	8812.12	2967.84
		3353.535	5780.503	2783.305	6039.818	9718.283	2626.144	6708.858	14190.099	6711.46	6937.73	6168.13	7132.4	7992.32	3814.43
		3513.753	3145.735	2688.896	4288.988	7295.734	4587.778	8724.918	12225.443	9143.63	6765.76	6979.27	6598.82	9087.8	3519.82
		3921.264	4984.601	2401.588	5278.977	8572.859	4007.039	8133.312	12402.383	8429.61	7304.7	6249.19	5594.3	7482.82	3292.79
		3267.801	3619.879	2935.337	4015.398	10646.372	4953.560	8975.342	12070.773	6349.51	6601.54	7112.53	6000.98	9127.42	2994.26
		3776.685	3630.109	2527.417	6155.922	7262.100	3930.701	5684.613	12545.844	8020.54	5452.85	6122.88	7232.53	7332.45	2944.11
		3878.304	5190.774	3588.006	5782.731	7905.520	4060.442	6576.671	11476.379	8026.26	8935.52	6490.79	6435.47	6828.06	3267.74
		2955.399	3891.148	3328.051	4977.651	7948.132	5379.717	7221.445	14058.485	5567.96	6762.8	5300.45	5508.85	7272.37	2756.33
		3931.036	3784.552	2760.328	6840.352	8717.165	4388.447	5826.567	10238.116	8573.49	9015.32	6985.25	5945.29	8762.32	3898.44
		3351.066	4368.925	3303.520	6849.141	8168.686	4246.420	6112.685	13701.295	6335.27	6807.15	6162.69	6875.36	5906.69	3345.72
		3100.203	2449.414	3463.723	4261.461	8461.797	5028.348	6833.539	12046.625	7867.49	6399.35	6704.45	7480.9	6838.14	3814.54
		3316.437	3365.763	3994.664	7015.255	8719.835	4123.323	5944.912	12002.968	7524.77	6574.97	4549.38	5647.96	7330.97	3949.4
		3926.901	4064.686	3202.899	4551.301	8205.357	2913.712	5004.979	12228.199	7622.44	7474.86	6657.55	7706.9	7026.62	3573.52
		2922.436	4321.132	3875.339	6449.741	8655.706	4261.459	7215.309	11839.766	5471.67	8140.5	6705.77	4991.98	8144.2	3309.62
		3118.967	4083.188	2811.209	5138.660	9343.944	5044.434	5754.747	11417.256	6869.82	8195.19	5114.29	7932.01	5629.35	3515
		3410.467	4203.161	4013.622	6341.020	9310.606	4429.341	6993.689	10729.480	8702.5	6596.97	5295.11	7576.93	8011.84	3328.03
		3194.700	3908.850	3103.273	6082.369	8206.783	6933.037	5267.338	13421.993	6665.59	8729.53	7230.7	5665.46	8973.27	2767.69
		2978.428	3746.345	3271.800	5267.388	8966.442	7544.972	6289.397	12765.048	6691.58	5408.76	6457.01	5822.53	7429.45	3103.24
		3515.713	4673.375	3425.697	6372.158	8767.138	6782.627	7301.362	11665.250	7914	4964.88	6473.78	7257.75	5642.63	3235.01
		3797.233	4477.387	3814.035	6167.477	9125.900	7847.149	6491.597	10337.772	7289.07	8316.86	6932.1	7173.81	9065.33	3344.85
		3183.104	3038.181	3932.592	5255.885	9365.500	6855.297	6458.728	8872.205	7407.41	5572.89	5883.49	7491.93	8098.29	2753.97
		3266.324	4884.824	2920.585	5867.725	6879.965	5277.033	5437.569	11652.732	6253.56	7705.96	5892.23	5678.97	4508.98	3596.04
		3074.778	4678.777	2384.166	6479.781	8507.259	7599.379	5225.395	12123.614	8635.79	5239.12	6675.19	6222.7	11094.7	2584.68
		3304.527	4315.473	2420.392	5275.388	9631.517	5265.683	7314.392	13569.437	7406.44	8375.85	7460	5197.38	8033.13	3200.96
		2664.970	3649.843	2953.425	4622.370	9315.685	9693.324	5416.095	11126.635	6975.13	7087.96	7122.13	6753.93	7005.39	3807.42
		3472.219	5367.353	2511.693	6664.084	8729.253	6391.443	6046.493	9028.772	7529.68	5920.37	6484.4	7551.11	8194.83	2909.04
		3301.331	3356.077	2982.635	5101.499	7227.827	8628.524	6247.875	12764.384	7133.03	5623.63	6189.42	5712.97	5834.72	3665.75
		3015.309	3365.703	3870.226	5925.333	8862.108	6425.319	5923.763	13903.264	7821.11	8551.05	6438.16	6607.19	7545.09	4178.64
		3027.501	3077.868	2814.742	6117.853	8875.563	7855.852	7067.980	9667.207	8805.3	7208.43	7826.1	6162.67	9830.1	3573.96
		3608.414	4966.820	3119.371	5298.104	8839.521	5852.320	6276.214	10007.906	6987.31	8170.68	6295.64	4662.56	7631.55	3133.37
		3263.190	6440.555	2703.687	4647.009	9883.832	7282.791	6782.628	13074.728	7448.04	6802.36	6173.79	7626.61	8564.82	3830.59
		3570.308	3947.226	3288.968	6182.490	12193.819	7399.058	5818.691	9685.144	6838.21	8726.36	5516.89	6252.91	5943.06	2708.72
		4092.374	2648.090	2834.747	5537.303	10217.445	6190.005	7566.842	12352.240	7696.04	10189.1	5678.2	7417.34	5482.73	3391.64
		4032.576	4106.121	3266.563	4029.886	9971.693	9511.664	7661.100	12460.012	7198.79	9796.92	5998.51	5993.48	9077.72	2889.09
		3586.909	4767.767	3072.257	5754.851	9084.405	5807.980	6233.351	13122.504	7788.82	6267.25	6954.73	7021.01	8740.01	4063.25
		3682.992	5265.355	2600.245	4311.417	9302.817	6739.244	6825.450	11610.224	7912.68	7103.15	6496.97	7090.24	7241.34	3897.6
		3457.730	5993.750	3377.489	6227.442	8433.311	6652.896	6231.326	13561.252	8679.77	7021.47	6530.75	6423.73	7082.78	3119.08
		2756.207	4150.558	2919.640	5716.578	10052.034	6296.042	4470.179	13671.951	7198.09	6048.67	6008.45	6902.99	7206.44	4388.21
		3548.034	3971.595	2476.566	5707.189	9928.286	6294.209	6011.502	15342.116	7147.04	9833.42	6667.44	7726.5	8018.01	3764.84
		3293.168	5430.811	3116.476	5156.212	9570.724	7838.279	5694.109	12348.940	6159.65	5844.6	6332.31	7804.72	5925.33	3344.57
		3292.894	3194.101	2321.320	4922.795	6946.555	4788.461	5704.277	13734.414	6951.08	7468.26	6582.14	5709.58	9032.39	3367.68
		3269.553	4235.106	3301.978	6513.404	8007.462	5799.554	4451.966	14138.833	6388.91	8755.71	6476.92	5658.83	8880.49	3043.92
		2947.424	3871.454	3086.759	4649.324	9599.087	7803.529	6786.360	14526.570	9102.62	7003.31	8413.16	5238.9	6274.79	2846.24
		3192.831	4233.802	3875.194	6156.502	10148.854	4577.639	5054.195	15180.150	6651.94	7594.61	6019.64	6705.49	9317.42	3556.72
		4426.874	4434.120	2561.040	5149.881	10866.543	7427.259	5542.586	10994.594	8245.79	6763.81	7208.51	6835.17	8786.69	3067.5
		3645.999	3892.344	2820.990	6358.815	8784.798	5174.978	6299.075	11685.053	7208.49	7491.41	7076.71	7302.88	5768.69	3970.92
		3543.354	4615.681	3194.884	4915.405	10074.910	6798.066	4981.242	9639.866	7511.19	8163.28	6517.75	7965.55	5321.28	3447.24
		4163.658	3610.009	3108.476	4478.527	10235.701	7223.723	8036.860	13148.347	7862.45	7376.23	6301.63	8340.53	7968.44	4055.89
		3448.856	5059.401	2635.919	6891.688	9321.952	5282.122	5144.524	15224.450	8474.1	6027.49	5941.16	6649.53	7553.92	3351.03
		3959.419	3881.344	2650.106	5624.020	9031.493	6941.964	6447.239	12766.324	7753.46	7230.78	6785.2	6572.08	7167.28	4541.56
		4054.417	3847.563	2221.970	5160.266	10053.517	7479.312	6676.013	11756.246	6772.37	8512.22	7161.04	7735.83	7940.08	3875.65
		4722.881	4413.880	2829.316	4931.172	10256.008	6726.733	7636.608	13339.685	6872.33	6661.56	7274.71	5661.34	8253.37	3127.01
		3544.485	3217.188	3137.025	7103.620	8840.190	6677.318	6461.806	10198.348	8158.46	7465.21	5138.28	7954.92	5556.68	3093.12
		3495.599	3241.813	2594.904	5562.096	9952.240	6276.662	7167.490	12125.350	8030.87	7990.49	5986.27	6285.84	8486.52	3376.22
		3290.294	3484.197	1847.211	4947.837	8948.251	8408.346	6044.571	14428.370	7873.14	6828.05	5632.95	6717.85	7766.42	3498.34
		3458.394	3390.024	3277.509	4843.019	7885.656	7226.848	6277.503	14758.092	8185.49	8529.35	6745.62	7069.28	8184.76	3204.98
		3568.562	4724.157	2726.743	4313.429	8852.541	6342.957	8487.888	12113.604	8058.87	7282.35	6393.52	6877.67	6876.59	3597.08
		3761.504	3956.751	2790.727	5928.891	6724.300	6598.238	5507.903	12979.785	6632.94	5782.64	6951.22	6905.58	7824.86	3320.14
		3280.160	3377.643	2879.261	4417.713	10070.456	6940.059	4619.849	14639.318	7719.09	7124.68	7488.16	5454.33	7844.79	2990.43
		2471.778	2745.883	2908.305	5519.754	7666.105	8005.163	8042.973	11879.258	9544.06	6788.38	5519.73	7075.11	9231.47	4936.96
		3412.813	4127.674	2727.529	5654.853	7120.520	7504.752	4685.301	12105.380	7710.56	7712.86	6551.97	7120.93	8985.19	3530.85
		3374.148	3568.699	3613.122	4671.158	7945.990	6477.065	5525.564	14323.101	7144.28	5999.61	6165.52	7533.06	8168.26	3438.23
		3538.080	3771.193	2922.618	5877.432	8452.808	7010.168	7169.495	10227.190	7332.65	7114.5	6189.7	6579.08	6244.32	3788.36
		3333.046	4814.084	2613.684	4728.159	8272.959	7493.411	6977.628	12647.895	6968.37	7437.2	6660.34	5777.05	8637.33	5046.52
		4332.381	3556.107	2924.160	5461.798	8840.303	7068.405	3853.956	12499.795	7347.73	7669.26	6813.06	5104.68	7505.14	2881.58
		3897.049	5263.442	2474.138	5016.138	7621.832	7984.717	6879.639	15539.271	8104.07	9277.43	7350.52	5578.69	8368.44	3466.49
		3669.823	3881.852	3259.807	5641.712	7820.550	7297.679	4668.511	12507.706	7068.24	6168.85	6973.54	7198.1	8201.87	4623.29
		4290.947	3913.133	2798.979	3667.181	8451.451	4077.633	6316.485	12068.671	8567.78	6733.14	6120.5	6330.39	7847.09	3105.36
		4113.393	4844.275	3224.551	4900.761	9020.549	6817.456	5975.591	11198.144	7955.01	6890.26	5927.68	7543.15	6853.05	3207.1
		3941.064	3748.259	3087.877	6034.360	8728.665	8608.577	8658.630	12841.943	7430.19	7762.2	5408.72	6700.62	8258.08	3876.81
		3662.718	3906.034	3891.152	5661.771	9469.286	5341.244	7530.891	14403.261	7712.06	9206.21	7738.14	6359.33	7541.01	2509.43
		3459.204	4333.639	3373.480	5223.284	7663.987	6348.694	6129.947	12729.168	7367.01	7520.37	6728.39	7166.38	9231.2	3010.88
		3273.447	3526.927	3439.221	3928.310	10150.485	7082.056	6126.530	13363.711	7058.96	7734.85	6526.19	7136.71	6582.12	3470.28
		4485.028	4309.250	2904.134	4301.320	10141.167	7627.443	7701.415	13054.772	8172.41	5788.53	6530.18	7277.68	7487.91	3344.56
		4200.012	3277.221	2729.833	4604.271	7141.480	5784.982	6563.063	12737.333	8716.57	7161.97	6393.99	4925.23	8438.55	3864.2
		3754.711	3270.852	2121.049	5756.727	6576.340	6785.550	7506.055	11364.322	7065.08	8984.63	7323.5	8618.12	7602.02	4152.87
		3809.073	3669.695	3360.312	5276.483	8328.107	5498.716	6106.120	12236.273	6912.64	5609.71	3640.01	5289.05	6594.57	4387.1
		3685.919	4977.621	2598.490	4616.987	9466.209	7348.826	9909.563	11111.666	6893.55	8429.97	6613.85	7992.28	6190.7	4915.77
		3989.295	2643.039	3070.464	4855.603	8399.099	6688.835	7431.112	14143.835	7082.48	6355.36	6585.91	7894.9	6500.9	4896.95
		3994.476	3931.119	3411.679	5625.166	7385.357	7399.804	6801.207	11949.080	7383.23	6671.27	5466.63	5492.08	6879.93	3741.14
		3395.831	3843.093	2735.746	6419.048	7963.515	5704.782	8337.052	9392.545	7825.49	6556.89	3736.84	6406.17	6734.76	4944.9
		3198.076	3260.712	3132.635	4218.595	8519.588	5442.009	8521.991	10963.924	7153.31	7401.77	4281.9	6839.88	7587.47	4807.77
		5012.498	4449.943	3333.148	6322.851	8088.030	5899.209	8654.898	11984.343	6921.42	6351.38	7276.09	6064.02	8079.08	4165.66
		3515.485	4143.262	2532.111	6834.514	9813.724	6709.560	5254.011	13174.747	7648.48	6357.2	4891.85	7426.78	5049	4581.18
		3235.594	4678.122	4599.842	5947.419	7897.485	6213.276	6857.623	13446.958	7733.03	6062.3	6066.3	6443.58	8609.05	4517.96
		4042.280	3576.695	3123.973	6477.805	7636.686	6121.301	4238.707	8250.780	5357.57	6879.07	6574.09	7036.4	7313.93	4062.98
		3646.318	4129.217	3547.133	7195.538	10321.872	7331.513	4311.689	10707.293	5955.8	8902.19	7010.43	6145.14	7356.28	4704.53
		3932.776	5258.369	3024.674	6551.697	9631.760	6150.059	7735.630	14494.760	6961.32	6111.4	6806.85	5659.97	6293.76	3234.74
		3471.126	4968.426	2658.295	6894.149	7303.059	5018.057	6830.376	11208.241	5560.11	8794.29	6129.31	6623.9	7589.1	4589.92
		3371.724	5379.827	2527.468	5416.671	7330.494	5907.142	4529.614	12684.443	6756.74	7689.05	6374.94	7240.5	6795.8	4085.4
		4504.142	3852.738	2380.150	6447.889	9191.412	6884.771	8605.171	11144.652	7103.2	8379.95	6751.15	5640.26	6620.8	4350.72
		3364.768	4887.722	3117.954	6697.204	8195.589	5496.889	6334.980	14513.547	7335.38	8840.52	4802.64	6027.18	6361.01	3682.93
		3749.262	4170.280	3015.383	6582.123	5895.142	8151.948	6961.772	11006.884	5459.92	5945.55	7415.41	5772.59	7003.61	3991.94
		3726.264	5224.636	3170.156	5729.293	8087.513	7029.595	5030.335	10700.373	7271.38	6407.38	5866.25	7667.98	6866.44	4621.67
		3736.318	3734.935	2451.188	6097.019	7969.188	6350.662	6506.304	12951.565	7721.2	7131.09	4417.24	5812.19	6669.91	3582.5
		3545.516	4313.602	2185.135	7155.000	7290.211	6802.520	7453.304	13399.430	7868.41	7006.29	7860.83	6339.27	6903.69	3655.41
		3469.203	4845.351	2031.490	7590.740	7381.665	8788.684	7252.030	13839.302	6487.19	5837.15	6863.83	6481.79	6498.81	3674.65
		3945.708	4254.984	3170.848	4147.420	8608.406	5809.589	3896.718	10870.961	5706.5	7813.11	6989.09	6429.89	6310.57	3372.94
		4022.376	4360.861	3657.740	6017.339	9803.321	5680.535	7862.778	12201.203	7430.33	6262.85	7095.64	6800.83	6693.33	4340.94
		3213.173	4514.576	3582.335	7061.995	8919.542	4835.205	6158.785	12064.822	6520.09	7315.01	8388.6	6592.18	6712.65	3385.08
		3340.211	4945.252	2808.489	6523.682	8703.556	6486.014	8367.831	8646.896	6835.55	5934.93	4249.96	6521.07	8700.86	5302.77
		4289.165	4404.498	2878.541	6694.566	9141.556	8880.963	6883.641	11728.709	7350.58	6552.59	7704.11	7245.63	7511.48	4681.37
		3855.118	2801.215	2945.767	7731.251	7273.632	7314.821	6649.882	11043.407	6866.52	8638.19	4184.08	6187.9	7479.73	3135.86
		3372.159	3525.076	2202.541	6383.500	8039.819	7358.594	6120.185	9558.459	10531.4	8867.17	6921.35	7370.89	7372.94	4710.41
		3712.304	3881.120	2640.998	8018.608	9718.812	7526.600	8878.669	12629.513	7493.27	8859.65	6644.68	5157.76	6285.98	3105.52
		3789.824	5371.354	2953.179	8131.451	8439.701	5876.569	7547.927	10322.718	6011.1	6308.59	6347.66	6300.12	7922.29	3984.79
		2911.597	4980.775	3180.196	6182.604	7421.306	5333.052	6496.488	12652.020	6909.56	8624.07	5742.8	7158.09	5976.09	4729.96
		3939.329	3337.628	3145.434	7154.922	8470.570	5329.442	6991.374	14493.434	7020.75	8827.65	4833.3	6927.92	6706.63	4942.72
		3778.077	3646.335	2453.575	6899.989	7210.314	6296.388	6588.433	10625.043	6658.22	7172.16	5873.09	5606.66	7464.13	4231.29
		3979.650	4811.130	3781.006	6676.532	6676.154	6111.508	9318.171	10053.579	6537.18	7107.56	5013.4	6715.41	9637.83	4079.85
		2759.288	4233.065	3326.100	6763.969	8286.061	6337.256	7293.045	8620.946	7053.09	8332.22	6034.87	6700.11	6659.96	4482.55
		3350.323	4613.099	3033.773	6572.075	8037.471	7224.865	6100.101	12849.247	6214.28	8336.47	5165.84	7441.12	7775.86	3429.51
		3973.982	4710.450	2546.786	6432.939	6719.393	6910.204	6031.268	11576.738	6692.07	7790.34	4938.45	6078.34	8337.45	4115.04
		3293.211	4862.129	3670.590	7351.726	9157.074	6925.984	5351.686	15372.798	6331.17	6739.19	7899.3	7259.94	8918.59	3895.03
		3316.606	4365.045	3305.233	7317.144	7631.278	6938.841	7957.603	9810.837	8862.86	6568.1	5381.37	6692.85	6459.89	4346.36
		4275.251	3890.421	2649.276	6849.976	8757.058	7349.851	7151.100	9804.123	7713.88	6738.81	6442.97	7490.15	6514.58	4573.45
		2838.809	2714.745	3833.486	7145.259	9670.097	7204.813	6648.219	10584.817	7924.16	7527.11	6772.38	6721.84	7319.57	3781.52
		3193.694	4757.423	2761.674	6099.865	8050.146	5529.694	6965.029	11247.251	7611.44	9385.93	5429.38	5573.33	7415.4	4169.06
		3711.981	4035.264	3448.068	6816.165	7093.243	7640.875	5722.633	12111.744	5938.2	6529.87	7160.29	6057.38	7197.64	5353.11
		3648.088	4682.560	3164.037	5066.999	8080.264	7756.591	5421.547	9979.216	6047.63	7363.73	5801.28	6960.06	6208.24	3206.29
		2796.878	5552.858	2872.494	5509.410	8278.392	7690.327	7425.804	11106.393	7783.88	6312.22	5329.56	6231.41	7363.02	4825.76
		3849.814	5226.139	2721.226	5885.762	8356.437	6956.932	6506.949	9286.741	7298.71	8458.91	4850.69	6412.05	6343.19	3879.28
		3270.937	5165.868	2776.107	6798.056	8876.372	7030.701	4612.961	7419.318	5802.73	6793.8	5847.01	7641.55	6451.59	5736.92
		3319.080	4890.702	2998.160	5163.885	7712.550	6575.275	6048.333	11966.158	6542.24	7314.4	6959.45	5669.57	6570.9	3427.32
		4144.478	4582.099	2614.064	5416.492	8527.478	7298.869	8208.083	9134.128	7060.45	11830.7	4844.17	6208.35	7542.92	4516.33
		3245.722	3785.734	2059.838	7203.895	9322.510	6845.920	6865.209	9953.803	7451.89	8029.44	4809.61	7763.72	7086.52	3454.35
		3449.424	3377.941	2803.253	6053.055	7531.906	7572.500	6318.836	12831.562	7563.39	9744.32	5097.58	7155.01	7481.97	3933.53
		3962.598	3389.826	3176.896	6238.559	8095.608	7747.920	7444.006	10794.286	8809.97	7340.32	4362.85	7193.28	6948.07	3429.95
		3251.463	4283.081	3640.644	7527.658		6784.915	5575.498	10547.771	7795.29	10909.7	4813.57	7101	7868.8	3492.16
		4112.787	4553.636	3641.205	7203.268		7007.903	5130.149	11131.482	7368.51	6369.89	4266.72	7140.54	8495.25	5580.18
		4095.532	6077.184	3348.687	6444.256		7674.726	8115.618	11110.343	7700.62	6769.26	4922.74	6387.94	7402.07	4330.38
		4165.399	3314.202	3997.162	6836.885		7679.705	8771.401	11202.516	7136.51	10377.9	4275.55	7504.26	5648.02	4059.23
		3723.554	4365.351	3721.739	6037.490		7368.680	5808.940	11157.444	8556.07	8327.73	5570.8	7161.75	7721.45	3875.05
		3627.798	3803.811	3666.537	6300.976		6659.007	6517.785	9629.222	7533.83	9978.09	5087.03	6076.84	9826.47	3244.45
		5331.057	4905.347	3381.481	7145.693		8197.732	5969.807	11136.788	7931.51	6685.14	6619.93	6652.46	5210.42	4019.39
		3854.626	3223.625	3038.752	7022.435		7541.230	5526.226	10979.607	7631.69	9230.58	5041.42	7070.28	6558.13	5199.02
		4067.250	4785.721	4010.039	8591.933		7412.652	4366.882	14003.729	7483.59	8192.41	6297.81	6534.19	8394.39	4306.39
		3370.897	3735.338	3046.568	6012.589		7152.724	5944.522	13669.272	6135.85	7557.45	5560.92	5681.08	6628.46	4058.89
		3263.930	3550.694	3764.836	6562.765		7557.613	6540.333	10875.128	7485.74	7186.47	4608.16	6768.58	8646.7	4428.24
		3069.895	5277.594	3543.942	6257.355		7154.805	6302.931	10521.299	7929.53	8222.9	8518.49	6811.18	10372	4162.72
		2629.872	3797.600	4431.869	8319.580		7237.589	5100.440	10766.912	8042.8	6886.45	4258.82	7605.75	7824.68	3873.94
		3743.467	4391.181	3727.673	6361.446		6726.645	5082.469	10636.978	7038.81	7144.77	6385.44	7775.64	9377.56	5110.85
		3704.085	3606.419	3302.819	5994.173		7265.285	5272.616	11898.398	7763.05	8204.75	8150.06	7047.42	5624	4116.87
		3573.880	4235.041	2665.178	5293.042		6668.114	7571.342	10450.635	7987.46	7346.4	4284.1	5887.86	6861.42	3849.75
		3962.314	4775.844	2938.765	5493.640		6966.998	8094.237	13015.806	7324.87	8794.8	7837.3	6062.08	7783.25	4914.86
		4278.429	3638.483	3092.015	6138.228		7665.812	5457.109	9650.847	7349.26	9642.09	5499.79	6379.01	5610.28	4121.58
		3701.270	4802.246	3522.839	6064.219		7046.477	6086.104	11626.421	7482.7	6462.96	8505.8	6176.09	7049.68	4280.32
		3267.857	3847.216	3122.941	6424.824		6297.544	7721.056	12026.263	7879.77	8581.44	6692.8	5622	5291.44	4932.65
		4152.609	3239.917	2947.974	6657.940		7551.411	6209.280	10640.319	7762.73	8308.5	5821.23	6011.6	6845.26	3019.03
		3620.655	4471.139	3868.399	7632.073		7178.318	7415.220	11668.508	6298.55	7827.31	6587	7229.53	8185.36	3542.78
		3974.747	4560.000	3328.375	5728.754		7702.166	7444.347	8974.324	7519.73	9253.36	4107.25	6544.02	5342.44	3535
		3188.930	3900.607	3701.068	6582.501		7453.619	6093.737	10668.990	7953.89	6860.11	6666.93	7007.84	6738.35	4110.9
		5256.532	3766.037	2760.661	5509.883		7417.722	6867.354	11320.874	8478.06	7768.47	7772.65	6185.69	7130.74	3529.94
		2262.328	5430.944	3079.619	6893.032		7530.464	6163.839	10862.675	7209.55	10801	7983	7136.2	6944.68
		3750.588	3718.916	3531.650	6836.486		6717.713	6198.851	13435.998	9002.58	8608.25	8577	7156.08	7512.98
		3235.064	5123.619	3637.283	6426.267		8344.968	7964.404	9590.429	8900.42	6179.96	6328.05	5449.71	6810.05
		3179.672	4341.654	3400.041	5911.629		5712.627	7927.468	11648.825	7732.8	7088.19	5356.36	6632.1	7200.96
		3822.580	3988.112	4014.554	4775.231		6635.867	6978.048	12943.689	6206.72	7546	7521.44	8152.13	7932.27
		3802.115	4081.666	3885.958	4308.498		5456.127	5616.908	10347.894	7529.31	7997.25	5711.02	7461.83	8768.34
		2789.987	4732.464	3562.407	5460.334		7736.159	7458.831	10910.455	8121.51	9040.78	4035.65	7657.15	7388.6
		3741.234	5166.139	3193.677	6024.153		6227.739	9002.716	11231.873	8595.21	9426.82	8412.59	5371.17	6933.77
		3775.215	4260.454	3580.566	6079.917		8130.480	7822.627	13385.688	6485.35	8734.72	4871.75	5160.73	8588.11
		3699.438	4890.678	3026.790	6357.966		7437.380	9796.719	11653.429	6478.94	8396.73	7711.37	7146.87	7127.56
		3149.459	5078.768	3098.897	7023.218		7394.590	6557.644	12721.226	7834.58	7770.83	5301.33	7652.34	7644.09
		3307.478	5582.706	3313.879	6360.420		7785.401	6357.674	9533.588	9380.98	6843.6	5909.61	7254.38	6131.61
		2884.222	5468.241	4629.737	6418.176		6934.793	9690.993	11289.342	7235.47	4679.01	6172.65	7058.64	7209.95
		2846.455	4590.977	4383.110	8023.497		8211.137	5704.464	14471.812	7874.48	9466.81	5097.11	6744.01	6642.57
		2636.073	3710.975	3042.960	6669.997		7635.184	7504.262	9084.073	6993.94	6638.02	7322.35	5060.32	7243.96
		3411.335	4853.577	3512.734	5345.668		7646.403	8331.576	12306.270	8531.48	6806.14	4500.68	6099.37	7298.13
		3771.125	4715.014	3794.373	5977.090		8608.062	5541.452	10437.855	6773.16	6855.19	8302	7666.68	6746.85
		3928.784	4492.264	2703.583	6819.326		6322.459	6123.726	12229.925	7105.51	9003.03	8359.62	7854.79	6260.62
		3145.037	5815.653	3297.539	5324.454		5629.957	7047.819	12225.233	7273.64	8817.94	4607.32	4931.14	6743.31
		4279.467	5201.944	2997.878	7137.912		5957.522	7101.898	12290.247	8161.08	7532.84	4467.29	6726.04	6937.74
		3584.826	5154.683	3350.340	5633.959		5670.189	7275.200	11973.486	6492.7	7604.95	5362.9	7722.62	6492.95
		3853.086	6038.586	4034.342	6239.092		6188.224	9212.515	11706.118	7628.91	7881.37	8075.67	7476.64	6860.93
		4538.948	3218.478	2168.914	6170.258		7619.226	4083.459	11757.774	7137.27	8249.13	5550.65	6016.51	6690.49
		2941.223	4396.544	3174.949	6342.635		7305.441	5878.652	10632.590	7881.18	8513.35	4715.46	6943.08	5930.67
		2880.815	4556.582	3068.123	6726.130		5012.096	6064.854	11222.308	8288.12	8014.64	6169.56		7283.36
		3578.980	4999.760	3557.425	6724.575		5477.801	7545.843	12367.172	7120.41	6609.56	7434.97		6359.64
		3602.854	4193.765	3045.507	6650.282		4708.870	5816.707	8651.593	7355.12	8376.28	6214.16		7073.13
		3738.307	4663.527	3575.621	6417.913		5028.342	5733.029	12749.065	6809.22	5698.69	5670.45		6231.5
		3780.519	4917.545	3729.588	7235.623		5665.890	6539.098	15132.206	6927.79	9562.47	5802.42		7483.73
		3522.547	5601.017	3297.748	6433.434		5355.870	3292.252	11748.832	8529.66	6779.77	6173.76		6292.61
		3091.745	5248.901	3465.889	6086.612		4563.991	5851.694	9888.453	7296.34	8603.75	5889.11		6599.71
		4272.343	4922.397	3326.090	6156.548		4292.022	7709.196	11761.321	7263.95	6698.23	5610.9
		2967.945	4411.389	3459.649	5992.219		5426.540	6692.666	12766.352	6419.45	9960.72	7106.95
		3390.222	6071.178	3401.687	6974.741		5808.553	5645.841	12117.819	8099.13	6467.34	5397.6
		4501.990	5910.844	3005.716	5410.591		4881.489	7431.039	11442.461	6409.72	7292.11	5981.3
		2833.350	5679.980	3594.344	7001.951		5234.175	7113.738	12816.185	7197.74	8353.66	5504.79
		3201.163	5084.022	3571.245	7090.663		4921.386	6568.857	9961.532	7011.72	9898	5922.71
		3879.163	2339.485	2946.319	4669.432		4986.455	7128.481	10048.209	6380.12	7358.44	6150.95
		3842.030	4792.799	3934.179	5655.336		4181.600	5971.847	10415.236	6405.31	6952.38	5932.68
		3708.005	4348.019	2647.823	5592.649		5017.780	8208.546	11679.414	7166.03	9069.07	5893.02
		3910.706	5304.671	3655.483	8172.879		6079.435	8871.480	13258.430	8150.69	7518.73	5249.13
		2973.377	4749.696	2665.211	5361.796		4820.138	6238.910	12570.714	7814.3	8134.34	7424.02
		3608.096	5943.863	3442.344	5495.427		4794.490	3141.308	11830.374	7111.04	9214.33	5367.69
		3124.538	4563.335	3216.456	5973.293		5132.337	5056.571	14377.191	8632.21	8716.68	6252.03
		3638.407	5891.742	3490.883	5759.290		4556.777	5443.586	11245.258	6801.57	7438.6	5713.32
		3304.890	5868.975	2870.853	5067.186		7240.485	5666.441	12157.433	8317.56	5418.83	6969.29
		3189.760	5624.107	3636.452	7670.711		3666.029	6374.320	10131.948	8018.9	8701.45	5800.49
		2992.769	6623.498	2739.451	6636.953		4701.250	5645.959	6959.052	6640.77	9381.51	6512.5
		2755.496	4872.258	3517.357	5411.588		4911.661	6404.047	11412.728	7967.57	9566.92	6110.36
		3935.281	4592.702	3502.077	5216.131		6047.765	6713.667	11214.697	5928.14	9083.28	7603.11
		3186.798	5926.622	3582.887	5978.846		5486.875	8825.615	12667.853	7452.61	10473.5	6679.24
		3778.798	7997.271	2340.344	6173.511		6195.573	5834.591	10683.635	6827.85	8472.19	6312.28
		3131.380	5005.832	3607.053	7579.881		4207.271	5746.809	8277.052	6839.73	8534.03	5626.18
		2728.125	6339.974	3595.020	6556.014		6729.593	8372.242	12214.330	5871.97	8734.48	4754.28
		2969.650	5429.175	3500.843	5124.371		6393.090	3823.654	10137.546	6816.19	8996.12	5267.33
		3481.841	4884.523	3249.851	5124.038		3284.647	6444.048	12126.929	8603.19	10818.2	6377.63
		3703.619	4337.164	3620.576	7965.222		4309.401	3905.784	6388.650	6401.41	9260.65	5591.2
		3171.917	6583.462	3870.932	6543.963		4050.898	4974.881	10544.978	7003.3	9475.57	4317.41
		3447.148	6196.014	3428.251	4882.031		4214.110	5984.670	9349.333	7749.56	7416.92	6059.34
		3996.539	4810.275	3392.012	4584.750		5639.033	6530.719	13198.354	6625.54	8507.65	6109.52
		3833.671	5140.169	3970.331	7267.434		4765.567	5676.690	14772.444	6889.22	11286.6	6355.86
		2993.121	5480.948	3555.388	6791.631		3994.374	8318.639	12076.847	5920.85	8998.48	5787.93
		2579.692	5539.994	3352.272	5790.918		5754.853	6763.264	8764.483	7723.21	9533.32	5551.94
		3405.113	5202.949	3844.302	8330.343		4082.159	5407.719	7849.767	7268.21	8666.4	6495.84
		3742.668	4867.378	3786.359	4366.050		5897.948	10276.695	12733.017	6145.66	9080.36	5589.03
		4830.977	4712.533	3813.496	5760.924		4933.210	6165.749	9300.644	7667.27	9279.84	6692.75
		2690.831	5146.704	3886.255	8584.479		5838.436	7685.285	11802.739	8610.17	9227.32	6711.27
		2951.827	6151.074	2743.496	4781.942		5950.044	6691.310	14274.611	7439.22	8823.51	6014.43
		3676.844	4723.897	3685.407	8111.254		6877.007	7343.114	13233.083	5790.97	7122.65	5800.68
		4040.113	7412.792	3104.436	7919.034		4806.159	7178.730	9881.271	7792.01	7063.52	4998.15
		4286.876	5259.027	3921.545	6173.482		4567.011	5291.415	12221.236	5276.12	8394.42	6287.53
		3433.916	4894.139	3608.840	4998.798		5072.216	5745.333	9916.121	7164.63	8833.48	6070.93
		3395.168	7819.460	2857.372	5824.880		4283.032	8017.689	12196.855	8129.51	7931.28	6233.02
		3605.828	4359.587	3496.407	6198.934		5432.097	4799.436	11102.640	6703.63	8154.1	6114.25
		3486.768	4593.761	3380.250	8675.802		5075.925	4436.302	10726.219	6979.3	9666.81	6596.42
		3198.218	5999.799	3502.204	6097.705		4039.911	5777.769	9629.205	8041.31	8356.64	6449.27
		3285.959	4542.888	3707.480	4241.980		5075.750	6576.740	13049.599	8314.04	7627.29	5885.7
		3464.147	4347.107	3667.364	5594.899		5994.255	3858.328	8805.330	6307.34	7940.82	5716.66
		3487.762	5850.363	3854.582	5721.157		3679.934	6506.885	11378.850	8501.49	9702.05	5959.87
		3124.593	4792.854	3998.783	5037.325		6473.833	6603.436	9315.137	7132.47	9877.79	5458.44
		2782.743	4350.846	3643.780	6558.076		5328.388	5529.232	13422.921	7315.16	9725.95	6117.19
		3150.407	4818.748	3461.746	6074.625		5941.155	6970.976	10148.396	4632.39	7791.4	6663.19
		3719.190	6211.374	3287.752	6965.495		6329.176	6540.315	11315.780	8519.01	7156.06	6132.17
		3361.430	6093.463	2870.825	6646.477		5680.580	6514.943	12142.758	7565.9	7391.85	5336.86
		3158.153	5198.837	3901.349	6280.094		6455.897	5557.009	9976.726	8353.91	7048.19	6789.61
		3466.158	4953.472	4161.690	6797.174		5648.910	8749.644	12893.889	7503.3	6757.93	6553.44
		3989.789	5860.945	3692.617	6117.636		4548.717	6448.806	13124.450	8566.15	7690.25	4840.9
		3025.459	5923.874	3241.148	5809.642			5168.415	13635.936	8466.42	6651.26	5403.19
		3076.223	6756.648	4687.214	6496.198			5679.150	11839.932	7472.6	7025.17	5929.83
		3523.182	6755.307	3319.161	6525.751			8409.629	9943.246	6258.38	8226.39	6001.89
		3591.809	5150.459	3498.322	7009.679			7735.488	10395.617	7868.34	7444.38	6941.59
		3519.952	6563.959	3030.723	4293.950			8407.211	12516.826	6648.15	7045.06	6609.44
		3394.030	6441.549	2050.138	5178.670			6314.286	16602.780	8512.54	7024.45	7779.64
		3333.518	6420.380	3177.804	6390.556			5488.968	10580.221	7025.47	7463.81	5241.71
		3582.222	5662.733	3368.552	6752.290			8414.432	10795.926	7857.6	7811.69	5804.72
		2697.872	5615.512	2986.102	5942.840			6380.715	9394.233	7176.98	7887.44	6735.16
		3518.896	4868.312	2616.712	5683.907			6983.849	13616.513	8062.93	5630.83	6299.36
		3244.664	6072.926	4254.556	6614.988			8915.616	9306.237	6577.62	7216.7	4955.6
		3288.508	5906.852	3875.502	5948.708			8610.635	9540.717	8644.44	6982.23	6014.04
		4102.194	3459.084	4443.100	6396.853			7144.749	13213.279	8675.78	8061.98	4953.77
		3376.781	2579.034	3966.354	6931.406			9248.435	9243.903	7439.84	7562.14	6027.38
		3364.357	2667.373	3098.206	5976.736			8394.959	13272.697	7233.26	6527.77	5042.25
		4154.443	2744.702	4198.753	6566.433			8937.349	9727.167	7351.69	7913.22	4080.82
		3113.600	2654.002	3931.181	6999.237			7104.521	12474.050	8713.87	7205.36	6274.19
		2910.954	3281.487	3808.032	6894.336			8996.105	10397.663	8532.05	7590.29	5055.31
		3262.829	2658.742	2794.944	6437.585			7231.824	12299.370	8641.06	8616.18	5402.57
		3260.305	4164.149	3815.752				3826.459	11323.232	8531.49	7773.99	5918.57
		3063.593	3237.274	3195.803				7434.172	11034.086	8028.67	6567.82	7015.71
		3843.309	3311.922	3678.957				8601.676	13936.607	7771.88	7381.82	7562.72
		2857.392	3136.135	3711.957				7929.750	12268.427	9069.74	7157.75	5566.07
		2391.203	3359.080	3980.681				8353.839	11125.953	6733.05	6317.64	5710.79
		2961.259	3204.949	3729.067				9509.304	11367.616	8530.27	8715.86	5390.58
		3879.119	3790.971	2525.807				8445.792	11676.466	7242.11	7449.21	5072.51
		3592.636	3549.563	3392.759				9097.935	13854.084	7908.19	9651.57	5818.88
		2778.900	4167.309	4727.372				7957.611	13469.067	7891.21	12899.6	6239.07
		3017.156	3967.593	3830.545				9346.476	10035.973	8506.8	8360.73	6716.28
		3249.150	3476.450	3729.179				7601.001	11352.615	6907.15	5703.09	6836.46
		4209.424	2892.439	3136.286				8507.064	13597.706	7701.46	6659.29	4098.87
		3913.664	2854.449	3656.191				8728.779	12874.558	8688.83	7527.15	4683.97
		4061.934	3492.483	3719.471				8901.393	11812.919	7616.31	7170.84	5492.38
		3381.409	4221.560	3829.550				7975.141	9689.392	8169.51	6588.54	6190.34
		3477.516	3196.501	2982.115				8774.311	11739.900	8622.11	9930.53	6647.69
		3769.031	4105.932	3268.459				8544.459	11720.800	7833.92	7721.58	6034.61
		4217.904	3081.498	3392.543				9221.910	10415.389	7829.01	8100.87	6436.03
		2989.209	3023.139	2789.569				10351.147	10967.570	7281.22	9159.48	5208.12
		3230.264	4141.721	3698.940				9247.277	13714.788	7883.89	5568.7	7443.1
		2818.276	3099.147	3141.250				8420.067	11631.774	7654.31	9937.16	5899.14
		3792.432	3830.650	3101.946				8730.274	15036.518	7053.15	7843.21	5750.69
		3986.742	3614.831	3055.024				8529.741	12954.505	7738.59	7015.13	6016.22
		3472.985	3933.622	3973.659				8696.386	11155.167	8545.58	6954.98	5443.62
		3269.759	3629.181	3118.798				9690.584	11365.939	8335.62	7275.62	6717.22
		2917.992	2948.695	2791.996				8810.188	14470.778	8679.86	9600.43	5644.16
		3567.864	2974.340	3539.845				9308.653	12013.261	8914.04	6860.38	6669.96
		3733.078	3072.544	3946.338				8398.372	11721.097	7738.11	6704.52	6592.54
		3663.143	3402.027	3717.677				9130.901	11359.647	8596.91	7519.3	5657.3
		4130.756	4336.563	3200.727				8654.407	11675.947	7969.57	8187.08	4140.63
		3192.194	3560.482	4168.296				9017.599	11260.992	8974.36	6610.22	6571.54
		3378.064	4241.157	3164.035				9261.291	13726.087	7685.36	10642.3	5974.4
		2727.688	2578.277	3602.379				7517.588	13630.044	8490.45	7019.39	6161.06
		3475.849	2857.206	4183.518				9923.038	15450.584	7023.05	6323.89	5614.06
		3736.962	3625.635	4170.579				6990.034	9178.324	8454.1	8679.46	6298.89
		3752.712	3324.450	3827.171				9394.609	12230.108	7664.62	7729.7	6778.94
		2592.042	4062.252	3674.132				7613.938	13964.232	6901.23	7971.58	5674.17
		4296.183	4397.949	4276.678				7801.876	12274.869	7217.13	7926.43	5668.83
		3770.322	4449.495	3606.282				9388.390	12630.873	8674.36	8644.55	5453.77
		2707.041	3604.618	3729.277				8930.156	11803.528	8488.66	6656.6	7222.96
		2258.956	3602.406	3051.752				8639.116	9323.768	6714.4	7627.72	7519.42
		3525.126	4411.656	3538.601				9948.732	10915.837	7335.39	7621.81	4973.11
		3043.057	3360.072	2971.426				5492.717	10203.621	6421.85	9007.39	4687.03
		3492.051	4144.223	3544.086				7544.233	11492.342	7964.91	8046.83	6163
		2905.217	3617.288	3092.587				8799.680	13923.882	7764.86	7541.36	6417.98
		3714.045	3884.054	2645.594				10465.121	10274.667	6383.6	6892.64	6405.84
		3277.854	3904.369	2792.593				8050.966	11291.738	6528.69	5455.15	5967.56
		3656.559	3425.069	3590.182				9686.033	12794.458	8491.19	8275.73	7914.36
		1907.536		3579.970				8893.518	14279.612	8567.48	8373.78	6596.14
		3383.730		3725.966				9360.215	12224.889	6005.93	8736.82	7022.92
		3807.546		3375.697				9141.371	9205.080	7716.99	7582.45	6174.71
		3669.020		3263.271				10545.217	10563.114	8624.2	5009.45	7534.48
		4307.744		3165.107				10325.439	9485.798	7805.26	7782.94	4683.61
		2461.894		3525.950				9185.182	9073.589	6592.59	9431.9	5507.25
		4241.226		3766.158				10332.837	10511.371	7209.09	7393.16	6876.89
		4018.817		3514.926				9328.495	13982.961	6499.86	7598.15	6889.26
		4093.134		4015.969				10204.740	9957.597	8171.36	4590.3	7039.97
		2954.390		3923.769				5687.995	11858.188	7609.98	7201	5587.02
		3040.554		2835.742				8473.959	8664.314	6725.88	7538.97	6240.64
		4103.213		3042.817				9716.740	10781.657	5981.08	7784.34	5881.8
		3570.100		3322.150				9005.371	11929.923	8458.87	9043.92	8194.63
		3895.448		3311.992				8407.366	11761.788	6365.02	7457.6	5413.23
		4862.740		3377.130				9301.345	11237.797	8657.29	8180.53	5390.13
		3265.114		3565.038				9006.010	10889.202	5832.93	8160.38	4837.09
		3479.341		3236.406				9755.543	12411.385	5938.92	7871.92	6982.33
		3659.961		3193.294				8959.094	10948.209	9001.92	8253.7	6868.82
		2706.388		3160.720				7486.633	10694.000	5988.76	10868.2	6950.85
		4245.031		3436.344				8398.668	14259.004	7683.41	7565.43	5636.05
		3330.280		3142.816				7909.600	9146.528	6845.55	8023.72	6410.25
		3155.471		2610.722				8102.006	11121.945	6822.47	8236.92	4729.13
		3946.032		3199.796				7310.317	10595.135	8756.57	10704.1	6342.17
		3996.042		3128.051				9322.187	9471.476	8195.32	7416.62	6003.9
		3272.388		2968.119				9233.254	9985.898	6823.07	8814.39	6932.47
		3655.896		3127.458				8617.846	9626.599	9071.76	8748.13	7577.31
		3000.724		2637.418				7518.800	13022.687	9002.48	8645.51	7060.4
		3102.324		3511.744				7966.925	11990.749	3239.46	8956.23	6500.56
		4374.772		3179.731				9291.270	11864.555	6033.05	11839.9	5500.62
		3498.197		3942.148				9433.418	13097.206	5756.01	9988.59	6122.18
		3787.886		3354.618				4736.154	11231.018	3690.65	6909.86	3840.81
		3396.376		3959.504				9769.595	11503.764	8260.18	7572.03	5200.66
		3200.997		3720.086				7655.422	11030.265	7743.31	8597.38	7761.46
		3002.964		3321.056				8010.063	10941.808	5353.47	7635.23	6299.19
		3367.134		3667.648				7629.088	10324.815	9526.28	10061.4	6766.99
		4468.374		3105.149				8592.746	11268.706	8572.12	7864.48	6697.45
		3131.213		3484.747				8685.509	13123.826	7150.06	7473.84	6625.18
		3004.711		2991.539				8000.410	13310.878	5325.77	7519.77	7409.48
		3572.577		3114.939				7264.450	8739.625	8854.49	7030.08	5551.72
		3584.206		3571.770				7625.904	12770.978	6770.15	6481.2	7342.62
				3436.879				8929.872	11313.482	7320.63	7555.07	5827.3
				4452.822				7025.908	13118.580	6604.19	7003.2	7126.13
				2701.102				9436.248	11521.090	7790.94	8334.22	5539.93
				3748.706				8825.177	11684.590	3446.06	7762.5	5710.47
				4061.680				5857.266	10043.066	9019.01	7076.05	5676.03
				3960.493				8939.474	13178.900	9548.24	8080.98	5592.23
				4136.403				8668.844	12868.444	3354.57	6894.23	5923.49
				3167.606				8791.203	8548.488	7528.42	8697.06	5794.08
				3917.402				7883.602	11687.305	6955.36	6858.73	5750.09
				3555.545					12210.148	8456.18	8378.09	6302.44
				3356.039					11797.301	6613.64	9132.37	6714.52
				2859.148					13891.033	7656.82	7679.98	5258.88
				3334.537					11144.035	8077.16	5486.7	5170.57
				3220.833					13386.849	7600.35	7760.05	5958.53
				3891.995						7986.23	8758.15	5076.42
				3463.906						8960.43	8906.7	7455.14
				3320.488						6617.22	6221.3	5450.36
				2986.276						9151.61	8707.8	6530.06
				3508.482						7506.9	8450.65	6541.78
				3272.991						5890.49	9063.55	5931.02
				3168.054						8304.75	6587.96	6267.72
				3919.570						7229.67	9431.02	6057.46
				3421.409						7966.34	6695.45	5554.25
				3876.129						5935.26	9158.08	5115.68
				2965.555						6039.63	8224.81	5015.16
				3344.973						5916.11	10646.4	6630.15
				3142.400						6916.71	9218.52	5887.54
				3560.157						6327.72	8996.15	6726.87
				3555.163						5487.75	10578.3	6342.04
				3458.039						6644.6	7740.24	7115.71
				3963.201						6449.32	7758.91	6467
				3938.963						5589.68	9763.36	5595.3
				3251.502						9546.06	9102.3	5667.18
				2785.491						7687.88	10546.7	6208.22
				3537.088						6715.48	7631.27	5939.84
				3784.108						7121.12	9624.85	8686.09
				3286.280						6631.2	7591.98	5661.35
				3933.836						7812.59	7789.05	5767.43
				2742.536						8413.25	7353.49	6040.24
				3593.816						5381.85	8873.56	4975.35
				3929.089						7721.83	8191.91	6846.96
				3747.519						7718.18	7378.42	5184.56
				3150.406						5054.15	6175.51	6510.93
				3723.529						6644.77	7196.21	6159.27
				3264.934						7253.16	7502.07	5996.12
				3666.598						7909.43	8200.29	7067.27
				3381.467						8509.83	7130.82	6373.1
				2797.239						5738.36	6608.1	5542.01
				3628.825						7983.93	8954.03	6368.22
				3538.157						5385.76	6517.51	5847.05
				3780.988						5435.05	6778.1	5682.5
				3619.420						6187.35	7822.78	6044.79
				3880.232						7123.99	8242.44	5472.88
				4204.814						6683.5	9029.61	6236.94
				3851.833						7496.23	7047.17	6773.08
				3114.956						8690.41	6883.19	6924.47
				3228.208						7593.97	9156.95	6499.47
				4316.287						8609.54	7117.1	6084.18
				3478.374						8950.62	8105.73	6327.64
				3332.917						4664.53	7949.21	6144.91
				3740.179						6071.6	7074.16	6008.06
				2769.949						7244.93	7440.69	6068.28
				3816.557						8836.32	8554.53	7768.88
				3668.878						7161.61	8034.66	3961.45
				3891.796						7503.41	7937.71	6868.59
				3353.260						8942.49	10328.9	5682.6
				3208.992						7190.99	8030.97	5173.26
				3218.289						6971.87	9334.22	5981.86
				2417.749						7408.53	6897.3	5042.59
				3598.966						8339.66	7392.85	7407.15
				4218.207						6742.62	8245.03	7079.06
										7023.81	7028.86	6685.32
										7662.55	9041.83	6707.32
										8105.22	8959.7	3680.7
										7994.99	8590.9	5361.5
										7814.14	7223.67	6428.78
										7883.99	7301.2	6044.42
										6887.41	7609.18	5582.48
										7395.64	9470.03	5719.94
										7984.76	8022.18	6514.81
										6078.53	7626.5	6785.82
										6540.52	8452.35	6792.29
										5903.47	8536.43	5505.05
										7606.95	7356.23	5897.66
										7363.42	5820.23	5341.95
										6970.98	7117.28	6859.84
										7009.24	7303.47	5825.49
										7290.98	7257.6	4694.71
										6513.83	7348.58	5776.45
										7168.62	8568.26	6686.61
										5810.79	7677.59	6080.32
										7579.72	8208.78	7507.32
										6550.93	7836.82	7725.39
										7208.75	11541	5735.23
										5606.79	9952.14	5883.97
										7156.15	11710.2	6428.22
										6757.85	9842.53	6559.1
										6919.51	11242.1	6509.02
										7166.13	8558.2	7621.12
										6312.53	7043.35	6850.52
										6386.04	7561.15	6123.59
										5630.85	10644.4	6940.82
										5869.55		7275.29
										8170.7		6310.59
										7108.87		7072.28
										7504.73		6893.17
										8444.04		6026.47
										7165.78		6406.62
										7310.04		4733.42
										7430.43		7137.72
										6759.8		7417.52
										8763.74		6102.19
										7912.73		6691.47
										8387.74		6483.39
										8238.05		5704.37
										6889.44		7702.47
										6897.18		5755.63
												5814.93
												8049.06
												5129.25
												8864.41
												4941.12
												6699.27
												5634.92
												7287.34
												7552.45
												6511.56
												7049.93
												7600.78

## Sheet: Fig 5.A_IF_H3K4me1
		H3K4me1
			Exp1		Exp3		Exp4
			Mean Fluo	Fold change	Mean Fluo	Fold change	Mean Fluo	Fold change
		UI	2714	1	3273	1	3395	1
		1°	7513	2.76824	7698	2.35197	6097	1.79588
		PI	2645	0.974576	3826	1.16896	2829	0.833284
			Exp1			Exp3			Exp4
			H3K4me2 normalized to the segmented nuclei/cell			H3K4me2 normalized to the segmented nuclei/cell			H3K4me2 normalized to the segmented nuclei/cell
			UI	1°	PI	UI	1°	PI	UI	1°	PI
			3015.15	8753.83	3413.12	2201.77	7554.48	3586.05	4247.87	8367.98	3297.25
			3101.16	7542.48	3827.01	2586.75	6982.34	2685.55	3384.28	8670.63	6266.33
			1596.33	8045.05	3678.41	2810.66	7716.07	3619.7	3379.65	7454.79	5063.67
			2782.75	9174.41	3422.69	2865.72	8072.2	3108.79	3246.52	7684.25	5106.5
			3206.26	9781.06	4284.72	3036.26	7489.41	3461.07	2549.25	10427.8	5429.05
			2009.48	11602.6	2656.79	2276.38	7147.7	4452.16	2147.87	8343.7	4604.13
			4395.59	8021.89	4059.91	3069.34	8529.64	3803.96	1463.68	9298.76	5750.53
			3024.61	9745.31	3222.19	2483.72	5858.56	3905.81	2487.11	5812.63	2918.07
			4410.25	9463.81	2859.51	2550.71	6980.27	3708.03	2302.88	9362.33	6122.42
			4187.31	7242.14	3853.4	2449.22	6513.28	3630.32	3506.75	6964.07	3463.65
			2525.78	6521.71	3063.73	3172.85	8949.81	2016.63	2102	9689.8	3736.14
			2793.21	7474.99	3644.92	2620.76	6793.08	4219.34	4241.38	8321.26	2058.56
			1608.7	7534.18	3173.31	2390.31	8948.65	3015.84	4741.65	7164.96	4411.67
			4134.76	6959.43	3222.91	2697.07	6479.28	3167.75	2069.68	7365.69	5686.26
			3382.49	7902.25	2331.8	2460.04	7032.31	3815.72	2152.25	7640.01	5053.46
			3770.58	8481.58	3933.67	1653.28	8487.08	3076.93	3164.18	5638.51	4946.9
			4840.14	6756.31	3574.84	2128.66	7966.5	4047.93	2782.8	9433.93	4870.82
			4006.11	8568.8	3068.26	3097.82	9031.59	3990.37	3334.45	11416.5	2168.74
			3710.07	7497.86	2648.38	2644.55	9136.43	3218.51	2625.81	8692.41	5853
			4112.35	7531.3	2841.76	2042.02	8551.43	2685.97	2125.25	8391.44	4115.47
			2504.38	7169.81	3308.05	2431.31	10676.9	4190.25	1913.67	6705.98	3755.34
			3456.74	5515.69	3686.18	3156.83	9109.63	3641.22	2460.49	6874.8	2617.66
			4019.32	11513.5	2745.84	3313.38	11365.2	3439.5	2412.66	9214.24	4032.9
			4327.66	6101.84	2213.81	1915.17	10712.8	3841.79	2238.88	8964.27	2570.26
			3449.69	9309.73	2120.23	1948.96	7134.81	3772.61	1507.15	7283.63	5149.96
			3391.5	6940.86	5075.86	2765.86	11012.3	3834.11	4217.59	5691.78	3154.33
			4782.73	7766.72	2811.99	2636.81	10758.7	3203.51	1300.12	5298.29	5346.54
			4137.82	10804.4	2792.07	3073.34	7390.04	3480.22	3785.74	8842.65	3376.74
			4177.5	10725.3	3017.07	2496.68	7769.91	4467.35	3886.68	7985.63	2643.69
			2923.76	7516.61	2595.89	2719.63	10481.2	3947.87	1578.83	6545.39	2765.67
			1411.37	8206.5	1650.38	2665.35	11170.9	3678.89	2572.42	8206.44	3251.26
			3923.77	6500.33	4524.95	2780.71	9581.4	2945.65	2952.4	8772.03	3856.73
			2121.56	9065.38	3020.33	2114.14	10123.3	3890.38	2496.55	7887.22	2958.44
			3469.16	8049.11	3326.05	3259.43	10064.8	3504.62	1601.27	9408.08	4541.32
			4665.99	8622.4	3133.65	1867.2	6861.8	3884.85	1851.6	4369.43	2398.22
			3180.25	8421.2	2699.42	2171.46	6204.47	3518.8	3388.65	6773.4	3373.86
			4364.49	8174.82	2700.99	2712.4	7114.86	3916.09	1443.61	9298.63	2650.49
			3913.51	8169.59	5241.18	2117.78	6291.86	2870.57	2150.03	7938.45	3325.41
			1633.1	8442.1	2810.93	2357.5	6980.36	3017.94	2898.78	8768.53	3088.66
			4821.56	9652.44	3231.44	2619.96	6409.89	3872.32	2822.04	9009.79	5224.15
			1697.52	5579.45	2830.7	2075.53	5465.4	3407.21	2239.39	8997.01	3462.74
			4572.91	8605.74	2576.33	1614.1	7511.59	3792.76	3972.2	8416.07	2074.3
			2105.44	7000.36	2900.22	2770.64	6958.98	3620.69	2897.25	7260.75	3404.8
			4014.61	5075.48	2280.9	2544.43	7115.09	3188.43	3044.04	8664.39	3281.95
			2994.9	10124.1	2639.31	2704.13	7053.32	3940.19	1973.12	8776.27	4754.84
			3356.55	11752.3	3487.19	1793.85	6286.72	3424.12	2718.77	5706.89	2264.21
			4476.29	9539.56	3587.95	2560.22	5483.81	3138.8	3105.39	8662.58	2869.45
			3994.93	10763.9	3052.4	2884.68	7544.14	4094.92	4119.48	8269.09	2755.23
			3105.21	9079.17	2076.85	3147.45	9292.53	1891.65	2642.78	4062.8	3162.2
			4479.25	8190.98	3031.52	2733.98	6280.48	3054.71	4202.05	6537.9	1865.29
			2131.99	8648.19	3068.2	2548.14	7674.49	3292.45	3923.18	6798.18	2438.95
			4260.85	8711.59	3463.74	1647.15	5873.15	2930.1	2762.65	6930.26	3447.41
			1146.39	7422.53	1638.62	2107.49	9287.98	1851.13	2040.55	7736.53	2693.05
			4695.18	8520.17	2553.74	1520.04	7036.15	2823.79	2994.85	7313.86	2662.95
			4629.43	7452.67	2797.79	1409.02	5677.34	2159.92	2026.09	7982.34	2621.12
			3635.34	7752.9	2634.4	1146.55	7932.11	2290.95	3281.32	8093.49	3627.07
			2505.63	10008.9	3438.26	2874.15	8074.16	3041.05	4365.09	6709.43	2762.34
			3781.09	7697.32	2798.49	2410.24	7149.74	3217.31	3049.87	7518.78	5022.52
			3044.81	9569.53	2804.51	3248.8	9989.3	3185.41	4763.33	8403.16	1998.9
			4582.12	11588	2589.45	2360.93	10677.7	1996.86	1336.74	9283.28	2016.7
			1410.78	6237.3	2570.7	2230.36	6612.89	2175.65	3664.92	10178.8	2787.3
			4107.31	6903.28	2277.01	2827.25	6263.84	1942.81	3718.89	7140.76	2822.66
			4208.14	5755.67	1849.21	2627.4	10754.7	1788.48	3099.74	4556.43	4270.61
			1350.07	8007.93	1808.83	1622.32	9863.58	2277.07	3621.25	6732.29	3847.01
			4535.89	9709.79	2195.47	2259.33	7079.85	2916.7	4231.94	7894.04	3878.17
			2797.59	8065.6	2379.28	2789.91	5981.95	2514.7	2931.74	5275.47	5222.23
			2399.29	7595.88	1437.95	2419.37	9740.03	3114.86	3585.5	9098.77	4733.2
			2165.27	5978.2	2744.57	2564.59	9816.85	1991.66	3935.55	8634.09	6026.37
			1398.23	6323.03	2503.21	2535.33	8121.93	2425.35	2508.22	8932.75	6180.84
			3414.06	8078.69	3315.27	1544.01	10461.5	2205.32	3423.76	7568.17	3131.21
			4210.28	11217.9	2381.21	2436.93	8516.37	2446.1	3707.41	10958.5	5527.67
			3123.38	5697.95	2305.88	2201.76	8833.36	2968.34	3268.06	7026.12	4991.6
			1978.94	8792.57	3624.65	3243.04	8657.76	2492.1	3254.77	8537.87	2430.25
			3400.46	7430.08	4175.6	2077.36	7490.08	2816.47	3034.64	3065.21	2717.16
			1713.06	8274.59	2354.89	2864.31	10204	2644.57	4106.55	9981.07	5324.2
			3482.51	6702.85	2889.58	1980.42	8106.93	3078.18	2994.12	8267.75	4700.48
			4018.28	7669.58	3207.89	1647.7	6845.79	3577.19	3359.83	4731.96	3365.74
			3733.97	8798.29	1914.95	2567.34	6427.86	3724.8	3587.39	8383.4	5278.82
			2868.51	7726.63	3569.07	1478.14	7776.79	1831.8	3797.61	6988.49	2865.78
			4656.65	10057.7	2286.13	2257.06	7407.07	2581.12	4613.07	9828.17	4109.18
			4799.93	9588	3541.56	2269.64	6855.38	3315.84	4007.14	8646.96	3453.23
			2426.77	7046.3	2712.6	1613.58	6811.35	1840.4	3744.53	11137.1	5008.67
			4417.27	7097.56	3501.51	2376.56	7694.08	3223.89	4609.06	8532.35	4609.57
			2826.47	8650.9	4037.8	2511.28	6183.38	1711.33	3897.12	7911.6	3531.97
			3858.35	6495.61	3399.6	1649.51	7474.4	2582.81	3950.52	6805.57	4280.62
			3551.71	9233.17	2609.5	2565.3	8879.51	2737.07	4111.26	11120.5	3482.05
			4966.11	9617.57	3756.47	2628.24	7060.94	3259.18	3302.51	9110.95	5410.1
			1525.13	8324	2032.39	1440.08	7925.23	3567.47	3028.72	4838.01	4878.7
			3001.43	8674.4	2286.34	1557.24	7639.05	1030.87	3006.8	7884.81	3417.74
			3580.14	8159.48	4028.35	2542.38	6721.4	2820.85	1601.48	8444.74	4245.28
			4739.84	9655.55	3216.63	2525.64	5553.73	1230.01	4306.58	5744.36	3678.46
			3486.51	9096.95	2615.15	2244.2	6983.84	1092.05	3491.54	8184.48	4071.48
			4178.49	6504.8	2611.36	3006	6165.6	1603.56	3124.11	6529.6	3794.03
			2538.49	8378.02	3430.14	1456.69	6631.73	1414.53	2796.95	8010	4551.06
			2606.09	10145.9	3762.06	1574.19	7793.38	2351.88	4720.68	9882.61	3146.95
			2748.43	8760.46	3137.01	1509.51	7057.64	1887.7	2490.63	8151.86	1907.05
			3212.72	7252.65	2700.18	1731.06	9863.64	2429.28	2321.09	9946.94	2660.72
			4239.97	6736.13	2695.04	3132.96	9364.41	2328.85	2563.98	6241.12	2297.41
			2961.09	7526.31	2371.37	2693.51	6664.58	1332.72	2872.2	8944.27	1880.38
			3623.73	8280.62	3269.38	2843.59	7387.77	1815.14	2905.68	9333.03	6001.38
			4879.71	8844.11	2328.27	1816.81	5001.98	1381.83	3264.6	9337.75	3816.42
			3634.58	7814.96	1968.21	2096.5	8415.53	2504.07	4395.15	7918.72	5844.04
			2012.74	5239.29	2292.5	2302.51	8920.57	1963.17	3638.08	6148.19	4772.15
			3563.23	6398.52	2696.02	3078.97	10021.1	2292.55	2253.46	9461.24	2086.96
			3525.63	5599.81	3387.53	2513.84	8464.18	2068.64	1812.62	8102.02	2641.75
			2387.19	6994.31	2910.17	2639.76	6607.21	2626.7	1693.63	7111.26	4212.91
			2380.96	5651.76	3014.7	1936.29	5811.12	2058.41	3923.35	7701.39	2207.63
			3106.06	8491.03	3249.12	2220.35	12445.9	2466.44	2970.87	6710.93	2574.23
			2309.08	9485.84	2346.23	2179.93	8138.3	2137.88	3685.82	7406.6	3637.16
			4249.41	8127.43	2169.01	1950.62	10711.3	2197.18	2364.62	8007.41	5310.57
			3003.77	8374.61	2318.21	1032.08	7668.31	2395.53	2070.57	6501.82	3833.12
			2990.89	8897.9	2156.72	1081.26	7042.98	2597.03	3061.55	8893.32	4068.5
			3595.37	5860.49	2362.54	1754.41	6646.6	1630.9	4031.79	6908.46	3521.09
			1872.56	6255.87	2869.1	1715.53	5421.51	2325.11	1487.17	6966.99	2642.28
			4096.1	6275.66	2267.59	2233.05	8489.42	1943.94	3054.17	9014.45	4222.09
			4992.21	8909.13	2784.73	2078.66	8395.43	1684.02	1583.98	8588.52	4608.04
			2098.26	7220.54	2911.14	2107.41	7121.94	2367.32	3465.01	8235.69	4347.09
			1529.46	7982.52	3592.87	2147.97	7151.21	1922.57	2492.96	6959.77	3306.23
			2106.24	5268.02	2537.59	2197.32	6674.37	1771.96	2366.33	6090.25	2670.16
			3767.94	5572.98	2771.38	2007.98	7220.22	1988.2	4084.56	4348.23	5853.17
			4017.74	8521.38	2333.7	2016.68	5779.22	2420.57	2188.42	5563.7	4010.74
			4494.64	4305.25	2100.12	3143.89	8794.55	2177.95	3397.87	6833.82	4098.86
			4477.01	5245.93	3144.04	2429.3	11686.7	2118.97	4594.33	7970.75	3710.69
			3691.2	3249.52	1668.46	2159.97	8045.1	2269.05	4507.44	8090.97	3727.88
			3164.97	6323.04	3475.72	2101.35	5904.35	1733.05	3444.07	10129.5	4426.91
			2150.47	6819.05	1833.82	2333.52	7783.61	1998.93	4352.44	6260.77	2246.28
			4980.43	5184.53	2763.91	3033.18	7452.96	1792.42	3754.71	7352.48	4151.52
			2846.61	5359.39	3843.55	1510.02	6994.75	2105.5	3619.14	7733.09	4126.64
			2603.84	6392.49	1979.42	1851.68	10682.2	1786.11	4231.6	10140.7	4775.32
			3404.89	5786.71	3274.39	1575.29	10224.3	2309.54	2438.43	4632.67	4091.36
			3606.82	4581.77	2949.89	1796.38	9660.89	1809.63	4137.3	8231.9	2223.7
			4630.16	6451.93	3705.15	2991.21	8113.39	2368.3	4061.93	7377.77	4573.99
			4284.89	3138.8	2056.94	2243.01	5487.01	2624.95	4077.79	5083.54	2095.4
			3392.51	3624.07	2496.97	2840.95	7748.6	1211.44	4260.41	8193.11	3945.61
			2779.39	4831.36	2426.68	2656.18	5592.03	2605.39	4167.19	8905.12	3745.57
			4829.67	6501.65	3828.63	2708.56	5796.18	2746.85	2854.04	7882	4573.25
			1600.81	4223.82	3546.17	1609.89	11718.3	2156.17	3872.27	5477.89	4331.99
			3043.3	6113.08	2203.59	1803.16	7755.8	2096.68	4124.67	6890.18	3222.51
			2484.84	8270.54	2595.27	2043.23	6514.63	1928.89	4416.85	6483.06	2377.07
			3528.38	3331.87	2838.25	2759.19	5835.42	2000.94	3212.64	8843.92	3057.97
			3372.88	7132.09	2552.83	1683.84	5330.88	1852.52	3485.5	7639.71	3843.96
			3771.28	7175.73	2600.25	1693.08	5074.1	1617.01	3596.66	5486.34	5379.88
			2606.28	8472.66	2762.02	2611.86	11442.8	1867.87	4373.26	8820.57	4743.99
			2935.51	6020.97	2780.52	2749.87	12687.5	2624.69	4300.46	6756.78	4375.13
			4679.67	6447.41	2479.76	2050.14	8913.73	1272.77	4850.34	8015.2	4784.74
			3100.48	6078.12	4051.01	2363.93	8832.01	2632.69	2783.03	5958.91	4235.39
			3421.75	6550.28	2746.89	2249.52	9168.74	1816.71	2982.57	6860.14	3940.22
			4360.55	7820.04	2779.94	2463.03	9370.11	1086.77	4044.23	7862.36	5932.17
			4988.09	6495.39	2833.29	2253.29	9113.65	2241.55	3183.45	8678.71	4242.03
			3764.8	7441.2	3008.06	2016.11	7798.79	1040.82	3524.77	9645.72	5157.77
			4402.34	7899.7	2854.4	2094.03	9154.33	2711.26	4196.7	7389.15	3792.07
			4857.87	6109.77	4352.35	2254.69	7476.02	1151.22	4839.02	4658.83	4619.89
			3013.75	6853.88	3686.27	2426.72	9996.1	1542.04	4607.72	7771.91	3157.03
			5556.23	5304.59	2272.25	2179.13	11898.9	2129.71	4871.99	9441.17	5393.09
			1911.69	6011.21	2706.51	2441.69	5291.58	1641.77	3315.63	8281.73	4687.43
			4366.4	7224.71	3021.72	2078.18	4960.42	1816.85	4372.05	8174.54	3331.96
			2199.14	6753.14	2674.64	2696.1	5291.64	2038.66	4372.1	7182.51	3928.17
			1772.82	5327.41	2478.04	2309.88	9295.21	1774.1	4744.05	5741.89	5889.58
			4452.9	6252.27	2446.91	2364.59	8995.51	1814.04	3335.81	7456.56	4521.48
			1452.61	7611.44	2499.3	2582.65	4517.69	2146.31	3174.14	3009.81	4941.68
			2035.61	5622.65	1776.39	1897.62	7563.27	1258.76	3229.45	10558.9	4270.9
			4335.32	5314.18	2183.43	2293.96	10542.5	2483.19	4464.09	9633.32	2248.65
			1494.11	8411.14	2303.49	2034.09	7650.39	1009.41	2793.55	7331.49	4851.69
			4958.7	6012.1	1650.57	2710.09	9433.36	2780.1	3657.53	4364.58	4388.05
			1896.01	5880.51	2146.29	2778.17	8675.74	1852.87	3327.91	5954.29	4744.08
			1103.75	7321.19	1747.82	1751.98	6929.56	1965.64	3793.99	6251.52	3614.81
			3274.68	4548.03	2184.28	2976.71	6106.09	1480.09	1694.01	5078.85	5318.9
			4173.44	4741.83	3267.11	1946.54	5944.73	2411.74	2446.26	7653.74	3796.82
			2718.81	7100.05	3288.51	1694.58	5187.4	1919.89	6189.64	5276.36	4567.67
			3015.16	6540.42	2271.64	2339.46	7626.55	1054.88	3864.68	8259.43	4883.3
			4554.78	5298.48	2646.83	1131.98	9687.35	2832.64	3564.84	6733.13	4683.12
			3083.82	6213.83	2397.46	1813.64	4164.93	3096.27	4050.33	7494.12	5689.03
			1882.34	8127.15	3080.36	2516.38	5514.03	1950.34	4417.18	5678.08	5755.4
			3216.12	5283.58	2789.11	1733.27	8661.16	1966.41	3447.04	8094.31	5211.47
			2601.05	7389.42	1883.04	2109.36	5684.63	1779.26	3364.13	4366.55	3072.54
			3429.06	6241.81	1825.19	1771.11	5014.62	1771.23	4770.97	6590.33	5917.58
			4849.53	5044.3	2472.86	1982.07	6076.52	1645.68	4162.18	5278.65	5613.18
			2776.2	5958.82	2586.49	2459.66	5943.78	1934.7	3262.41	7825.28	4175.54
			5083.56	6259.27	3092.52	1373.57	6009.58	2651.19	4393.83	7459.7	2570.8
			2834.16	6528.42	2742.99	2864.77	3729.89	2393.25	3196.01	7649.18	6631.1
			3535.4	5046.02	3783.14	1849.33	5890.36	1928.78	2217.97	7090.86	4445.63
			1046.8	5672.81	2224.55	1907.72	8767.33	2071.85	4538.17	7075.16	4489.07
			4566.68	5015.91	2237.76	2286.14	3184.27	1972.92	2687.5	5978.15	5675.92
			2530.75	7093.86	2664.16	2016.67	6254.79	2209.07	2693.53	7895.9	5312.06
			3416.22	6189.37	3079.9	2912.13	4464.24	2558.22	3116.57	5958.73	2081.76
			3915.96	7191.55	2180.19	1537.29	2878.81	1873.36	1207.69	9365.53	5878.68
			2585.27	6902.46	2864.47	2101.08	6606.13	2218.79	3744.55	11356.6	5142.6
			3082.63	5190.39	2064.28	2729.04	5987.1	2221.65	2401.09	5265.73	4640.6
			4902.3	5031.27	2238.09	2615.72	8802.45	2538.98	2797.39	4009.72	4948.62
			2542	5076.87	3885.59	2129.31	8806.47	2666.99	3135.13	10637.2	2236.8
			2279.8	6385.02	2401.8	2661.16	5420.98	2362.67	1314.84	7125.68	5703.99
			5857.52	5132.22	2914.43	2672.22	2515.54	2305.87	2923.92	5402.89	3670.73
			2689.66	6372.35	1617.65	2617.52	2935.03	1737.26	1963.46	9731.36	4760.97
			3363.47	3709.37	1692.54	2742.77	2532.25	2240.38	2154.22	9406.89	4970.47
			3629.4	5401.19	3026.99	2232.41	2083.97	2485.09	3151.23	5259.02	5118.58
			2815.95	4717.88	2539.56	2141.46	8261.33	2066.31	2522.31	6169.95	3121.9
			2608.72	3820.13	3044.99	1802.34	8581.9	1248.71	2558.49	7483.88	4255.01
			2143.16	4113.91	2729.66	2784.55	4327.12	1837.15	2070.83	9090.87	4151.28
			4529.79	4799.89	2667.02	2448.79	3737.09	2155.41	3253.25	6154.2	3634.84
			4574.51	3765.55	2123.75	2108.92	3097.46	2612.9	3085.6	6338.71	3231.4
			3786.28	4553.39	2292.58	1703.12	4485.04	2296.11	2453.42	4931.28	5285.4
			3552.16	4117.46	2806.81	2681.84	8479.6	1964.85	1783.82	5956.44	2573.26
			4389.8	6773.83	2764.17	1809.79	4161.96	2013.3	2618.11	8170.21	4114.13
			4036.91	6331.25	3491.25	2107.95	7573.34	1746.04	3842.59	6626.1	4789.64
			4997.32	5174.53	2208	2944.38	4662	2785.64	2825.32	8066.46	3986.42
			2275.41	4564.98	2908.91	1289.59	7232.44	2806.32	2786.12	6222.62	3753.21
			3200.71	3250.5	2861.3	1861.77	7365.97	2328.9	2885.47	5354.46	3291.2
			4036.29	5600.22	2967.85	1572.01		3115.42	3917.82	4839.49	2750.7
			4951.06	3999.71	3007.36	2321.33		2749.12	3340.09	6492.44	1499.34
			2469.19	6738.75	3390.65	2162.05		3322.93	3676.28	7577.59	2591.44
			2610.07	3757.38	4351.34	2784.26		2603.51	3662.56	6099.06	4836.54
			4901.92	3674.21	2885.95	2427.61		3031.4	3312.93	4520.71	2108.29
			3489.95	6259.18	2297.03	1935.04		2826.13	3078.23	6896.44	1444.8
			4164.9	6318.38	2384.09	2561.86		2214.95	1179.63	4451.02	2963.48
			4756.84	5005.94	3309.77	2295.91		2543.14	2137.05	8340.5	3489.91
			4521	4047.88	3764.95	3165.79		2625.39	3570.93	7678.51	3689.84
			4990.74	3733.06	1996.42	2245.21		3643.69	2038.19	7016.4	2481.55
			3897.21	3749.13	3072.34	2004.06		2677.73	3067.9	7495.03	3588.99
			2133.67	3659.96	3068.65	2035.01		2946.63	4930.94	4593.53	2136.01
			4469.97	4059.88	2799.3	1551.05		2688.62	4467.97	8024.76	3642.11
			5018.78	4638.75	2800.62	2209.94		3588.19	3596.43	8791.32	2836.66
			5052.09	5488.39	3763.81	2928.41		2373.05	1966.94	5162.51	3753.39
			4677.65	3502.28	2475.42	1702.4		2735.61	4761.34	10061.5	3813.46
			4881.99	4224.41	3930.89	2901.97		2867.46	2461.36	6695.05	2321.33
			3739.88	5020.88	2182.16	2623.63		3179.73	4351.9	8665.19	2581.07
			3775.16	4941.4	2644.15	1669.66		2428.66	3966.59	8207.31	4959.86
			2455.13	4585.23	3214.52	4705.95		3440.45	3276.58	8893.85	3812.37
			5919.53	3914.42	2725.01	2758.28		2823.09	3451.7	4978.39	4320.79
			1207.61	5974.19	2446.64	4557.15		3278.51	2294.52	5893.13	4281.82
			2807.55	4964.64	3127.61	2357.62		2602.72	3814.06	8790.66	2790.94
			2886.67	3091.47	2672.99	3651.91		1934.69	3043.34	7389.15	3007.96
			4796.14	3885.58	3390	1595.14		3344.47	5806.37	8806.85	3726.28
			3145.84	3646.7	1664.82	1635.22		3865.24	2893.03	5533.45	5270.26
			1950.9	4591.1	4318.62	3873.5		1588.02	3856.02	4984.38	5593.49
			4287.42	5058.3	3257.4	4990.77		3470.79	4341.28	11928.4	3698.13
			4792.07	4324.83	4732.75	3784.13		3503.56	2922.72	8935.57	2837.01
			3415.46	5252.35	2571.66	3225.72		3271.03	1829.47	9327.92	3109.77
			2139.25	4466.5	2256.94	2484.83		2928.18	3592.21	7507.6	2387.65
			2544.94	4949.16	3201.41	3923.06		1583.72	4089.7	6543.8	3739.38
			1338.56	4215.48	3138.9	2270.13		2003.7	3795.71	8616.11	2381.4
			3170	3445.02	3156.76	4173.65		3007	3656.02	8049.7	4189.6
			2919.61	3349.41	3477.83	3823.18		3255.01	3075.53	8385.19	4855.07
			4109.81	3953.18	2540.7	3651.95		3417.73	3632.34	5152.39	5609.56
			4189.1	3753.16	3696.96	2686.27		2092.84	4347.73	6874.57	2648.34
			3262.18	4700.28	3013.12	4517.94		1882.8	3381.82	6891.51	2937.64
			1417.19	6842.98	2873.05	2396.17		2579.24	4460.4	5935.59	2560.43
			3333.11	4379.76	3186.98	2449.55		4061.22	4835.13	7836.88	4090.09
			3578.66	4209.84	2872.74	2947.22		2879.58	3126.61	7775.35	4533.33
			4887.31	3431.21	3385.73	4333.65		2694.18	3621.06	7267	4464.36
			2706.54	3255.6	2812.11	3050.78		3000.75	3898.49	9374.02	2661.73
			2198.91	3818.96	2367.71	2050.54		3669.8	3499.72	7411.52	4441.08
			2873.82	3752.39	3098.8	3149.43		2405.59	5173.4	9879.32	4093.37
			4811.3	5361.57	3712.52	5078.56		2700.25	2124.44	6969.39	2155.85
			1633.93	4578.5	2397.49	5644.72		4087.58	1716.45	9639.86	2928.41
			3749.98	5249.88	3151.26	3478.06		1171.09	3691.69	10723.6	2922.62
			4723.95	5094.7	2456.32	4594.23		2540.1	4225.57	9634.17	2220.47
			4755.73	4530.71	3572.47	2527.84		2950.59	4269.72	8245.86	4828.15
			2067.99	4127.68	2782.99	2269.99		2787.71	6058.22	8749.67	4126.75
			2237.64	6028.29	4147.27	3768.49		3271.75	4268.61	8712.26	2808.43
			1322.38	3808.27	2747.65	5895.87		3835.14	3935.97	9422.23	4581.11
			3909.78	4879.93	3308.32	3181.56		2868.9	2316.32	9249	3261.35
			1617.89	4191.98	2993.44	4988.85		2308.99	1948.82	7949.04	2331.76
			4951.39	5299.56	4218.53	3777.33		4529.27	3210.86	10128.1	4517.94
			2431.97	4402.2	1883.89	2843.9		3156.4	5061.94	10885.3	2280.57
			4231.91	5439.99	3027.58	5029.92		2436.46	3667.18	9715.82	4146.39
			2858.91	4996.87	4219.49	2671.02		2526.88	2242.37	11829.9	3767.87
			4545.45	5170.2	3918.49	5113.06		3122.59	3165.6	9018.98	4020.56
			2923.22	6280.05	2656.66	2214.83		1899.89	3195.42	9293.18	3172.41
			1690.84	3231.01	2242.16	3528.63		2539.47	3180.2	7471.24	4352.38
			4927.33	5214.76	4080.6	2874.56		2491.79	2661.05	6890.51	4178.47
			2642.62	5705.39	3016.03	4887.6		1698.27	1260.21	11781	3766.28
			3642.46	4480.26	1838.17	2949.84		3398.55	3408.38	4941.98	2891.72
			4321.31	4560.95	4875.59	2184.42		2221.43		6953.1	7291.4
				4347.34	2595.11	3520.7		2653.14		9514.06	4266.78
				4343.71	2630.25	3697.05		3592.59		8136.45	2648.09
				4100.73	2158.91	3123.93		4090.84		8622.53	3040.28
				6798.24	2224.76	3942.46		2055.64		8387.31	4759.5
				4128.35	2903.8	2868.11		2405.26		9884.18	4318.04
				4068.34	3376.73	2214.68		3176.35		8959.45	4410.69
				3982.24	3211.4	3625.42		2188.3		7189.16	4972.63
				4136.31	1788.22	5276.75		3654.93		9095.57	5146.78
				3567.07	3512.6	3238.01		2415.15		10201.5	3819.02
				5663.12	2858.74	2683.56		3283.55		8046.23	4668.93
				4022.89	3368.13	2628.7		2544.2		6757.1	4465.94
				4040.47	2361.37	2706.16		3565.58		9239.01	1059.37
				5268.67	1299.92	2511.79		1653.06		7399.36	3423.14
				3997.29	2840.28	3604.1		2417.01		10285.6	5145.51
				4199.59	4456.26	2528.81		1983.27		9544.43	4682.1
				5229.5	2508.11	3650.58		2887.26		9746.44	4337.72
				5802.18	4102.91	4399.44		1648.51		5490.2	4083.75
				7491.06	1562.98	2783.4		2665.78		9426.32	3210.9
				3424.28	2594.69	2516.59		1329.36		8849.47	4371.99
				3944.94	3976.16	3682.72		2690.32		9467.37	3650.79
				3587.15	3725.8	3643.01		2364.18		6799.33	3957.8
				3481.27	3791.46	2859.28		3522.95		9160.67	3363.33
				4560.78	2387.54	3386.89		2822.63		4989.17	4656.03
				5050.13	2783.2	3605.66		3117.99		8160.22	4192.36
				4162.08	3558.3	5714.01		2742.36			4104.8
				3919.97	3101.76	3746.33		2800.46			1447.72
				5737.62	2009.26	3423.72		2400.53			3857.34
				5537.96	2346.28	1933.09		1703.28			3212.97
				4557.86	1242.93	4678.62		2684.87			3981.75
				5391.44	1983.42	3053.81		2627.3			4340.38
				5017.52	2077.73	3128.25		3560.53			2866.78
				4777.77	3596.96	3378.54		2808.79			4731.95
				4490.64	2533.67	1667.36		3475.01			5571.69
				4279.35	2061.54	3144.63		2235.38			3080.11
				5189.62	1104.44	3131.32		2715.1			2174.55
				3517.19	3170.29	3439.18		3173.56			2662.48
				4215.71	2568.74	3931.72		3162.89			1654.86
				5358.19	3532.38	4951.66		3471.51			4702.74
				5171.25	2294.03	3469.75		2790.08			3914
				4709.31	1643.29	2906.19		2710.7			4456.92
				3971.3	3436.65	2861.13		2817.79			4460.97
				4688.37	2320.27	4183.42		2436.06			4410.87
				3875.64	3780.3	3312.34		2439.39			3479.61
				3562.65	2260.37	2881.25		3104.37			4216.73
				5236.47	3476.66	3792.18		2024.83			2760.07
				3987.71	3071.72	3086.84		2068.37			3387.6
				6412.49	1500.73	3093.69		3720.37			2168.84
				4156.58	3173.75	3818.48		1671.12			2325.37
				4803.92	2259.99	3938.76		2949.94			1357.65
				4912.5	2218.51	3262.79		3049.14			3019.89
				9955.22	2046.49	3431.09		2631.99			1903.71
				3694.5	2029.45	3016.14		3041.87			2281.46
				3395.1	3700.83	3285.21		2566.84			2260.67
				4545.89	1676.99	3278.25		2939.35			4632.27
				6009.89	1943.79	3789.71		2978.33			3330.92
				3566.48	4118.99	3092.99		3009.1			2858.68
				4684.52	4453.9	3273.85		2871.3			2975.15
				5889.51	2432.64	2724.46		2741.39			3152.26
				4269.77	1567.32	2954.68		3696.73			4194.83
				5181.96	4333.4	3759.43		3253.61			2986.52
				4218.98	1626.29	3873.83		2745.86			2599.72
				5985.14	2794.1	3077		2622.25			3609.28
				3664.99	1658.25	3241.01		3891.51			3140.38
				3889.97	4142.11	4927.31		2671.14			3598.64
				4137.66	1828.86	3612.2		3381.93			3638.38
				4402.49	1896.86	4168.91		2989.7			3270.76
				3726.69	1857.66	3623.62		2611.89			3325.87
				6384.6	1701.11	3168.56		3023.81			4702.99
				3445.75	1470.73	3282.69		1529.58			3213.14
				3569.25	1962.9	3546.43		3422.97			4055.35
				4085.82	3925.21	5058.73		2505.97			3514.55
				5183.06	1361.35	2978.71		2945.51			3766.57
				8125.95	2560.64	2459.07		1642.34			4767.91
				5762.17	2314.25	3717.09		3444.23			3246.65
				4597.58	3214.04	4138.76		3923.98			4745.54
				3624.78	2064.63	4006.57		2775.65
				4101.18	1418.84	2759.35		3070.6
				4858.99	3295.55	3762.82		2937.08
				5063.76	2720	3462.97		2571.32
				5804.56	3017.24	3658.55		2770.42
				4383.57	2177.61	3847.91		2279.16
				4200.91	2769.42	2214.23		3240.42
					4325.6	3688.34		3277.94
					2355.77	2221.7		3311.66
					2845.68	2592.04		2418.39
					3013.44	2948.2		3166.92
					3107.24	3809.87		2498.61
					3459.08	3368.08		3150.46
					1987.32			3503.99
					2325.57			3098.13
					3418.97			3413.14
					1922.38			2880.23
					3021.45
					2860.33

## Sheet: Fig 5.D_IF_me2_Sinefungin
H3K4me2
	Exp1		Exp2		Exp3
	Mean Fluo	Fold change	Mean Fluo	Fold change	Mean Fluo	Fold change
UI	3476	1	3373	1	4065	1
1°	6127	1.76266	5692	1.68752	6777	1.66716
UI + 1 mM Sinefungin	5217	1	3468	1	3393	1
1° + 1 mM Sinefungin	9222	1.76768	5507	1.58795	5181	1.52697
UI + 5 mM Sinefungin	4149	1	2563	1	3229	1
1° + 5 mM Sinefungin	11020	2.65606	4466	1.74249	5142	1.59244
	UI			1°			UI + 1 mM Sinefungin			1°+ 1 mM Sinefungin			UI + 5 mM Sinefungin			1°+ 5 mM Sinefungin
	H3K4me2 normalized to the segmented nuclei/cell			H3K4me2 normalized to the segmented nuclei/cell			H3K4me2 normalized to the segmented nuclei/cell			H3K4me2 normalized to the segmented nuclei/cell			H3K4me2 normalized to the segmented nuclei/cell			H3K4me2 normalized to the segmented nuclei/cell
	Exp 1	Exp 2	Exp 3	Exp 1	Exp 2	Exp 3	Exp 1	Exp 2	Exp 3	Exp 1	Exp 2	Exp 3	Exp 1	Exp 2	Exp 3	Exp 1	Exp 2	Exp 3
	2779.6	2843.87	3395.43	5236.45	5040.79	7233.09	4391.58	2309.15	4154.07	8319.45	7354.22	5085.16	3496.29	2210.03	2796.01	6953.54	3302.09	4981.62
	1697.96	3350.88	3748.97	5148.27	4219.52	6633.48	5459.39	2050.26	5279.09	8743.82	3325.87	4863.84	3090.44	2219.18	2823.11	7581.38	4414.88	5677.23
	4927.3	4734.72	3698.61	6487.5	4477.17	7034.52	4944.17	3236.27	5266.02	8772.26	8058.78	5054.82	4116.36	2698.51	3370.96	8337.32	4315.23	6345.3
	1981.13	3561.79	3759.75	5725.25	5052.98	7319.39	4376.75	3319.04	3617.54	9014.9	3747.31	5969.37	2986.14	2323.6	3459.87	11159.5	4573.87	5527.35
	2766.47	2801.92	3853.16	6004.05	4828.49	7631.19	4455.7	2171.76	4440.16	8725.36	4559.15	5158.93	6471.17	1996.24	3807.31	12544.6	5732	6091.13
	8269.13	2966.35	3647.77	5106.33	6286.36	6908.13	6328.46	2678.81	4411.41	9036.49	8109.46	5534.3	4104.42	2350.2	3449.11	9702.23	4522.4	5047.69
	2152.16	3374.1	4309.72	7270.31	4645.26	7865.13	5405.71	4378.12	3955.97	9134.53	5633.42	6425.92	5691.88	2726.25	2721.23	10864.3	4648.09	5253.71
	2533.7	2955.78	3446.32	5670.92	4476.34	7634.02	4216.11	2928.85	3951.46	9916.9	5292.74	5007.59	4585.46	2513.1	2802.22	8297.21	5298.87	5291.63
	1910.6	2627.41	3128.45	7146.07	5042.19	6665.57	4618.57	2723.21	3967.76	8040.89	4826.55	3806.59	3661.61	2078.38	3950.72	5184.69	5870.32	3831.75
	3348.67	2810.6	4071.37	5385.05	4845.72	7296.56	6660.76	2163.57	4547.83	8881.13	3859.61	3907.34	4840.46	1929.37	2986.12	16605.6	3887.38	6267.47
	2673.25	4644.8	4156.18	6435.13	5501.79	7275.92	6106.2	3439.93	4753.71	8875.56	5114.89	4669.21	3254.13	2325.18	2979.4	7892.6	5274.87	5197.94
	2850.43	3125	3853.31	5497.04	4706.31	7446.9	5065.72	2919.71	3834.27	11166.9	6179.66	4869.9	4609.25	2252.1	2377.42	10241.5	3864.64	5383.02
	2299.24	2519.76	3242.32	7141.61	5235.98	8311.85	5968.85	3126.59	4428.66	11041.3	6976.92	4538.88	3943.72	2408.54	3758	8854.87	4783.85	3810.03
	2492.72	2910.39	4070.02	5079.32	6904.11	7021.18	5218.22	2704.82	3966.91	9029.14	7055.82	4722.04	3762.1	2255.88	2014.75	8815.53	4108.34	5602.68
	2200.49	3222.34	4230.77	7565.54	5331.4	6653.31	5788.26	2870.67	6069.28	9285.97	4107.74	4446.4	3863.74	2660.2	2840.01	11426.9	3401.49	5159.29
	1961.78	3470.59	3579.24	6371.76	5176.48	8080.07	5019.35	3078.34	4785.34	9878.58	7110.46	4446.39	3449.86	2403.42	3682.78	10033	4035.06	5414.32
	3401.55	2676.76	3430.05	7387.46	4034.39	7281.82	6552.02	3522	5089.16	10518.8	7699.52	4362.86	4238.93	2092.39	4306.68	9624.11	3434.89	4402.89
	1500.48	3002.15	3714.22	5606.54	5593.93	6491.3	4537.45	2629.25	5418.9	8868.64	6376.01	3646.37	4330.69	2380.29	3747.23	11982.8	2740.25	5208.86
	1942.31	3404.51	4442.48	3314.25	5396.63	8051.63	6224.93	3160.21	3898.38	9617.25	6903.47	3704.51	4012.51	2860.78	3655.24	11131	3520.53	6016.06
	2497.2	4837.64	4114.67	5536.69	5339.59	6973.7	5425.16	3383.01	5766.64	10552.9	5121.5	4219.95	3599.48	2290.26	4106.28	11723.5	4420.41	5445.52
	2272.26	3307.72	3426.16	6247.51	4600.11	8240.57	4596.62	4266.31	4680.57	9356.5	6326.75	4388.56	5732.09	2318.21	2448.45	7578.16	8827.8	4445.49
	2031.41	3676.59	3643.52	4791.56	5258.75	8571.79	4685.09	2883.96	4481.48	8753.28	3243.22	4226.36	5707.31	2056.18	4182.02	10453.1	4452.94	4393.28
	2302.68	4089.55	4107.7	6458.94	5901.24	8443.08	5216.45	3368.34	4982.7	10842.8	5505.68	3764.35	4065.73	2751.17	4146.4	13266.6	4844.42	3943.07
	1892.51	2518.9	3611.25	6860.38	5439.87	6681.85	6583.15	3163.82	5348.04	7499.05	5281.65	3476.76	4128.16	1986.32	2817.29	9693.43	5471.73	5375.17
	2196.19	3385.85	4065.1	5478.19	5517.17	8746.32	6788.1	3217.15	4436.16	9604.25	4493.82	4139.82	5768.52	2615.68	2773.68	11680	3175.82	4068.68
	2905.78	3016.55	2714.55	6103.85	6431.92	7030.03	4998.49	4263.62	4253.19	9168.34	7004.92	4031.36	4385.88	2086.23	3575.86	14631	3313.77	3849.28
	1992.51	2685.77	3964.51	6690.88	5549.54	7817.86	6958.62	3548.37	3869.5	9035.55	8066.76	4423.77	4652.26	2871.3	3036.53	12668.7	3807.05	5614.54
	1677.61	3256.63	4133.73	8181.51	4858.64	6650.73	4804.48	3062.84	4725.95	9256.09	5417.87	5035.54	4597.98	1778.3	3389.7	10711.4	3222.67	4759.17
	2561.67	2822.57	3859.11	5792.99	5218.91	6664.67	6895.23	3820.65	5785.82	8824.71	4608.13	4512.29	5744.43	1918.62	3367.38	12908	3950.09	2787.19
	2261.76	3412.74	2797.68	6436.32	5617.88	6417.13	5839.77	4336.52	5449.48	9897.19	8220.73	3901.36	5358.88	2489.89	3417.93	14802.4	4777.06	4678.06
	1536.37	3983.05	3808.57	4970.46	5671.73	6625.76	4918.02	3676.59	5332.92	9157.76	5408.43	3827.3	4019.87	2452.03	2781.26	10301.6	3953.52	5145.53
	1838.04	3113.03	4443.78	5779.72	5844.26	8356.02	6041.06	3734.07	4324.23	9749.78	5767.24	5686.02	3776.28	2432.46	3783.09	12269.4	5753.97	4680.78
	1814.74	3150.51	4231.54	7086.27	5222.85	7147.45	6041.52	3912.56	5626.79	9503.15	3616.02	4497.47	4652.45	2378.57	3218.22	10412.1	3022.24	4666.62
	2967.64	3570.73	3074.89	7302.04	5782.5	6862.78	6775.03	4032.98	5201.25	9699.82	5334.46	4459.24	5078.45	2315.4	2715.04	9495.84	9325.59	3981.3
	1793.53	3118.63	3684.96	7903.73	5253.89	7326.75	6625.95	3037.61	4938.8	8658.48	4390.13	4819.02	3618.16	2367.76	3201.13	15078	3897.95	4653.7
	2498.14	2835.09	3818.84	6819.76	5650.56	6544.49	4332.35	4044.14	4042.38	8352.24	4094.84	6202.4	5649.7	2108.94	2878.86	11929.7	2901.79	5506.79
	2224.8	3497.31	3629.31	5370.7	6239.85	7665.14	6011.09	3263.15	5519.93	7918.96	4746.57	4798.81	4711.63	2224.95	2828.68	11463.2	4916.87	4377.15
	2060.52	2962.19	2641.02	6267.11	7072.95	6446.38	3921.93	3111.47	4779.56	8805.03	4768.69	4728.56	5733.35	2874.82	3425.32	8674.89	4596.06	3264.02
	2428.18	4222.55	3449.03	3435.8	6591.36	5976.5	4672.86	3932.27	5451.34	8351.18	6332.48	4892	4919.24	1953.94	3675.03	11171	6122.53	3991.81
	2732.75	3766.53	2769.3	8659.18	6847.91	6590.32	6111.87	3752.3	4939.73	8726.24	5405.58	4098.5	4246.4	2047.82	2629.62	10542.9	5776.57	4893.97
	1672.46	3011.15	2352	3670.29	5687.68	5981.69	6194.28	4005.81	4566.19	8081.16	5106.93	5019.61	5103.21	2581.06	2743.01	9643.91	4894.84	4229.3
	2612.22	3416.87	4435.18	6858.97	7121.91	6608.15	6232.66	3540.89	6012.42	8785.59	4660.17	3842.68	3891.99	2522.12	3271.42	11759.3	4988.26	5125.27
	2399.3	3442.69	3963.8	5910.9	5284.99	6487.86	4610.6	4449.06	5388.9	10722.4	3025.76	4595.94	4635.75	2395.47	3187.05	15384.1	4424.8	6748.02
	1879.28	3584.14	3427.66	6307.92	5145.14	8221.72	5043.28	3869.85	4151.29	11417	4450.72	4646.62	6283.84	2325.56	2859.92	11814.5	4796.7	4672.85
	2438.28	3875.34	4186.96	5127.27	7454.18	6928.69	6120.14	3849.18	4456.51	10010.6	4364.07	5887.83	4118.1	2466.53	2891.23	13526.4	2332.23	5027.44
	2553.49	3100.53	4789.65	6987.66	5078.04	6871.31	6287.35	3944.26	4048.65	9731.59	5115.66	4491.59	4821.6	2029.27	3085.83	11351.4	3646.14	5713.06
	1946.65	3260.99	3641.65	8275.83	4766.17	6666.62	5996.76	3614.43	4981.79	10948.6	6071.4	5078.06	5946.99	2527.6	2740.35	10745.9	4778.14	4571.19
	3059.75	2576.46	3966.12	3037.35	8049.23	6927.08	4370.49	2677.32	5608.84	7657.48	5104.95	4341.54	4319.09	2104.31	2698.7	11439.1	3496.53	4989.96
	2945.29	2756.86	2360.35	6433.51	6519.12	6480.67	6077.51	3306.87	5448.8	10616.6	5664.29	4638.79	4133.05	1993.61	3401.5	9940.4	3919.29	4250.9
	1857.28	3485.95	4143.96	7624.99	5608.77	7794.37	4319.42	3343.16	5641.28	10445.9	4231.45	5074.98	4179.14	1809.5	2788.62	10803	4553.29	5290.35
	2122.36	2509.97	4226.9	7590.39	6324.04	8036.39	4858.88	4136.82	6158.06	8219.09	4079.99	4594.11	4750.9	2617.46	2832.4	12760.1	3666.2	4093.62
	1394.89	4094.64	4642.83	6168.41	6848.94	7582.45	3661.82	3946.64	4718.16	9138.81	3918.43	4595.6	4817.98	2279.85	2445.82	9518.63	4123.06	4393.27
	2624.6	4804.84	4474.1	6851.41	8589.69	6394.89	7369.4	3877.47	4676.41	9045.74	3921.04	2228.97	5017.02	1975.29	3147.78	12197.8	3871	5172.34
	2765.6	3476.75	3330.72	7096.32	5409.27	5459.32	6103.23	3729.5	4712.35	7945.3	5921.26	2846.21	5863.51	2483.91	3596.93	10652.1	4395.45	5069.12
	1891.31	2938.72	2958.83	6192.82	6052.22	8049.66	6242.9	5676.97	4787.2	9422.52	4182.01	3734.23	4723.99	1959.52	2633.14	10961.4	3180.77	5192.83
	2347.69	3469.32	3495.46	7921.8	7993	7068.37	6503.64	5381.1	3614.67	8079.33	5100.16	4260.98	7221.32	2419.78	2457.83	11875.3	5109.26	4402.09
	7058.38	3432.97	3917.18	6967.18	5870	6707.15	3696.19	3261.49	4285.3	8998.92	6804.34	4107.89	4879.48	1829.48	3201.89	16157.9	4180.07	5187.78
	2193.38	3301.29	4128.71	7675.65	5533.3	6757.72	4577.01	3407.98	4273.52	8235.64	5187.85	4034.89	4674.32	1874.84	3271.26	11113	4075.59	4830.12
	3291.22	3193.45	3367.93	7782.37	5377.07	7238.28	4491.48	4760.82	5245.51	7759.45	3685.82	4943.74	3975.25	2066.26	2758.19	12834.4	4250.33	3782.87
	2686.65	4039.46	3759.72	6799.32	4312.03	6685.3	7449.25	3379	4847.29	8227.77	3837.83	4557.44	4956.32	1985.51	2672.69	13349.5	6424.69	5155.51
	2161.89	3299.31	3372.86	5888.27	5124.51	6951.34	6870.93	3397.24	4643.97	8430.85	6096.7	4075.2	4189.26	1768.42	2940.91	11223.2	4724.32	5296.67
	3081.45	3917.86	3641.88	5797.59	5566.12	7151.72	6266.83	4812.73	4024.71	8798.63	5446.69	4437.1	4319.45	2275.97	2304.48	11148.9	4139.9	4156.61
	2207.69	2993.02	4038.37	4854.2	4894.43	6471.65	6099.69	4434.81	3980.23	8267.28	5812.53	4587.52	4625.07	2479.64	2472.62	11078.8	3993.04	5288.93
	2483.52	4011.99	2844.52	7948.28	5256.96	8077.61	4407.72	4749.31	4727.91	7274.26	4648.41	5106.71	3200.94	2664.24	2972.59	8722.58	4363.16	5192.19
	3141.46	3059.43	3499.55	6391.69	5212.98	8711.36	3798.38	3707.93	4809.69	8617.06	5062.81	3208.41	5002.67	1949.34	3088.54	10781.6	4192.93	4007.19
	3017.9	3255.48	2558.75	8951.06	4898.49	6103.39	3915.65	4646.04	3946.59	9093.11	5973.34	3484.9	3981.53	2899.72	2530.53	11454.6	4325.16	3424.95
	1975.07	3526.95	4349.2	8964.22	5360.32	6085.02	6474.23	3760.53	4298.76	9992.43	4349.5	4299.01	4836.17	2128.28	3254.01	10122.9	4552.4	3797.89
	1938.29	3464.04	2799.7	5358.97	5557.95	6426.54	7281.92	3137.34	4584.59	7806.77	5986.45	2752.18	4365.01	2713.98	2588.64	9846.06	4299.31	5928.57
	3689.43	3211.97	4794.46	7040.17	4958.04	6155.47	7354.86	3608.39	4163.61	8381.84	4087.74	3371.06	4838.83	2421.66	3752.01	6447.37	3222.45	4043.25
	3103.31	3443.21	3247.61	6403.26	5219.18	4567.91	6041.4	3728.87	4840.16	9788.25	7211.76	2434.43	2614.61	2801.27	2784.07	11695.9	4229.51	4591.99
	3259.24	3524	4443.5	6092.06	5162.16	5615.46	6206.1	2654.51	3983.61	9488.98	4699.46	3035.56	2696.33	2612.97	3042.89	10349.1	4266.72	4885.75
	1968.4	3200.51	4147.43	7476.43	4908.68	5643.24	7113.43	3164.87	4610.42	6835.67	6121.69	2476.18	5708.33	2694.97	2276.32	9288.83	3466.29	4031.92
	2251.63	2670	3176.32	5051.55	7665.22	4914.01	6417.02	2392.27	5272	8908.71	4919.04	2899.54	4956.43	2728.37	2758.37	7892.39	3428.15	4946.74
	2636.29	3779.29	3570.43	4347.82	6461.98	5437.77	6817.56	2814.95	6115.31	8922.16	5006.6	3460.12	2842.41	2699.16	2969.2	7631.99	3439.13	4857.4
	2946.17	2888.94	3642.05	6236.84	6548.47	5230.01	6485.4	3084.39	3811.18	9320.57	4588.85	3749.63	4805.42	2782.3	3284.06	7463.5	3123.49	6515.19
	2486.17	3279.86	3199.57	7495.04	6519.53	4779	6913.16	2552.65	6332.74	8923.63	6153.85	3391	4098.04	2473.3	3817.16	7907.61	4248.61	6365.28
	2487.73	3801.4	3052.45	5607.45	5374.92	5460.23	5889.58	3666.26	4018.23	8835.98	6294.25	3170.76	4673.1	2764.96	3240.62	8028.95	4313.61	6000.09
	1874.32	3265.03	3815.12	2674.72	7335.3	5282.02	5932.18	3629.15	4602.79	8319.45	5431.64	3054.38	3963.12	2059.56	3565.99	11347.4	4811.03	7072.38
	2805.65	4509.2	4396.13	5268.34	6180.04	6260.55	6357.06	3174.14	3947.58	8743.82	4928.16	2266.46	3324.93	2481.25	3326.44	5206.13	4968.36	4416.95
	3134.13	3679.54	3578.04	6793.28	4564.59	6008.48	6458.15	2864.54	4966.49	8772.26	5931.07	4153.39	2770.72	2436	3155.92	8752.71	4529.49	5677.37
	1824.46	4786.22	4359.88	3853.98	5213.96	5023.81	6495.95	3480.39	4443.49	9014.9	6209.12	3062.04	2620.06	2379.98	3070.3	10126.8	4240.2	5133.49
	2010.21	3932.33	3194.59	6869.84	5347.02	5038.4	6346.49	2998.3	4285.89	8725.36	4110.91	3052.26	2234.54	2799.5	2913.42	13239.1	5132.16	5554.05
	2441.09	4108.1	3459.03	6384.57	5475.79	5415.55	6358.02	3495.61	3681.69	9036.49	4546.79	3110.1	2930.7	2724.12	2824.95	10090.7	4963.06	4443.34
	2034.22	3356.96	3456.65	6952.42	6192.94	5089.68	5792.18	3669.24	3964.05	9134.53	4285.19	4411.88	4579.47	2543.42	3716.99	10230.9	5530.04	2741.21
	1944.46	3239.86	4598.96	5905.54	5157.41	5445.14	5968.69	3430.91	4519.5	9916.9	5423.65	3007.18	5147.48	3107.06	3596.47	7411.97	2950.32	3871.51
	3327.7	4034.68	3870.39	5727.77	6277.64	5357.58	5773.32	3097.44	4575.67	8040.89	5965.36	3069.44	4642.77	2278.72	3145.11	9302.89	3483.12	5356.43
	2122.94	3598.88	3331.94	5756.98	7217.88	3919.82	4712.34	3612.7	3897.32	8881.13	4890.79	2097.69	6498.27	3122.34	2539.09	10530.8	3983.5	6176.76
	1949.21	2436.39	3253.49	6443.03	5192.44	4924.4	5294.21	3748.79	4676.51	8527.12	3910.46	4093.42	2667.72	2907.05	2990	10298.5	3230.1	3857.92
	2044.71	3196.95	4108.24	7050.57	5754.65	6486.89	5338.68	2894.48	3524.89	8104.26	6624.89	2976.51	4603.59	2955.66	3262.93	8572.61	3917	6854.51
	1629.69	3533.26	4887.84	6987.34	7444.51	4464.59	2294.91	4119.71	4345.44	8875.56	4882.59	3624.9	6178.82	3294.26	3373.82	11204.3	4624.11	5989.45
	2579.72	3773.48	3707.11	8425.53	5424.17	6941.65	2632.87	3614.83	3927.96	11166.9	5466.45	6754.28	5578.3	3065.84	3024.15	9703.56	2901.41	5296.17
	2227.24	3831.32	3408.96	2147.08	6043.11	4097.34	6049.11	4078.9	3867.94	11041.3	5426.53	2573.45	3895.21	3102.93	3189.47	12978.3	4119.34	4413.41
	2365.95	3333.86	3639.9	6599.7	6731.74	5822.84	5565.81	2740.6	4082.22	9029.14	4564.44	3235.37	4399.74	3069.03	3797.81	9289.47	3575.87	6032.32
	1804.1	3177.18	3223.71	5423.69	5310.69	5143.74	6245.81	3476.16	3697.7	9285.97	5122.3	3431	3524.29	3414.04	2972.93	11515.1	5102.74	4835.07
	2501.4	3715.15	3646.2	4537.58	6417.5	6571.41	5204.75	3546.76	3863.37	9878.58	5299.75	3370.36	5992.03	3106.11	2592.45	10540.6	4503.88	4003.23
	2110.6	3671.69	3140.66	6516.66	7451.54	6387.4	5108.71	3291.87	4201.91	10518.8	5090.02	3282.82	2131.84	2422.16	2691.11	10181	4075.95	5316
	2778.28	3202.74	4006.21	5977.39	6006.64	6586.95	5216.3	3980.67	3578.89	7821.78	4621.3	1262.7	3117.23	2857.4	3625.51	12693.7	4312.69	3714.41
	3024.19	3437.66	3633.68	5558.27	6931.33	6329.99	5239.51	5183.6	4333.76	8366.24	4891.97	3067.27	2836.17	3503.29	2450.06	11608.1	4870.99	5470.82
	1677.53	3333.57	3679.68	8721.71	7030.87	5429.49	5495.45	4965.44	4408.5	8868.64	5278.7	2406.49	3920.72	2996.7	3020.62	10200.2	4012.32	4354.06
	2286.17	3724.23	3861.61	4861.85	6399.53	4410.84	4924.68	3660.35	3856.3	8046.2	6054.93	3521.69	4394.94	2192.73	3307.85	11558	4684.57	6956.92
	2079.47	3190.59	3893.95	6427.74	6752.57	5609.98	4392.61	4054.59	3623.05	8024.33	4803.45	2147.2	4940.77	2621.1	3228.99	9484.51	5398.59	4540.83
	1851.7	3663.43	4292.4	6022.2	6468.9	5143.86	4904.65	3478.37	3908.91	9617.25	4630.73	3193.07	4604	3339.45	2784.94	11742.5	3431.75	5244.4
	1873.71	3612.64	3781.37	5697.18	4867.38	6146.52	5321.66	3476.85	4537.99	10552.9	5472.77	2786.69	5753.98	2439.35	3800.35	10203.7	4989.06	5035.33
	1917.31	2995.12	3180.75	5936.52	5678.06	5924.71	5575.63	3439.2	4576.98	9356.5	6064.78	2834.62	5340.64	2633.21	3417.59	11293.4	3921.66	4921.68
	1897.49	2997.19	4092.78	6260.87	6257.98	5800.02	4821.39	3029.22	4800.73	8753.28	6475.02	3431.87	4887.02	2591.77	3125.82	10927.7	4601.57	4343.68
	2479.1	3779.1	3885.77	6822.62	4512.44	5318.64	5432.74	5192.71	3941.99	8393.34	4812.1	2580.8	3786.42	2286.06	2747.77	10073.4	2478.35	5181.42
	2066.66	3228.31	3630.07	6101.89	5913.51	6004.27	6121.17	3290.57	5056.38	8144.4	4728.13	3455.47	2458.59	3094.36	3019.83	12582.6	8916.09	5722.02
	2273.56	3167.23	3515.92	6649.88	5292.69	4560.75	4881.71	4010.33	3173.3	8082.48	4421.84	2584.22	3544.38	1847.61	4443.49	12517.8	5131.86	5363.75
	1742.65	3336.2	3050.09	6205.33	7164.98	5202.99	7282.4	3974.07	4553.47	10842.8	4703.75	3491.68	3981.96	2559.18	2808.58	14737.7	5061.82	4756.57
	2256.09	2422.5	3771.48	5430.34	4524.63	5454.8	5222.03	6101.61	3782.71	8473.59	4946.24	2629.82	3079.27	1899.83	2297.02	9076.75	2561.53	7122.66
	1679.21	2338.87	4190.68	6266.57	4879.51	4114.81	4395.39	4172.23	3566.16	7964.98	6251.71	2884.84	5124.48	2959.23	2826.41	12433.5	3499	7661.99
	2607.05	3228.33	2584.38	6080.62	6927.38	5624.28	5423.82	3608.69	3435.4	8051.35	5202.1	2831.87	5101.88	2701.37	3207.28	13601.8	4082.45	4769.46
	2594.53	3596.14	3767.31	5963.67	5086.98	5394.53	4391.52	4053.57	4737.73	8144.51	7318.35	3060.93	3721.95	2635.99	3171.98	10109.4	4813.02	5162.65
	2145.26	3130.25	2704.5	7478.92	4544.93	5501.52	4676.32	2852.8	4054.55	8710.94	5536.94	3213.22	4030.73	1983.71	3623.26	9807.53	3592.39	4656.16
	1673.69	3524.55	4029.45	6748.9	5316.84	5508.91	4965.23	3093.83	4335.63	9242.21	6577.45	3939.43	4010.51	3168.81	3227.03	12536.2	5983.4	5466.11
	2117.05	2701.09	3347.53	5899.4	6586.45	4526.12	4506.47	2825.18	4129.65	9967.66	7135.55	2567.64	2799.54	3351.08	3199.87	11386.1	4513	4937.56
	2880.17	3190.33	3819.02	7491.61	5378.38	4954.01	4222.33	3349.41	3496.62	8632.15	6839.01	2843.05	3930.24	2614.67	3459.95	9337.03	3211.77	5279.38
	2564.77	4285.9	3983.89	5191.28	6454.34	5607.47	5484.45	3023.43	5350.43	8069.95	6778.28	2943.06	3980.05	1933.81	3030.86	10721.5	3484.59	5750.24
	1987.82	2672.76	4843.08	4997.39	6780.26	6450.68	5179.82	3918.33	3304.3	8062.95	3964.94	2308.49	4310.07	2272.6	2913.87	12023.2	4230.27	3269.88
	2530.21	2886.15	3378.21	7344.99	5189.52	6907.65	3917.02	3757.07	4476.06	8002.73	5775.43	3672.89	3723	1754.41	3494.87	11188.2	6401.17	5370.3
	2297.53	3102.57	3556.8	7387.03	5119.05	5248.84	4228.01	2979.52	3148.88	8839.09	7390.12	3179.24	2848.56	2787.15	3278.42	7304.36	3169.88	4315.38
	2810.89	3291.19	4257.11	5677.34	6464.5	5150.46	4455.08	3465.6	3459.68	7940.87	7353.4	2624.81	4696.75	3471.55	2799.58	11874.3	3933.24	4224.88
	1859.68	4014.29	2541.15	4717.85	5210.75	6144.21	3896.28	3678.39	3641.62	8381.31	7153.14	2921.08	3738.87	3300.76	2888.12	11555	5640.07	3637.61
	2634.98	3306.14	3817.03	6788.57	4986.88	4746.49	4301	3024.79	3203.23	7690.9	4544.22	2577.97	4502.02	3321.12	4149.65	12065.7	5980.21	5177.47
	2540.55	3425.97	3025.88	6080.78	5881.36	8225.66	5088.1	2995.44	2659.75	9311.64	5351.38	3020.01	2664.28	1908.38	2799.03	11111.8	5192.84	4984.73
	2371.21	2824.7	4154.35	5363.85	4850.06	8038.71	4280.34	3617.52	2742.88	10954.6	6254.53	3639.34	3438.06	2911.01	4109.21	10689.2	5355.19	5430.23
	1822.61	3214.52	3854.51	7206.15	5311.32	9726.41	4114.85	3727.41	3219.89	9126.77	5032.56	3428.6	3940.81	3032.84	3090.29	7789.32	4611.77	8241.68
	2305.12	2821.08	3104.22	6440.04	5321.21	8821.76	5541.28	3896.87	3392.6	9378.53	4801.12	3153.14	4434.05	1936.26	2609.6	12518.1	3990.91	5888.31
	2288.49	3298.44	4165.05	4775.56	4527.54	5637.45	4216.99	6095.2	3131.67	8990.39	6255.52	2300.05	2670.92	3184.08	2353.71	9495.41	4597.6	5698.53
	1385.1	3377.84	3375.58	5053.23	4754.86	6149.72	5154.77	3340.7	3585.25	7839.38	5156.34	3473.78	2563.32	2944.85	2887.6	13059.1	8375.8	6246.95
	2373.27	3464.93	3335.78	7801.26	5909.63	4468.32	5337.82	2770.96	3743.08	10125.6	4357.73	2981.21	4638.97	2968.97	2722.84	11514.4	3885.51	4814.61
	3271.02	3182.74	3588.6	5866.77	5634.35	8131.9	3444.57	3044.67	3352.36	11446.8	5363.32	3874.57	3955.72	2951.8	3330.78	12338.8	3950	4288.42
	2636.06	2658.1	3479.41	4637.93	5612.91	5950.75	4073.69	3487.06	3291.47	11077.9	6225.07	2900.73	2687.24	3105.38	2578.75	10181.7	4428.96	3756.64
	1691.23	2359.29	3392.07	6368.35	4291.56	6244.66	5710.56	3071.18	3189.45	10511.7	5178.86	3095.02	4961.83	3053.12	2651.38	9482.55	4071.68	6453.04
	4955.84	3451.26	3889.34	5822.26	4380.65	7727.31	5162.33	3413.53	4297.5	8916.09	4452.52	3149.77	4104.92	2930.77	3700.34	12991.5	8849.85	2805.09
	5848.61	3170.23	3387.56	6596.35	3460.62	7260.01	4868.73	4154.34	3038.95	8418.84	5530.39	3869.37	4813.01	2824.04	2397.45	12079.4	5505.93	4120.69
	1947.96	2847.21	3183.94	7086.81	6184.91	8804.23	5227.72	3141.8	3029.15	8414.05	5106.86	3800.75	4225.57	1879.24	3134.21	7794.48	4681.03	5502.3
	2866.7	3932.36	3303.72	6220.61	5178.98	7014.69	6583.27	3426.73	2891.4	9482.33	8080.12	2898.68	3562.76	2945.16	3816.84	10987.8	3813.39	4517.29
	3021.22	4403.81	3834.47	6048.45	6601.74	6916.11	4069.69	3785.22	3427.64	10763.4	7703.56	4975.47	2794.96	2323.36	2705.57	13943.5	6105.72	4918.48
	1732.11	2878.23	4396.35	4969.57	4378.81	7313.01	5545.9	4732.31	2897.28	7131.6	3743.81	5281.43	5661.31	2515.35	2937.74	12793.1	4283.43	6112.37
	1848.1	3071.63	3655.06	6338.68	3795.47	6756.32	6711.36	3449.53	3325.5	9028.56	4465.96	6918.73	4532.44	2492.92	3221.92	12472	6922.48	5004.31
	4933.78	3623.21	3196.52	7088.03	6293.51	5324.82	3706.07	3415.48	2456.72	10446.1	4582.96	8802.19	3527.7	2802.35	3257.78	8477.47	6525.85	5707.95
	2666.25	3033.98	3075.92	3855.54	4732.11	6817.2	4346	3640.67	3815.02	10458	4286.93	6453.85	3143.14	2632.41	2427.74	10714.2	5597.26	4183.85
	2104.2	4367.36	3713.41	5212.82	5014.45	7377.2	5129.4	2692.15	2713.93	10003.4	7780.95	8020.76	2991.24	2379.83	3070.51	9695.52	6255.4	3877.87
	1935.57	3731.67	3987.9	6900.91	7627.59	7491.77	5947.75	2650.72	3036.5	7525.98	5610.71	8792.04	4164.57	2393.5	2841.36	10949.9	4953.39	3963.73
	2483.12	3009.6	3309.24	6349.46	4638.83	7950.44	4935.19	3046.81	3180.19	11027.1	5300.3	7293.11	3671.66	2694.88	2623.74	11877.9	5712.31	4915.46
	3502.45	2991.45	2882.36	5322.08	5348.66	6429.24	5486.78	4584.16	2770.89	8388.29	8556.4	7529.62	4076.68	2530.91	3387.74	9360.93	3261.39	6131.83
	2003.74	3647.52	3795.34	5934.52	6092.43	6973.1	4976.02	2784.36	3181.82	9324.86	5620.45	8524.68	5223.95	2905.76	3266.09	10938.5	6216.74	5995.96
	1794.58	3984.72	3850.38	5695.64	5145.43	7214.15	4776.74	4149.63	3102.49	8121.58	6393.68	7795.33	4150.61	2554.62	2583.18	8512.83	7382.79	6432.73
	3532.42	4851.64	3521.63	5544.31	5818.22	6699.24	4799.18	3011.32	2726.44	9055.69	5184.64	5311.53	3404.95	2557.08	3528.73	12730.8	3577.86	5511.2
	2737.83	2714.15	3759.14	7062.29	5299.39	6551.73	5984.45	3507.11	2804.19	10289.8	4323.42	6360.91	4734.8	2793.71	3211.59	13168.5	5442	6512.55
	2409.01	4038.28	4138.01	5890.09	5596.72	6293.64	5121.26	2688.28	3035.41	7432.3	4778.89	5561.9	4099.52	2560.24	3583.23	13288.8	3655.52	2667.75
	2810.34	4258.63	3297.71	3554.65	8268.39	7168.78	5503.36	2687.56	3062.42	10846.8	4109.33	8012.79	4356.87	2967.7	3195.34	14237.7	5527.13	3091.82
	2487.61	3989.47	3788.3	4734.49	4561.35	7590.89	5109.49	2952.89	2711.57	9189.49	6574.55	6633.26	3174.02	2314.24	2738.98	9098.82	5870.11	4224.39
	2373.93	3416.9	3366.45	5996.86	8518.93	7785.79	5642.75	2677.1	3338.62	8865.49	5170.5	6802.94	3496.92	3083.08	2757.44	16277.2	4083.41	3466.69
	3054.21	3790.6	3863.38	6706.1	7034.6	7199.11	4438.2	2354.73	5457.7	9316.82	4279.23	7822.85	3696.82	3275.97	3888.61	14821.5	3751.88	4387.38
	2133.82	4353.82	3308.2	4635.63	4781.83	8294.05	5737.34	3195.2	2960.68	8661.14	5578.58	7032.48	2875.56	2408.49	2855.03	15009.2	5213.37	7377.53
	2098.95	3965.16	2595.4	5631.02	4918.3	8651.01	5692.76	3005.25	5987.15	8219.67	5737.43	6460.47	3348.68	2749.38	3283.46	10790.1	4920.02	4926.94
	2718.89	3703.39	3573.2	3045.36	5424.4	7889.16	5078.28	3336.85	3164.1	10202.6	4954.53	7145.22	2919.19	2401.38	2943.42	14467.7	4192.72	2835.36
	3436.65	3125.06	4033.74	5847.39	5506.31	7952.43	5749.4	3682.22	3133.86	12594.9	6683.14	6659.87	3988.41	3210.52	2817.36	14011.8	3360.81	5316.66
	2293.4	2623.7	3221.33	4049.27	6105.74	9549.62	4678.62	2489.54	2728.47	12697.2	5714.38	7497.09	4460.32	3266.16	3775.59	12200.4	4649.3	3264.2
	2651.53	3874.72	3709.25	3152.45	4817.08	6714.72	3790.6	2359.86	2978.74	7731.02	4250.01	7925.74	2515.99	2455.5	4301.1	14384.3	3932.06	7468.14
	1982.18	3573.21	3616.22	4790.29	4334.87	7204.83	4516.48	3509.45	2934.46	10122.7	7485.6	7425.97	2332.64	3265.48	3538.64	14215.1	4244.43	6816.01
	1964.15	4875.87	3515.83	6870.56	4775.37	8212.3	3900.25	3491.47	3029.58	8341.42	3965.03	4542.42	4145.19	2989.57	3150.14	12595.1	4125.98	7091.13
	2085.48	3478.05	4219.68	5170.42	5659.42	8464.14	4923.8	3577.8	2999.87	12476.9	4178.34	7668.32	4465.42	2180.49	3254.28	11766.1	5863.96	4118.86
	1705.65	3691.41	3493.58	4616.63	6026.86	7293.01	4801.96	2849.36	2614.37	7816.57	4896.76	3637.95	3667.3	3079.01	3058.93	11646	3740.18	4956.86
	2200.19	3575.5	3904.55	5666.55	6412.54	8866.65	4449.28	2471.75	3496.99	9271.04	5098.57	6934.15	4036.13	3131.81	3496.38		4458.45	8111.63
	7411.66	3710.76	3868.25	6293.1	8104.31	5973.33	5898.16	3049.42	5958.29	9480.4	5357.06	8838.35	2072.94	2850.28	3009.64		4742.61	6423.57
	1788.4	3881.42	3518.07	4319.54	6163.3	7265.97	5449.94	3856.77	3095.14	13690.3	5337.63	6782.99	4320.81	3262	3786.6		4962.21	4671.97
	2458.71	4156.55	4369.43	6252.61	5158.23	6808.01	5210.81	3832.7	2966.25	10590.4	3585.84	6403.51	3990.15	2843.19	4021.39		3385.57	7281.02
	2516.6	3006.55	2978.74	4665.78	6427.14	7557.69	4139.36	3575.72	2674.36	9056.41	5352.07	6792.28	4379.03	1790.11	2997.98		5570.08	5292.01
	2388.79	3434.94	3830.45	4835.89	6105.73	6452.46	4688.77	2587.36	2912.54	9799.2	5449.59	3737.61	4142.72	2785.76	2599.74		3170.2	5621.79
	1714.7	2906.55	3495.35	4970.33	5331.62	8129.47	4744.33	2832.14	2864.67	11544.8	5431.65	7324.62	3398.17	3055.17	3378.69		4857.13	8128.24
	3058.08	2595.59	2863.74	5374.06	5749.42	6509.97	4287.59	2981.3	2351.9	9179.24	5625.88	7292.39	3388.4	3464.97	3602.83		3870.79	4823.07
	3100.26	3103.39	2285.7	5223.11	7032.77	7652.12	4648.74	3151.51	2534.78	12206.3	6902.55	3025.23	4424.69	3117.01	2832.19		3253.57	7428.13
	2307.01	3450.21	3187.08	6890.5	4660.76	7299.58	5911.25	3718.74	3328.62	10828.5	8387.93	9841.2	3492.28	2671.04	2315.89		3611.55	5585.01
	2655.68	2975.64	3834.45	7827.15	3943.02	6299.03	4483.67	3712.14	2549.96	10072.5	4432.04	5729.73	3560.91	2784.02	3298.63		2786.9	4687.82
	3322.58	2874.4	3966.37	4750.71	5543.18	8780.07	5132.77	3189.21	2713.91	9934.49	4641.31	7243.71	3676.44	2458.52	3987.99		5197.92	3626.17
	2543.34	2909.42	4073.25	2735.43	6258.45	7613.55	4991.37	3107.37	2680.91		9398.4	9305	3374.03	2604.94	3171.57		2873.34	5326.83
	1893.95	4344.67	4082.88	5198.57	6876.67	6665.74	4454.85	2695.49	2896.11		5508.4	7924.3	2926.03	3671.95	3108.71		2776.3	5322.87
	2136.83	3938.61	2946.37	5280.16	6186.86	6601.04	5581.98	3611.64	2602.01		6212.85	9231.07	4500.4	3107.98	3344.12		3516.2	3999.45
	4046.47	2618.48	5614.8	5615.58	6320.88	9122.83	4294.81	2411.63	2859.53		7505.02	9306.06	4360.26	3592.57	2960.84		2892.55	6859.82
	2436.82	3025.39	3986.14	6022.68	4962.77	6843.44	4567.59	3446.24	2440.5		6772.67	9761.92	3713.11	2972.76	2687.97		4756.23	5696.01
	2052.75	2865.3	3933.5	4889.71	5431.13	5890.39	3817.57	3622.19	2079.6		4798.58	7855.98	4185.37	2469.02	4126.36		3574.24	4879.05
	1787.83	3783.33	5041.77	3776.44	8113.56	6557.81	4840.82	4049.07	3039.69		6625.3	2675.3	3534.66	3516.07	2810.93		2425.85	4096.81
	2728.52	2605.26	4957.36	5366.54	7571.18	6835.54	4547.17	3262.91	2236.11		7715.04	6156.72	3735.72	2474.38	2049.57		3737.07	2942.22
	2237.97	2553.72	4578.1	5453.64	6501.24	6949.91	5033.7	3239.95	3093.83		5460.55	7619.59	4238.66	2232.97	3415.68		3009.59	6387.77
	2930.57	2241.07	3424.86	6935.42	6377.95	6692.79	4868.95	3013.47	2642.59		6895.24	8669.92	3991.49	3003.2	3641.01		6694.85	5273.68
	2837.2	3543.38	4726.85	4771.56	6996.9	7857.12	4518.14	3165.21	2729.63		5424.82	8953.28	4164.52	2769.43	3861.35		3153.38	6101.07
	2477.19	2792.02	5497.96	5286.92	4149.36	8668.04	4764.17	3827.46	2378.42		6238.24	8773.16	4469.77	3398.81	1426.91		2928.06	4844.55
	3024.56	3240.39	4989.06	5542.41	7412.68	8811.38	4071.46	3134.56	2158.28		5328.79	6835.47	4477.85	2111.63	2643.55		5458.79	5846.06
	2604.1	3128.34	5194.52	3919.56	4444.41	7945.95	4566.79	3579.41	2902.56		7786.85	7254.07	4038.04	2327.95	4098.08		4303.52	6507.9
	2771.95	3134.53	3930.74	5852.04	6528.05	8034.37	4229.47		2489.89		5940.89	6403.94	2665.7	3387.22	3008.72		6052.56	3733.42
	1516.38	2783.24	5725.64	4466.58	4856.42	6820.37	4578.46		2972.76		5716.29	6125	3136.54	2542.66	4571.52		3579.95	5781.52
	2804.58	4293.41	5066.18	4705.85	4767.11	7548.9	5880.24		2730.55		5610.46	7427.84	3853.69	3084.15	3123.71		4313.56	4158.53
	3488.29	2514.76	4466.48	7390.28	6070.38	5984.55	5141.78		2283			7687.47	4157.62	2331.04	4179.81		5676.17	7017.44
	2390.19	2745.33	3731.44	7235.27	3751.86	6732.62	5529.68		2776.45			6645.16	3958.45	2152.16	3720.18		5104.2	6399.35
	2713.64	2870.3	6240.79	6416.04	5664.71	6080.43	3628.88		2926.98			7114.42	4003.1	2159.75	3713.06		3982.23	4221.51
	2866.84	2605.65	4489.5	3096.28	5075.42	5938.77	4368.23		2753.24			8382.37	3740.56	3463.52	2888.21		5812.64	5841.67
	2146.76	3119.18	3861.05	5085.49	5021.77	6561.43	4761.77		2030.41			8058.51	5049.66	2817.31	2723.03		2830.67	4933.99
	2303.6	2852.26	4357.67	5070.32	5274.68	8952.34	5100.87		2836.13			5709	4379.23	2910.05	3370.45			5138.63
	2249.59	2975.12	4209.45	5641.95	9866	8526.54	4540.86		2718.4			7239.44	2726.46	2032.48	1473.01			6857.15
	2588.84	2496.92	4460.48	7835.53	4233.62	6652.14	5302.24		3007.48			6548.74	4298.02	2628.97	3769.68			3439.84
	2747.84	4388.27	5039.99	6223.94	6966.59	7529.31	2978.76		3373.89			3970.05	3346.22	1812.41	3663.11			4092.61
	2773.89	3218.24	5234.89	5599.19	5307.6	7606.8	4499.29		2899.43			6865.5	3669.2	2064.03	4278.12			5998.58
	3079.23	2660.09	4823.81	5626.84	5655.01	8075.71	5126.87		2302.09			8403.19	5039.74	1762.71	4172.02			5796.94
	3084.55	2460.39	5420.4	6402.44	4815.92	8139.93	3891.8		2281.32			3282.35	3694.63	2469.07	3655.55			4396.03
	2331.35	2893.02	4495.27	6959.12	5566.91	6393.13	4722		2851.09			6853.17	3072.09	2960.93	2782.79			5116.98
	2456.52	2652.16	4411	5840.44	5725.64	6829.46			2716.41			5558.12	4999.13	2480.46	3245.73			6015.42
	2665.9	2963	4889.44	4718.33	4954.58	7772.55			2785.36			7060.89	5275.81	2009.88	4912.82			5137.15
	2185.26	3494.07	4584.92	7532.17	4687.63	7952.64			2556.03			7243.87	3768.93	2881.73	4296.69			5354.38
	2965.24	2366.74	3892.77	5771.47	6129.43	6876.81			2451.72			6497.77	4498.2	2570.96	3018.03			5432.87
	2022.98	3433.97	4837.14	7564.43	6460.97	5351.11			2538.58			5039.71	5156.84	2460.01	3076.72			5011.63
	3539.17	4061.44	5000.5	6979.9	5785.65	6709.8			2747.66			4893.79	4798.98	3136.64	2907.48			3989.14
	3504.99	3253.4	4040.34	7907.71	5079.62	6203.32			2839.36			6074.89	5492.3	2059.54	2477.08			6110.06
	3334.58	3255.67	4506.46	6166.09	4689.56	6326.28			2926.95			4746.91	3716.44	1746.38	3538.8			4916.28
	2643.71	3078.16	5279.02	7511.96	8823.91	7441.02			2769.17			5567.75	3332.29	2005.77	3597.43			5135.7
	3057.4	3484.35	4869.85	6128.61	7015.43	7894.3			2164.17			4536.8	4139.1	2199.09	3574.05			5384.34
	4743.64	3277.63	4251.06	6272.62	5614.3	6708.57			2790.24			5098.81		2101.32	3883.6			7262.6
	2167.68	2929.91	5541.22	6239.13	7341.28	9180.39			3702.87			5938.35		1971.22	3045.06			5780.28
	2476.91	2725.09	4953.63	5782.47	8837.34	8104.39			2498.15			4325.67		2361.87	4089			5186.72
	2437.18	3363.03	4467.12	6047.84	4803.41	6984.21			2136.84			5853.16		2160.47	3994.43			3425.31
	3114.64	2274.65	4020.93	6542.94	9874.89	6607.07			3200.71			5949.64		2005.28	3274.93			7453.56
	2103.77	3977.51	3677.02	6117.94	7757.99	6275.71			3177.22			6185.05		2206.55	4221.69			3686.19
	2522.46	3609.22	4108.47	9143.83	4154.9	8012.43			2993.79			4971.96		2765.61	3289.98			4475.74
	2235.68	2965.62	4257.36	7403.51	9573.6	7048.99			3055.77			5829.46		2180.91	4609.71			5768.71
	2745.9	3279.6	3673.69	5313.89	5647.41	7749.7			3042.29			4909.14			3440.21			4599.47
	3023.83	2837.73	5191.71	8295.87	5569.18	6276.29			3096.71			4678.1			4214.67			5749.4
	2373.81	3345.8	4387.82	7089.93	4740.4	7046.6			2305.18			4965.21			4007.65			7262.72
	2998.46	3153.49	4722.89	6239.13	5112.94	6854.32			2636.56			4932.68			3294.03			5762.95
	2944.74	3779.87	3890.05	6276.1	5650.65	7241.08			3080.32			6448.7			3504.03			7870.81
	3427.43	2520.63	3642.15	6705.45	5091.93	5310.5			2297.61			4743.17			3299.01			3958.62
	3314.22	4606.69	3909.41	7499.29	5611.85	5881.59			3511.03			6421.23			2839.64			4580.06
	3128.31	4191.74	4531.36	6728.1	4921.86	6552.05			2740.79			6192.01			3516.25			5740.87
	2801.16	3143.41	3282.76	7691.25	6438.59	7017.8			5520.15			8770.39			4487.96			4221.83
	2283.94	3547.77	4019	5792.27	4505.56	6232.06			3854.88			4816.9			4390.04			5535.8
	3084.28	3496.01	4249.86	5761.61	3702.26	7028.69			2045.78			6396.55			3546.67			6890.74
	2546.99	3903.52	4449.38	6115.18	5891.83	5274.36			3541.42			5319.53			3012.12			6542.38
	3922.52	3477.36	4978.52	6240.1	5459.82	7286.43			2270.78			6113.43			4131.91			5063.57
	2355.18	3547.13	4455.5	5946.5	5770.25	5382.83			3765.19			5982.21			3341.37			5786.94
	2831.04	2162.2	4100.14	4568.27	5402.1	9129.68			2527.41			5443.88			3930.73			4379.17
	2205.93	3385	4741.42	5092.66	5640.86	6176.62			3038.81			5925.41			4260.55			6572.26
	6065.87	3177.37	4528.8	4057.18	4998.04	8267.98			2564.76			5538.4			3597.74			5719.67
	6625.01	3540.32	3545.93	4532.7	6484.81	7514.18			2632.98			6629.03			2693.46			4080.62
	4943.69	4445.35	5048.75	5121.16	5910.49	6354.13			3008.35			4584.64			4902.95			7296.09
	5995.15	3522.8	3892.66	4515.67	4429.99	6400.74			2406.59			4622.43			4718.85			5644.35
	5652.2	3882.51	3846.51	6181.91	4946.84	5094.86			2162.05			6265.06			2999.75			4099.98
	6751.08	3656.61	4270.01	5777.65	4464.73	5680			2731.06			6383.37			3515.05			5129.01
	5181.63	4389.54	3900.64	5632.69	6226.11	6980.25			2806.78			5725.58			3602.99			5438.7
	6209.15	3301.64	4339.62	7761.31	6312.94	7203.56			2041.43			6877.17			4203.31			5030.07
	4740.75	3922.46	3865.18	5591.65	3959.43	6966.5			2869.98			7101.59			3371.88			4655.87
	5063.38	2817.13	4338.21	5586.05	5366.55	7232.49			2977.74			5349.96			3346.53			4197.09
	4826.11	5239.94	4540.27	5507.58	5596.82	5941.09			2988.28			5553.81			2356.71
	5442.99	3822.8	4143.39	5061.22	3921.05	7665.43			2779.35			5489.24			3366.82
	4800.8	4299.52	4202.09	6149.41	4618.5	5289.69			2659.9			6156.06			3579.97
	6255.43	3126.24	4219.99	5809.48	5595.52	5468.7			2871.12			6169.2			3581.55
	6321	4900.44	4568.22	5976.89	5197.48	6486.88			2762.31			5647.56			3080.21
	6052.47	3228.93	4997.64	6210.88	5191.29	7246.11			2535.72			7648.25			3485.5
	7923.33	3797.1	4651.01	7267.19	5298.53	8206.33			3023.61			4744.65			3129.68
	6785.88	3354.82	4316.21	5689.15	6300.6	7772.16			2278.47			7747.92			3130.43
	6247.63	4197.97	4364.26	6104.79	3995.38	7022.52			2444.42			6716.75			1903.4
	6276.56		4519.47	7994.17	4731.6	8641.17			2340.08			4859.11			2639.78
	6209.32		5672.09	7979.82	4954.11	4979.62			2360.61			6296.54			3370.92
	7682.31		4844.59	3921.97	5578.48				2129.99			6945.35			2593.33
	6374.73		4621.4	8522.99	7276.85				2600.51			6092.81			3595.08
	5814.33		4395.88	4035.98	5750.91				3238.22			6862.25			3077.95
	6164.88		6103.19	5983.95	6625.95				2642.95			5748.94			3283.27
	5881.68		4852.23	7626.43	5427.35				4133.03			5276.49			3107.41
	5918.73		3530.38	5197.4	6268.05				2464.5			7086.33			2072.31
	5335.59		5034.23	7994.57	5631.12				2693.4			3975.08			6241.28
	5226.23		4731.64	7924.3	5954.94				2349.95			5447.29			2767.98
	7735.07		3673.84	6244.06	4858.65				3447.65			6113.73			3140.02
	6466.3		5619.7	9697.44	5707.34				3474.09			5440.98			2358.76
	4994.57		4349.61	5112.41	6237.56				2422.09			6445.08			2419.7
	7330.19		5433.61	6570.5	4907.22				5542.62			7678.86			2715.65
	7100.66		4141.4	7993.87	4196.4				2484.17			8006.8			3753.34
	6271.83		5030.82	7526.92	3454.83				2637.06			7358.01			3384.47
	4828.59		4402.14	4587.33	5472.6				3725.37			5087.48			2768.47
	4447.66		5294.12	7203.64	5514.51				2422.28			4279.87			3766.51
	6087.94		4414.28	7716.75	6512.82				2049.86			7406.3			2530.1
	6073.92		3811.3	5299.74	6845.09				2717.94			6403.94			2899.74
	6214.94		4731.84	6331.53	7024.87				2703.13			7714.11
	5254.09		5840.02	5944.3	6396.27				2170.36			7692.9
	6126.33		3410.83	7542.57	4918.89				2110.84			6252
	4070.11		4428.29	8814.35	4803.04				2172.89			6591.32
	5382.26		4676.7	6830.7	4781.57				2922.15			6791.24
	5848.89		5206.61	6857.46	6772.97				2429.98			6567.97
	6233.63		4297.73	5207.1	5849.1				2351.46			6404.69
	5609		4702.29	8770.41	5071.54				3118.71
	4684.22		4175.07	7753.83	4946.01				2963.24
	3972		4357.65	8392.11	5024.97				2164.92
	4011.32		5635.55	6570.88	6191.28				2274.22
	5323.65		5001.02	9625.09	4867.94				2671.83
	4838.51		5142.92	6307.2	5668.63				1966.41
	6661.36		3933.2	6075.91	5706.09				4244.94
	4719.72		5123.06	6667.6	4813.95				2735.07
	6548.73		4394.18	6779.74	5303.97				2454.32
	4072.24		3689.84	7339.23	7018.78				2902.19
	4770.71		4893.63	8334.11					2682.78
	3557.9		5750.85	4255.86					2771.37
	5851.22		5002.73	5503.76					3921.72
	5655.7		3838.13						2589.97
	4093.74		4620.32						2463.78
	4363.35		4721.47						2856.27
	4669.19		5675.35						2612.78
	3265.61		4428.63						2980.69
	4845.85		5172.82						2425.31
	3188.14		2619.88						2653.27
	4031.02		5230.91						3621.63
	4090.75		2500.09						4821.38
	3518.97		4443.26						3087.27
	3963.62		4404.34						2393.87
	3573.33		4800.68						2216.77
	3904.57		4515.49						2166.89
	5201.11		4966.29						2741.65
	4684.54		5720.63						2091.21
	3227.66		3352.78						2565.37
	5612.3		5051.86						3245.76
	4956.93		4874.4						2463.91
	3601.32		3843.03						2800.37
	4165.21		4587.76						2219.72
	4471.87		4296.49						2335.22
	4078.86		4032.95						2728.86
	4632.39		4840.34						3217.08
	3886.53		3883.46						1882.72
	3447.77		4523.34						2209.41
	4971.91		4339.57						2227.55
	4103.2		4548.6						2228
	4822.05		3986.22						2584.2
	5704.85		5098.57						2930.03
	3392.92		4703.87						1865.31
	8231.06		4050.22						2266.55
	4555.37		3908.55						2167.16
	8800.38		3749.74						2665.8
	6007.99		4028.1						2225.43
	5217.76		4693.24						2360.64
	5019.53		3842.27						2129.46
	3291.87		5566.4						1969.73
	3623.38		4033.96						2298.92
	5880.9		4772.3						2429.66
	7383.43		4993.81						2804.72
	5910.59								2445.54
	6168.34								2880.58
	3482.33								2465.75
	6074.42								2235.19
	6328.18								4144.51
	6861.45								2486.77
	6148.29								2783.51
	5089.21								2473.3
	8003.45								2528.23
	6220.09								2794.47
	5864.32								2497.99
	6544.94								6280.13
	6370.61								2732.1
	6231.2								2530.69
	4901.04								2657.58
	7065.76								2823.48
									3057.59
									2615.74
									2714.93
									2285.28
									2659.45
									1564.05
									2654.02
									2464.69
									2775.16
									3054.83
									3201.46
									3011.72

## Sheet: Fig 5.E_IF_me1_Sinefungin
H3K4me1
	Exp1		Exp2		Exp3
	Mean Fluo	Fold change	Mean Fluo	Fold change	Mean Fluo	Fold change
UI	1257	1	919	1	1524	1
1°	3920	3.11854	4655	5.06529	3846	2.52362
UI + 1 mM Sinefungin	1254	1	1132	1	1346	1
1° + 1 mM Sinefungin	1843	1.4697	1435	1.26767	1392	1.03418
UI + 5 mM Sinefungin	1504	1	779	1	1817	1
1° + 5 mM Sinefungin	1775	1.18019	2207	2.83312	2699	1.48542
	UI			1°			UI + 1 mM Sinefungin			1°+ 1 mM Sinefungin			UI + 5 mM Sinefungin			1°+ 5 mM Sinefungin
	H3K4me2 normalized to the segmented nuclei/cell			H3K4me2 normalized to the segmented nuclei/cell			H3K4me2 normalized to the segmented nuclei/cell			H3K4me2 normalized to the segmented nuclei/cell			H3K4me2 normalized to the segmented nuclei/cell			H3K4me2 normalized to the segmented nuclei/cell
	Exp 1	Exp 2	Exp 3	Exp 1	Exp 2	Exp 3	Exp 1	Exp 2	Exp 3	Exp 1	Exp 2	Exp 3	Exp 1	Exp 2	Exp 3	Exp 1	Exp 2	Exp 3
	1445.56	1010.93	1095.64	2291.42	2947.21	3147.12	1062.67	854.727	1906.02	1414.1	919.695	1465.78	1034.98	689.608	2113.27	1714.92	1345.54	2635.73
	1208.61	1088.56	1444.25	3663.59	1030.12	3462.9	986.334	599.023	1740.88	1507.65	750.995	1279.56	1135.92	733.417	2143.63	931.246	1554.82	1693.16
	1326.7	1109.53	1406.43	3042.44	2590.69	4099.84	1236.38	619.225	1522.02	1282.61	927.336	967.07	1003.26	555.804	1800.35	1794.91	3493.52	2718.79
	1570.84	1022.3	1722.4	3109.59	1225.09	2864.39	727.136	823.852	2266.08	1404.27	2029.31	968.703	1195.22	794.178	2075.27	1592.52	1109.88	3488.85
	1450.53	867.51	1158.35	4684.41	1947.11	3707.78	1004.22	922.044	2443.55	2014.48	1745.6	1315.17	971.361	628.763	2172.33	1600.08	1058.55	2093.85
	1380.66	1073.08	1540.85	4915.96	2854.82	3870.59	1208.97	761.636	1624.75	1530.22	1501.52	1078.7	698.574	857.247	1838.76	1320.13	4145.81	2514.49
	1517.37	1070.57	1666.7	2781.63	2027.22	5079.14	1015.08	744.449	1549.82	1358.81	1111.37	1412.32	1341.2	658.127	1540.88	1486.85	2290.35	3281.32
	1185.76	1216.19	826.205	3066.3	3255.19	3711.72	769.491	866.818	2319.76	1750.64	1692.74	1315.21	906.541	842.858	2164.65	1801.6	2145.12	2268.57
	1380.26	1287.17	1740.07	3520.56	3119.94	4514.82	1077.87	1157.5	1893.13	841.198	879.061	758.168	1066.72	734.62	2014.71	1515.86	2663.19	2082.16
	1465.38	909.931	1805.62	3405.03	1482.62	4553.98	1124.71	832.731	1832.83	1868.23	1444.35	1287.48	977.108	776.505	1802.19	1006.48	3369.53	1860.81
	1249.41	1216.33	702.152	3766.58	2720.72	4499.18	1145.21	965.736	2247.06	1754.06	929.802	1110.55	1060.59	637.163	1798.62	1604.7	1798.01	1095.25
	1211.6	966.38	1417.69	3140.35	2335.46	5225.57	805.8	869.814	1895.95	1835.48	771.515	1817.84	720.417	625.181	2064.57	1705.13	1098.43	2758.61
	1466.86	871.747	787.871	2921.71	1938.26	3774.82	1009.85	629.125	2417.9	1666.35	930.271	1423.29	1210.28	611.184	1787.33	1511.58	1761.58	3819.13
	1265.12	1284.73	1025.19	3508.02	1019.05	3485.05	1696.44	868.288	2186.03	2185.15	1390.85	1605.71	765.945	864.545	2016.04	1208.23	3318.89	3163.88
	2105.06	903.144	1066.8	3833.62	2565.15	4334.24	960.15	1019.68	1339.73	1160.36	1615.67	1716.62	1013.37	881.438	1647.43	1725.38	1896.34	3435.88
	1204.88	1050.96	1571.86	4563.83	2347.31	2897.52	1274.55	655.366	2448.08	2111.19	1167.26	945.918	1091.87	479.025	1803.34	1650.52	1828.28	2309.51
	1154.53	1023.96	861.125	4610.35	2099.78	5651.56	1516.2	895.537	1988.1	1950.73	1063.43	1360.1	1033.31	699.078	1977.89	1259.93	2041.09	3517.15
	1386.45	633.512	1120.72	4647.32	1538.68	4637.87	1014.36	746.535	2000.94	1690.02	1778.06	1847.54	867.434	779.307	2096.21	1447.65	1224.79	2874.13
	1208.26	1062.83	1641.13	3491.24	2408.71	3839.49	988.036	851.336	1794.35	1522.28	1191.34	1968.59	1686.23	645.713	2164.84	1276.66	2108.86	3555.96
	1324.57	1048.42	1164.46	3721.37	2411.12	4447.85	1052.27	1027.9	1960.65	1132.3	1398.7	1829.37	1942.42	760.151	2211.45	1539.58	2646.81	2796.85
	1316	1145.4	801.952	4151.33	2118.37	4074.18	1183.87	900.365	2204.39	2096.77	1698.88	1132.43	1157.09	874.65	2002.72	1648.66	2898.51	2744.83
	1205.11	1616.27	1108.2	3703.28	1676.71	3604.07	1336.81	927.064	2385.25	1634.77	1514.55	1502.65	1134.74	587.176	1329.04	1240.25	1600.19	3009.15
	1330.85	1349.17	928.606	3536.03	1831.11	3803.94	1124.1	837.704	2282.09	1880.15	859.386	1500.74	1442.74	690.595	1236.26	1007.49	2728.5	2572.25
	1228.01	653.754	1118.98	5365.87	2129.11	3263.02	931.87	789.584	2320.4	842.212	1451.69	1635.4	1611.12	933.125	1774.34	2085.18	2811.18	2911.47
	1034.04	1143.1	1058.57	3751.66	2390.74	5148.3	1144.51	1138.24	2439.61	1960.27	954.393	1528.95	1644.7	755.025	1288.92	1581.04	3702.19	2605.87
	1067.1	1269.94	868.168	4396.49	3476.12	3614.36	863.271	589.935	1882.03	1144	1058.8	1034.03	1301.81	750.993	1759.81	1472.24	618.371	3906.78
	1020.57	1363.9	1281.17	4702.66	3688.56	3923.43	1284.26	1007.87	1912.24	1392.27	1555.21	1684.99	1776.2	911.013	1968.27	1139.91	2370.92	3327.96
	1297.48	827.001	1088.22	4221.8	4703.52	3681.51	1307.01	1073.71	2107.55	1411	766.399	1994.96	1248.88	652.795	1952.66	1169.65	2395.94	3681.42
	1441.81	1243.33	1571.28	3646.15	3611.43	5315.83	1045.79	875.324	2094.67	1825.09	970.403	1308.31	1091.86	719.606	1470.29	1653.44	2202.34	2397.04
	1204.44	1087.82	1989.78	4372.63	1089.87	3531.65	1198.64	968.695	2349.15	2029.54	1279.84	2069.32	1382.1	868.483	1664.15	1510.9	2017.41	3201.32
	1706.78	1171.17	1276.17	3951.35	4594.57	1800.98	1051.75	886.894	2128.14	1376.81	1539.03	1330.28	1187.54	1126.57	1777.4	1235.17	969.833	3332.33
	941.73	870.451	870.926	4422.76	4062.28	3873.28	938.127	948.871	2059.27	1454.44	1982.32	837.804	906.417	410.742	1846.06	1838.32	1238.6	831.67
	991.542	1053.49	845.205	4293.01	2316.8	4128.52	1038.21	984.362	2391.74	1662.29	976.704	1955.5	954.225	723.913	1421.53	1195.45	2563.89	2382.07
	1003.75	1144.31	1091.01	4388.33	1697.99	2745.17	1462.7	913.148	1810.46	2369.95	523.297	1695.86	1022.22	916.98	1309.61	1041.15	4011.39	3427.88
	831.778	951.752	1470.68	3397.74	4049.09	3504.29	1272.87	930.217	2169.8	2082.1	1147.64	1667.84	931.2	502.003	1704.61	1587.25	2755	3204.64
	1120.89	1004.21	1258.6	3524.45	5159.36	3157.43	762.384	964.411	1957.41	1358.21	1998.85	1411.01	1076.15	607.561	1631.18	1175.12	3683.43	2824.65
	1131.09	962.189	1046.43	4763.44	3949.47	4965.38	883.89	620.338	2058.66	1481.71	1298.53	1699.96	1545.74	713.03	1626.34	1553.65	1866.57	2502.57
	1387.21	1173.47	2182.14	4539.94	3857.91	2581.47	1245.46	568.786	2523.57	1578.96	1386.33	2079.11	888.942	790.767	1231.29	1647.69	2912.74	1173.42
	1804.27	919.114	1395.46	5581.18	3016.75	3240.58	1034.18	707.644	2079.91	1789.76	1000.29	2270.74	1019.4	1074.84	2252.16	809.664	2227.66	2623.19
	1426.37	807.459	835.285	3652.36	1051.59	2978.34	1346.31	540.996	2233.34	2136.55	1316.65	1269.39	1567.15	1342.25	1844.05	1387.91	3956.73	3552.15
	974.615	1107.17	1400.62	4472.18	2717.28	2840.18	1399.43	1073.99	2282.29	1286.06	1620.47	1715.88	1833.31	683.69	2264.23	1755.95	650.821	2681.9
	1279.96	1175.56	1205.46	2058.69	5608.9	4431.39	1316.65	818.807	2346	1153.65	1146.92	1675.09	1124.82	661.046	1711.96	1371.49	1523.74	1927.2
	985.937	941.923	1322.04	3766.98	2906.01	4302.02	1245.78	905.343	960.796	2012.47	1169.43	1361.97	1144.76	1357.26	1922.01	986.98	2964.65	1348.79
	945.674	1017.06	1077.47	3360.78	3698.13	3354.64	1213.84	999.19	2282.31	2391.26	1537.48	1981.55	1416.17	540.291	1521.96	1891.82	3273.24	2757.19
	1448.24	1344.15	728.699	5101.98	3951.72	3186.91	1129.41	728.341	1980.41	1915.69	1644.11	2102.07	1119.1	569.114	1933.83	845.966	737.502	2152.34
	1880.23	974.158	1246.69	3119.49	5312.46	4418.63	1406.64	761.404	2394.09	1314.08	1832.44	1336.68	1666.9	928.571	2099.24	1311.07	2858.69	4168.36
	1326.7	884.341	961.796	4941.39	1776.91	4088.18	1576.21	786.557	2043.29	1774.61	1207.58	2003.64	1478	584.349	2134.44	1704.2	1893.78	2876.81
	1381.7	1224.39	1649.96	3530.73	3266.49	3437.84	1479.17	945.3	2440.87	1545.84	1569.31	1445.69	1037.46	906.168	1414.74	1761.83	1240.87	3022.56
	1409.38	575.561	1037.8	3969.73	1616.41	4032.38	2721.57	827.24	2305.82	682.23	1324.16	1877.08	1184.03	742.844	2408.95	1028.13	888.336	3370.37
	811.622	999.234	1409.95	3202.01	2559.41	3536.71	877.889	869.412	1109.34	1942.58	1713.23	1225.99	1253.95	550.268	1599.84	1521.96	1387.74	2045.54
	1627.54	1175.94	1108.63	4417.19	3886.94	2525.59	826.509	639.815	1733.61	3943.06	1278	1407.41	1369.72	755.1	2339.17	1347.25	4328.03	3063.42
	1124.07	1076.99	1049.57	3997.07	3569.33	2964.12	1026.03	731.66	1414.17	1897.46	1364.34	1703.88	1472.28	871.575	2413.67	887.964	887.841	1632.83
	1168.51	1254.75	921.278	3565.89	3072.9	3739.33	1456.73	915.972	2504.82	993.563	931.786	2032.32	1437.67	1091.82	1535.8	1221.26	946.332	2073.28
	1341.96	611.81	1019.99	3795.07	2764.7	3965.24	952.606	1388.66	1668.44	1509.82	927.385	2032.91	1355.42	701.093	2043.89	938.128	2535.71	3192.35
	1482.17	1129.84	1756.56	2969.2	1350.76	3597.57	1046.48	588.655	2343.12	2797.99	1445.15	1802.19	1950.1	1024.53	1287.97	1002.84	882.835	3902.62
	1638.33	1517.36	1282.13	3989.69	3714.83	3893.98	1332.71	1038.27	2488.05	2478.93	2216.93	1049.77	774.57	1420.47	3350.37	1471.1	798.303	3624.12
	1337.39	962.871	1026.46	4019	3464.87	5400.18	1569.1	911.842	2598.95	3227.82	225.486	1465.01	701.435	747.252	2384.05	1652.69	750.142	3096.59
	957.776	886.583	1042.94	4969.13	5812.08	3293.85	1947.55	644.133	2277.43	2547.01	1034.76	1569.49	972.75	740.401	1076.87	1751.82	844.068	2766.65
	1445.06	809.228	1035.68	2185.8	2763.75	3445.64	835.118	994.091	2374.65	2359.04	674.258	1555.52	552.96	781.885	2168.24	1900.52	2177.64	2666.13
	1145.78	990.961	1578.2	4181.31	3547.85	3421.53	1641.85	539.869	2227.5	2400.55	960.15	1737.68	457.077	1196.63	1722.2	1419.04	2343.47	3435.89
	1399.32	1304.12	1002.72	4442.01	3005.81	2797.7	1784.47	689.579	2502.25	2551.32	1435.69	1163.06	686.386	726.041	3235.54	1837.76	1252.2	2930.73
	1660.21	1147.16	1364.97	2049.5	1962.5	2890.53	1352.38	1279.54	2095.2	2659.64	825.516	1601.97	1122.01	538.679	1505.3	1198.64	1465.31	2245.19
	1349.55	1030.79	711	3942.45	4985.85	3155.06	1054.97	984.076	2474.72	1587.4	1133.74	1819.13	867.785	848.639	1164.37	1587.56	1103.43	1169.24
	1119.93	878.743	1344.91	3666.75	4714.81	3078.52	1176.9	1345.9	2593.19	2167.51	1074.06	1658.84	926.605	899.966	1540.22	2149.04	2420.52	2957.64
	1296.07	1073.23	1304.31	4386.93	3334.04	4152.09	1087.22	1123.91	1814.62	2175.58	608.119	1768.34	494.762	1319.91	1722.73	1894.23	4010.17	3155.15
	1388.33	843.408	1681.72	2609.82	4338.42	2855.31	1796.84	751.567	2179.84	3125.24	1475.72	1665.64	705.059	870.823	1978.71	1645.32	777.548	2842.93
	1657.35	1021.36	1079.47	3658.83	3349.36	2445.82	1489.1	660.877	2696.25	2750.41	931.738	1597.97	474.959	1123.52	1317.29	1934.68	1572.5	3838.38
	1826.75	897.433	1326.12	3374.98	1685.2	3268.61	964.851	1198.45	2412.54	2156.11	778.214	1403.92	858.206	764.697	1894.14	1677.03	2895.75	3577.23
	1290.5	959.708	874.629	3336.63	3341.08	3869.69	1119.64	1046.62	2314.89	2932.97	813.041	1368.97	1138.09	1074.38	1679.94	1270.28	3071.33	3343.69
	1328.29	963.667	1210.86	4540.69	3381.87	4114.62	1388.07	822.963	2396.3	2363.74	1604.36	1674.3	1323.19	808.865	1315.07	1209.04	1321.83	3797.2
	1816.13	916.734	965.859	3717.53	3538.95	4011.28	1689.88	658.194	2178.56	2345.05	755.392	1627.5	621.907	560.828	2174.94	1080.24	2702.21	4292.14
	1373.93	1121.83	1144.88	4120.24	3431.04	2494.8	1383.51	503.511	1601.49	2783.95	609.382	1364.85	1028.88	855.583	1821.52	1614.87	1955.71	3321.01
	1276.6	1208.07	1084.61	4224.69	4423.1	2431.34	1375.26	986.625	2475.27	2155.42	1533.32	1477.55	1124.32	756.045	1616.97	1848.05	1941.32	4221.52
	1657.32	1224.16	1302.51	5184.34	3737.65	2121.66	1345.76	560.786	2475.32	2386.93	1521.02	1440.35	1022.72	694.057	1027.54	1313.46	3763.65	2889.77
	1341.12	879.587	1023.25	5060.78	2946.48	3552.78	1055.95	984.668	2683.48	2277.66	1005.7	1769.75	1001.22	513.157	1659.75	1782.51	2158.15	2403.13
	1567.4	1019.38	1064.96	4060.64	2665.88	3389.8	933.249	217.344	1901.03	2692.1	1401.87	896.479	1312.36	998.528	1742.13	952.557	3608.57	2697.54
	1375.81	1242.58	896.074	4677.82	4468.51	1700.27	1401.61	516.114	1513.79	2350.58	1324.68	1289.99	1067.36	1064.74	1144.81	1901.79	4296.86	2552.63
	1316.17	1057.14	1179.45	6137.18	2817.98	3884.11	1015.36	565.667	2002.3	2383.92	641.144	1503.89	864.942	580.819	1603.96	1980.8	2421.71	2610.82
	2012.51	938.926	1288.22	4272.02	4300.85	2840.04	1096.51	882.645	1906.82	3249.79	1562.31	1379.46	718.321	623.743	1994.48	1670.96	3672.46	2634.12
	1466.23	1191.11	1915.84	3482.62	2172.72	3250.81	923.229	1805.45	1630.22	1647.89	1542.96	1030.06	953.497	1237.82	2036.14	2216.86	3036.19	1462.46
	1607.18	831.826	1100.54	4476.98	2195.89	4366.78	984.185	899.856	1842.52	2492.55	916.992	1357.37	1023.01	997.485	1605.35	2619.92	4423.06	3333.44
	1448.52	1094.38	1198.64	3592.59	4108.91	3195.8	1288.45	999.166	1934.67	2340.22	918.89	1554.11	1050.72	917.191	1843.87	2842.86	2781.58	1368.16
	1388.89	1360.51	787.283	5068.43	2982.26	3543.44	1268.33	493.31	1846.69	1423.08	986.417	1367.57	1038.34	894.098	2429.61	2411.14	2721.16	2784.39
	1236.27	1318.91	914.772	6142.79	2279.7	3046.61	1262.81	847.306	1958.82	1763.77	1501.07	2162.33	1071.54	1043.05	1858.11	2838.79	3205.12	2577.62
	1453.97	731.715	937.844	3936.92	4461.73	3853.94	1532.56	933.573	1927.2	1774.39	674.308	1391.97	1006.27	926.865	2258.68	2648.74	2702.08	2946.57
	1485.07	1540.45	1380.45	4991.57	3566.52	4069.7	2680.63	928.281	2451.27	2410.41	1440.24	1431.01	1111.18	945.129	2213.18	1302.91	1971.19	2281.97
	1393.98	1077.84	1372.81	3419.47	4957.32	3552.02	1565.62	422.662	2364.99	1552.33	828.153	1510.87	1127.13	800.712	1350.53	1529.92	3726.07	1970.93
	1663.78	1206.9	1049.34	4759.02	3118.82	2793.32	1448.93	1255.14	2176.91	2210.23	1270.68	1248.43	906.337	714.505	1674.65	1640.56	4023.51	2630.46
	1348.74	1035.38	1058.24	3533.95	3196.8	3279.53	1477.14	434.999	1482.43	2147.98	1126.28	1287.6	1128.12	889.603	2253.85	1875.02	2026.17	2217.03
	1315.76	1097.23	874.535	5362.44	3638.19	2237.23	982.107	703.623	1888.27	1227.81	856.96	1888.03	1035.74	1128.28	2023.03	1352.36	4256.15	3226.59
	1804.78	994.228	1055.72	5112.51	2064.2	3302.73	1434.88	601.338	2266.77	2163.76	1083.82	1277.43	1518.4	819.182	1323.97	1972.65	3091.51	3454.54
	1284.87	799.421	1117.74	5574.1	3515.35	3113.99	1547.33	1154.07	2360.52	1564.66	1164.62	1383.7	1089.99	664.472	1627.04	1630.33	3199.2	2707.83
	1560.64	1005.41	990.019	5321.8	5107.02	3639.84	1431.83	1165.62	2263.27	2252.91	919.39	1521.58	939.947	430.555	1666	861.74	2770.34	3481.91
	1333.91	856.239	689.321	3908.28	3187.78	3598.66	891.538	1413.65	2033.69	1427.28	1138.25	1525.02	1076.11	1001.84	2125.59	1442.44	1912.84	2815.67
	1224.16	1042.97	1511.3	5869.3	6355.74	3151.9	1986.91	1348.73	2199.27	1454.82	725.398	1466.95	1414.15	556.095	1622.24	1859.7	2515.97	2720.16
	1578.89	1280.31	1127.67	3433.29	2937.27	4782.16	597.285	1318.84	2213.05	1963.32	804.375	1518.49	1067.82	936.391	1785.95	1767.95	3954.45	1752.23
	1832.86	1026.89	1171.38	3754.1	4775.48	3621.36	1228.71	1694.19	2288.4	1829.17	601.33	1487.27	898.811	1015.26	2252.69	953.82	2599.03	1720
	1379.44	1261.63	1665.42	3210.12	4637.04	3685.88	1693.24	824.657	2299.02	1112.9	663.322	1616.2	1127.12	238.626	1002.46	1232.82	2027.98	3024.01
	1991.29	1309.71	1077.65	3700.12	4875.7	3513.94	1150.78	1091.78	1057.88	1755.08	1277.7	1538.18	877.149	779.501	1838.84	1939.01	2422.03	1382.4
	1289.26	1273.03	975.947	3863.17	3511.31	3568.51	1994.45	1160.2	985.25	1644.44	811.957	1868.96	1091.07	843.822	1699.58	1277.72	2199.87	2641.8
	1216.05	689.274	878.681	4332.59	1198.58	3607.8	1249.86	926.162	664.776	1880.72	1611.64	1669.67	1088.16	1319.5	1470.78	1490.4	2065.28	2677.8
	1226.99	1091.34	814.298	4846.53	3212.53	3635.58	2059.07	1078.88	933.62	1925.97	1272.62	1167.56	919.244	425.428	1560.66	1006.6	4540.24	3078.05
	889.147	869.88	388.124	2872.85	3614	3472.57	957.259	1703.34	645.988	1909.28	1115.24	1691.69	520.392	1128.4	2038.63	1165.98	3598.88	2292.99
	1142.16	778.196	1196.04	2655.37	3272.68	3374.3	1429.55	967.603	1071.35	732.687	2031.04	1796.06	1128.57	633.783	1313.42	1512.44	1764.79	2369.6
	1083.95	699.114	823.129	3780.31	3158.96	4407.67	1142.09	1392.35	1293.75	1026.9	947.561	1522.35	945.603	653.397	2001.9	1170.43	2372.26	1458.77
	615.419	714.235	1118.64	3196.04	3457.9	3217.2	1446.01	909.953	664.456	1395.36	1843.39	1791.3	489.515	769.977	1414.59	1394.54	2605.84	1188.16
	654.722	866.691	1015.98	3216.58	3279.26	4016.04	1142.51	1417.01	600.453	1542.42	994.862	1708.97	854.741	517.433	1763.26	2587.84	2317.72	2603.83
	1406.97	591.879	859.882	2956.51	3668.38	3855.44	1379.12	1055.58	981.297	1509.82	386.404	1853.8	915.949	867.588	1993.35	1712.72	1768.39	2483.26
	1491.09	1086.03	886.549	2720.9	4285.24	5122.18	1674.13	1542.63	794.097	2622.2	1106.15	1610.74	1256.79	656.284	2012.61	1262.82	2275.17	1989.12
	926.332	1199.96	614.33	2705.24	2675.73	3656.82	1324.52	1681.46	1038.23	1543.69	1839.89	2235.57	1251.02	484.698	1948.2	849.182	2004.09	1346.43
	1302.14	838.894	1553.14	3156.7	2352.99	4276.07	1296.95	839.224	1026.38	1088.91	1287.48	1369.74	1190.86	848.042	1740.07	1515.16	5611.7	2101.73
	1065.54	749.02	1163.55	3780.36	3690.87	2787.49	1262.67	1174.63	1173.74	781.61	1434.8	1506.8	998.426	439.044	1377.48	1407.05	5397.83	2482.63
	870.524	826.004	1140.22	3197.11	3454.06	3731.76	1369.13	1620.16	669.25	975.415	1583.65	909.06	1005.45	1014.19	1666.9	1012.01	2539.61	800.024
	1328.68	993.707	1268.54	3662.39	2053.65	3711.32	992.491	1228.47	671.401	1971.67	1543.86	1564.22	934.614	890.04	1632.15	1622.62	3227.11	1537.11
	1576.44	789.691	611.572	3442.87	3091.45	2647.44	1440.8	1314.54	1316.85	1402.91	1668.91	988.905	1026.86	620.444	2930.82	1508.26	2785.24	2778.15
	871.368	830.697	713.87	4834.92	3370.88	2398.65	750.116	1707.37	657.733	1893.87	1298.41	996.675	897.596	481.841	2623.68	993.485	2676.07	3115.17
	1683.58	777.89	1141.27	3540.97	2792.96	2829.71	1305.64	1329.53	1337.33	1033.69	853.261	1040.57	1118.62	851.382	1502.65	1900.52	2213.04	3010.62
	810.921	1103.72	1220.89	3839.03	2875.31	2633.59	1171.6	966.827	1430.69	1096.8	1744.68	1173.33	1181.62	991.94	2062.89	1287.45	2932.79	2847.04
	749.184	913.845	1015.15	3783.92	2513.22	4218.99	1484.83	1061.62	902.461	1600.67	1272.21	996.881	1029.8	510.534	1929.03	2694.09	4688.74	2740.82
	1309.14	753.72	1156.74	3562.73	3359.81	2450.08	1349.12	1283.49	525.816	2223.49	1381.4	1258.49	932.199	947.049	1951.76	1847.26	3026.42	4110.86
	1045.72	838.411	1863.61	3317.97	5024.33	3696.17	1491.54	816.542	1226.7	1125.04	1260.03	698.094	1017.96	823.577	1427.76	1943.9	4103.64	2967.24
	1115.03	565.065	1747.01	3644.32	2703.61	3164.8	906.858	932.113	1017.7	1481.09	1291.01	924.538	1287.75	904.847	1594.77	1094.21	2264.51	2679.8
	1425.31	887.712	1194.56	4887.88	3099.39	4647.85	705.013	1697.12	817.258	875.224	330.98	1098.58	1133.06	982.545	2170.57	1493.88	2133.32	3014.93
	769.888	1169.99	1469.44	3928.53	2247.85	3380.5	1228.92	1377.55	884.49	1339.33	1481.27	1465.88	489.338	706.084	1099.16	1196.83	1896.19	2879.53
	840.787	904.12	1159.95	4565.71	5173.11	2918.64	1056.22	1107.06	1067.81	1343.02	1338.5	1371.96	1223.38	2044.92	1634.93	1571.13	2640.64	3005.71
	1190.04	1076.18	1983.19	3244.29	3559.52	5413.19	1197.51	1325.77	941.393	989.7	1260.31	1197.15	1651.08	970.313	1943.42	1948.59	2131.11	2441.1
	1034.62	1035.89	1201.1	3834.69	5346.74	2550.86	901.867	1203.5	731.421	1795.76	1257.31	1016.62	1195.49	1003.78	1408.84	1506.15	3065.9	2949.34
	1209.27	829.997	768.748	3459.5	8058.71	4703.76	1191.44	1425.42	893.604	1512.37	1740.32	1557.22	1150.28	890.453	1789.42	2487.04	1940.82	2028.38
	1061.98	896.644	1892.26	3684.26	4419.17	1815.39	1311.9	1078.99	1110.83	877.177	1451.34	613.095	1073.77	546.243	1939.87	2102.48	3012.42	2791.31
	869.336	842.603	1317.97	3858.89	4714.68	3766.57	833.584	1140.6	935.697	2321.48	1239.17	936.03	1152.5	661.122	1921.64	2251.5	2728.5	2890.79
	1021.28	1172.62	854.771	3823.68	3418.32	1984.75	945.347	1294.17	903.07	1498.65	1853.49	1203.33	1153.49	481.386	1455.74	1746.53	4142.78	2330.91
	1344.81	791.239	1131.01	3674.62	7481.28	2415.06	860.965	1479.32	876.373	1543.49	1551.81	974.908	1280.1	1013.16	1238.72	2153.88	3922.83	1898.79
	1406.38	1100.33	1730.95	3006.3	5776	4416.66	749.594	856.348	907.602	1270.09	1372.6	1426.07	958.75	1367.95	1654.51	2393.97	2525.44	2632.15
	1581.71	1093.58	987.536	3066.71	5011.7	3304.92	915.303	912.355	846.945	2040.53	1520.31	931.126	1455.66	491.738	2649.44	1919.82	3216.14	2665.17
	1277.79	1130.19	998.87	4370.79	7921.28	3892.21	1019.37	1916.21	910.762	1203.75	1560.4	1431.12	1110.01	585.387	2084.08	2408.61	3494.22	2667.39
	1069.61	779.472	1309.36	3338.45	3032.29	4424.25	910.054	1297.67	847.064	2107.28	1639.32	915.614	936.935	884.926	1803.96	2383.01	1296.04	2611.24
	1267.32	1107.99	1118.39	3870.89	5212.4	3924.57	1222.73	1095.15	834.77	1390.16	1439.34	1090.34	1068.16	983.349	1958.58	2031.34	1968.59	2397.21
	1086.85	994.563	2022.41	3444.03	6941.1	6139.99	1354.14	1532.42	875.681	1006.13	1733.81	795.625	618.862	609.044	1530.22	1797.85	1937.39	2782.11
	1009.81	1076.51	981.558	3740.81	4392.77	2511.89	1118.34	1130.57	1051.13	1155.2	1580.6	922.183	2077.34	975.887	1625.92	2848.22	2956.35	2741.76
	1158.47	1013.51	1050.68	3451.65	5161.57	2720.26	1701.49	851.381	677.171	2039.49	1085.39	1179.4	1875.2	1229.66	1894.31	1608.48	542.85	2061.17
	824.492	781.695	934.307	2650.36	5321.82	2702.24	755.699	869.443	862.451	1138.91	2073.72	1384.69	1724.81	808.66	1810.58	1737.03	857.497	2907.56
	1210.38	851.278	783.99	3959.23	6623.48	4925.5	1794.42	1491.51	863.137	918.112	1529.95	1296.18	2235.89	1060.96	1901.2	1812.75	1900.84	2458.08
	1278.95	990.155	1214.7	4393.55	4466.99	4109.67	942.604	980.884	822.935	1302.18	1713.32	1185.81	1696.42	639.392	1843.53	2476.8	990.579	2263.7
	1509.06	686.948	1223.9	4266.27	2022.3	4041.73	818.342	1789.18	922.327	2546.25	1718.84	1452.33	1842.32	751.987	1377.98	1720.2	2495.78	2327.15
	1267.52	643.314	797.803	4497.42	7456.13	6229.95	819.438	1172.9	767.618	1124.12	1347.35	1239.2	1414.42	780.199	1610.74	1814.94	2943.85	3002.47
	1137.59	1111.59	886.265	4247.11	2916.61	3833.05	737.764	1056.64	1122.78	952.41	1597.35	1175.78	1212.09	916.326	1749.43	2108.84	1854.13	3075.03
	878.208	902.397	1308.12	4213.39	5056.2	3639.74	1171.36	1292.99	1129.01	1420.47	1878.33	1316.74	1910.91	967.348	1865.84	1245.78	2176.86	2860.76
	1476.67	688.317	1220.22	3173.54	8851.96	3863.4	1817.31	1507.29	657.765	1329.26	1320.88	1458.81	1512.65	1093.63	1780.59	2787.46	1609.15	2327.26
	1291.02	1079.25	2105.26	4527.74	7333.62	3343.69	1542.1	1672.11	985.789	1183.08	1685.95	1053.92	1369.03	585.227	1527.21	1582.17	1504.94	2180.37
	1241.62	933.348	1039.19	4110.94	3485.77	2546.88	783.149	1545.01	1594.57	1129.82	1207.84	1087.61	1632.12	894.206	2145.06	1223.2	1718.38	3115.39
	1361.91	1082.75	1425.09	4752.31	5554.42	3633.46	1665.17	1124.18	1046.67	1343.35	691.127	1323.69	1719.34	1010.25	1455.95	2308.21	1477.05	2341.54
	1361.36	825.339	1346.39	2653.6	3858.6	3146.05	1673.23	1289.42	786.996	1746.52	1255.15	1160.05	1663.02	849.698	1405.12	1420.18	2174.52	1817.9
	1725.22	1182.27	1068.79	5812.69	8307.36	3979.37	1559.72	1286.96	713.159	1806.6	1555.9	1195.85	1772.09	723.14	1639.37	2184.7	1245.15	3033.03
	1364.75	944.95	1692.76	3474.85	6471.21	4925.62	991.634	1111.23	781.531	2071.39	2211.52	1352.58	1577.11	523.333	1448.52	2918.48	2019.35	2535.26
	757.993	1120.14	270.195	3824.37	5654.32	3251.34	1157.05	771.395	747.494	1173.83	1752.65	1412.2	1285.33	925.607	1804.19	2146.77	1715.87	3378.19
	1353.21	987.627	1239.1	5785.39	6048.57	3703.73	1148.85	1212.7	611.734	1127.31	1585.53	1396.83	1585	584.248	1723.78	2284.61	848.081	2494.55
	1610.45	1157.39	1129.38	3217.56	3944.62	4660.61	889.432	1168.57	935.416	2214.13	1787.46	1003.35	1288.66	688.438	1669.51	2142.41	1254.66	3495.41
	1380.25	978.294	1669.41	2535.6	5198.4	3809.97	1360.29	1341.11	769.648	1142.9	1923.1	1008.71	2256.51	418.51	1350.44	3008.78	2346.7	2654.52
	809.477	875.033	1273.24	3243.05	6559.91	4150.5	1598.66	1272.25	1095.34	1736.35	1349.19	1443.29	1336.46	689.784	1596.19	1723.36	1643.66	2071.73
	1247.68	1069.54	1026	4806.44	6124.24	2987.9	1138.12	1063.03	628.468	2631.02	1920.45	1015.65	1480.66	991.321	2515.08	2940.24	1217.41	2631.9
	1426.61	995.644	1481.57	3983.16	8761.47	3808.94	1277.63	1016.18	932.769	1333.39	2312.85	1269.72	1439.44	810.267	1654.83	2844.33	1213.58	1776.72
	1373.7	1101.99	1142.57	3023.44	4936.75	3199.38	1202.91	1252.73	804.599	1511.85	1522.61	790.837	1914.2	623.435	1392.77	1287.06	2546.66	3235.19
	1295.53	1085.49	1672.39	3577.83	6936.15	3927.91	1237.78	1268.8	981.804	1348.72	1568.58	1219.31	1460.16	572.144	1910.1	2889.56	2075.24	2883.79
	1232.72	870.939	1113.94	2826.55	4920.67	3915	676.451	1334.04	855.833	1221.89	1859.57	1650.06	1425.45	1362.48	2073.19	2178.28	2214.96	3755.17
	1167.36	791.025	1263.77	3160.51	5507.18	2555.5	1092.72	1595.64	974.154	1083.68	1679.26	1710.64	1678.72	1099.84	2002.3	1953.08	1042.58	3319
	1596.67	1011	1074.22	2979.97	4079.95	5166.98	1572.98	1003.48	943.402	975.366	1873	1202.7	1639.2	618.014	1762.05	2702.32	2017.82	2905.52
	1286.45	854.595	1053.42	3251.32	5112.5	3506.56	1075.14	1655.27	744.821	1007.71	2249.83	1241.83	955.298	1436.81	937.769	2041.12	1411.98	3195.38
	1096	947.148	1517.1	3830.26	3884.01	4464.83	1000.33	1476.65	664.348	1874.35	2147.74	1651.94	1095.29	624.093	1597.98	1938.61	1673.24	2503.44
	1191.94	593.348	1209.39	3585.02	7347.27	3097.65	1168.91	1423.58	545.022	1869.41	1161.2	1590.85	822.042	1201.53	1668.51	1829.59	1838.02	3219.25
	1038.22	1210.6	1736.1	4106.32	3955.45	4082.98	1149.97	892.995	531.262	1380.98	2092.51	1334.3	1134.17	396.201	976.985	2458.01	936.196	3501.44
	1714.46	784.24	1370.52	3467.12	3877.06	2875.42	1170.86	1330.23	931.496	1020.79	1565.14	1791.66	1290.25	594.457	1648.31	1995.28	2142.66	3027.81
	1204.97	1169.75	973.358	2344.2	6768.36	3322.82	1521.13	1281.09	851.725	1660.09	1080.21	969.524	1317.91	716.508	2072.59	2774.12	880.525	3062.86
	926.947	832.993	2047.18	4303.87	2586.7	3359	1000.35	1094.57	577.877	3043.6	1355.6	1700.26	1651.12	599.671	1657.13	2304.24	2117.87	1635.31
	1239.2	779.177	1179.08	3416.8	5006.17	3767	1111.15	1109.17	664.667	2817.55	1421.74	1703.36	1683.77	486.24	1716.39	2143.74	2701.75	2707.83
	1315.12	767.225	1789.9	4517.98	5187.39	4139.52	1497.91	1810.69	656.414	2605.16	1488.08	1083.88	1295.02	784.529	961.111	2212.78	1886.22	2043.32
	1186.44	567.387	1600.67	4009.66	4250.28	4227.31	1027.94	1378.66	707.367	1562.33	1611.91	1021.6	1187.05	614.349	1414.94	1943.26	1399.44	1934.64
	1312.41	807.81	2507.76	4154.82	3677.22	2591.55	1630.3	1217.06	653.919	2380.99	1706.03	907.534	1302.41	1122.9	2157.4	1681.06	2937.58	2974.08
	1662.09	711.96	1890.04	3500.3	2684.32	4843.49	1836.71	1712.23	704.326	1967.91	3007.56	1510.23	1758.58	346.825	2136.32	2345.09	2381.14	2666.06
	1081.68	450.424	1577.53	3057.93	5562.53	4950.66	1177.26	1719.92	810.734	861.027	3313.17	986.843	1757.04	608.919	2075.64	2767.72	1729.69	2812.68
	1386.53	855.732	1147.93	3142.82	8293.27	4441.7	1797.11	573.75	724.317	2119.85	1685.48	975.765	1892.48	1104.27	1944.93	1439.25	2626.65	2706.02
	1428.52	938.239	1216.36	2526.54	9999.14	3796.53	1187.35	1071.85	644.848	1430.25	1835.5	705.331	1224.67	695.309	1760.74	1767.84	2669.7	2564.01
	868.838	997.06	2012.28	3100.31	5001.45	3931.93	1905.42	1221.06	772.662	2254.15	1891.15	962.836	1122.33	678.155	1695.94	1515.13	3797.22	3133.23
	1047.01	445.517	1623.12	3093.71	4360.97	3652.41	1423.54	1497.47	965.725	967.75	2905.24	1318.91	2085.37	513.191	3037.38	2410.09	1711.77	3186.44
	1790.72	645.968	1582.46	4062.99	2501.07	3713.16	1374.1	1707.58	782.099	2883.36	1518.49	1645.48	1604.58	556.264	2998.13	1971.03	1750.2	3283.9
	998.699	837.939	1492.74	5743.16	9906.51	3812.44	801.17	1661.08	598.044	1744.95	1047.96	1008.88	1367.06	496.247	1894.35	2157.72	1277.07	3821.54
	961.622	668.557	1142.55	2699.21	4581.69	4049.54	1448.65	1312.04	520.053	1580.85	1853.94	1544.31	1219.11	1079.61	2094.77	2587.48	4312.13	1618.2
	1366.64	558.879	1994.54	3959.25	4226.43	4123.01	1721.75	1122.75	986.18	1449.73	2031.68	906.688	1261.99	551.798	1827.09	2042.57	1839.38	2530.46
	844.748	871.551	1337.48	4350.37	5475.76	2223.33	1881.13	1311.83	592.766	1643.38	1260.76	1192.86	1396.62	394.734	2073.72	1495.86	2335	2860.54
	1041.53	510.826	1437.45	3085.73	11231.5	3824.82	1492.1	1509.15	659.126	2135.92	1940.3	1587.31	1278.69	447.167	2260.54	1662.96	718.519	3281.33
	1613.42	576.282	1956.02	2790.89	7110.06	2698.46	1928.65	1460.62	600.718	2168.79	2816.14	1241.82	1672.73	1080.6	1985.26	1580.42	2028.22	3282.22
	813.273	925.9	1518.07	3193.86	8516.46	4587.83	1479.68	1732.62	595.489	1166.41	2640.29	1237.74	1005.91	940.614	1909.2	1673	2427.79	2228.74
	1375.57	472.999	1872.18	5262.19	6392.85	2425.04	1705.91	1629.97	844.109	2262.1	2962.14	1090.54	1060.3	727.101	661.655	2159.06	1271.46	4006.66
	1091.93	571.985	1703.43	4040.27	4005.14	3923.53	1242.61	1034.76	711.238	748.011	1999.22	1345.35	1505.59	483.926	880.907	1585.46	2354.38	2927.85
	1449.26	862.913	1794.78	3983.22	3921.55	4207.87	1342.12	1577.23	634.848	2099.31	2845.69	1151.67	1321.05	483.077	2017.44	1710.33	2385.67	2302.72
	897.606	724.576	1402.19	5245.52	2391.03	4261.5	1788.14	1173.4	699.996	2157.3	2693.34	1005.39	1613.24	609.006	2231.32	2913.41	2810.55	2899.24
	951.882	616.627	1438.77	3900.67	10660.1	4341.09	1534.59	1496.31	897.183	3360.72	1589.43	1037.27	1596.02	490.033	1918.54	1632.17	2011.24	2438.34
	1097.19	554.357	1378.03	3617.36	8488.33	2379.97	504.546	1368.26	530.768	2574.04	2193.78	1144.2	1317.61	585.663	1139.86	2123.98	3061.07	949.216
	1425.72	773.934	1399.01	3959.86	4455.79	5412	1375.72	1785.91	894.2	3840.6	1539.23	1287.1	1289.45	835.785	1567.83	2172.25	1487.51	1686.49
	861.015	634.885	1750	3917.21	2980.8	4955.31	1293.37	1335.33	698.483	3049.49	2037.32	1254.42	1656.69	601.897	1862.48	1500.49	1554.49	3281.21
	1213.36	777.209	1888.7	3933.63	3761.4	5877.2	1691.85	1565.28	551.337	2997.59	1940.28	1428.14	1942.98	502.915	1895.97	1667.65	2310.99	2090.74
	1186.78	639.402	1636.91	3313.89	11714.7	5312.48	1183.26	1271	880.771	3599.33	2419.78	1124.49	1237.94	826.75	2023.88	2130.89	1558.08	3418.07
	1252.96	514.893	1868.93	3547.09	7156.12	4701.24	1709.4	895.597	768.432	2824.88	2413.72	1394.45	1603.31	391.296	1499.77	1775.82	1812.02	3258.56
	1171.47	557.714	1505.95	4031.57	6789.37	5495.2	1447.28	1451.29	769.523	2943	2298.41	1249.99	1534.93	506.896	1451.81	2022.32	2804.3	3298.09
	1726.7	616.174	1855.03	3448.63	7328.33	5314.36	584.27	1397.2	650.159	2840.93		892.521	1102.69	562.003	1627.59	1953.24	1175.56	3678.21
	1348.86	977.849	2165.61	3153.55	3741.86	5243.53	1212.37	1333.56	639.182	2562.34		2096.4	1588.41	637.92	1153.01	1675.47	1708.69	2112.17
	1208.93	593.105	1623.52	4044.8	5976.18	5086.06	1620.41	1473.7	1085.3	2178.95		1586.88	1533.86	387.966	2001.19	2051.12	2202.52	2773.23
	927.688	656.437	1539.56	3740.64	5880.89	5244.83	886.346	1115.56	498.835	3458.69		1970.41	1276.14	1105	2269.55	2191.99	1652.17	1676.86
	1323.46	543.218	1244.04	3621.15	6536.48	4504.8	965.717	829.685	986.5	2861.99		1494.04	1561.62	998.189	2632.45	1759.59	812.971	3113.17
	1417.63	798.21	2120.53	4224.92	8346.09	3193.58	1275.48	1198.79	1208.47	2031.9		1965.86	647.488	1200	1920.14	1883.43	1412.75	1899.34
	1411.41	462.575	1746.97	4833.16	6209.81	5681.69	1553.99	1406.01	716.987	1795		1341.72	1870.33	552.316	2094.41	1837.69	2127.48	3144.3
	1067.36	582.698	2245.81	4211.51	4802.38	3381.2	811.261	1490.65	636.7	2346.6		751.644	1646.65	1253.17	2061.57	1664.12	1439.42	3135.94
	845.574	825.72	1880.82	3533.91	6199.51	4328.56	1204.18	1599.75	835.974	1252.62		987.723	1328.93	506.309	2265.08	2121.76	1919.49	3236.2
	994.68	492.56	1437.01	3593.33	7752.03	3048.33	1455.07	1676.58	1285.35	2091.27		1249.46	1922.52	421.854	2222.84	1964.67	2095.6	2873.45
	1008.76	561.958	2219.45	5557.38	1659.06	4028.22	1974.69	1389.37	531.634	2308.52		1602.91	1557.41	699.916	1986.17	2034.97	1646.12	2436.3
	986.821	621.021	1788.03	4899.9	2011.64	5192.5	786.431	1213.69	559.68	2122.76		913.862	1413.34	478.373	1630.09	2039.45	1987.73	703.5
	1409.81	1121.44	1944.03	4003.82	4418.11	4925.76	1827.59	1192.3	1241.48	2952.39		1661.67	2263.2	618.048	1539.92	2654.54	1671.13	3838.18
	1530	756.721	1614.5	5593.13	9040	5528.96	1191.14	1259.61	420.226	2878.31		1210.87	1585.89	1191.74	1729.04	2913.24	1337.37	3152.25
	904.227	643.667	1568.51	3368.15	5198.17	5190.56	1311.26	1323.15	844.455	2577.39		1198.43	1488.51	526.989	1410.34	1226.99	2553.51	3670.28
	1057.14	797.208	1975.41	3321.7	6345.05	4818.15	1090.05	1105.62	700.49			1171.76	1471.25	513.842	2167.86	1804.73	1224.63	1580.44
	1104.56	696.04	2013.76	3882.58	7175.19	4314.73	939.627	1009.59	723.153			1465.02	1563.61	490.091	1819.2	1367.55	2474.66	3661.71
	1402.4	510.974	2076.42	3580.07	5843.48	4758.03	872.764	1443.09	1290.65			1934.57	1995.82	505.713	2551.21	922.558	1984.77	2815.67
	1273.21	710.526	1642.87	4184.71	6739.44	2933.55	956.32	1378.97	1107.78			1074.52	1816.45	1042.96	1562.72	2149.19	3475.34	2720.16
	1243.64	672.838	1264.77	3881.7	4663.15	3076.1	1308.51	2536.39	711.005			1327.39	1834.63	1007.36	1379.96	1584.16	1479.26	3342.18
	1240.37	551.487	3045.75	3644.71	3804.58	3733.14	954.987	1542.91	598.355			1631.63	1539.62	538.434	2425.2	1422.8	2502.54	1752.23
	937.492	936.435	1680.87	4645.99	3740.28	5048.94	904.958	988.827	769.108			805.985	1885.78	605.43	1472.31	1579.3	2510.66	1720
	938.036	915.419	1945.41	4134.92	7592.66	3406.67	845.84	878.274	698.453			1199.99	2246.66	523.836	1629.57	1922.52	2515.63	3024.01
	947.991	678.14	1897.76	4049.39	4775.04	4215.46	1003.54	1484.1	763.35			1688.84	2521.92		1776.05	1354.51	1674.36	1382.4
	1187.58	842.546	1774.12	4576.45	7518.46	4174.34	1678.7	1866.47	816.973			1134.22	2997.16		1456.86	3133.94	1521.62	2641.8
	774.234	637.587	1080.57	3867.41	10129.3	4267.91	1332.14	1436.5	777.234			1738.65	3390.67		1552.78	3109.11	1828.71	2677.8
	1328.54	794.103	2183.18	3620.63	8708.34	3216.84	1127.95	1214.56	828.574			1819.95	3228.92		1610.46	1457.35	2601.45	3078.05
	1548.99	483.338	2168.72	3822.33	3371.5	2468.51	1292.78	1600.81	907.915			460.528	885.236		1840.11	2442.27	1869.72	2292.99
	919.014	804.455	1912.29	4295.58	5338.66	3754.66	863.838	970.724	721.572			1337.11	3194.08		2126.84	1863.92	1838.19	2369.6
	655.979	647.616	1851.43	3042.16	9755.34	4134.13	1601.32	1380.76	1096.37			1735.58	2847.64		1829.19	2021.16	1954.47	1458.77
	1218.79	860.44	2173.56	4108.36	2210.58	3519.99	1662.82	2157.43	908.146			1095.79	1933.2		2680.77	2307.63	2440.76	1188.16
	817.479	642.768	1254.32	4672.05	7863.05	2747.93	934.713	1156.86	927.83			1487.91	2105.82		2913.11	1987.58	2010.45	3873.5
	981.547	920.527	1499.39	4040.61	8376.88	3026.6	1304.3	1561.76	1091.78			1933.89	1972.91		2031.88	1311.08	1312.27	2603.83
	945.979	636.58	1788.81	2032.07	4363.26	3494.84	720.286	1391.86	942.786			1681.95	2234.95		1864.27	1755.77	2359.28	2483.26
	1339.64	1017.65	1909.54	4438.24	10185.1	3763.83	841.411		1014.46			1347.44	2179.61		1796.38	1033.79	1614.63	1989.12
	1093.56	849.449	824.006	3395.3	2597.9	2146.93	1406.36		1001.8			1250.35	2077.82		1801.5	2037.71	2266.23	1346.43
	1498.92	561.617	1441.45	3422.74	12628	3669.75	1008.43		1198.57			1348.4	2211.01		1993.19	2876.24	2392.93	2101.73
	1234.81	490.427	1989.66	5366.48	6225.97	2837.69	1519.57		1150.39			1415.95	2425.4		1840.99	2069.43	1992.88	2482.63
	1222.23	858.208	1697.47	5163.01	6356.28	1947.56	1403.66		858.925			2148.58	2407.47		1930.82	1959.81	1727.53	800.024
	1304.38	503.348	1885.8	4502.32	9008.81	4631.49	1032.41		927.306			1882.6	1970.2		1813.75	2103.69	1424.27	1537.11
	1366.96	1041.91	1758.48	3714.27	7714.77	3659.95	1655.87		1009.75			1573.45	2366.43		1982.96	2159.89	2065.97	2778.15
	1415.92	622.961	1348.51	2865.01	7464.14	3451.37	1002.02		1015.55			1721.45	2027.91		1778.43	1508.37	1634.46	3115.17
	1390.39	1068.4	1923.65	5034.56	4783.4	4228.93	1182.99		1024.24			1100.86	2385.04		1298.29	1106.67	2254.26	3010.62
	1405.9	875.939	1639.42	5372.18	6713.11	4756.21	1001.25		1338.98			1175.42	2485.45		2462.62	1939.72	3511.3	2847.04
	1143.05	959.878	1154.52	2971.51	5859.1	2689.08	1325.19		963.589			1482.6	2754.31		1881.13	1544.25	2000.36	2740.82
	1808.95	1417.64	1113.15	2741.19	4101.93	4583.78	1693.21		1020.45			1818.52	2404.41		1568.76	2065.37	2938.96	4110.86
	1392.85	1511.9	1769.99	4673.5	7526.64	2816.98	1291.22		879.914			1698.34	2429.7		1633.12	1895.32	1492.14	2967.24
	1165.78	605.255	1827.43	4633.38	6167.87	3674.38	1610.45		1847.13			661.57	2926.59		1752.52	1637.46	1182	2679.8
	1319.73	753.59	1803.1	4095.34	6544.81	3835.04	1767.26		1140.8			1674.86	2301.99		1752.12	1077.76	1855.74	3014.93
	935.203	854.876	1377.93	4309.41	7588.04	4653.54	1500.28		791.224			1398.54	2646.72		2342.06	1246.77	2988.46	2879.53
	1470.45		2155.02	4068.74	5749.65	2743.57			926.538			1076.72	2573		1856.32	1564.87	2415.41	3005.71
	1569.84		2176.9	4452.22	5588.43	3500.14			696.169			1458.62	2066.84		1600.87	2252.59	3356.93	2441.1
	710.673		1819.52	4244.45	5345.53	4521.92			1109.59			1794.16	2343.02		1738.97	3134.23	1950.91	3669.24
	1034.84		1636.37	4179.38	5866.42	1980.84			954.642			1381.65	2383.2		1741.98	1329.4	1267.59	2949.34
	495.26		1562.65	4236.59	5666.17	3319.91			1252.05			1117.09	2060.6		1742.46	1954.18	1647.25	2028.38
			1721.86	4372.83	5126.02	2477.76			1136.92			1689.9	2279.61		2153.18	2112.89	1786.78	3997.8
			1286.14	3207.87	5274.14	2687.76			1019.71			1842.66	2477.27		1575.83	1601.01	1695.29	2791.31
			1974.39	3990.09	6664.67	3752.23			1022.03			870.099	2308.22		1029.16	1666.82	2327.21	2890.79
			1648.62	5249.39	4245.71	4267.61			828.557			1720.78	3398.61		1612.58	2532.26	1365.05	2330.91
			1811.19	3710.09	5713.37	3280.4			1786.44			934.617	2543.18		2057.28	1243.53	2313.24	1898.79
			1889.75	3920.89	5734.95	3378.73			869.06			1244.66	2457.54		1528.18	1247.85	2002.88	2632.15
			1960.07	3832.58	4931.32	2873.42			520.959			1157.6	2977.88		2246.26	1811.19	2514.8	3291.06
			1584.74	4000.24	4196.68	4315.17			836.358			1148.42	2328.93		2347.14	1633.69	1511.81	3244.33
			2278.73	4438.98	5304.37	3686.15			1487.25			1256.64	2517.93		1756.96	1290.69	1619.16	2665.17
			1988.12	3959.23	5113.08	3842.35			1113.14			1286.64	2459.07		1830.21	1870.52	1507.13	2667.39
			1366.13	5394.37	6585.48	4214.74			1372.72			702.639	2317.88		2144.82	2250.83	860.677	2611.24
			1170.51	4494.68	5893.77	2514.68			914.23			1389.21	1614.6		2433.94	2005.58	1160.16	2397.21
			1887.55	4088.67	5464.35	3912.78			1298.66			1493.33	2275.55		1441.65	2029.07	1601.61	2782.11
			1670.77		4736.56	4813.56			1458.7			1602.32	2651.44		1730.71	1500.48	2692.98	2741.76
			1883.05		6152.84	4752.98			2100.15			1700.74	2441.66		1963.36	1357.7	1268.44	2061.17
			1983.8		5600.87	3854.83			1183.68			1305.02	2521.65		1758.81	1822.86	2817.54	2907.56
			1876.49		4349.2	4564.07			2009.51			1447.79	2390.43			1440.14	1884.69	2458.08
			1590.97		5365.92	4176.58			1024.87			1220.83	2011.86			2498.08	2050.72	2263.7
			1658.98		5110.3	3006.44			981.25			1240.89	2950.82			1405.97	1660.87	2327.15
			1821.62		4556.64	3772.49			1461.54			2045.61	1701.13			1739.16	2368.38	3002.47
			1943.46		3857.07	4481.76			1303.59			1580.53	2737.07			1672.43	1507.4	3327.5
			2083.37		4442.54	4644.82			1347.28			1908.38	2663.79			2902.99	2048.95	3075.03
			1934.03		4946.91	4556.31			1942.04			1179.83	2605.32			2231.23	1911.87	2860.76
			1893.07		6471.97	3754.84			988.218			1146.69	2121.93			1139.81	1517.9	2327.26
			1954.32		6371.43	3580.79			860.233			1388.31	2974.08			1933.02	1068.76	2180.37
			1902.3		6042.72	5109.63			953.678			1421.46	2858.61			1752.05	3723.16	3115.39
			1461.28		4170.66	3504.32			1033.25			1341.67				1962.31		2341.54
			987.525		4653.98	4122.99			1252.98			1453.23				1382.98		1817.9
			1164.76		5570.71	4035.45			1357.29			1453.8				2873.2		3033.03
			2102.21		6777.62	4010.07			854.425			1391.17						2535.26
			1072.34		5278.73	4290.55			1937.14			1125						3378.19
			1277.97		3623.82	3940.47			1170.72			870.987						2494.55
			1850.81		4989.74	5385.28			2661.94									3495.41
			1976.11		7897.56	4530.05			1244									2654.52
			1817.42		2178.32	4992.81			1185.7									2071.73
			1322.85		4721.63	4205.6			1382.27									3631.6
			2277.93		7011.65	3349.37			993.863									2631.9
			1527.29		5207.59	4689.2			1668.61									3442.47
			1509.19		4568.42	4472.55			1041.01									3494.16
			1631.67		6256.77	4537.55			1377.74									3706.87
			1732.41		3686.96	3590.3			1590.47									3614.61
			1903.8		2551.13	5469.49			1218.7									3279.84
			1734.49			3622.18			826.512
			1646.43			2961.21			1397.38
			1475.17			5896.25			1206.92
			1448.01			3685.21			1396.36
			1742.2			4709.14			1665.7
			1619.67			3362.66			1205.4
			1351.37			3596.62			922.203
			1427.23			4050.1			2254.15
			1986.44			3351.49			1405.67
			1424.31			5088.44			1555.58
			1680.55			5417.99			1456.01
			1996.26			3908.32			1550.29
			2358.81			3377.47			1600.4
			1600.69			5654.29			1026.11
			1743.4			5601.96			1785.37
			1718.88			3797.7			1575.86
			2043.7			4789.91			1616
			2033.16			5079.59			1125.97
			1110.15			4422.41			1735.52
			1573.46			4786.39			1752.95
			1548.02			4305.07			1266.71
			1606.86			5250.47			2081.35
			1224.66			6023.08			505.63
			1685.5			4011.94			1431.01
			1444.49			3901.96			1446.95
			1963.13			5246.08			899.241
			1663.74			4937.05			1521.07
			1511.68			3587.72			1041.53
			1621.66			3076.51			871.676
			1807.55			4678.38			1757.07
			1992.88			5550.85			1352.89
			1547.49			4084.8			947.337
			1955.55			4221			1974.41
			1326.42			4346.85			2034.05
			1781.98			2822.85			1953.43
			1712.66			3654.06			1141.3
			1196.8			2761.75			995.108
			1085.68			4758.31			1058.99
			2178.07			3620.33			731.049
			1089.76			5630.76			1085.57
			1704.24						1735.54
			2191.83						1834.74
			1779.49						1305.42
			1599.28						995.944
			1207.64						1993.29
			1823.26						1274.66
			1518.58						1157.01
			1423.29						1279.54
			1630.46						2507.49
			1518.23						1240.53
			1782.05						1155.89
			1493.38						1093.65
			1794.5						2457.6
			1883.95						1241.54
			1884.15						1440.52
			1741.98						1695.5
			1885.39						1853.61
			1907.45
			1776.84
			1543.63
			1984.95
			1547.34
			2127.82
			1231.87
			1132.81
			761.911
			1145.09
			2151.53
			2477.94
			1195.49
			1367.58
			1258.95
			1426.64
			1071.18
			1807.86
			1566.6
			1726.3
			2557.22
			1421.22
			1092.56
			2185.48
			1475.7
			1895.93
			1909.54
			1382.59
			1186.17
			2212.88
			1646.02
			1494.5
			1378.7
			1519.85
			1788.37
			1819.1
			1713.15
			1481.07
			1978.44
			2443.79
			1608
			1241.96
			1731.26
			1142.45
			1381.69
			990.447
			1966.65
			2245.23
			1265.19
			1711.3
			2058.28
			1966.6
			1079.58
			1686.82
			2146.03
			1836.7
			1590.94
			2376.43
			2155.06
			1296.56
			1918.83
			1703.36
			1144.23
			1801.66
			2276.57
			1809.91
			1511.02
			2047.95
			965.506
			896.326
			1280.81
			1770.99
			1302.46
			1810.1
			1906.7
			1514.96
			2164.94
			667.343
			1964.23
			1547.1
			2130.95
			1222.77
			1409.01
			1634.34
			1920.44
			2169.33
			1009.67
			2027.22
			1280.1
			2559.27
			2137.86
			1460.06
			1656.27
			1966.78
			1885.88
			2721.67
			1685.65
			2000.78
			2166.08
			2213.98
			2262.99
			2922.18
			1951.87
			2590.49
			2611.38
			1976.42
			2026.15
			2747.41
			1770.38
			1507
			2157.67
			1491.6
			1656.45
			1449.62
			1267.34
			1534.84
			1973.01

## Sheet: Fig 5.F_IF_me3_Sinefungin
H3K4me3
	Exp1		Exp2		Exp3
	Mean Fluo	Fold change	Mean Fluo	Fold change	Mean Fluo	Fold change
UI	6078	1	3774	1	4285	1
1°	13104	2.15597	8799	2.33148	5954	1.3895
UI + 1 mM Sinefungin	3804	1	2894	1	4265	1
1° + 1 mM Sinefungin	7640	2.00841	6075	2.09917	5514	1.29285
UI + 5 mM Sinefungin	2904	1	3219	1	4944	1
1° + 5 mM Sinefungin	9535	3.2834	6788	2.10873	4636	0.937702
	Exp1						Exp2						Exp3
	H3K4me2 normalized to the segmented nuclei/cell						H3K4me2 normalized to the segmented nuclei/cell						H3K4me2 normalized to the segmented nuclei/cell
	UI	1°	UI+ 1 mM Sinefungin	1°+ 1 mM Sinefungin	UI+ 5 mM Sinefungin	1°+ 5 mM Sinefungin	UI	1°	UI+ 1 mM Sinefungin	1°+ 1 mM Sinefungin	UI+ 5 mM Sinefungin	1°+ 5 mM Sinefungin	UI	1°	UI+ 1 mM Sinefungin	1°+ 1 mM Sinefungin	UI+ 5 mM Sinefungin	1°+ 5 mM Sinefungin
	5365.46	14939.7	4340.48	5113.42	2993.78	9369.8	2977.45	9850.56	4150.37	3487.67	3039.28	6069.38	4490.28	5758.55	3819.5	4932.64	5184.74	3526.48
	6075.23	11341.9	4850.26	5631.28	2688.71	7742.35	2631.8	8164.03	3945.72	6774.89	3044.24	8616.98	3656.55	6600.77	5272.03	5548.28	4376.96	4358.15
	5863.39	15017.2	4379.89	3573.02	3370.56	9173.69	3296.3	6428.84	5085.3	6453.72	3298.49	5883.82	5229.75	5812.65	2919.59	4551.34	3959.79	3521.92
	5700.64	12983.8	4466.67	4789.44	2971.2	7540.79	2753.85	9842.56	3722.7	7330.59	2832.44	3697.05	5039.01	6727.16	3958.28	4844.55	4721.91	4861.9
	5841.39	12996.6	4545.27	5319.81	3038.09	7164.98	2970.86	6951.53	3638.12	2140.01	2751.72	6489.1	4503.27	4928.23	3973.82	4800.16	4714.02	4865.55
	5329.03	14013.3	4454.99	4692.65	2594.94	7066.36	3250.35	7261.57	3486.74	3456.52	3457.84	9551.27	4407.16	6622.81	4506.26	5691.58	3817.76	5860.6
	5464.61	16845.6	4694.26	4303.48	2654.82	9343.42	3383.8	7862.72	3532.61	6291.54	2341.93	9270.25	5998.46	4988.31	3450.22	5685.54	4302.25	4456.73
	5134.35	12622	4745.2	5271.67	2732.77	9674.94	3159.05	8886.57	4867.12	2808.45	2946.66	9193.14	4858.37	4976.1	4844.18	5492.03	3549.66	3689.55
	5214.46	11901.1	4934.99	5632.99	3466.01	9346.1	3270.41	7828.76	4516.84	5123.4	3185.98	6167.51	4832.36	4254.08	3572.56	4148.02	5496.69	5358.53
	5505.39	12851	4258.72	5408.33	3262.66	8592.73	3420.91	7849.67	4793.56	3009.71	2900.68	7612.87	5353.09	6141.82	3884.63	4509.38	4361.11	5884.23
	4454.33	14550.7	4309.97	5926.89	3281.22	7701.86	2868.75	10024.7	4659.83	4911.22	2804.42	6628.05	4373.51	4442.4	3783.48	4374.81	3443.31	5562.89
	2764.75	14851.2	4528.95	5564.6	2905.9	7950.8	3258.7	9234.84	4100.92	5451.3	2789.19	9077.36	4577.25	5949.86	4962.48	4091.39	3827.31	4969.83
	5593.22	13976.9	4597.77	3901.62	2466.03	7881.68	3193.91	10027.3	4517.41	5663.16	3381.22	8432.45	4575.87	5321.99	4203.51	4455.66	5543.93	5327.64
	6667.99	12087.2	4929.13	3901.54	3266.12	8107.39	3049.86	7741.99	4361.34	5644.62	3334.88	8037.55	4955.23	4942.88	4050.02	4053.23	4366.06	4151.75
	6142.48	12114.8	4224.16	6316.97	2749.42	8205.49	3143.99	8814.54	4814.72	4635.98	2577.69	8867.94	5050.55	5885.76	4922.96	3940.56	5479.46	5220.75
	5083.23	10345.7	4475.46	4511.25	2802.82	7978.02	3177.1	10002.7	4131.37	2895.99	2573.42	7073.97	4784.03	5368.23	5194.14	3770.94	5644.28	6254.04
	4893.14	12001.8	4698.71	4695.51	2889.52	7772.94	3003.43	9750.16	4569.23	2431.87	2810.39	8718.3	4099.47	5350.71	3565.34	4250.02	4823.05	4817.28
	5525.16	11947	4454.27	4990.23	2536.82	7447.97	2974.23	9885.24	3623.75	3140.24	3104.97	3990.93	5036.52	5169.26	3417.55	4226.38	5713.98	4828.08
	4818.08	12814.6	4427.69	4781.14	3072.7	7171.34	2952.09	8933.88	4060.5	3508.21	3596.65	10011.2	5142.09	5770.31	4392.35	4321.16	5170.24	5178.13
	4845.25	11531.6	4312.43	4924.76	3149.75	7788.39	3009.75	6940.4	4877.8	4039.59	2610.44	7945.4	5556.49	5478.42	3591.99	4187.75	5029.43	3768.31
	6075.8	13854.6	4866.04	4580.14	3096.39	9139.18	2957.89	9259.55	3561.26	3428.64	2305.41	8180.26	3955.7	5053.12	3541.25	4368	4630.14	5599.71
	5946.21	14073.7	4344.98	4264.22	2511.4	8044.3	3117.31	10284.4	4380.98	7096.51	2220.86	9138.97	3981.78	5475.9	4709.26	4288.86	3991.75	5010.47
	4182.69	15793.7	4230.95	4697.54	3259.57	8114.06	3732.12	9906.11	4430.36	2818.94	4276.78	9660.64	4235.88	4399.75	3906.01	4117.77	5685.63	4804.07
	5488.49	16440.8	3963.65	4998.1	2481.03	7877.7	3747.71	8879.24	4583.23	3231.52	2754.93	4070.09	4292.04	5353.42	4808.56	3934.18	4251.07	6041.16
	5357.95	12676.3	4209.8	4114.08	2737.03	7703.27	3247.12	10246	3927.28	2688.14	2887.49	8042.43	4521.49	5205.17	3991.01	3923.45	4345.45	4771.89
	5653.88	16026.1	4711.07	5587.67	2892.86	8909.84	2797.11	9080.08	4551.29	3052.37	3368.43	9701.76	3474.22	6321.01	3571.81	4340.51	3593.92	4077.75
	5466.55	12949.1	4602.02	5710.05	3137.11	6994.29	2907.33	9038.37	4207.94	3440.82	2471.11	8675.42	4101.81	5313.59	3944.49	4592.9	3614.61	5024.43
	5296.05	14194	4161.54	4925.19	3504.65	10044.3	2959.65	9408.39	4385.08	4984.05	2410.51	8312.56	3619.39	5634.61	3730.97	4068.57	3698.45	4619.33
	5602.65	12361.7	4929.11	3929.41	3416.45	7266.56	3025.71	8615.3	3715.32	3732.72	3480.91	7406.54	4552.23	5649.17	4260.76	4451.65	3583.13	4797.23
	5704.65	18063.7	4484.79	4896.8	2690.41	9202.77	3562.03	10009.1	4210.3	6922.59	2791.89	7653.25	4120.29	4844.11	4085.05	4342.82	5372.68	4585.2
	4963.69	13582.9	4231.46	5320.44	3654.52	9451.41	3074.22	11847.9	4051.29	5959.17	3225.98	8173.02	4718.5	4855.84	2692.61	4373.99	5040.19	4820.38
	5699.2	15843.7	4643.48	5301.98	2647.81	10253.5	3731.34	10435.3	4470.35	7357.01	3650.29	8145.97	4126.5	5334.85	3670.4	3912.01	4496.27	5058.07
	5219.74	17318.6	5277.01	5359.04	3259.33	8906.36	3474.02	10968.4	4325.88	7603.53	2553.53	8494.59	4098.88	5446	3846.13	4282.06	4823.51	2991.39
	5727.46	13822.8	5524.04	4754.41	2956.43	10157.7	3424.88	11301.1	4844.99	7123.43	3053.64	9659.25	3936.1	4701.69	3317.5	5169.52	5602.73	5821.84
	5831.28	15026.2	4367.7	5077.32	2886.56	10196.1	3585.8	9664.52	4745.84	8839.7	2712.48	4086.65	3951.5	5111.6	4628.86	4825.22	5307	4987.21
	5149.72	15138.8	4305.77	4454.03	2933.8	10247.4	3498.41	8715.48	4972.51	8505.62	2474.24	6942.63	4136.96	4749	3444.66	4493.04	6617.4	3895.91
	5985.29	11730.9	5008.86	4789.41	3435.99	9151.02	3271.16	9386.87	4451.16	7567.37	3889.22	7558.75	3682.74	4918.08	3368.75	4611.27	4697.17	5497.92
	5902.52	15276.5	5826.97	4054.16	3213.66	11018.5	3436.86	10769.1	3774.39	7839.53	3507	8356.47	3849.76	4980.3	4210.68	3737.83	6242.9	4677.14
	6073.29	13902.2	5520.33	5789.41	3153.17	12115.5	3346.13	10292.5	5047.35	7304.14	2951.8	4138.95	3223.35	4877.34	4374.07	4139.73	5688.57	4484.41
	5217.42	14129.9	5158.28	5118.26	2766.92	8373.13	3489.91	8959.16	4253.07	8635.22	2722.15	8575.02	4296.97	4786.24	3075.86	4024.05	5794.42	3681.6
	5644.82	17500.2	4101.37	4867.05	3370.43	9206.25	3772.75	11281.1	4047.43	7566.93	3322.35	3813.1	4386.23	4446.87	4316.71	4462.85	5082.81	4498.89
	5443.04	14873.3	5636.18	4850.97	2555.44	10113.5	3329.48	11138.7	5220.77	8379.14	3501.06	7866.22	3778.08	6784.3	3856.26	5137.3	4729.04	4228.47
	5764.22	11473.9	5716.24	5263.93	3121.64	9837.77	3009.76	9565.93	4950.22	5107.89	3522.52	8372.06	3967.9	5286.15	4448.94	5166.82	5954.18	4165.51
	5304.26	14323.8	4312.81	3300	3472.91	9992.16	2899.29	11685.5	3616.81	4403.08	2565.92	8711.38	4028.49	5137.13	3693.1	4707.14	4285.51	4161.6
	5359.48	14664.2	4857.27	4546.72	2778.45	9800.47	3497.78	10274.5	6488.35	8017	2962.53	6817.06	3558.47	5754.71	4101.17	5166.54	5362.18	4503.87
	4899.07	11137.6	3926.78	5262.1	3091.21	7649.47	3859.83	9345.63	4888.82	6948.82	3187.39	5376.81	4690.4	5025.69	3414.48	4089.72	5888.02	5155.11
	5731.31	13004.4	4594.45	4441.3	3426.48	9476.09	3520.82	11330.4	5054.7	7765.91	3345.07	7067.04	3199.93	5792.82	3925.99	4531.48	4373.32	4150.91
	5549.76	13906.3	4935.81	4975.73	3472.29	10314.7	3098.55	9866.77	5166.12	7784.03	2753.28	6703.48	3844.62	5651.93	3379.18	4516.05	3905.93	4139.02
	6326.39	11483.6	4952.08	5930.72	2712.84	7335.73	3115.8	8978.17	5209.15	7295.89	2940.1	6566.87	5478.21	6676.49	4219.79	3968.34	4651.53	4667.9
	7622.3	12455.8	4729.52	3747.51	2949.88	8313.65	3408.97	12019	4523.25	7267.86	3312.9	5558.61	4214.73	5036.27	4383.4	4091.12	4922.01	4242.12
	6483.98	13954.5	4975.09	4409.23	2813.22	9570.16	2756.62	10042.9	5632.03	6098.33	2660.03	4405.39	4459.62	5284.7	4520.1	4039.25	5379.38	5117.36
	6897.56	12243.2	4718.13	5126.12	3470.43	7708.66	3823.97	11977.8	5439.66	7787.11	3074.35	5484.48	4599.69	6700.64	3897.78	4212.96	6564.45	3371.65
	7154.75	11447.8	5099.53	5236.25	3414.53	9057.13	3458.41	10915.7	4978.06	3840.22	2867.88	2881.33	3511.23	5777.69	3596.01	3978.38	5334.05	3624.2
	6540.4	13776.8	4767.76	4951.34	3065.84	10361.5	3164.9	8950.7	5770.96	8797.91	2751.76	3976.72	4654.55	5185.31	4099.71	4159.14	5295.75	4570.44
	6706.24	12953.2	4479.36	5794.76	2542.72	11231.5	3703.82	9767.59	4701.95	7836.73	2609.21	3052.95	3913.92	5583.19	3559.16	4260.5	4998.86	3551.26
	7572.56	15221	5151.9	5593.04	3270.65	10060.4	3605.2	9241.34	4258.14	8816.46	2914.88	4306.32	4676.21	5544.15	3472.77	4386.88	5520.34	4414.18
	7266.08	13258.2	3988.92	5380.23	3173.46	14697.7	3236.35	9452.05	4834.93	8772.45	2612.77	2916.68	5802.88	6327.95	4000.34	4700.21	4666.58	4132.34
	7073.51	12910.7	4976.31	4959.7	2756.54	10850.9	3345.41	10816.7	4091.88	8914.33	2894.56	7980.62	3785.77	5954.66	4935.68	5262.3	4790.26	3274.28
	7493.1	12687.1	4518.37	5173.33	2971.66	10174.4	3580.27	10646.2	3792.15	6740.72	2590.62	8325.58	4354.75	5732.33	3847.9	5586.69	5878.7	4502.6
	7196.48	13827.6	4685.53	3587.91	3167.95	12039.9	2729.69	12501.8	4902.03	8818.4	3027.12	5294.92	4161.21	6014.32	4391.73	5820.71	5752.56	3082.32
	6747.48	13679.5	4418.53	4174.56	4104.54	10916	2860.59	9276.01	4249.07	7898.1	3377.87	7869.61	5315.8	6514.53	3295.14	5118.55	5010.25	3355.13
	6901.1	11022.8	4526.18	11456.3	3406.7	9206.19	3576.11	10924	4358.74	8620.94	3287.9	8071.97	4641.75	7188.74	4021.84	4115.19	4636.52	3933.03
	5785.74	11956.5	5101.12	9859.88	2994.81	10835.6	4212.98	9375.77	5192.05	7466.64	2801.86	8158.42	4350.6	8381.78	3256	4300.05	4328.48	4006.26
	8533.21	13836.4	4063.98	11240.3	2576.09	8865.83	3274.71	11544.1	3860.68	7030.52	2736.95	8578.25	4542.89	5170.48	4271.02	4182.67	5860.46	3792.39
	7994.85	14666.6	4715.77	10258.7	3125.31	8331.82	3580.75	7863.91	4399.28	8091.79	2464.37	7812.39	4510.89	7878.66	5017.12	5045.7	4155.01	3810.2
	7325.35	11489	4773.69	10407.2	2754.58	12739.4	4785.79	8266.99	4355	8136.96	2807.78	7971.36	3913.79	5226.35	5470.42	4473.98	4994.18	3581.49
	6941.8	13946.2	4414.66	10842.6	3037.16	11438.4	3545.67	11653.3	4663.97	3769.02	2650.32	7336.3	4645.46	5849.02	4196.77	3955.36	3935.86	3227.1
	7041.84	14084.9	4696.43	10797.5	3377.29	11359.3	4501.17	13097.7	4702.5	8453.13	2730.72	6921.12	4436.25	6882.04	3792.66	3490.53	4825.45	3305.9
	6667.55	10200.4	4752.56	10819	2916.51	10452.2	3733.22	11531.2	4964.96	8641.49	3142.14	7637.51	5057.86	6645.25	4024	3234.48	5387.67	2938.66
	6496.61	13637.5	4747.36	11862.9	2981.76	12512.2	3590.14	10409	5013.21	6230.96	2859.07	7480.11	3891.87	5482.49	3872.72	3131.47	5334.85	3318.47
	6194.83	12952.5	5499.34	10106.3	3037.04	8422.5	4227.28	11522.5	2551.78	9501.69	2524.2	7798.36	4076.27	7016.49	4060.23	5537.37	5941.66	4841.64
	6401.58	12750.9	4187.14	10192.5	3474.05	12030.8	4488.59	10862.4	2985.59	7611.17	3334.9	7275.23	4550.43	5887.78	4147.31	4785.82	5605.64	3708.28
	7342.91	12698.9	4440.84	9736.22	2686.74	4129.4	1993.27	8881.51	2996.11	6635.03	2795.75	7770.69	3913.08	5546.93	4624.42	4561.72	4857.1	3632.69
	6241.01	13739.9	5210.37	9486.28	2952.43	7718.82	4178.05	9133.86	2761.33	7987.85	3098.03	7728.3	4386.79	6031.57	4269.32	6291.92	4273.97	4941.69
	5074.52	11678.3	4724.47	11675.3	2681.47	10640.4	4179.75	5937.21	3097.49	8387.4	4673.3	6835.62	4231.07	7483.9	4739.84	6202.67	5287.94	3708.19
	7119.76	11327.3	3954.34	10463	3122.51	10705.9	4616.06	11729.1	2410.46	8701.04	3348.71	8308.91	4544.67	5614.18	4048.11	5752.73	4932.94	3204.86
	6948.81	12390.9	3735.21	9807.05	3148.51	10409.8	4245.73	9137.45	3532.29	7277.2	3192.25	6414.04	3564.65	7287.46	3611.12	5555.6	4797.96	3199.78
	6679.45	12630	5102.71	10800.2	3004	12313.2	4427.17	7182.78	3174.04	6786.81	3245.23	6961.45	4291.22	6355.76	3361.13	5648.81	5079.65	3597.11
	7231.63	11719.5	4880.39	10620.1	3069.28	9892.94	4108	9724.9	2189.51	6156.47	3034.68	7376.98	4389.05	5124.18	4007.1	4791.13	4183.63	3919.51
	6109.23	11098.4	4148.76	9157.25	2948.83	10435.4	3928.28	11508.2	3064.02	8596.68	3110.01	8951.38	4350.54	5957.83	4056.79	4269.43	4119.53	3393.79
	7105.6	12829.4	5310.98	11815.6	2841.68	9475.42	4532.03	10399.1	2296.49	7221.46	2879	8836.02	5349.27	7171.69	4160.03	3969.61	5430.22	4416.94
	6996.5	12495.7	4659.07	10118.8	3849.05	7380.62	3872.27	10019.3	2401.1	8345.39	3332.55	7362.26	4928.9	7328.51	4355.12	4419.73	4586.01	3860.83
	7475.86	12575.6	4251.79	10455.2	2729.77	10967.6	4345.18	7977.07	2473.7	9503.47	2611.01	6922.72	3229.03	7553.95	3688.43	4214.06	4359.39	3764.95
	8319.81	13625.5	4394.88	10711.9	2877.29	9450.39	4187.88	9412.76	2239.28	3871.76	2904.6	7246.63	4531.53	7127.74	4837.16	4950.06	5107.66	3786.12
		13055.4	4371.57	9700.84	2623.6	7802.51	3907.13	10793.4	2870.73	7087.96	2797.05	8622.64	5671.8	6198.84	3804.23	4987.98	4406.54	3653.91
		11006.1	4220.51	9666.76	3113.97	8705.77	3444.02	7714.99	3354.23	7411.32	2741.61	6128.16	4650.49	6198.98	5268.32	5952.78	4087.26	3578.61
		13295.3	4267.67	10160	2717.48	10888.5	4050.27	9613.53	3272.22	8149.73	3343.09	8267.77	3487.51	6097.23	4341.14	4628.12	3882.45	3756.06
		14821.5	4169.94	10395.3	2483.77	9785.27	3346.61	9850.11	2754.38	7780.44	3048.89	6203.05	3632.99	6760.45	3857.26	6384.69	4408.15	3082.06
		13149.7	4095.03	11449.5	3196.34	8761.78	4443.61	10154	2587.39	9432.53	4835.83	7059.48	4074.37	6026.2	4222.05	3842.04	3839.48	3074.81
		13242.9	2697.21	11804.7	2777.5	10783.7	3418.19	6062.15	2989.82	7521.25	4400.1	7253.7	4635.58	6202.58	4157.4	5520.72	4735.27	3621.06
		14951.2	2622.21	9998.95	2882.53	8788.85	3591.13	9056.53	3364.42	6543.11	4265.24	8878.89	3987.45	5240.73	5278.5	5318.66	4960.73	3642.84
		9709.93	2764.88	10151.5	3038.22	12675.4	3198.93	8044.5	3417.58	6329.36	4017.51	7197.45	3767.7	6481.82	3883.88	5050.62	4239.62	3688.04
		9244.53	3128.19	10761.2	3448.7	11281.9	3892.77	9980.43	3022.01	3818.36	3845.49	6468.73	3916.13	5714.74	4187.07	4041.13	5722.93	4322.94
		7314.46	2968.83	10232.9	2816.39	9493.71	3697.89	8354.47	2255.17	6093.06	3834.29	7456.28	4128.6	5722.94	3492.33	5710.79	4406.47	3398.78
		9718.43	3289.18	10293.5	2822.86	6730.65	4587.19	8721.93	3147.9	4153.23	4260.52	8010.11	4342.59	7881.8	3883.52	4793.14	4927.46	4109.37
		8958.95	3026.24	10015.3	4504.61	6774.62	3199.69	14226.2	3033.29	6076.56	4255.42	9270.96	4497.8	6421.47	4200.29	5102.86	4048.98	3460.69
		8306.26	3040.18	8663.69	4231.45	9111.92	3910.31	10777.2	3261.24	4197.74	4296.45	6202.59	4149.84	5175.61	3660.1	5171.16	3973.61	2983.29
		11582.4	3003.17	9138.77	2681.96	6939.1	4453.84	11074.2	2334.06	5526.87	3924.39	6679	4969.09	6497.13	5205.33	6129.32	4355.2	4055.76
		11315.7	3206.96	8624.01	2552.35	11910.8	3898.25	8455.26	3103.26	3271.26	3944.03	3503.03	4478.47	6139.18	3907.04	5644.51	4855.88	3741.87
		9040.85	2427.61	7420.47	3518.32	6558.09	4431	8291.2	3423.71	3413.88	3920.16	3677.12	5243.57	5276.82	3505.94	7290.06	4686.27	3450.08
		10566.8	2997.71	7128.45	2794.48	9244.01	4258.86	11051.6	2646.9	3541.28	3905.07	3373.61	3693.83	5202.34	3778.55	7512.39	4790.66	6334.71
		11113.1	2762.78	8049.93	2497.89	3546.26	4199.58	9144.92	2387.59	3520.59	4250.09	7121.79	4556.55	5972.06	4538.31	6861.69	4584.59	4421.8
		10821.2	3188.83	7205.86	3871.68	10777.5	3841.3	9254.73	3039.9	4372.49	4637.75	7150.77	4161.16	5412.19	3926.08	6823.39	5716.18	4864.03
		10943.6	2737.04	6455.25	2255.92	5934.39	3503.11	9954.75	2261.54	7928.5	3616.36	9031.82	4671.77	6651.67	3464.84	8370.49	4534.02	5575.56
		11406.3	3027.4	6776.71	3367.41	7310.44	3723.93	6726.72	2947.79	8845.33	4053.91	7890.18	4478.36	5069.25	3703.91	6915.11	5543.51	5282.64
		11881.9	3062.72	9682.4	3704.31	8709.75	3627.27	8621.42	2595.36	8073.59	3583.71	6339.02	4511.01	5676.35	3653.47	5307.74	5370.5	6471.19
		12198.2	3024.28	6279.67	3295.03	9923.53	3477.09	7960.2	2909.27	7398.17	4432.52	3749.04	4595.32	5660.58	3471.85	7798.41	4155.94	6074.53
		13818	2927.31	8188.03	2017.38	9668.82	3872.33	9462.51	1934.88	8305.44	4293.92	6707.45	5410.02	6856.63	4121.46	5933.5	4202.49	5035.16
		14190.6	2659.75	7161.98	3250.22	12087	4501.02	7394.46	2378.06	8281.11	4028.74	7109.14	4660.59	5345.9	4746.79	5350.22	4785.63	4379.02
		15604.5	3081.58	7791.64	3071.05	12914.8	5282.25	7565.2	2745.5	3516.8	3562.85	2354.15	4908.3	5606.08	4354.72	5866.88	4748.93	3613.73
		13717.1	3082.08	7104.24	2950.84	14610.9	4034.11	8430.25	2340.83	8315.05	4192.17	7056.07	5107.26	5894.03	4300.62	6536.88	5099.32	5512.41
		10303.3	2899.3	6903.21	2684.55	7707.65	3995.88	8477.57	2930.86	7259.54	3724.58	7273.76	4613.88	5341.43	5041.05	5421.08	4620.94	4129.57
		15213.8	3234.62	7227.98	2848.26	9948.44	4121.31	10896.8	2831.67	8132.29	3271.09	6893.42	5037.99	5713.57	4283.9	6894.63	4574.41	5675.44
		13069.4	3121.01	7074.68	2739.64	12973.6	3362.79	7696.72	3121.23	6119.84	3529.51	8297.18	5547.33	5405.65	4842.71	6929.41	3918.56	5464.91
		14466	3210.82	8219.07	2840.87	10137.4	3472.43	7778.41	2330.53	2884.06	3843.76	5975.33	4463.74	6760.1	4936.23	5666.49	4308.38	5336.94
		16366.2	2736.14	6910.19	2197.2	12138.9	3834.59	7123.76	2698.02	2260.28	4525.16	6031.64	4581.53	6738.55	5133.12	7055.87	5619.31	2694.91
		13096.9	2970.94	7495.94	2738.88	11421.6	4083.99	6966.9	2536.75	2968.55	4971.95	8166.04	4253.96	5853.8	5120.92	6449.19	6397.06	6640.31
		12667.9	2650.01	8841.38	2957.65	10325	4276.76	9273.79	2515.56	3269.07	3472.21	6969.89	4862.12	5665.16	5059.3	6190.24	5075.29	5270.62
		13728.5	2776.68	10955.2	2499.67	3172.82	3709	8296.93	1628.63	5615.94	3821.32	7979.08	4086.71	5898.04	4274.97	5985.34	4443.7	4977.36
		13767.6	3129.66	9347	2488.11	11167.2	3421.72	7333.72	2814.05	3255.66	3913.6	7179.86	5301	5138.51	4987.78	8331.23	4354.15	5587.06
		15190.6	3100.4	8976.59	2819.91	10499.4	3768.42	8978.81	2368.19	6003.21	3658.58	8210.28	3672.95	5382.44	4419.07	6442.9	4502.17	5767.12
		16493.3	3261.07	8983.77	3387.91	8934.93	3298.3	8072.45	2479.28	3518.97	4903.25	6700.93	4263.18	5493.24	4074.48	5768.03	4651.28	4952.12
		14242.7	3210.66	9656	2346.22	6775.91	3580.49	7475.78	2486.86	3398.47	2809.33	4821.17	4201.51	4995.34	4183.5	5471.6	4220.7	3153.2
		14881.5	3337.64	9347.47	2498.63	10115.5	3960.57	9446.05	2308.54	6518.62	4025.37	9279.68	3645.69	5405.5	5237.29	7429.45	5019.69	4479.7
		11765.6	2785.29	9414.16	2844.25	12634.7	4028.94	7130.78	2551.6	5582.02	4407.57	8044.87	4761.02	5727.92	3755.2	6275.24	4284.91	5108.78
		15015.3	2778.8	8049.32	2240.37	9542.67	3549.66	8636.95	2635.64	4777.18	4210.65	9927.12	3125.19	7554.81	5104.46	7894.39	5387.72	5338.52
		16350.4	2857.88	8352.26	2574.91	11939.9	3984.66	6458.81	2418.43	6423.03	4668.85	9231.89	3730.24	6074.22	4178.21	7046.86	4818.56	5948.34
		16199.7	2929.06	8714.1	2556.72	5724.08	3777.82	8169.7	2693	5460.89	4211.88	6820.13	4645.23	5712.44	4132.18	5889.42	5385.45	5530.46
		13048.3	2821.07	8435.56	2421.34	10233	3562.58	7986.98	2754.65	4301.07	4314.46	8627.97	4151.68	5347.58	4663.59	5426.42	4740.76	4832.18
		12203.2	2927.22	9056.75	2613.83	11098.5	3542.01	7838.21	2580.91	5616.59	4484.31	7626.74	4281.18	5195.99	4420.06	6141.45	4604.09	5953.65
		15691.9	3159.13	9178.02	2569.46	9777.01	3681.88	9175.12	2416.63	6174.19	2850.86	9242.43	4501.38	5454.79	4061.98	5936.61	5310.92	6111.4
		16059.1	3010.45	7356.18	2374.85	9712.71	3906.16	8068.37	2759.33	2599.98	3363.22	7002.17	4901.98	4941.79	4056.01	7713.4	5437.46	5573.57
		15135.2	2645.76	8645.21	2387.89	10556.6	3603.63	7419.05	2800.86	6131.31	4920.64	3665.66	3573.89	5848.8	4191.05	8479.59	4875.39	5702.18
		12317.1	2944.14	8071.77	2359.86	6403.09	3466.46	7761.62	2174.84	7379.44	5480	8332.47	4507.15	5591.24	4931.44	5771.07	4736.94	6506.59
		14446.5	3040.78	7671.21	3103.47	8648.4	2785.16	7532.34	2339.48	4080.1	3672.87	8179.35	4395.59	5642.04	3663.68	5014.09	5233.33	4660.88
		17520.8	2632.71	7060.93	2684.84	9272.49	3691.51	8497.37	2336.74	2588.18	3433.05	8970.01	4740.77	5122.29	3496	7123.36	5482.93	6402.8
		14194.9	2763.69	8653.44	2938.51	10196.7	3764.03	9033.4	2136.18	7565.45	3091.3	5192.07	4413.15	5109.88	4403.98	6560.52	4286.11	5408.03
		19861.7	2875.01	8355.1	2233.86	6424.19	3739.13	7669.48	2598.48	7493.72	2792.78	9966.29	4032.06	5565.94	4269.24	6104.97	5104.41	5183.81
		13843.3	3042.08	10544.3	3046.43	9032.97	2909.27	6490.9	2225.89	5885.63	3673.31	7927.91	5809.18	5468.03	4731.52	5404.86	5268.83	5930.11
		11787.1	2614.94	9333.35	3399.01	8716.51	3488.31	7167.61	2824.03	5712.59	2004.79	7005.87	4074.28	5344.87	4305.26	7411.46	5228.7	4152.35
		12071.4	3089.45	7192.76	2985.15	7123.94	3977.93	6371.76	2569.28	5191.4	2688.51	8313.94	3203.3	5322.7	4065.57	6636.31	5671.83	6387.98
		13180	2699.42	9442.37	2380.26	8948.16	3779.17	9464.51	2178.22	6163.59	2686.18	9377.99	4228.35	5260.53	4250.51	5576.24	5027.02	4913.98
		12489.3	2719.26	9641.96	3026.3	8170.31	3751.01	8139.55	2896.96	6073.67	3675.05	9621.53	5453.92	8516.04	4657.24	5706.67	5951.39	4853.96
		13749.6	2810.16	8826.79	3079.83	8926.9	4076.88	8384.11	2418.74	5699.8	2883.25	8496.89	3956.53	5890.51	4613.93	5977.57	4982.57	6637.38
		10671.8	2946.73	8217.17	2767.8	9700.12	4147.75	7273.5	2490.18	4252.3	2687	8756.16	4301.46	6683.95	4252.3	7725.65	5483.19	5702.12
		14784.7	3276.75	8704.75	2538.61	10886.6	3342.88	8210.7	2145.31	4830.77	3146.72	8372.32	4890.86	5373.19	3863.77	5875.34	5275.31	4553.95
		13735.9	2711.51	4444.05	2685.77	10793.7	3683.99	9986.93	2075.84	3537.5	2728.9	7392.43	3679.14	5827.18	3657.03	6619.76	4480.94	6798.54
		16647.5	2715.64	10416.6	2591.51	12120.9	2926.34	8298.02	2458.19	6485.13	2659.41	7269.78	4192.49	5720.48	4495.26	6560.74	4835.32	6053.98
		13622.5	3137.13	9904.24	3102.36	10400.3	3033.47	7006.81	2747.64	2571.22	2824.31	8988.42	3486.11	6762.44	4540.36	6721.62	5938.99	6966.8
		15767.9	3090.51	7406.49	2536.58	10249.4	3922.41	9689.04	2313.56	6470.59	2591.06	9153.17	4398.29	6316.69	4378.72	4458.94	5579.77	5925.5
		14370	3012.19	8638.88	2743.29	16205.8	3856.23	7909.82	2224.22	6037.87	2369.63	7550.94	4227.15	7094.49	4058.3	5561.58	4950.23	4724.9
		11202.2	2906.15	10071.8	2741.05	10776.5	4287.31	6946.06	2142.17	7633.37	2847.26	7320.4	4143.94	6346.9	3859.28	5782.13	5525.61	5233.42
		9670.04	3046.46	9093.58	2263.1	3813.69	4303.19	7958.18	2459.82	7293.72	2722.05	3354.97	4792.29	5885.75	4730.11	6558.47	4691.08	4836.26
		11179.8	2698.03	7155.14	2916.7	7526	4043.97	9824.17	2495.13	4674.69	2597.51	7268.7	5457.05	4882.59	4081.95	7304.2	5168.47	4766.73
		10508.3	3368.33	9773.07	3370.3	8467.5	4058.51	10248.1	2245.44	8938.18	2821.43	3717.2	4218.76	6672.5	4038.94	6404.4	4898.06	6462.73
		15149.4	3227.01	9111.88	3480.72	7846.34	3849.24	8511.83	2466	6645.47	2468.88	4185.73	3943.25	8148.11	4030.24	5763.15	5953.67	4216.32
		15574.5	3494.04	9199.68	3223.74	8343.92	3813.35	9482.82	2309.98	5585.53	2610.56	8337.82	4492.09	6409.03	3231.59	8721.14	4809.5	4889.37
		14665	2932.83	9748.99	2803.84	10055.5	3810.68	10765.3	2492.38	5487.6	2953.19	3830.33	4990.76	7367.83	3873.12	6848.56	4771.64	5634.1
		12003.6	3355.06	8710.57	2675.38	10777.6	3291.8	6923.08	2399	5893.69	2697.01	9366.27	5559.67	6120.29	4557.62	7345.42	5005.99	4459.03
		11776.6	3682.97	10388.8	2387.93	10002.6	3777.45	9037.28	2513.12	7781.56	2581.47	9426.48	3807.03	6024.61	4326.28	8728.84	5903.96	4723.58
		12561.5	3285.16	5003.13	2754.01	7952.78	3447.38	7863.65	2523.27	4760.54	2054.2	8871.36	3813.4	5345.25	3479.68	5938.95	5361.3	5972.67
		12639.5	2976.61	9336	2637.07	8085.22	3557.84	8850.44	2111.81	7973.86	2655.17	9753.82	5093.79	6553.67	4328.03	6014.57	5095.49	5183.53
		10870.4	2817.7	6235.51	2901.47	10177.7	4191.16	9383.94	2205.29	4098.69	2696.33	4800.65	3969.94	6467.65	4290.59	4336.69	5254.27	5297.14
		10451.4	2960.38	6934.45	3004.82	11274.7	3262.98	9135.24	2043.76	8457.18	2961.99	8610.61	4555.55	6788.35	4457.6	6997.74	4688.16	4674.27
		11166.2	2470.96	7464.14	2978.32	11000	3346.07	10530.3	2722.04	7803.14	2993.36	7997	3363.69	5476.2	4621.44	7671.53	5799.85	4740.95
		11467.6	3052.93	8411.8	2786.36	8811.78	3376	8176.07	2156.52	2958.28	3952.38	8715.96	4917.08	6345.12	4134.27	4491.36	5010.56	4780.58
		10878.5	3158.06	9588.04	2720.86	11536.7	3685.28	7193.62	2769.26	4626.61	3078.18	9941.06	5291.25	7201.02	4937.6	6368.9	5261.79	5093.44
		10283.9	2911.87	10053.1	2490.6	10111.9	3765.22	9175.98	2462.73	3503.16	3552.04	3612.88	3487.35	7147.56	4220.52	6477.06	4831.44	4254.17
		11683.1	3002.02	7978.99	2697.87	11790.9	4338.48	9139.93	2042.93	4846.17	2906.22	7435.81	3753.06	5584.53	3538.88	8244.69	4782.85	5156.11
		11553.6	2986.08	9610.27	2680.52	10457.3	3460.16	7736	2105.14	4192.65	3268.57	6184.19	3954.7	6963.77	4063.83	5558.81	5404.02	4372.94
		11183.9	2565.97	7493.83	2717.39	14011.7	3628.47	8181.6	1678.58	7340.41	3003.81	4780.87	4299.65	5985.92	4775.99	6793.21	5133.68	4955.58
		11585.7	2424.07	9844.6	2707.31	9455.33	2748.04	7886.01	2531.23	7622.25	3018.77	8443.35	3103.17	5566.71	5058.7	7807.96	4407.72	4481.29
		12183.9	3387.89	7502.72	2862.77	9502.51	3264.46	5572.36	2600.97	6121.76	2973.48	9226.6	3877.68	6765.83	4400.8	7431.4	4356.31	4475.7
		11567.2	2644.71	8327.37	2701.44	12648.9	3264.11	7881.29	2223.43	7128.97	3241.54	9232.94	4331.1	5906.13	4842.63	6404.13	4977.74	4567.82
		12272.7	3037.35	10310.1	2668.15	9874.86	3636.9	9832.78	2439.06	8590.23	3169	3803.97	3785.81	6278.17	4478.01	8429.63	5001.09	4811.52
			3352.38	7993.63	2609.98	12015.9	4155.54	9159.21	2775.97	2557.46	2649.65	9238.74	4309.44	6747.17	4809.48	5308.52	3486.62	4249.5
			3469.45	9255.04	2794.11	10240.7	3805.89	10330.9	2586.3	8503.44	3291.44	3163.67	3688.42	6507.53	4635.05	6409.32	6247.39	5308.86
			3763.06	9279.6	2780.98	10894.3	3321.51	7309.3	2272.51	4184.99	2372.45	6982.45	3561.38	6297.57	3068.57	7508.71	5022.39	3389.78
			3089.49	8128.36	2634.38	12296	3015.89	6381.51	2898.19	6823.97	3106.18	4531.79	4251.46	5406.15	5194.24	5711.98	4917.05	5286.34
			4202.98	9419.08	2935.91	10654	3373.72	9543.16	2553.6	8221.3	3260.59	6656.13	3517.02	6404.52	4059.77	7247.41	5396.19	3630.01
			3492.2	9523.15	2870.19	7812.75	3260.58	9785.12	2819.26	10331.7	2840.88	4850.07	3282.52	6412.44	5142.64	6132.54	6452.57	4868.56
			3837.97	8252.71	3156.85	11301.7	3222.6	10823.6	3272.8	7548.05	2947.8	7477.41	3791.85	6340.56	4991.56	4523.13	4507.01	4182.56
			3671.65		2530.61	7315.3	2873.58	7628.07	2126.87	6686.79	2886.7	3085.38	3812.69	6845.23	4180.18	7135.21	5003	4366.75
			3912.3		3206.35	13167.6	3212.99	8952.92	3040.12	2645.4	2275.98	3480.34	3456.93	5184.16	4428.72	4796.92	3709.65	5376.1
			3562.03		2926.15	12393.2	3990.39	8960.7	2584.06		2861.51	5626.17	3336.52	6224.09	4350.82	4967	6156.74	6425.28
			3476.46		2597.61	8437.08	3699.49	9850.79	2693.63		3406.6	6812.88	3840.16	5281.27	4072.51	5545.18	5459.53	4752.34
			3810.09		2929.51	13839.1	4016.01	10267	2956.43		3243.87	4250.94	3317.09	5873.86	3486.64	6999.39	4602.46	5021.61
			3733.01		2458.39	12968.5	3416.16	7502.73	2054.19		2925.36	3309.86	3650.95	5966.82	4206.94	5514.57	3605.7	5875.33
			3428.45		2279.74	10195.8	3538.64	11131.2	2368.16		3554.4	4078.4	3841.64	6297.74	4116.89	4782.79	5409.93	4312.1
			3948.3		2482.34	10859.4	4404.57	7915.97	1956.12		3318.62	4838.83	4969.53	5804.38	3729.48	7926.24	5757.78	4590.53
			3608.33		2124.39	6793.25	3995.61	10175	2563.61		2901.95	6357.48	3448.62	6249.35	4408.15	5634.89	6181.75	4152.94
			3182.32		2327.32	14263.4	4139.85	9773.28	1971.21		3163.11	5261.06	3809.37	6113.34	3537.19	4633.54	5675.2	4041.74
			3441.11		2467.65	9761.03	3980.32	10540.1	2276.35		2906.16	3906.93	3339.29	6862.58	3914.57	5558.36	4812.34	5030.33
			3768.55		3071.32	10809	4469.88	7967.87	2212.89		2497.98	4614.01	3024.2	5421.73	4037.13	4700.75	5206.24	4647.78
			3726.23		2996.15	7882.66	3422.56	11042.7	2702.82		3168.99	6634.86	4154.48	6074.78	4512.89	6394.13	5137.35	4785.15
			3650.05		2719.44	11286.7	4500.51	9658.21	2507.4		2521.96	6652.11	3454.63	6977.4	3626.58	6970.2	5284.97	4327.52
			3853.47			12575.1	3500.32	5653.71	2465.6		2716.89	5296.98	4283.68	3692.77	4428.09	5538.75	5495.24	6123.3
			4349.86			7559.02	4004.24	8650.39	2531.01		6225.05	4949.96	4017.11	6783.59	4322.25	6517.79	4929.01	5584.61
			4209.67			8581.53	3760.85	12091.6	2193.7		3085.06	5728.25	3867.61	7238.81	4999.4	6594.45	4948.44	5625.27
			3439.49			7464.79	3751.11	7282.39	2188.08		2961.19	3411.18	3340.63	6006.24	4704.08	5819.55	5251.8	5293.39
			4218.71			9969.61	3413.29	10348.1	2407.81		3371.05	2343.17	4942.43	6610.23	4656.83	5628.99	4814	3969.21
			3322.25			9019.02	3476.27	6574.36	2410.49		2678.33	5373.69	4415.96	5137.68	3970.27	4874.56	5360.62	3815.44
			3277.15			12077.1	3319.48	6367.76	2632.91		2878.97	3820.66	4565.18	4909.57	4527.67	5171.23	5212.32	5470
			3620.52			11103.7	3565.56	8072.5	2841.47		2999.25	5924.07	5790.2	5363.27	4593.02	6572.44	5238.56	4611.29
			4048.25			5701.38	3961.81	9373.42	2486.32		2462.06	6906.67	3496.79	7292.71	4711.48	6674.55	5192.64	4922.76
			4286.68			9733.14	4523.05	9881.88	2529.26		3188.89	1841.96	4125.46	3843.92	4057.43	4529.8	4281.85	4575.52
			3545.81			10537.4	3457.64	8760	2213.24		2772.55	3312.63	4005	4628.98	4368.78	6210.49	6244.79	4710.57
			3496.77			10396	3937.64	8387.01	1904.25		2570.62	3829.92	4662.76	6274.56	4192.22	6240.4	4934.68	4637.48
			3727.23			12258.2	4485.94	10242.5	2835.41		2898.07	7020.81	4355.57	6554.69	3283.5	4553.03	5242.79	4450.22
			3769.12			11401.4	3202.22	8542.29	2449.68		2763.13	6189.67	4673.79	5955.21	3718.97	5970.02		4086.33
			4222.04			11283.8	3409.73	10098.9	1820.3		2891.15	3619.18	4189.73	6470.13	4437.44	5735.82		3924.57
			4063.24			10250.3	2842.81	7132.8	3273.31			5794.09	3643.6	6332.16	4084.02	5663.13		4730.24
			3869.4			8977.58	3767.87	7102.44	2299.38			6706.29	4361.13	6124.6	4626.79	5372.43		4835.92
			3608.6			11698.3	2905.45	10939	2668.51			5293.96	4389.57	5462.36	4289.99	4751.06		3784.53
			3767.21			13604.5	4215.39	9695.66	2354.56			6800.81	4456.91	7014.82	4006.3	5947.96		4382.22
			4429.34			10252.3	3081.67	7727.62	2932.71			5674.94	4405.22	5611.13	3944.96	5606.88		3930.17
			3989.5			5609.72	2960.8	6901.05	2380.76			4217.69	3252.54	5954.48	5084.06	4643.34		4556.69
			4389.31			4686.74	4853.33	7547.2	2569.71			6275.45	4218.89	5487.16	5110.15	5439.42		3518.1
			3844.42			8894.11	5053.65	10074.6	2154.41			6716.46	3756.04	7021.1	3783.66	4189.07		4649.31
			3616.91			6866.63	4433.73	7612.63	2654.69			8106.72	4348.52	5508.03	3984.56	6161		4620.02
			3765.45			7655.22	3976.89	7272.99	2727.2			6865.14	4259.05	6689.68	4289.75	4641.68		3770.01
			4346.03			9060.66	4922.31	9680.66	3441.18			5768.65	4475.94	7454.14	4317.06	5631.82		4097.66
			3527.3			3097.17	4710.53	6902.77	2720.34			2686.57	4446.35	5965.36	4357.81	4560.18		4445.88
			3615.5			10211.4	4444.63	9332.58	2336.49			2984.9	4188.24	6079.13	4838.19	5330.15		4498.63
			3596.95			9866.38	3667.66	11106.2	2770.92				3385.03	6365.21	4102.73	4918.56		3994.59
			3665.16			8609.33	4867.35	8368.04	3135.79				4639.23	6530.98	4619.99	3262.64		3692.95
			3468.45			8772.61	4697.68	7783.04	2427.57				4006.83	6104.07	5275.16
			4166.9			8626.3	5002.44	9024.99	2937.57				4221.63	6011.23	4452.07
			3556.54			7290.8	4377.19	9113.48	2683.86				4236.22	6265.92	4754.89
			4456.77			13795.1	4480.49	10282.6	2897.43				4149.62	6568.95	4492.06
			3638.7			9738.63	4104.75	8014.52	2320.03				4578.76	5365.32	4276.65
			4325.54			8355.14	3278.34	8282.29	2609.15				3977.91	6579.97	4328.77
			3739.84			5894.78	3838.06	6922.4	2745.68				4496.82	5966.29	4318.23
			3446.93			8050.62	3664.65	8785.28	2401.06				4214.33	5436.48	5000.21
			4373.6			9143.97	3876.35	8177.26	2941.86				4267.99	6271.41	4318.47
			3517.9			7491.55	4278.12	8302.33	2348.82				4387.02	5920.8	4374.99
			3232.01			8506.51	4325.94	8738.44	2077.31				6072.69	5860.18	4651.2
			4095.43			9284.16	4564.59	7334.04	2027.08				5594.05	7039.75	4941.92
			3952.66			12421	4154.76	9639.69	1950.6				4467.78	6783.54	4992.01
			3957.89			8667.29	3397.31	7743.25	2028.54				3826.24	5920.05	4258.08
			4149.09			8232.85	4491.15	8248.66	2561.2				4274.52	7105.49	4051.3
			3992.76				4681.86	7119.1	2677.46				4178.06	6096.51	4102.87
			4392.55				4269.52	10302.7	2399.52				4524.62	7004.25	5464.12
			3260.28				4020.11	8559.37	2396.96				3787.6	6596.35	4398.67
			3831.32				4902.47	7875.48	2939.32				3967.17	5887.7	4063.72
							4993.73	10202.3	2995.56				3296.15	6664.79	5652.89
							4336.93	10910	2988.55				4257.44	6667.81	4998.4
							4081.84	7910.07	2913.32				4354.4	6058.33	5362.02
							4230.41	6125.48	3123.27				5261.21	6197.88	4183.55
							4383.16	10073.8	2400.8				3881.72	6871.66	5480.96
							4028.83	8338.46	2327.76				5214.49	6137.12	4232.59
							4458.27	9110.23	2833.45				4364.88	6708.7	4764.01
							5439.03	8023.85	2549.43				3935.43	5899.65	4562.04
							5090.4	9074.88	2182.97				5485.44	6909.31	4641.87
							4865	9453	2272.41				4304.24	6791.65	4329.19
							4425.5	8649.7	2397.78				5202.01	5897.34	4069.99
							4377.89	9739.95	2748.8				4110.94	6769.36	5404.08
							3758.28	7573.85	2866.64				3902.85	6480.65	5592.7
							5035.84	7684.66	2469.2				4359.62	5600.62	3676.97
							4128.68	7842.93	3160.8				3419.61	5653.56	4468.48
							4206.1	7534.4	2991.88				3525	5028.07	5255.03
							4471.76	8998.14	3228.13				4274.52	5448.92	5687.61
							5482.23	7640.53	2320.31				4870.85	5700.67	4503.99
							4589.81	6805.16	2993.84				3889.1	5066.29	4756.57
							3997.48	10908.4	2222.93				4246.66	5225.08	3857.28
							4124.58	8779.54	2461.63				4244.01	4649.58	5094.1
							3681.04	8527.37	2201.72				3649.86	5876.61	4680.37
							4216.84	8621.28	2687.76				3680.01	5558.64	3999.34
							5003.17	7949.49	2993.38				5936.56	5241.3	3863.78
							4015.07	7377.62	3118.55				4606.39	5112.83
							4191.55	8157.63	2920.01				3698.45	5534.5
							4298.68	7122.99	2304.87				3969.06	4946.25
							3737.29	8089.11	2908.59				3770.67	5137.87
							3596.06	7437.82	2427.27				3634.65	5574.09
							4303.87	8796.15	2495.96				4283.12	6406.75
							4407.25	10029.9	1930.9				5388.5	5752.26
								6762.7	2724.46				3512.72	5234.68
								7964.25	2246.57				3268.83	5290.07
								8347.84	2557.84				3915.12	6341.19
								9084.38	2200.81				3370.53	6324.51
								8443.18	2149.44				3686.13	5516.21
								8323.01	2243.88				4436.7	6548.1
								8682.04	2376.55				4296.61	5231.51
								6823.19	2173.04				3816.12	7134.2
								7474.31	2596.68				4089.59	5522.66
								6132.24	2403.2					5856.02
								6939.94	2750.98					6203.81
								7828.49	1861.55					5911.23
								6717.76	1918.89					5574.19
								5968.11	2036.55					6553.6
								6674.45	2420.81					6551.75
								8462.65	2657.51					6814.13
								10457.3	2122.44					4976.3
								5859.59	2031.01					6994.68
								7205.06	2141.72					6092.63
								6668.6	2730.39					5484.98
								8650.25	2354.59					6201.91
								7355.11	2768.01					7085.74
								7451.31	2318.65					5275.79
								7690.25	2353.39					6046.61
								6775.51	2408.73					5293.81
								6328.71	2601.75					6503.14
								6423.04	2296.03					6517.03
								9098.05	2722.08					5939.37
								6285.7	3352.72					6085.64
								5896.15	2478.01					7927.34
								9190.56	2936.99					6501.19
								8014.35	1919.89					5640.28
								7742.2	2411.29					5902.94
								7495.98	2153.6					8384.96
								10066.2	2284.4					6602.6
								8445.81	2344.53					6404.86
								11167.2	2367.77					6235.22
								8327.76	2861.17					5433.43
								9875	2706.66					5662.36
								10203.2	2569.12					6979.4
								6840.57	1919.22					6377.11
									1919.7					4835.44
									2295.42					5493.06
									2363.19					5735.73
									2262.4					5314.06
									2653.46					7961.08
									2742.65					7180.94
									2259.98					5408.21
									2064.52					3962.52
									2677.99					6333.64
									2797.62					3838.29
									2451.96					6079.27
									2445.6					5623.18
									2100.99					6223.06
									2347.28					6925.79
									3099.47					6981.99
									2873.11					5381.3
									2429.63					6942.55
									2311.65					5936.7
									2272.93					5524.28
									2318.07					6574.85
									2042.39					6915.49
									2260.67					5764.62
									2060.69					4350.67
									2490.34					5266.43
									2309.71					6125.53
									2075.58					4797.87
									2637.61					4967.69
									2617.64					5060.42
									1953.95					4927.95
									2169.47					3495.38
									2715.47					6243.19
									1948.15					4740.18
									2126.17					5342.03
									2223.47					5388.42
									2368.94					6931.9
									2102.37					5191.25
									2298.73					6316.47
									2263.13					5545.08
									2269.39					5691.02
									2425.98					7091.85
									2710.89					7519.14
									2150.33					6239.74
									2096.73					8013.95
									2286.47					4945.64
									3053.33					7093.95
									1959.59					6422.34
									2286.43					5121.32
									2342.12					8224.59
									2967.41					5841.34
									2457.82					5229.88
									2732.54					4873.47
														6312.2
														5989.57
														5783.15

## Sheet: Fig 5.H_IF_m2_CalyculinA
H3K4me2
	H3K4me2 normalized to the segmented nuclei/cell
	UI			1°			1° + DMSO			1° + Calyculin A
	H3K4me2 normalized to the segmented nuclei/cell			H3K4me2 normalized to the segmented nuclei/cell			H3K4me2 normalized to the segmented nuclei/cell			H3K4me2 normalized to the segmented nuclei/cell
	Exp 1	Exp 2	Exp 4	Exp 1	Exp 2	Exp 4	Exp 1	Exp 2	Exp 4	Exp 1	Exp 2	Exp 4
	5397.06	5262.85	3011.25	4750.29	10368.5	9087.89	6339.52	10330.2	12710.6	9730.38	8557.29	11688.5
	3963.18	5365.23	3695.16	7224.91	9161.09	10970.3	5576.13	9556.68	14324	8727.27	11467	9222.13
	5510.28	5091.89	3645.93	4208.58	10214.8	17109.1	11767.3	7836.33	16326	8673.9	10994.2	13490.9
	4488.51	5932.76	4141.23	5765.03	13162.4	10922.4	5530.58	8884.01	14999.9	8458.68	15389.4	9655.25
	5401.13	5301.57	3819.02	5595.2	14593.1	12391.5	5164.89	9233.91	15756.4	9491.4	12653.4	10428.3
	5178.08	5080.39	4049.61	5382.63	13948.3	12476.8	6899.19	7244.15	14316.3	9547.57	9880.09	15822
	5215.82	5189.79	3373.24	6319.25	10925.1	14924.3	6976.05	7108.3	14462.4	11950.9	9086.09	9325.27
	5520.45	5952.44	3841.05	4498.63	11501.9	12228.5	5985.36	8467.06	17313.5	9018.62	11873.5	7770.27
	3796.5	5501.61	3844.02	6502.53	13716.2	15026.7	5093.67	7890.08	13144.9	12496	8682.15	13824.3
	5634.16	6631.52	4663.87	8140.58	10220.2	15374.4	4787.68	6803.68	14311.1	12987.8	8083.42	9233.84
	4920.09	5320.73	4477.44	6874.45	12099.7	11379.9	4652.35	6775.68	14806.9	11027.4	8480	11509
	5133.3	6260.43	3958.54	6512.48	12309.7	10793.1	6578.24	7852.72	14913.9	7122.36	8350.67	9777.64
	4853.54	5040.3	3255.87	5078.2	13737.6	13773.5	6168.31	8487.3	15259.6	14194.3	12385.5	9964.98
	4290.52	6694.52	4108.26	6939.28	7662.09	14212.2	8083.99	9260.55	14375.7	11115.6	10668.8	13035.3
	5263.27	6156.27	3339.39	7465.8	11147.4	12251	4658.22	5853.67	15870.6	9771.89	10184.2	12761.7
	5068.85	5470.98	4717.22	5802.1	12322.7	14352.2	6377.67	8528.17	9014.15	11314	11695.8	11630.9
	5093.49	5677.6	4297.71	6598.24	13074.9	15047.4	7773.94	7060.71	9993.24	10845.1	10440	16135.8
	3645.09	4771.68	3938.1	6089.23	9894.4	13157.8	9656.31	7033.27	9542.65	5886.06	9975.73	15823.4
	5058.82	4554.38	3634.91	7058.74	9821.78	11549.9	7650.79	8828.89	7578.06	10815.3	11398.8	16841
	5092.05	4812.98	5190.41	6221.32	10400.9	12148.4	6493.48	6480.53	10608.6	11511.9	11102	12292.2
	4415.59	5196.31	4382.87	6176.63	12733.4	7149.36	4459.31	8715.73	10054.1	12077	10769.2	13483
	4014.65	6071.68	4991.31	6255.47	10004	9028.67	5700.81	12744.4	10026.2	11071.3	12116.9	16138.9
	5548.22	4189.86	4954	4845.99	10935.1	9633.19	5705.4	6812.37	9676.69	9270.91	11772.2	15040.9
	4703.88	5450.91	4538.21	7048.4	9656.12	11532.9	5543.35	6740.99	9658.92	9691.34	8987.36	12652.3
	4822.08	5764.69	4479.66	6462.56	7161.79	8263.41	6091.7	8958.56	9255.07	10010.2	12819.4	14625.3
	5596.69	5959.26	3412.94	10474.6	6833.53	11448.6	4850.57	8422.38	12477.3	9222.28	11977.1	16899.4
	3475.94	5552.75	3361.03	5589	7462.4	7066.03	6369.11	8632.36	8194.96	8852.32	12631.5	10947.9
	3953.16	5634.01	3722.67	10416.4	7831.81	11895.3	5991.13	10247	8943.52	7787.64	13391.7	8919.14
	4669.38	4979.54	5393.43	4868.36	8797.75	7003.62	6324.54	7229.27	10730.7	6851.72	13482	12056
	4735.02	6040.56	4031.55	5377.66	7305.36	6629.78	5207.54	9916.32	8287.24	7422.25	12621.8	12838.1
	4152.03	6131.22	3955.18	4754.43	6179.06	6607.66	5190.37	8360.96	10359	7033.74	12054.4	11970.2
	4985.62	5287.5	3724.96	5871.84	6934.63	6721.72	7467.54	9446.12	9424.05	7978.66	11368	10514.5
	4701.36	5645.57	4052.99	5764.95	8283.37	6714.9	6164.74	8539.4	7403.42	9801.3	12060.2	10499.2
	3931.52	3788.46	4631.27	7999.83	7194.57	6481.4	5315.75	7578.24	10882.1	7536.02	12781.4	8860.02
	5482.43	5383.79	5220.35	7920.59	6727.08	8019.56	6642.62	11898.6	9435.61	7767.76	12323	9620.84
	5245.75	6396.62	3613.59	4725.1	7925.26	9726	9272.25	10345.8	11625.2	7462.34	14046.6	10307.5
	5581.73	4106.84	4890.06	8367.74	9531.37	10940.4	6976.97	9211.16	11591	7585.6	8567.56	10848.2
	4972.39	5200.29	2985.64	9574.6	7320.74	8090.3	5778.8	8587.32	8752.2	5231.97	4457.22	13994.1
	5544.43	3971.07	4835.23	5503.77	7002	7945.78	8603.44	12478.6	10560.1	7945.38	8874.95	14244.9
	5161.16	5031.36	5176.96	6119.42	7767.55	6554.34	6482.81	10180.6	10219.2	8118.27	11404	12352.3
	5017.92	6711.84	5802.25	5117.32	7346.43	7917.66	5740.19	9111.19	9593.83	7147.3	13403.2	9422.58
	5204.38	4596.42	5205.48	5835.91	7422.07	6777.89	7452.54	13431.9	12853.3	8205.41	10439.5	9881.31
	4943.33	3790.49	3834.44	7130.86	4674	6155.88	7456.77	10053.4	11991.3	7822.85	8456.01	10924.2
	4652.63	5082.91	3663.59	5586.99	7392.06	7237.95	5571.58	10424	12067	7105.51	10749.4	12630.5
	5088.02	5104.09	3055.43	6043.42	9084.8	10257	6905.69	7284.37	13566.6	7588.61	13183.3	10510.2
	4703.15	5280.99	4217.98	5139.94	7163.9	10063.9	6718.11	7705.97	13902.3	6459.57	13007.1	10580.6
	3350.74	5770.97	3969.37	5788.74	7657.12	10467.3	6176.2	11383.1	15393.7	6509.98	12044.5	16647.8
	5516.05	5607.97	3886.69	6713.23	11412.8	9085.31	6076.6	8893.26	14679.1	8685.16	8284.52	17915.4
	5914.89	5904.67	4840.8	5311.73	12168.6	10438.1	5778.59	9410.69	13793.3	7675.34	15424.6	13609.7
	4411.79	5564.37	4000.56	6461.92	9799.9	7890.04	6477.22	7111.82	16325.9	6707.82	11610.4	14490.3
	3689.67	5435.39	4607.57	6844.42	7658.76	7254.58	5804.92	10135.1	14253.9	7453.25	11105	15916.6
	5863.74	5639.35	4676.21	5006.07	7533.28	10544.6	5973.31	8470.48	10934.7	8091.79	8244.78	14429.7
	5601.28	5304.41	3316.56	7027.76	8536.2	6008.86	4685.46	9961.49	7212.01	7836.77	12728	12922
	5061.65	5888.6	3236.43	5928.69	10361.7	8646.28	6095.44	8859.54	7334.12	7464.34	11977.1	16712.1
	5666.83	5874.47	4823.56	5024.43	9983.25	8037.96	6092.62	7903.27	10594.3	7006.21	12461.6	8386.57
	4974.11	5653.36	4806.86	7473.38	11207.8	10157.6	7556.34	10548	7581.98	7650.87	14767	17055.9
	5671.26	5545.28	3340.32	6514.15	8720.75	8654.48	8761.63	10435.3	8515.32	7693.74	9164.45	17728.5
	5964.44	5342.98	4330.02	5931.8	8251.97	6278.75	7075.3	7509.47	8213.2	7118.26	10659.1	11119.6
	5497.32	5320.05	3701.87	6548	6541.11	9081.52	6397.67	7986.31	9114.14	8446.13	13405.3	15700.1
	4796.96	6181.14	4013.09	5738.84	9614.33	12351.6	6205.73	9076.07	10564.6	9206.46	10875.8	14694.4
	5896.76	5389.26	3556.98	6208.16	8664.81	8094.15	7186.56	8678.18	8928.83	6979.43	10949.9	13987.9
	5212.07	5908.19	3929.26	7017.76	13533.9	9055.59	5043.83	9282.28	9503.89	7339.42	9880.64	7294.98
	5617.24	6137.97	4470.29	7461.3	7502.24	11813.8	8610.43	7927.87	9505.7	8200.46	10827.9	14564.4
	5806.72	6158.87	5104.97	5918.25	9112.95	8771.71	6685.35	15374.6	9099.19	8531.49	11605	15676.2
	5329.95	6172.43	5324.03	5678.28	8678.77	8979.03	6623.68	8595	10809.7	7611	11951.4	8073.65
	3254.68	6379.64	3848.28	6688.47	6969.15	5426.25	8055.39	8542.1	15896.4	6760.93	11618.7	11456
	4403.5	6989.64	4359.4	4833.98	7917.29	5595.22	6129.9	9266.88	13378.2	8895.66	9027.78	15831.5
	5939.89	6723.62	4213.69	8614.4	9691.52	9092.24	6472.86	7877.35	15562.2	6243.28	10855.7	11170.3
	4525.23	6734.3	3880.46	5671.6	9168.53	11571.9	6376.46	9586.73	12660.2	6047.4	12628.9	10815.2
	4701.6	5691.2	4018.56	5773.65	8928.52	9945.85	7887.72	7704.81	12893.1	7262.02	10049.3	11061.7
	4401.16	4766.53	5333.42	7905.98	10323.3	10335.3	5705.82	6518.77	15092.3	8892.74	10094.5	10873.6
	4024.3	5671.06	3199.12	6149.93	8649.11	12858.5	5099.56	12171.7	16870.6	7000.92	8762.52	12577.3
	4766.76	5352.01	4207.8	6527.9	7272.47	5659.22	5720.32	7739.68	17616.8	7081.61	8887.14	13544.2
	4213.23	6398.02	2788.06	5080.06	15131.7	10685.3	5630.73	12268.4	18459.1	7923.51	11128.5	12295.7
	4730.05	7064.71	5926.04	4957.34	11617	12068.8	5068.29	9101.06	16438.2	8676.88	11850.6	11189.1
	4377.03	6054.46	3828.19	4971.89	10889.6	9798.26	6219.28	9773.33	8990.85	6364.89	7789.33	11421.3
	6453.48	6515.47	4012.86	7284.51	8528.8	6949.71	4067.8	8630.18	8850.78	5627.67	10775.6	14904.8
	3837.72	5603.95	3319.07	5693.78	10636.1	11243.9	7438.5	11324.6	8916.58	6806.61	11996.7	16795.8
	3621.76	4654.17	4738.09	4928.91	7903.43	10373.4	6773.83	10700	9519.84	4978.73	7772.55	15452.3
	2941.35	4808.54	4203.16	5478.97	9864.07	12251.8	10793.1	10601.6	8987.85	6873.45	12045.9	8974.8
	4674.52	7477.77	3417.39	5419.61	8534.84	8302.54	8026.69	9922.66	11797.5	8212.38	10588.8	15391.8
	4352.4	5790.96	3017.35	5738.29	10016.1	12090.2	6241.17	8565.33	8152.92	8715.98	8683.48	14295.9
	4171.08	7179.25	5882.61	5984.59	9098.16	15015.3	5747.36	9739.8	9528.15	5289.71	9191.36	9180.2
	5636.12	7244.14	3623.9	5357.25	8491.07	11031.8	6490.68	8995.79	10287.2	8696.61	9272.02	10295.8
	5305.73	6015.82	5678.77	5869.17	7969.99	9915.36	6887.49	10480	8973.76	8638.46	11090.2	12933
	3534.55	6797.42	4225.38	4958.05	6527.33	8867	7843.12	12150.6	14194	8121.56	12045.1	11211.8
	4058.74	5833.06	4020.21	4388.83	6470.21	8582.16	5871.51	11135.5	11606.2	5783.02	8507.98	11911.1
	4306.18	6534	4384.39	5087.49	12530.7	5644.11	4476.78	12249.6	15163.2	8247.17	8210.65	11255.4
	4621.07	6959.73	2644.72	6099.52	7676.35	7083.15	4814.86	10668.9	15453.1	5870.78	9302.66	12354.4
	3452.29	5670.79	3447.55	6032.97	10411.7	9734.22	4447.49	12244.4	17110.1	8124.69	9953.16	9598.98
	4061.53	7172.96	4663.9	4324.3	7932.76	10423.8	8274.46	9099.4	11370.9	8753.75	9765.54	8977.86
	3433.5	5319.17	2761.4	5361.25	8335.38	7854.44	7177.48	9516.08	14870.8	7274.95	8429.96	10612.6
	4200.37	3971.91	6111.44	4129.29	10572.8	4844.69	7544.68	10623.8	13748.2	7981.85	12478.5	10702.9
	4766.92	6196.73	3533.89	4972.52	12582	9069.2	7296.01	8970.79	14797.6	8338.66	10122.3	13881.4
	3212.82	6944.2	5029.05	5678.42	10054.3	4607.47	6504.56	9938.56	13640.3	6838.39	10386.2	12834.6
	5111.5	6773.86	2953.79	5385.17	11480.3	10405.7	7375.49	6460.51	13057	9734.57	10059.9	14409.6
	3814.89	5523.25	4312.74	8081.51	6082.88	9922.33	5428.05	9970.71	14777.2	5974.9	7040.8	10569.3
	4611.6	6968.4	4249.5	5811.64	9816.35	9767.87	7518.51	9408.84	14690.1	6704.88	11631.2	8809.09
	4044.06	5578.13	2791.22	9960.62	11881.3	9711.68	7095.9	9871.75	11675.8	8667.92	10598.4	10670.3
	3343.91	6695.32	3746.48	5158.8	6839.11	11226.9	7854.77	10569.3	10189.9	11616.9	9611.89	12066.4
	3842.2	5671.51	5103.48	4835.34	11552.9	6808.98	8001.02	11172.5	8752.39	7453.1	11055.3	17520.6
	4358.76	4825.46	4969.09	4514.71	10980.8	8757.16	8651.39	14685.4	10601.8	8501.77	10377.1	14875.8
	3172.07	5800.85	3982.54	5158.91		9842.34	7010.73	10921.7	10035	8088.64	9749.72	12370.3
	5522.13	5141.18	3770.84	5981.79		9914.59	6721.52	11090.2	11052.1	7475.44	9822.29	14255.9
	3816.85	6968.97	4864.81	8235.76		7526.72	6082.91	9119.83	12381.7	8635.28	8213.19
	5244	6964.43	3018.46	6651.55		8365.61	6042.8	12111.5	11485.1	9037.56	10227.3
	4785.47	5379.75	4234.03	5075.28		9172.01	7513.98	10162.7	11592.1	7837.38	10030.3
	4606.77	6544.57	2890.66	6504.18		10428	4580.96	9386.66	11223.2	8815.54	7796.29
	4497.56	5376.2	4623.87	4564.94		9978.66	6797.03	11729.6	10393.4	7524.76	8356.62
	5220.16	6079.14	3866.61	7436.5		11232.6	7041.14	11910	13432.9	8004.62	9425.43
	3835.93	6590.3	4263.78	5230.88		4317.08	4530.8	10748.6	9457.49	6889.01	9633.65
	3151.99	6934.62	4687.52	7084.95		5519.39	7106.56	11293.4	11340.3	9325.9	9570.25
	3591.84	6543.11	3948.14	6480		10737.2	6203.77	10652.4	11998.5	7393.42	9703.05
	4043.33	5772.95	3333.18	8749.71		14167.2	6937.14	12163.3	9495.19	7706.21	9327.58
	5236.62	7720.82	2781.72	5439.99		7844.89	8394.83	9500.94	13152.3	7112.75	9494.55
	4566.79	7332.4	5056.05	5373.47		11019.5	6387.12	10906		8679.35	10926.1
	5412.35	6892.56	5026.84	6396.5		10231.5	5782.06	10726.5		6762.26	10518
	4821.63	6303.16	4111.67	3967.26		7427.44	7862.68	11264		5650.4	6500.56
	4762.96	6457.06	5368.04	7275.72		8271.66	5155.57	10565.2		6705.74	8498.23
	5416.22	4340.74	3136.95	12926.5		9692.34	8564.61	11339		6407.93	8899.2
	3957.8	6856.57	5023.52	5828.8		7261.51	7124.32	9971.15		8949.92	7687.79
	3273.01	5854.2	4597.81	6588.09		8720.04	7327.49	5964.82		5952.86	10777.6
	5932.47	5156.2	3833.23	10533.3		13476.9	5308.6	10938		5176.58	8382.75
	3053.2	6385.52	3077.84	7870.82		7033.02	5108.95	10506.5		7788.3	10326.6
	3640.38	6300.31	3752.19	9257.26		6707.87	8126.88	10640.8		8338.02	7195.41
	4312.37	6175.23	5198.5	6593.91		12530.3	8174.24	10519.4		6919.07	10671
	3027.95	6575.45	5180.41	7569.9		7548.99	5287.24	4946.88		11214.6	8573.17
	3357.29	6278.76	2869.78	7684.56		9928.4	6047.46	8604.78		8916.81	9866.6
	4125.09	5928.13	4229.9	5663.66		8656.66	5303.19	11620.9		5250.39	10654.9
	5121.98	6147.87	6340.73	7144.65		9970.99	4836.11	10719.8		9119.36	7046.81
	3464.65	5315.02	4975.88	5309.72		7446.56	9547.83	12590.8		10799	11119.3
	5014.77	5426.86	3652.37	7816.67		12515.4	6841.43	10768.9		7559.59	7799.68
	3122.19	5537.22	4283.26	5098.46		11899.7	6919.45	8081.81		8878.7	12080.2
	5553.58	4381.83	5537.1	7171.4		10088.3	5455.62	10895.7		6670.31	9295.21
	4913.58	6843.69	5054.85	7142.23		9086.4	5321.43	7986.87		6621.66	7763.28
	5414.4	6526.63	4123.35	5062.2		9057.33	6533	7160.59		4877.29	11656.5
	5664.86	6177.15	3968.8	7776.28		6081.23	8342.71	10026.8		5638.08	8660.5
	4327.09	5034.81	4939.83	5550.86		8076.13	10650.1	8742.05		6090.4	7007.45
	5323.01	5771.75	4987.36	5018.77		8079.95	5203.77	12947.3		8668.11	8489.46
	5761.04	3675.44	4636	5760.42		10284	6980.61			8192.58	10068.1
	3467.7	6819.79	3937.08	7358.04		12432.1	8172.66			9582.86	8203.51
	5687.15	6712.79	5358.86	5010.19		8568.27	6316.18			5471.96	1999.92
	3483.97	6378.21	4814.32	5342.72		10136.5	6671.48			10192.1	10995.4
	5125.09	6485.21	3973.11	6655.64		9983.44	6317.19			5381.56	7921.63
	4108.24	6040.03	2597.09	7128.83		7681.77	5371.74			10037
	5491.04	6894.54	3896.8	9588.48		9997.69	7609.74			6398.87
	4565.3	5673.98	4538.69	5186.05		10349.1	8540.33			7017.99
	5974.36	5255.42	4880.55	5363.83		11830	6233.7			8858.51
	2855.18	5927.25	5427.85	7314.68		7625.66	5039.27			8095.53
	3692.57	5215.2	4650.02	5445.86		9221.52	5900.93			5632.47
	3529.32	5561.42	3077.98	8640		8820.14	6586.89			8655.25
	5617.29		4927.27	6947.77		13817.9	6716.58			12372.9
	5674.86		3434.08	6247.97		8745.63	7523.46			6290.09
	3963.56		2775.4	8252.32		9823.38	6581.04			5257.26
	3197.47		5696.64	5372.99		9592.12	5885.25			6014.1
	3840.02		3169.87	7561.4		5507.02	5701.75			5590.73
	6158.4		3738.67	5147.12		5209.27	5776.52			9413.32
	4680.66		3967.49	6877.58		8397.23	7483.69			6134.29
	5034.31		3807.01	5798.23		7335.37	5721.62			5620.34
	6138.25		4422.46	6984.25		11016	5433.5			7189.72
	4079.39		5347.68	7690.53		10435.7	5846.2			6221.83
	3314.42		2585.8	8881.28		10403.8	6792.68			7432.6
	5657.18		3036.11	7354.12		6450.09	6601.88			7665.23
	6301.21		3356.38	11335.1		9892.42	7302.09			9593.13
	5054.53		3278.58	6780.6		7921.95	5973.63			4709.77
	5478.03		2706.9	10835.3		7160.36	8550.55			7165.13
	4591.59		4133.96	7170.25		8840.23	5063.78			8753.26
	4691.14		4360.32	5909.02		12667.9	5945.91			6729.34
	3663.72		5029.02	8022.51		6506.53	4705.96			10193.7
	5620.84		3559.23	6756.31		8640.37	5679.12			10215.6
	4349.12		5512.75	5207.51		7449.93	5054.91			10596.9
	5873.58		5084.35	9062.89		8041.07	5975.54			6451.4
	5500.4		4820.98	7921.25		11314.1	6478.46			7946.62
	5569.19		3992.21	5649.63		8904.29	4943.8			8614.66
	5497.35		3827.35	4765.7		10526.1	7158.81			6823.26
	5289.96		4734.38	5936.96		7706.35	7606.26			8640.22
	5070.93		3268.92	4647.36		6254.02	5596.14			4965.51
	5149.57		4426.05	7232.7		11502.4	7400.27			6619.18
	3789.21		3420.28	4665.41		10057.6	7421.51			4368.06
	4455.36		4908.69	5612.61		12357.5	7991.41			5875.47
	5335.76		5286.09	7750.52		9038.61	6238.72			9024.25
	5086.29		4161.95	7521.48		6030.28	5788.35			7574.94
	4864.12		4620.25	8989.68		13424.7	5964.86			8290.64
	5753.24		4254.57	6728.82		10611.1	6763.77			6090.17
	5271.8		3739.36	6156.86		12764.6	5979.2			9245.25
	4907.02		4222.36	6783.87		8095.38	6700.77			10231.3
	5369.36		4527.46	7679.41		11549.5	9157.11			8584.5
	5521.87		4270.56	7407.99		9029.29	5946.52			6813.88
	5410.19		5240.11	5635.05		5234.1	8388.24			9747.53
	4858.84		3947.99	5424.18		5695.91	5385.04			9236.44
	4465.7		5545.42	5812.67		8575.76	4643.36			4028.84
	4485.35		4479.6	5791.64		8047.09	5991.05			6425.75
	5716.12		3733.83	7508.51		6511.12	7586.09			8210.58
	4994.53		5199.54	5859.09		6953.73	8251.72			9015.65
	5131.76		3074.15	8022.58		12301.9	6078.45			7746.2
	5360.33		3412.85	7977.98		7888.97	6250.54			9627.7
	5186.27		3929.81	8303.23		7042.43	5568			7705.07
	5875.64		4595.05	8194.58		8317.17	7991.44			8280.61
	5901.27		4004.52	8707.22		11987.3	5168.9			3445.89
	5771.48		3504.84	7004.69		5578.03	6067.4			5050.47
	5378.52		4272.98	8307.22		6927.86	5586.01			9933.17
	4064.67		5247.23	6641.96		9941.32	6064.23			9276.42
	5306.5		3930.92	7049.73		5328.53	6491.94			7799.16
	5731.6		4265.54	10045.9		9367.66	5241.7			10099.3
	5096.93		3756.13	10900.6		10692.6	4867.31			10675.3
	3116.87		4678.18	4829.18		9632.84	5282.31			6224.5
	4866.29		3828.91	9595.63		10427.3	4649.1			6742.88
	4957.38		3937.91	8791.92		5883.12	8844.72			9276.8
	5099.14		3961.32	11084.7		10056.8	7750.67			8294.57
	4832.26		3101.24	5363.4		12059	4820.42			9443.98
	4004.71		5191.54	10425.8		10669.3	7321.28			8219.34
	4753.55		4982.56	6443.93		13133.4	6722.31			8414.47
	5442.18		4551.2	8150.27		9559.81	5195.19			6231.37
	4824.19		2590.69	11371.5		12219	7223.82			10694
	5783.51		4470.5	9568.15		11212.5	6741.95			7690.81
	4623.62		4182.54	10193.4		13670.6	5886.97			7489.81
	6444.82		4039.54	5487.59		10564.3	6660.12			7212.81
	4621.02		3865.36	10269.8		8619.82	5334.28			7987.82
	5292.9		4330.24	4866.77		8550.75	9426.79			8212.72
	5023.37		3782.26	9532.79		7594.09	9055.98			8666.47
	4674.11		4206.89	9918.15		10981.2	5214.21			6403.24
	4786.59		5359.26	5611.43		9517.79	6437.72			8058.98
	5208.67		3942.64	6455.92		12850.1	4663.68			5842.02
	4528.73		5212.17	8912.66		10474.1	9392.58			6260.94
	5932.19		4510.36	10572.1		10791.8	11293.9			7472.4
	4635.57		4369.58	9539.84		9351.16	4045.37			7623.39
	4744.62		4054.7	11357		12179.4	5289.65			8164.23
	4912.62		2401.61	6995.01		10421.5	9654.35			7599.41
	4454.02		4094.64	11135.3		12766.7	6684.38			8856.13
	5962.17		2859.72	7770.77		10298.1	7029.6			8600.35
	5465.85		5169.75	9960.5		13639.1	7594.91			8846.89
	6766.35		4985.84	12780.9		12549	5126.92			9451.08
	4190.5		3720.78	10512.2		11964.5	7021.26			6251.59
	4747.47		3823.3	6845.67		10300.6	6291.86			7706.21
	5048.52		3083.01	8404.02		13715.6	7237.17			6512.68
	5256.37		4039.2	5983.62		7412.77	7810.35			9835.5
	2542.45		3531.6	11188.8		11692.2	10834.5			7211.49
	4797.71		5478.85	12056.4		11552.5	5378.22			9031.56
	3987.21		4101.5	13651.8		14901.1	8594.02			8399.73
	4048.81		5275.24	5465.14		12324.3	8162.16			10430.4
	4871.91		4755.53	9577.54		12061.9	5665.59			7183.57
	4900.88		4875.81	6596.79		11026.6	7635.94			6082.63
	5101.18		5549.97	7400.86		14951	5630.29			8006.42
	5791.04		4518.74	9611.25		10968.1	6866.29			6644.28
	5044.95		3808.62	9216.18		10643.8	5628.68			5874.13
	3666.1		1487.35	7363.57		10453.5	7290.78			5412.93
	3815.14		3136.9	8671.79		11816.7	6638.9			6418.38
	5053.88		2988.33	6949.95		12578.5	8794.53			9435.22
	4498.34		1806.44	10210.5		11173.4	7621.88			8689.09
	3738.42		4363.65	11938.6		9626.74	6933.79			5596.26
	5339.89		2860.29	5830.18		11162.2	4521.7			7474.9
	5676.22		3246.13	7177.2		10443	7181.3			7557.26
	4847.47		2956.08	9409.92		11867.7	6358.32			7424.96
	3379.54		2076.45	9908.13		11607.6	7380.59			8433.18
	5040.57		3800.76	8672.42		11513.8	8723.33			8284.36
	4963.73		3766.91	12700		11793.9	6759.79			7356.87
	5520.31		4393.03	10688.9		12532.1	5017.48			6408.57
	5416.76		2737.74	10127.8		7930.68	6083.96			7999.92
	4737.6		3668.82	9584.28		12820.3	5752.39			8433.93
	3899.77		3597.21	6844.86		9691.65	5266.56			9339.2
	4091.68		1987.59	7446.13		13270.2	5796.21			8337.14
	4650.31		2331.17	7342.91		11158.7	7400.24			6687.4
	3342.01		3623.09	5635.16		7019.14	7657.06			8655.23
	5259.1		3101.78	11965.4		10975	8792.8			9048.16
	4563.24		4396.98	6309.76		11418.8	7794.16			11343.3
	5511.36		3633.52	11298.9		14151	7851.76			7324.65
	5437.89		3890.03	6998.14		13441.4	7719.29			6786.2
	4556.67		2407.49	7873.46		12685.8	7753.28			10784.9
	5291.36		5424.49	6921.15		11917.1	5659.49			10899.2
	5316.55		3720.27	11621		12104.4	6459.05			7777.27
	4164.31		2016.13	7883.73		14162.4	4707.49			6725.65
	3743.97		4113.03	8159.1		10960.1	6278.91			6421.3
	4193.74		3695.64	8697.3		12751.6	7534.76			5390.14
	3642.78		5214.85	10499.7		9102	7201.67			10655.9
	4597.12		4083.29	7495.81		12061.9	7351.09			12007.6
	5130.95		3085.45	9052.49		13388.8	5936.24			8819.84
	5712.54		3498.78	7743.55		13254.2	8644.3			5886.13
	3987.54		3667.86	5705.18		11901.6	5381.62			8698.11
	4520.03		2252.02	6788.51		10180.1	8573.11			6747.79
	4879.63		3236.85	8312.6		11499.1	6617.65			4513.38
	5080.42		3225.64	8893.22		13693.1	6111.29			7505.39
	5188.78		4082.52	8568.87		10300.1	7191.29			8853.72
	4138.27		3668.5	12558.1		10830.3	8328.47			5750.74
	5718.87		4402.05	8629.4		14405.1	6151.77			10958.5
	5478.06		4608.57	6191.99		12574.2	7046.32			7379.99
	5491.04		2960.63	10930.5		10221	8092.28			7855.75
	4010.16		2878.35	7107.23		13636.7	7505.42			7794.87
	5361.39		4530.36	7554.95		14593.5	7325.89			7151.42
	5322.13		2238.62	14557.1		13580.6	5454.36			10685.2
	2857.5		2969.68	9550.22		10293.4	6265.68			7185.03
	5209.52		3850.77	9286.82		15479.3	9538.84			13169.8
	5568.84		3521.8	7866.48		12696.7	4917.51			8248.51
	4163.63		3245.33	7528.64		11178.3	5338.34			10229
	2572.33		2169.17	11344.2		11057.3	8411.41			5844.38
	4006.77		3614.1	7501.6		10586.1	6477.87			6289.88
	5364.62		3590.01	10504.9		12880.8	5081.53			6361
	5348.71		5154.94	7792.1		10089.7	6500.77			7375.95
	2907.18		4042.12	7165.79		12484.3	8410.83			7783.12
	5296.19		4360.27	9959.3		12420.2	13073.4			6173.03
	4716.94		4673.4	12082.2		9934.15	5554.76			7204.32
	5449.88		3595.13	7159.47		9674.65	6739.17			7662.89
	4961.78		4263.39	9214.44		10612.5	5352.42			5576.23
	4708.29		4158.23	7540.63		12397.1	5745.61			8968.92
	5298.94		1424.3	12097.6		12735.9	7968.86			11189.1
	4942.04		4111.67	9744.39		9876.03	7843.45			9394.5
	1816.27		4074.13	8778.62		13439.3	8007.23			11747.5
	4327.7		4213.46	7572.08		17529.9	5432.52			6920.39
	4435.87		3367.55	8048.15		10245.6	8622.83			7749.95
	4293.73		2125.46	7876.26		10969.7	4927.19			11546
	2773.42		4724.82	8831.78		12872.8	8452.47			8148.68
	3070.03		3756.72	7428.03		13553.9	5923.5			12419.3
	2334.88		3403.53	4981.48		10006.3	8390.5			8841.15
	5033.54		3173.86	9565.16		14295.7	6797.32			6750.54
	4365.34		4061.46	8428.65		12565.1	5890.34			4500.07
	5815.11		3623.02	7709.8		10500.3	7380.43			4164.91
	6529.63		4399.45	9556.08		9713.08	6544.5			9154.37
	3369.1		3994.17	6952.19		13713.9	7177.38			8121.15
	5463.93		1436.78	8061.09		11572	7273.22			9583.89
	5525.33		3688.36	5686.68		10762.7	5704.91			7277.35
	4349.7		3456.06	8761.16		8553.05	6137.95			6317.65
	4824.62		3393.41	6406.6		11721.5	5245.02			7244.22
	5142.15		3839.1	6192.1		9742.28	8619.96			8497.41
	3633.62		4529.07	6221.28		13394.6	6363.44			11599.2
	5030.36		2904.23	6891.6		11595.6	7268.74			7984.63
	3876.96		4178.39	8025.64		13789.2	7898.12			6504.1
	3493.75		2948.14	7574.2		13778.2	5322.61			8409.97
	4447.37		4151.78	8000.6		10900	5384.81			7121.41
	5690.09		2399.76	6959.13		16235.3	7948.98			9271.68
	4252.76		3516.94	5337.95		11746.5	6478.97			7886.96
	4043.49		3345.84	6659.43		17169.3	8198.3			5651.47
	3874.87		3132.84	7032.26		11428.6	4410.52			8416.68
	3414.37		4317.12	6812.34		10010.5	8304.22			3819.27
	4340.88		3039.19	5922.79		10716.9	4725.24			6955.08
	3946.28		2906.3	6890.23		8551.87	5814.34			7472.67
	3219.24		2903.79	7746.79		9047.41	6854.98			7656.27
	4462.37		4315.69	5475.34		11489.1	7274.67			6049.12
	3227.44		2762.57	6632.96		10413.6	7415.98			6177.66
	5827.94		4413.44	7296.25		13744.4	6487.81			8151.59
	2664.48		5007.63	6987.3		12791.4	6452.09			9077.8
	3306.44		3807.54	8931.88		10378	6329.59			9035.79
	4992.98		2592.49	6621.16		8515.99	6148.75			5633.45
	4282.41		4114.98	6594.9		17305.3	5775.94			11943.1
	3684.16		5468.62	6968.31		13465.6	7062.65			7161.47
	2893.45		3235.66	5589.7		16261.5	8798			6371.05
	4870.59		4062.09	8038.42		13049.6	9563.75			5699.06
	3966.76		4099.25	6689.54		9245.65	6268.66			3751.17
	2801.15		3084.11	7806.87		15801.7	5251.65			6851.06
	3917.65		2338.4	6600.97		11475.3	8010.07			6444.48
	3754.43		3846.46	4970.5		11857.3	7904.86			10686.4
	2724.87		4064.26	7914.65		8661.8	5532.09			10429.7
	3762.72		3688.3	7198.22		13124.3	7879.53			8906.2
	2801.45		3836.01	6912.64		16574.4	7228.1			5275.61
	3538.98		4260.56	7646.64		12383	5726.72			7236.85
	3368.78		3337.95	6284.65		17046.6	5881.18			8059.02
	2875.92		3164.75	5330.77		18038	5849.91			7189.94
	4904.09		3722.72	4898.77		10481.8	6645.46			7736.55
	4887.8		1986.09	8803.68		12766.8	5105.78			7333.66
	4227.84		4557.35	4789.2		10189.4	6180.18			6925.25
	5419.4		3603.48	6505.71		6942.19	6050.11			9651.32
	2719.18		2874.18	7025.08		13068.3	6153.27			8640.27
	5917.36		3486.35	6078.82		10461.8	4777.8			8101.43
	4501.8		3973.65	5320.71		15754.7	5677.81			6631.4
	3369.79		3777.75	7276.61		9078.71	7669.78			8457.37
	3025.5		3625.55	4089.39		12344.2	5760.7			7221.8
	4612.9		4665.56	6757.12		14312.3	5034.18			11944.5
	5267.54		3764.99	7044.19		11892.9	5092.24			10706
	4925.71		3745.47	6889.05		6121.3	7273.14			8406.31
	4998.66		2593.16	6399.61		10707.4				9204
	3711.83		3954.51	6021.87		6514.6				7754.72
	5275.58		4023.78	6262.01		8567.65				5873.76
	3487.81		3102.65	4977.58		9581.01				6980.11
	4667.23		3373.91	4834.34		12254.4				7215.61
	5848.9		2876.08	7229.86		13020.4				8410.55
	3349.21		3134.82	8587.38		10841.3				8099.05
	5223.44		3654.14	7293.52		16116.1				6978.5
	3410.41		3048.03	4649.19		8786.52				5557.04
	2799.33		4743.39	8533.03		8073.2				9412.48
	4159.82		3554.31			9675.47				6724.52
	7337.06		3644.17			12822.1				9689.47
	3786.68		3985.19			14200				7731.88
	3841.42		3886.53			11428.3				7741.76
	4730.55		3345.43			13509.8				8555.7
	4581.64		2956.72			12125.4				9098.95
	3960.36		3853.92			7120.42				3881.52
	5619.26		3350.96			15291.8				7140.24
	4770.46					12937				6629.65
	4941.48					13883.2				8013.73
	5614.29					12886.1				7858.75
	4599.99					9241.01				8644.07
	4084.06					16258.4				9223.01
	4478.29					10435.1				7840.77
	4106.76					12030.1				9556.29
	5247.21					7449.32				5532.34
	5325.86					12613.4				9423.93
	4555.79					12393				9169.15
	5701.77					9604.71
	6393.36					14007.5
	5110.88					13074.6
	3699.8					14865
	4986.31					11778.9
	5764.35					15355.7
	5771.89					14047.1
	5817.34					15600.2
	2601.56					7887.56
	3263.54					13132
	4500.07					11566.3
	3421.17					10729.8
	3621.07					10187.2
	5110.29					9669.91
	5122.74					11235.2
	5181.83					14994
	4650.04					11335.2
	4650.65					9386.51
	5411.51					12901.1
	4700.7					11262.1
	2994.91					11241.6
	4882.58					12459.5
	5329.31					11601.9
	4754.01					13846.3
	4915.12					12645.5
	4312.85					11899
	4709.69					13181.8
	5431.88					13692.5
	3373.84					9602.99
	5037.73					7762.04
	3156.14					10377.5
						10232
						13438.7
						15374
						12123.8
						12401.1
						5153.07
						5973.28
						15798.1
						11140.1
						9043.59
						11799.4
						10095.3
						10569.3
						13103.3
						9764.12
						13627.4
						13442.5
						9323.81
						12517.2
						13427.5
						13401.3
						15147.5
						11845.2
						12754.1
						16146.3
						9207.45
						9845.79
						13844.8
						8534.38
						12572.4
						12992.6
						11582.6
						11624.4
						11929.9
						15073.9
						13641.5
						14998.6
						8851.44
						13692.8
						12893.5
						12433.9
						10800.4
						13009.8
						11329.2
						11578.1
						13033.8
						13539.7
						11423.9
						13630
						13513.7
						11213.3
						10193.2
						14684.4
						12998.3
						10620.3
						11171.8
						11131.2
						11066.8
						9741.88
						12590.9
						11684.9
						10012
						9368.74
